# Supplementary material for: Single nucleus transcriptomics of ventral midbrain identifies glial activation associated with chronic opioid use disorder
Source: Nat Commun. 2023 Sep 12;14:5610. doi: 10.1038/s41467-023-41455-8 (PMC10497570; doi:10.1038/s41467-023-41455-8)
Supplement: Supplementary file 4 — Supplementary Data 1 [file 41467_2023_41455_MOESM4_ESM.xlsx]

## Sheet: Sheet 1
Data S1: donor metadata							CVD: Cardiovascular Disease HTCVD: Hypertensive Cardiovascular Disease COPD: Chronic Obstructive Pulmonary Disease HASCVD: Hypertensive Arteriosclerotic Cardiovascular Disease ASCVD: Arteriosclerotic Cardiovascular Disease GSW: Gun Shot Wound					6-Monoacetylmorphine- 6-MAM Norpropoxyphene- NPPP Dihydrocodeine- Dihy Propoxyphene- PPP Hydromorphone- HyM Morphine- Mo Hydrocodone- Hy Heroin- He (i.e, 6-acetylmorphine) Oxycodone- Ox Methadone- Me Oxymorphone- OxM Codeine- Co Norfentanyl- NorFe Fentanyl- Fe Acetyl Fentanyl- AcetylFe, Buprenorphine- BU, Mitragynine- MG Benzoylecgonine- BE, 4-anilino-N-phenethylpiperidine- 4-ANPP, U: Urine
Library	sampleID	Age	Race	Sex	BW_lbs	BW_g	brain pH	PMI	Cause Of Death	Category	Cocaine	Opioid (µg/ml in blood unless otherwise noted)	EtOH	Other Tox	BrainRegion	number of nuclei	PC1	PC2	PC3
B10	AKB49	48	W	F	184	1250	6.71	<20	ASCVD	Control	Neg	Neg	Neg	Caffeine(pos), Cotinine(pos), Nicotine(pos)	SN	2090	0.0584789	-0.0149492	0.000160236
B10	AKB50	52	W	F	171	1350	6.66	<20	Opiate toxicology (with complications)	Opioid	Neg	Mo (.011), Buprenorphine(0.017)	Neg	Caffeine(pos), Naloxone(pos), Nordiazepam(0.023), Diphenhydramine(0.28)	SN	1760	0.0578238	-0.010291	-0.00770034
B10	AKB51	39	W	M	212	1425	6.33	<20	HASCVD	Control	Neg	Neg	Neg	Caffeine(pos), Diphenhydramine(0.11)	SN	3711	0.062001	-0.0131414	-0.00132778
B10	AKB52	36	W	M	321	1475	6.53	<20	fentanyl toxicity	Opioid	Neg	Fe(0.0051), Hy(0.0096)	Neg	4-ANPP(pos), Caffeine(pos)	SN	2601	0.0607531	-0.0145738	-0.0119955
B11	AKB53	41	AA	M	190	1350	6.53	<20	ASCVD	Control	Neg	Neg	0.03	Caffeine(pos)	SN	3089	-0.112252	-0.00332053	0.000156966
B11	AKB54	48	AA	M	151	1275	6.44	<20	Fentanyl toxicity	Opioid	Neg	Fe(0.029), NorFe(0.0076)	0.034	4-ANPP(pos), Caffeine(pos), Cotinine(pos)	SN	2896	-0.0763715	-0.00815745	0.00214254
B11	AKB55	23	W	M	236	1575	6.23	<20	cardiac dysrhythmia	Control	Neg	Neg	Neg	Caffeine(pos), Naloxone(pos)	SN	4202	0.0540345	-0.013264	0.00029588
B11	AKB56	23	W	M	156	1450	6.45	<20	heroin abuse	Opioid	Neg	Mo(0.066), He, Co, Monoacetylcodeine	Neg	-	SN	2643	0.0599987	-0.0125272	0.00442059
B12	AKB57	52	AA	F		1125	6.72	<20	ASCVD	Control	Neg	Neg	Neg	Caffeine(pos)	SN	2614	-0.111694	-0.00804762	0.00781339
B12	AKB58	52	AA	F	209	1150	6.36	<20	Hydrocodon toxicity	Opioid	Neg	Dihy(0.012), Mo(0.039), Hy(0.3), Ox(0.007)	Neg	Caffeine(pos), Cotinine(pos), Naloxone(pos), Acetaminophen(0.0099), Lorazepam(0.021), Alprazolam(0.049), Carisoprodol(0.0068), Meprobamate(0.019)	SN	767	-0.0813766	-0.00648583	-0.000406791
B12	AKB59	59	AA	M	237	1325	6.56	<20	HASCVD	Control	Neg	Neg	Neg	-	SN	3529	-0.093497	-0.00370204	-0.00326266
B12	AKB60	59	AA	M	153	1300	6.58	<20	Fentanyl Toxicity	Opioid	Neg	Fe(0.044), NorFe(0.0054),	Neg	Caffeine, Cotinine, Naloxone, Diphenhydramine(0.340)	SN	5275	-0.117533	-0.0157935	0.00534451
B2R	AKB13	48	W	M	221	1625	6.75	<20	HTCVD	Control	Neg	Neg	Neg	Caffeine(pos), Cotinine(pos)	SN	1091	0.0606093	-0.0148216	-0.00176855
B2R	AKB14	57	W	M	218	1250	6.29	<20	opioid/multiple drug intoxication	Opioid	Neg	CO(0.012), Mo(0.300), Hy(0.064)	Neg	Acetaminophen, Caffeine, Cotinine, Nicotine, Threobromine, Alprazolam	SN	2888	0.0599539	-0.00941321	-0.00126987
B2R	AKB15	42	AA	M	181	1475	6.66	<20	hypertensive CVD, contributing factor COPD	Control	Neg	Neg	Neg	-	SN	1393	-0.114762	-0.0143279	0.012967
B2R	AKB16	56	AA	M	210	1300	6.57	<20	Fentanyl and Heroin toxicity	Opioid	Neg	Co(0.018), Mo(0.23), 6-MAM(0.0022), Fe(0.031)	Neg	Naloxone	SN	1903	-0.105489	-0.00274243	-0.00436317
B1R	AKB17	44	AA	F	183	1100	6.24	<20	Hypertensive heart disease	Control	Neg	Neg	Neg	-	SN	2739	-0.0944084	-0.0144721	0.00389317
B1R	AKB18	39	AA	F	167	1300	6.36	<20	Morphine & hydrocodone intoxication	Opioid	Neg	Mo(3.9), Hy(0.21), Co	0.02	Acetaminophen(54), Dextromethorphan(0.032), Doxylamine(0.027)	SN	2201	-0.107448	-0.00512235	0.0102441
B1R	AKB19	38	W	M	236	1500	6.65	<20	hypertensive CVD, cirrhosis of liver	Control	Neg	Neg	Neg	Caffeine	SN	2220	0.0601317	-0.001029	-0.00199936
B1R	AKB20	31	W	M	204	1400	6.33	<20	heroin toxicity	Opioid	Neg	Co(0.10), Mo(5.8), 6-MAM(0.20)	Neg	Cotinine	SN	2534	0.0617312	-0.0126125	-0.000684334
M13	AKB21	49	W	M	272	1525	6.61	<20	hypertensive arteriosclerotic	Control	Neg	Neg	Neg	-	SN	2797	0.0596762	-0.00951706	0.000327752
M13	AKB22	37	W	M	210	1475	6.76	<20	fentanyl toxicity	Opioid	Neg	Fe(0.0088), NorFe(0.0010), AcetylFe(0.0038)	Neg	Caffeine, Cotinine, Cyclobenzaprine(0.100)	SN	3185	0.0613745	-0.0150287	-0.00393864
M13	AKB23	54	W	M	268	1550	6.76	<20	HASCVD	Control	Neg	Neg	Neg	-	SN	2878	0.0623903	-0.011037	0.000801416
M13	AKB24	53	W	M	253	1350	6.32	<20	Heroin and Fentanyl Intoxication	Opioid	Neg	Fe(0.0021), NorFe(0.00039), Co(0.01), Mo(0.1), 6-MAM(>500, U)	Neg	Caffeine(pos), Cotinine(pos)	SN	1991	0.0579453	-0.0115648	-0.0061456
B3R	AKB25	50	W	F	211	1350	6.23	<20	ASCVD	Control	Neg	Neg	Neg	Caffeine(pos)	SN	2945	0.0613448	-0.0138324	0.00353386
B3R	AKB26	35	W	F	160	1400	6.74	<20	heroin toxicity	Opioid	Neg	Mo (0.038), 6-MAM(0.140),	Neg	Caffeine(pos)	SN	2831	0.0608235	-0.0162872	-0.0041596
B3R	AKB27	33	AA	M	262	1325	6.83	<20	multiple GSWs	Control	Neg	Neg	Neg	-	SN	3842	-0.121337	-0.0126539	0.00533934
B3R	AKB28	37	AA	M		1400	6.53	<20	Fentanyl and xylazine intoxication	Opioid	Neg	Fe(0.0025)	Neg	4-ANPP(pos), Caffeine(pos), Naloxone(pos), Xylazine(0.0083)	SN	3523	-0.0684032	-0.00902483	-0.00588953
B5R	AKB29	48	W	M	106	1375	6.53	<20	Cardiac Dysrhythmia	Control	Neg	Neg	Neg	Caffeine, Naloxone	SN	3024	0.0608153	-0.0108451	-0.00189716
B5R	AKB30	36	W	M	215	1425	6.2	<20	Fentanyl and Heroine Toxicity	Opioid	Neg	Fe(0.0094), NorFe(0.0011), Mo(0.018), 6-MAM(0.016)	Neg	4-ANPP(pos), Caffeine(pos), Cotinine(pos), Nicotine(pos)	SN	3487	0.0610658	-0.00792638	0.00454768
B5R	AKB31	53	AA	M	200	1250	6.31	<20	HTCVD (other significant conditions: diabetes)	Control	Neg	Neg	Neg	Caffeine(pos)	SN	2295	-0.129454	-0.0124992	0.0051915
B5R	AKB32	62	AA	M	178	1275	6.27	<20	fentanyl and heroin toxicity	Opioid	Neg	Mo-Free(0.100), HyM - Free(0.0021), Fe(0.00025), NorFe(0.0045), Opiates(U), Fentanyl/Metabolite(U), 6-MAM(0.037)(U)	Neg	-	SN	1987	-0.0957899	0.00419236	0.00499946
B6R	AKB33	50	W	M	270	1300	6.22	<20	ASCVD	Control	Neg	Neg	Neg	Naloxone, Caffeine	SN	2525	0.0615987	-0.010806	-0.00333124
B6R	AKB34	41	W	M	137	1500	6.67	<20	opioid/multiple drug toxicity	Opioid	Neg	DiHy(0.034), HyC(0.910), HyM(0.003) Tramadol(2.9), O-Desmethyltramadol(0.280)	Neg	Acetaminophen, Alprazolam(0.230), Carisoprodol(0.44), Meprobamate(3.3),	SN	3723	0.0603074	-0.0136211	-0.00126646
B6R	AKB35	51	W	M	181	1725	6.73	<20	ASCVD	Control	Neg	Neg	Neg	-	SN	3513	0.0630775	-0.0164155	0.00222187
B6R	AKB36	60	W	M	138	1375	6.54	<20	Heroin Toxicity (ASCVD, other factors)	Opioid	Neg	Dihy(0.0026), Co(0.054), Mo(1.9), Hy(0.110), 6-MAM(0.070), HyM(0.0037)	Neg	Caffeine, Cotinine, Diazepam(0.130), Nordiazepam(0.260), Methylphenidate(0.1), Ritalinic Acid(2.3)	SN	2283	0.0610086	-0.0107328	-0.00423215
B7	AKB37	32	AA	M	193	1450	6.47	<20	GSW to the chest	Control	Neg	Neg	Neg	-	SN	1047	-0.083597	-0.00466675	0.00234575
B7	AKB38	38	AA	M	207	1300	6.36	<20	Fentanyl Toxicity	Opioid	Pos (U)	Fe(0.033), NorFe(0.015)	Neg	4-ANPP(pos), Cotinine(pos)	SN	3004	-0.131749	-0.00730887	0.00424814
B7	AKB39	33	W	M	241	1775	6.63	<20	ASCVD	Control	Neg	Neg	Neg	-	SN	3080	0.0621801	-0.0135193	0.00247084
B7	AKB40	31	W	M	293	1500	6.29	<20	acetyl fentanyl, fentanyl, heroin toxicity	Opioid	Neg	Fe(0.045), NorFe(0.0098), AcetylFe(0.0087), Mo-free(0.016), 6-MAM-free(0.0084)	Neg	-	SN	1794	0.0597929	-0.0147463	0.00129809
B9	AKB45	44	AA	M	195	1000	6.56	<20	dilated cardiomyopathy	Control	Neg	Neg	Neg	-	SN	1353	-0.11427	-0.00813143	0.00703811
B9	AKB46	54	AA	M	197	1525	6.31	<20	fentanyl toxicity	Opioid	Neg	Fe(0.018), NorFe(0.004)	Neg	4-ANPP(pos), Caffeine(pos), Cotinine(pos), Xylazine(0.018), Delta-9 THC(0.00071)	SN	1768	-0.0741151	-0.0144978	-0.00221071
B9	AKB47	27	W	M	185	1600	6.55	<20	Cardiac Dysrhythmia of Undetermined Etiology	Control	Neg	Neg	Neg	Caffeine(pos),	SN	4419	0.0577727	-0.0145608	-0.00270909
B9	AKB48	28	W	M	250	1550	6.57	<20	Heroin and Lorazepam tox	Opioid	Neg	Co(0.012), Mo(0.180), 6-MAM(810)	Neg	Lorazepam(0.034)	SN	2323	0.0616978	-0.0161762	0.00158886
M1	HCCFY	22	W/H	M	189	1610	6	20	Opioid Intox	Opioid		Mo(0.42 mg/L), 6-MAM, Co(U)	Neg	Temazapam(< 0.1 mg/L),	SN	2310	0.0328984	-0.00969805	-0.0029994
M1	HCCOD	39	W	M	222	1470	6.3	12.5	Oxycodone toxicity	Opioid		Oxy (0.69 mg/L),	0.01	Nicotine(pos), Alprazolam, BE(U)	SN	995	0.057817	-0.0270839	-0.00977263
M1	HCTLJ	54	W	M	205	1370	6.2	14.5	Cardiac Arrest	Control	Neg	Neg	Neg	-	SN	1125	0.0590721	-0.0213794	-0.00293905
M1	HCTMB	48	W	M	214	1440	6.3	14	Cardiac Arrest	Control		Neg	Neg	-	SN	1685	0.0551562	-0.0240719	-0.00866869
M10	HCCLC	54	W	F	199	1200	6.3	20.3	Opioid Intox	Opioid		He, Ox, Mo(1.3 ng/ml), 6-MAM	Neg	Alpraxolam,	SN	1534	0.0585067	-0.0239369	-0.00289403
M10	HCCLX	31	AA	M	300	1400	6.4	22	Cardiac Arrest	Control	Neg(blood)	Neg	Neg	-	SN	1675	-0.0831564	-0.00512882	-0.00367321
M10	HCCNU	28	W	M	157	1680	6.3	20	Acute heroin toxicity	Opioid		Mo(0.95 mg/L), Co	Neg	Alprazolam(0.038 mg/L),	SN	1810	0.0570241	-0.0192502	-0.00116287
M10	HCTHF	48	W/H	M	196	1670	6.5	11	Cardiac Arrest	Control	Neg	Neg	Neg	-	SN	4173	0.0483822	0.20135	0.128075
M11	HCCIL	20	W	M	170	1510	6.2	12.5	Acute heroin toxicity	Opioid		Mo, 6-MAM	Neg	Cannabinoids(U),	SN	439	0.0514456	-0.00472139	-0.00936402
M11	HCTBL	18	W	M	178	1640	6.6	9.5	Multiple GSWs	Control		Neg	0.07 (aortic bl)	-	SN	1616	0.0575722	-0.0227714	-0.0143215
M11	HCTDJ	38	W	M	182	1420	6.1	29	Accidental Fall	Control	Neg	Neg	Neg	Cotinine(0.231 mg/kg)	SN	1146	0.0592917	-0.0199093	-0.00526832
B4R	HCTDX	18	W	M	197	1510	6.4	10	Blunt Force Trauma	Control	Neg	Neg	0.02	-	SN	5437	-0.0129601	0.46279	-0.847937
B4R	HCTLI	51	AA	M	205	1370	6.3	15	Hypertensive Type Cardiac Hypertrophy	Control	Neg	Neg	Neg	-	SN	4331	-0.115357	-0.00816845	0.0078006
M15	HCCLS	39	W	M	211	1480	6.4	26	Acute heroin toxicity	Opioid		Mo(1.2 mg/L), 6-MAM	0.08	benzodiazepines (U)	SN	3854	0.0377326	0.0120657	1.59627e-05
M15	HCCPN	29	W	M	190	1580	6.3	29	Poly drug intoxication	Opioid	Pos (metabolites, U)	Mo (0.7 mg/L illiac blood),	0.04	-	SN	3183	0.0472583	-0.00674155	0.000223445
M15	HCTDL	24	W	M	175	1270	6.5	15.5	Coronary Artery Disease	Control	Neg	Neg	Neg	-	SN	3599	0.0173122	0.0505517	0.00243272
M15	HCTDQ	45	W	M	272	1450	6.3	15	Acute Coronary Thrombosis	Control	Neg	Neg	Neg	Verapamil	SN	2008	0.0498907	-0.0127667	-0.00318411
M16	HCCOV	30	W	M	158	1430	6.3	30	Acute heroin intoxication	Opioid		Mo(0.29 mg/L), 6-MAM(0.01 mg/L), Co(0.02 mg/L)	Neg	BE(pos, U),	SN	2792	0.0159978	0.0649146	0.00620624
M16	HCTIU	49	W	M	155	1250	6.1	15	Occlusive Coronary Artery Disease	Control	Neg	Neg	Neg	-	SN	987	0.0457449	-0.0122283	-0.00830231
M16	HCTPA	47	W	M	186	1400	6.2	15.5	Atherosclerotic Cardiovascular Disease	Control	Neg	Neg	Neg	-	SN	1867	0.0541525	-0.0201595	-0.00676382
M17	HCCHO	41	AA	M	220	1280	6.4	22	Acute Morphine Intoxication	Opioid	Neg	Mo(0.37 mg/L) (pos U)	Neg	BE(pos)	SN	1764	-0.103	-0.00601983	0.00939304
M17	HCCOE	42	W	M	247	1350	6.3	28.5	Poly drug intoxication	Opioid		Mo(0.05 mg/L), Mo(pos, U),	Neg	Alprazolam(0.07 mg/L), BE(U),	SN	1092	0.0476156	-0.025201	-0.00620625
M17	HCTRP	43	W	M	300	1550	6.2	18	Hypertensive heart disease	Control	Neg	Neg	Neg	-	SN	2777	0.0565307	-0.0284833	-0.00207848
M17	HCTXC	23	W	M	140	1420	6.2	22	Blunt Force Trauma/Motor cycle accident	Control	Neg	Neg	Neg	-	SN	2521	0.0302774	0.00999881	0.00198577
M18	HCCFW	59	W	M	215	1450	6.4	24	Opioid Poisoning/ Body Packer Syndrome	Opioid		He (pos)	Neg	-	SN	345	0.0442923	0.0668322	0.0125823
M18	HCTQQ	49	W	M	198	1620	6.1	15	Atherosclerotic Cardiovascular Disease	Control	Neg	Neg	Neg	-	SN	1918	0.0582354	-0.0288394	-0.00912144
M19	HCCUD	38	W	M	220	1475	6.3	19	Heroin toxicity	Opioid	Neg	Mo(> 0.02 mg/L), Co(> 0.02 mg/L), HyM(0.003 mg/kg), 6-MAM(pos),	Neg	cannabis (Pos, U)	SN	1898	0.05735	-0.0264068	-0.00776538
M19	HCCWQ	32	W	M	170	1500	6.4	18	Acute Combined Opioid Intoxication	Opioid		Fe(5.5 ng/ml), Mo(0.01 mg/L), Me	Neg	-	SN	2212	0.0392308	-0.0154034	-0.00167767
M19	HCTVF	43	W	M	245	1614	6.5	18	Acute Myocardial Infarction	Control	Neg	Neg	Neg	Alprazolam(15 ng/ml)	SN	4110	0.0589969	-0.0196326	-0.00491766
M2	HCCFV	30	W	M	205	1600	6.4	13.3	Opioid toxicity	Opioid	Neg (blood)	Mo(0.12 mg/L), Co(0.07 mg/L),	Neg	BE(U),	SN	1959	0.0596755	-0.0230052	-0.00561573
M2	HCCJY	45	W	F	140	1470	6.3	24.5	Opioid, Poly	Opioid	Neg (blood)	Mo(0.93 mg/L), 6-MAM(0.02 mg/L), Co(U, 0.03 mg/L),	Neg	BE(U),	SN	1290	0.000319201	0.0885658	-0.00061115
M2	HCTMQ	56	W	M	210	1450	6.3	16.5	Cardiac Arrest	Control		Neg	Neg	Atropine;	SN	889	0.0333914	-0.0174854	-0.00651859
M2	HCTZC	34	W	M	314	1563	6.2	24.4	Acute Combined Drug Intoxication	Opioid	Neg	Mo(1.85 mg/L), HyM(0.038 mg/L), OxM(0.044 ng/ml)	Neg	-	SN	487	0.0560928	-0.0135214	-0.00515973
M20	HCCWH	39	W	M	205	1650	6.3	20	Carfentanyl Toxicity	Opioid		carfentanyl (Pos)	Neg	-	SN	546	0.0429248	0.117543	0.0104211
M20	HCCWK	27	W	M	179	1500	6	25	Combined DrugToxicity (Carfentanyl)	Opioid		carfentanyl (Pos, U)	Neg	-	SN	1586	0.0516931	-0.0202004	-0.000902949
M20	HCTVE	49	W	M	263	1596	6.3	15	Cardiac Arrest	Control		Neg	Neg	-	SN	2227	0.0594487	-0.026249	-0.0035484
M3	HCCDO	37	W/H	M	182	1300	6.5	24	Heroin toxicity; positional asphyxia	Opioid	Neg	6-MAM(0.17 mg/L),	Neg	-	SN	1374	0.0510666	0.410666	0.358183
M3	HCTDO	21	AA	M	147	1470	6.6	15	GSW Aorta	Control		Neg	0.06	-	SN	1324	-0.113408	-0.00684109	0.00250011
M3	HCTMA	39	AA	M	142	1440	6.3	11	Status Asthmaticus	Control	Neg	Neg	Neg	-	SN	1290	-0.0945699	-0.0144152	0.0237085
M3	HCTMU	20	AA	M	198	1400	6.5	9	Multiple GSWs	Control	Neg	Neg	Neg	-	SN	1412	-0.109128	-0.000171053	0.00652064
M4	HCTMZ	50	W	M	192	1410	6.4	22	Cardiac Sudden Death	Control	Neg	Neg	Neg	-	SN	1773	0.0418992	-0.027449	-0.000686243
M4	HCTNZ	20	AA	M	130	1310	6.4	23.7	Multiple GSWs	Control	Neg	Neg	Neg	-	SN	1863	-0.109294	-0.000566246	-0.00503608
M5	HCTME	22	AA	M	139	1570	6.4	22	GSW to Chest	Control	Neg	Neg	Neg	-	SN	1681	-0.129784	0.00823548	0.0063065
M5	HCTMW	35	W/H	M	191	1660	6.2	24	Blunt Force Trauma	Control	Neg	Neg	Neg	-	SN	1729	0.0294489	-0.0201552	-0.00733185
M5	NIH1028	35	AA	F	158	1230	6	10	Opioid related (methadone)	Opioid		Me	Neg	-	SN	1416	-0.0451032	-0.0206181	-0.0019685
M7	HCCKC	35	AA	M	240	1600	6.2	21	Heroin Intox	Opioid		Mo(femoral blood, 6-MAM(U/blood, 0.28 mg/L)	Neg	-	SN	454	-0.105873	-0.00109081	0.00137296
M7	HCCLL	39	W	M	232	1440	6.1	23	Acute heroin toxicity	Opioid		Mo (0.61 mg/L) 6-MAM	Neg	-	SN	547	0.0494875	-0.0226283	-0.00407464
M7	HCTEB	46	W	M	182	1280	6.6	11	Cardiac Arrest	Control	Neg	Neg	Neg	-	SN	2726	0.0517557	-0.0170708	-0.00567539
M9	HCCCX	41	W	M	147	1425	6.3	14	Opioid Intox	Opioid		Mo(0.014 mg/L),	0.05	Benzodiazepines(U),	SN	706	0.0492776	-0.0242151	-0.00364892
M9	HCCOQ	22	AA	M	139	1170	6.2	20	Multiple GSW	Control	Neg	Neg	Neg	-	SN	1468	-0.12206	-0.00280967	0.00140108
M9	HCCX	33	AA	M	180	1230	6.5	12	Ventricular Fibrillation	Control	Neg	Neg	Neg	-	SN	1000	-0.120605	-0.0101246	0.00637169
