# Supplementary material for: Single nucleus transcriptomics of ventral midbrain identifies glial activation associated with chronic opioid use disorder
Source: Nat Commun. 2023 Sep 12;14:5610. doi: 10.1038/s41467-023-41455-8 (PMC10497570; doi:10.1038/s41467-023-41455-8)
Supplement: Supplementary file 5 — Supplementary Data 2 [file 41467_2023_41455_MOESM5_ESM.xlsx]

## Sheet: Sheet 1
Data S2: Sample by sample numbers of reads, genes, and nuclei/cell type
sampleID	ncell	nreads	ngenes	Category	ODC	OPC	Astrocyte	Microglia	DA	Non_DA	Pericyte	Endothelial	T-cell	Ependymal
AKB14	2888	10890.9	3415.52	Opioid	1864	275	381	177	16	1	58	22	59	0
AKB15	1393	7115.93	2708.68	Control	607	167	225	243	0	2	3	1	58	0
AKB16	1903	9342.3	3299.38	Opioid	911	219	247	326	0	2	4	1	58	0
AKB17	2739	8715.57	3069.69	Control	1474	355	554	251	0	3	4	3	54	0
AKB18	2201	8724.92	3214.25	Opioid	782	318	511	490	0	5	5	3	51	0
AKB19	2220	7956.46	2988.86	Control	911	283	407	458	0	5	5	3	48	0
AKB20	2534	8658.9	3136.16	Opioid	1404	336	352	239	1	9	5	4	46	0
AKB21	2797	11660.9	3606.44	Control	1321	243	467	500	1	9	6	4	46	0
AKB22	3185	10589.4	3493.86	Opioid	1513	269	482	657	2	9	7	4	34	0
AKB23	2878	10483.8	3439.68	Control	1640	194	503	414	2	12	7	5	34	0
AKB24	1991	10108	3354.32	Opioid	1196	116	276	272	2	12	10	5	33	0
AKB25	2945	8408.18	3152.86	Control	1732	219	380	422	3	12	10	5	32	0
AKB26	2831	7585.71	2855.16	Opioid	1542	200	379	525	3	14	11	5	30	0
AKB27	3842	9358.95	3408.79	Control	2207	279	459	611	3	15	12	6	29	0
AKB28	3523	9607.46	3486.35	Opioid	2038	291	423	546	3	15	13	6	29	0
AKB29	3024	8604.65	3273.57	Control	1931	239	314	410	3	16	13	8	28	0
AKB30	3487	8686.9	3258.82	Opioid	2082	254	392	500	3	16	14	8	27	0
AKB31	2295	8274.47	3039.56	Control	1295	265	464	128	3	16	14	9	25	0
AKB32	1987	8489.88	3179.17	Opioid	1124	167	293	324	4	16	15	9	24	0
AKB33	2525	6434.71	2698.41	Control	1265	252	361	526	4	17	15	10	24	0
AKB34	3723	6956.63	3092.2	Opioid	2368	274	421	504	4	17	16	10	24	0
AKB35	3513	7736.65	3100.54	Control	2149	263	385	564	4	18	16	11	24	0
AKB36	2283	6427.68	2766.98	Opioid	1243	277	363	252	4	19	16	11	24	0
AKB37	1047	6716.88	2709.02	Control	518	84	154	227	4	19	17	11	23	0
AKB38	3004	8247.78	3090.28	Opioid	1725	264	362	461	5	19	17	12	23	0
AKB39	3080	7542.07	2933.56	Control	1539	312	501	520	5	20	17	12	23	0
AKB40	1794	7188.89	2725.64	Opioid	871	279	276	236	5	20	18	13	23	0
AKB45	1353	13120.4	3925.63	Control	660	148	230	257	5	20	19	13	22	0
AKB46	1768	13952.7	4005.15	Opioid	1036	181	241	219	6	20	19	13	22	0
AKB47	4419	9222.52	3189.72	Control	2194	431	687	858	7	20	20	13	20	0
AKB48	2323	8719.29	3041.27	Opioid	892	354	364	588	7	20	20	13	20	0
AKB49	2090	13972.2	3892.03	Control	1245	151	295	284	7	21	20	13	19	0
AKB50	1760	9108.89	3085.93	Opioid	1154	147	270	104	7	21	21	13	19	0
AKB51	3711	10564.8	3473.67	Control	2130	286	577	567	7	22	21	13	18	0
AKB52	2601	11524.6	3660.91	Opioid	1425	274	319	392	7	23	21	13	18	0
AKB53	3089	14924.7	4176.77	Control	1845	299	402	420	9	23	22	13	18	0
AKB54	2896	12084	3839.48	Opioid	1610	245	533	380	10	24	22	13	17	0
AKB55	4202	15377	4255.24	Control	2263	404	559	765	10	25	22	13	16	0
AKB56	2643	12671.8	3846.97	Opioid	1269	271	439	528	10	25	23	14	16	0
AKB57	2614	15582.9	4256.22	Control	1194	414	771	116	10	27	23	14	16	0
AKB58	767	13440.1	3936.08	Opioid	478	36	197	6	11	27	23	14	16	0
AKB59	3529	16631.3	4372.6	Control	2029	301	567	488	12	29	24	15	15	0
AKB60	5275	16532.7	4235.35	Opioid	3257	452	827	531	12	30	24	15	15	0
HCCCX	706	7649.55	2828.69	Opioid	332	68	177	66	14	30	24	15	15	0
HCCDO	1374	6257.82	2405.23	Opioid	950	244	78	28	14	31	25	16	15	0
HCCFV	1959	8226.83	3096.42	Opioid	1060	152	441	214	15	31	25	17	15	0
HCCFW	345	3301.64	1664.5	Opioid	66	3	194	6	16	31	26	17	14	0
HCCFY	2310	7379.6	2876.7	Opioid	1590	151	450	60	17	33	26	18	14	0
HCCHO	1764	13929.2	3820.05	Opioid	163	241	593	164	18	33	27	18	14	0
HCCIL	439	7437.03	2853.96	Opioid	161	83	103	56	19	33	27	19	13	1
HCCJY	1290	6516.12	2690.46	Opioid	509	147	211	353	20	34	28	19	13	0
HCCKC	454	5340.14	2099.5	Opioid	170	59	130	35	21	34	29	19	13	0
HCCLC	1534	4956.75	2205.71	Opioid	417	175	782	87	21	35	30	19	12	0
AKB13	1091	6849.26	2717.13	Control	378	137	207	274	16	36	31	20	70	0
HCCLL	547	4051.41	1812.07	Opioid	211	74	123	82	22	36	31	20	12	0
HCCLS	3854	9413.8	3378.21	Opioid	2150	369	419	626	22	37	31	21	12	0
HCCLX	1675	6678.12	2670.66	Control	1117	171	259	64	22	37	32	22	12	0
HCCNU	1810	7114.6	2691.11	Opioid	859	213	194	445	23	38	33	22	11	1
HCCOD	995	7874.87	2993.02	Opioid	674	120	123	22	25	41	33	22	11	0
HCCOE	1092	8503.14	2983.02	Opioid	570	269	142	22	25	41	33	23	11	0
HCCOQ	1468	5870.61	2527.13	Control	1106	64	83	113	25	41	34	23	11	71
HCCOV	2792	10419.8	3456.88	Opioid	1625	239	310	437	26	42	34	24	11	0
HCCPN	3183	8987.81	3184.66	Opioid	1746	312	311	597	27	43	35	24	10	0
HCCUD	1898	7984.92	2889.46	Opioid	384	395	540	378	28	43	35	24	10	0
HCCWH	546	2869.73	1383.07	Opioid	305	50	144	16	28	43	35	25	10	0
HCCWK	1586	2695.86	1384.36	Opioid	562	419	383	110	28	44	36	25	9	0
HCCWQ	2212	7926.02	2744.95	Opioid	1491	260	340	11	29	45	37	26	9	0
HCCX	1000	7105.12	2911.28	Control	414	111	169	228	31	45	39	26	9	0
HCTBL	1616	7620.73	2954.08	Control	871	205	164	227	32	46	41	26	9	0
HCTDJ	1146	8530.57	3230.84	Control	336	207	279	186	32	48	42	26	9	0
HCTDL	3599	21363.3	5078.6	Control	600	231	390	378	32	48	44	26	9	0
HCTDO	1324	8009.45	2940.55	Control	780	113	234	164	33	48	45	28	8	0
HCTDQ	2008	11072.3	3653.44	Control	1232	241	320	110	34	50	45	28	8	0
HCTDX	5437	7513.63	3058.1	Control	3107	523	438	1003	35	50	46	29	8	0
HCTEB	2726	4846.13	2069.21	Control	1885	159	391	206	36	50	47	29	7	0
HCTHF	4173	6973.01	2709.17	Control	3415	276	263	186	37	55	48	31	7	2
HCTIU	987	8484.75	3062.12	Control	406	168	58	297	37	55	49	31	7	0
HCTLI	4331	10886.4	3581.78	Control	3066	362	284	529	42	61	49	32	7	0
HCTLJ	1125	5040.14	2239.98	Control	491	118	126	295	44	62	50	32	7	0
HCTMA	1290	9445.35	3208.27	Control	915	124	77	96	48	64	50	34	6	0
HCTMB	1685	6904.73	2774.95	Control	936	229	112	118	48	65	51	34	6	0
HCTME	1681	9238.93	3108.32	Control	866	139	263	312	49	70	53	35	5	0
HCTMQ	889	6883.72	2658.06	Control	631	48	48	93	51	70	54	35	4	0
HCTMU	1412	8080.84	2890.23	Control	1122	120	110	25	51	72	54	38	4	0
HCTMW	1729	11342	3647.57	Control	1250	170	178	48	56	78	56	41	4	0
HCTMZ	1773	6551.16	2567.12	Control	976	162	188	330	57	91	56	41	3	0
HCTNZ	1863	8488.63	3137.49	Control	1255	208	150	164	60	92	61	43	3	0
HCTPA	1867	11942.9	3603.39	Control	580	323	371	351	61	92	62	47	3	0
HCTQQ	1918	5055.52	2063.37	Control	792	232	609	104	64	109	63	47	3	1
HCTRP	2777	8599.1	3107.96	Control	1622	366	425	171	68	120	68	47	3	0
HCTVE	2227	5502.05	2142.47	Control	1265	97	696	41	78	145	71	51	2	0
HCTVF	4110	7602.59	2740.39	Control	1787	446	657	901	104	181	78	52	2	0
HCTXC	2521	8085.16	2874.21	Control	1351	275	467	303	107	194	79	56	2	0
HCTZC	487	6018.09	2464.19	Opioid	345	53	35	45	130	539	87	60	1	0
NIH1028	1416	7479.96	2741.05	Opioid	768	166	135	227	147	1736	91	65	1	0
sampleID	ncell	nreads	ngenes	Category	ODC	OPC	Astrocyte	Microglia	DA	Non_DA	Pericyte	Endothelial	T-cell	Ependymal
