# Supplementary material for: Single nucleus transcriptomics of ventral midbrain identifies glial activation associated with chronic opioid use disorder
Source: Nat Commun. 2023 Sep 12;14:5610. doi: 10.1038/s41467-023-41455-8 (PMC10497570; doi:10.1038/s41467-023-41455-8)
Supplement: Supplementary file 6 — Supplementary Data 3 [file 41467_2023_41455_MOESM6_ESM.xlsx]

## Sheet: Sheet 1
Data S3: Differentially expressed genes by cell type
gene	baseMean	estimate	stderror	statistic	p.value	p.adjusted	MCls	contrast	celltype
C1QTNF12	3.73481	1.01591	0.271597	3.74052	0.000183641	0.00844662	0	Opioid	ODC
ANKRD65	116.276	0.326264	0.126845	2.57215	0.0101068	0.0811652	0	Opioid	ODC
AL590822.2	15.823	0.306445	0.123461	2.48212	0.0130602	0.0939878	0	Opioid	ODC
MORN1	27.0815	-0.36914	0.0979822	-3.76742	0.000164944	0.00792717	0	Opioid	ODC
TP73	3.08617	0.658369	0.232281	2.83436	0.00459174	0.0505668	0	Opioid	ODC
AJAP1	396.078	-0.424733	0.116814	-3.63599	0.000276919	0.0105862	0	Opioid	ODC
NPHP4	189.626	-0.310209	0.0801931	-3.86827	0.00010961	0.00651975	0	Opioid	ODC
CHD5	8.65173	0.34269	0.137632	2.4899	0.0127778	0.0927468	0	Opioid	ODC
ACOT7	326.283	0.272444	0.0938549	2.90282	0.00369821	0.0442408	0	Opioid	ODC
AL034417.4	11.4274	0.662886	0.18513	3.58064	0.000342748	0.0118983	0	Opioid	ODC
AL034417.3	11.041	0.582407	0.208516	2.79311	0.00522039	0.0546779	0	Opioid	ODC
ENO1	208.754	0.426255	0.103352	4.1243	3.71867e-05	0.00358331	0	Opioid	ODC
SLC2A5	12.0837	0.302792	0.107202	2.82448	0.00473571	0.0514289	0	Opioid	ODC
AL031291.1	10.3683	0.430687	0.147553	2.91887	0.00351306	0.0430064	0	Opioid	ODC
PLOD1	123.239	0.463287	0.13614	3.40303	0.000666437	0.0172861	0	Opioid	ODC
NBPF1	523.565	0.341921	0.121059	2.82441	0.00473673	0.0514289	0	Opioid	ODC
TEX46	19.7035	-0.295518	0.107243	-2.75559	0.00585862	0.0579904	0	Opioid	ODC
AL606491.1	19.1113	0.51986	0.17748	2.92912	0.00339925	0.042374	0	Opioid	ODC
PAQR7	24.1216	0.291816	0.106575	2.73813	0.00617905	0.0601427	0	Opioid	ODC
SH3BGRL3	102.644	0.273213	0.108055	2.52846	0.0114565	0.0872338	0	Opioid	ODC
PTAFR	52.921	-0.32811	0.100182	-3.27514	0.0010561	0.0222926	0	Opioid	ODC
PTPRU	102.923	0.31905	0.124662	2.55932	0.0104877	0.0827676	0	Opioid	ODC
ZCCHC17	473.347	0.344772	0.100858	3.4184	0.000629912	0.0166525	0	Opioid	ODC
KHDRBS1	784.89	0.258372	0.0632389	4.08565	4.39528e-05	0.00391305	0	Opioid	ODC
YARS	350.414	0.420824	0.111495	3.77439	0.000160402	0.00776701	0	Opioid	ODC
TMEM54	7.33874	0.413487	0.16125	2.56426	0.0103397	0.0823326	0	Opioid	ODC
AZIN2	648.344	-0.415191	0.114472	-3.62701	0.000286718	0.0107712	0	Opioid	ODC
C1orf216	38.7522	0.253306	0.0724424	3.49665	0.000471133	0.0141208	0	Opioid	ODC
AL591845.1	2.7139	0.72242	0.263243	2.74431	0.00606388	0.0592913	0	Opioid	ODC
STK40	213.521	0.478903	0.145158	3.29918	0.000969692	0.0211265	0	Opioid	ODC
LINC01137	363.985	0.406741	0.131632	3.08999	0.00200161	0.0323073	0	Opioid	ODC
ZC3H12A	4.30391	0.632742	0.195023	3.24445	0.00117677	0.0236977	0	Opioid	ODC
BMP8A	215.06	0.460183	0.183524	2.50749	0.0121592	0.0900588	0	Opioid	ODC
MFSD2A	11.2009	0.51848	0.212209	2.44325	0.0145557	0.0996862	0	Opioid	ODC
AL603839.3	197.117	-0.414052	0.102605	-4.0354	5.45084e-05	0.00435886	0	Opioid	ODC
TMEM269	21.1016	0.584058	0.164333	3.55411	0.000379256	0.0124184	0	Opioid	ODC
ERMAP	115.846	-0.297024	0.0920372	-3.22722	0.00125001	0.0247736	0	Opioid	ODC
ZNF691	31.7702	-0.324504	0.0925654	-3.50568	0.000455447	0.0138663	0	Opioid	ODC
CDC20	9.90002	-0.356817	0.138917	-2.56857	0.0102118	0.081593	0	Opioid	ODC
PLK3	22.1773	0.575006	0.16105	3.57035	0.0003565	0.0119696	0	Opioid	ODC
CCDC163	14.3837	0.468863	0.160372	2.9236	0.00346006	0.0427353	0	Opioid	ODC
PRDX1	453.64	0.320116	0.106262	3.01252	0.0025909	0.0370843	0	Opioid	ODC
PARS2	10.0747	-0.291954	0.117602	-2.48255	0.0130445	0.093979	0	Opioid	ODC
LEXM	5.12589	1.02838	0.343637	2.99264	0.00276572	0.0381811	0	Opioid	ODC
JUN	162.229	0.578934	0.179473	3.22575	0.00125642	0.0247898	0	Opioid	ODC
HOOK1	8.09407	0.807588	0.190697	4.23492	2.28635e-05	0.00268673	0	Opioid	ODC
AC099791.2	28.615	0.339962	0.109872	3.09416	0.00197371	0.0322625	0	Opioid	ODC
DOCK7	471.849	0.269343	0.0826683	3.25812	0.00112154	0.0230231	0	Opioid	ODC
AL590783.1	63.3992	-0.464642	0.14353	-3.23725	0.00120686	0.0241523	0	Opioid	ODC
AL583808.1	13.4451	-0.549314	0.152405	-3.6043	0.000312996	0.0113598	0	Opioid	ODC
AC104458.1	7.9036	0.453478	0.184063	2.46371	0.0137509	0.0969445	0	Opioid	ODC
AK5	6238.71	-0.484724	0.134607	-3.60104	0.000316947	0.011377	0	Opioid	ODC
AC095030.1	12.1141	-0.790908	0.182069	-4.344	1.3991e-05	0.002042	0	Opioid	ODC
DNAJB4	174.094	0.406608	0.128681	3.15982	0.00157867	0.0279633	0	Opioid	ODC
GIPC2	182.699	0.4131	0.110439	3.74054	0.000183624	0.00844662	0	Opioid	ODC
AC103591.3	9.596	0.59483	0.206633	2.87867	0.0039935	0.0466315	0	Opioid	ODC
IFI44	39.7629	0.413373	0.155014	2.66667	0.00766059	0.0682862	0	Opioid	ODC
TTLL7-IT1	275.495	-0.293128	0.0899634	-3.2583	0.0011208	0.0230231	0	Opioid	ODC
GNG5	45.0094	0.407223	0.12105	3.36408	0.000767992	0.018405	0	Opioid	ODC
CTBS	172.937	0.415884	0.101612	4.09285	4.26107e-05	0.00386427	0	Opioid	ODC
CLCA4	373.142	-0.308002	0.118031	-2.60949	0.00906774	0.0759468	0	Opioid	ODC
GCLM	172.207	0.541639	0.138914	3.89909	9.65566e-05	0.00602589	0	Opioid	ODC
BX005019.1	3.31074	0.617911	0.228716	2.70165	0.00689956	0.0643603	0	Opioid	ODC
EXTL2	239.143	-0.252893	0.0692738	-3.65062	0.000261603	0.0101451	0	Opioid	ODC
SARS	372.694	0.259553	0.0751949	3.45174	0.000556983	0.0155343	0	Opioid	ODC
OVGP1	21.2873	0.561703	0.176288	3.18628	0.00144117	0.0266474	0	Opioid	ODC
CTTNBP2NL	343.669	0.274887	0.0875653	3.13923	0.00169395	0.0290993	0	Opioid	ODC
MAGI3	177.417	0.332541	0.112179	2.96437	0.00303299	0.0399878	0	Opioid	ODC
VANGL1	2.37526	-0.587306	0.236149	-2.48701	0.0128821	0.093227	0	Opioid	ODC
AC244453.3	22.2059	0.482614	0.142539	3.38584	0.000709603	0.0177743	0	Opioid	ODC
PDZK1	15.7888	0.408678	0.151289	2.70131	0.00690674	0.064365	0	Opioid	ODC
CHD1L	45.5281	0.2645	0.0709325	3.7289	0.000192321	0.00872775	0	Opioid	ODC
PDE4DIP	849.24	0.26261	0.0794611	3.30489	0.000950149	0.0209033	0	Opioid	ODC
HIST2H2BF	41.0642	0.413167	0.146967	2.81129	0.0049343	0.0526253	0	Opioid	ODC
MTMR11	36.0946	0.637834	0.15729	4.05515	5.01029e-05	0.00414413	0	Opioid	ODC
CIART	7.59965	0.57419	0.20953	2.74037	0.00613694	0.0598538	0	Opioid	ODC
ADAMTSL4-AS1	52.1812	0.429462	0.146686	2.92776	0.00341413	0.0424772	0	Opioid	ODC
MCL1	97.9053	0.364054	0.112542	3.23484	0.0012171	0.0242864	0	Opioid	ODC
ENSA	333.773	0.267026	0.0723888	3.68878	0.000225329	0.00948155	0	Opioid	ODC
GABPB2	613.03	-0.250793	0.0789209	-3.17777	0.00148412	0.0270853	0	Opioid	ODC
TUFT1	11.4047	0.420701	0.151953	2.76862	0.00562939	0.0565639	0	Opioid	ODC
THEM4	350.811	-0.334219	0.0678631	-4.9249	8.44055e-07	0.000464761	0	Opioid	ODC
AL450992.2	55.7519	-0.530537	0.121828	-4.3548	1.3319e-05	0.00200534	0	Opioid	ODC
S100A16	17.0599	0.486289	0.126891	3.83233	0.000126937	0.00693012	0	Opioid	ODC
SLC39A1	52.5801	0.269541	0.0996037	2.70613	0.00680724	0.0638383	0	Opioid	ODC
IL6R	107.487	0.922294	0.20383	4.52483	6.0444e-06	0.00153739	0	Opioid	ODC
KCNN3	139.038	0.285488	0.113279	2.52021	0.0117284	0.0883621	0	Opioid	ODC
DCST2	12.162	0.567719	0.184055	3.08451	0.0020389	0.0326129	0	Opioid	ODC
DCST1	4.91185	0.719274	0.259793	2.76864	0.00562911	0.0565639	0	Opioid	ODC
EFNA1	228.529	0.350399	0.0910786	3.84721	0.000119469	0.00674437	0	Opioid	ODC
HCN3	11.4246	0.64048	0.19592	3.26908	0.00107896	0.0226019	0	Opioid	ODC
LMNA	305.373	0.497502	0.135574	3.6696	0.000242931	0.00989124	0	Opioid	ODC
SEMA4A	22.1134	0.663017	0.197482	3.35734	0.000786954	0.0185604	0	Opioid	ODC
NES	63.6531	0.628824	0.167983	3.74338	0.000181561	0.00841609	0	Opioid	ODC
SH2D2A	2.80743	0.782666	0.236892	3.30389	0.000953544	0.020954	0	Opioid	ODC
IFI16	333.193	0.401724	0.122954	3.26728	0.00108588	0.0226975	0	Opioid	ODC
TAGLN2	37.1206	1.12946	0.231969	4.86903	1.1215e-06	0.000529879	0	Opioid	ODC
COPA	1931.85	0.265055	0.0626414	4.23131	2.3233e-05	0.00271362	0	Opioid	ODC
AL592295.3	13.4266	0.581024	0.215821	2.69216	0.0070991	0.0652427	0	Opioid	ODC
FCGR2A	7.08112	0.448719	0.157993	2.84012	0.00450965	0.0499769	0	Opioid	ODC
DDR2	80.9783	0.34557	0.135299	2.55412	0.0106456	0.0835694	0	Opioid	ODC
NUF2	92.2681	-0.275803	0.0921551	-2.99281	0.0027642	0.0381811	0	Opioid	ODC
FAM78B	34.8216	-0.422122	0.115625	-3.6508	0.000261426	0.0101451	0	Opioid	ODC
LINC01363	2.74892	0.912742	0.299111	3.05151	0.0022769	0.0346961	0	Opioid	ODC
AL136984.1	12.8085	0.520379	0.136482	3.81281	0.000137398	0.00727453	0	Opioid	ODC
SFT2D2	335.573	0.262378	0.0941026	2.78822	0.00529991	0.0550027	0	Opioid	ODC
TBX19	59.7225	0.500697	0.132525	3.77813	0.000158012	0.00771082	0	Opioid	ODC
SELP	2.88516	0.715188	0.268121	2.66741	0.00764393	0.0682325	0	Opioid	ODC
GORAB	56.4199	-0.323638	0.0947239	-3.41664	0.00063399	0.0166916	0	Opioid	ODC
FMO4	226.001	-0.294613	0.0995412	-2.95971	0.00307931	0.0402056	0	Opioid	ODC
CACYBP	232.03	0.456977	0.145137	3.14858	0.00164063	0.0285879	0	Opioid	ODC
SOAT1	109.266	0.27514	0.0788539	3.48924	0.000484391	0.014274	0	Opioid	ODC
GLUL	2827.96	0.604513	0.149535	4.04262	5.28576e-05	0.00429819	0	Opioid	ODC
RNASEL	30.0341	0.333315	0.087842	3.79449	0.000147948	0.00757753	0	Opioid	ODC
RGS16	14.3182	0.590441	0.158574	3.72344	0.000196524	0.00882516	0	Opioid	ODC
C1orf21	63.8988	0.351163	0.115175	3.04894	0.00229648	0.0347939	0	Opioid	ODC
RGS2	20.2675	0.730292	0.221885	3.29131	0.000997217	0.0214971	0	Opioid	ODC
LINC00862	896.223	0.29602	0.100983	2.93138	0.00337458	0.0422872	0	Opioid	ODC
PHLDA3	286.372	0.381386	0.106764	3.57223	0.000353948	0.0119672	0	Opioid	ODC
LMOD1	24.0542	0.552597	0.201339	2.74462	0.00605815	0.0592653	0	Opioid	ODC
PPFIA4	10.8877	0.542426	0.172268	3.14874	0.00163974	0.0285879	0	Opioid	ODC
CHIT1	7.8251	0.640699	0.216905	2.95382	0.00313866	0.0406634	0	Opioid	ODC
BTG2	141.735	0.636772	0.19899	3.20002	0.00137417	0.0258678	0	Opioid	ODC
ATP2B4	598.653	0.429612	0.120671	3.56021	0.000370564	0.0122918	0	Opioid	ODC
RASSF5	7.77718	0.436981	0.176406	2.47713	0.0132443	0.0948156	0	Opioid	ODC
YOD1	99.5398	0.336744	0.0857567	3.92674	8.61043e-05	0.00562509	0	Opioid	ODC
AL596218.1	62.7565	-0.326442	0.126658	-2.57736	0.00995593	0.0805164	0	Opioid	ODC
CR2	9.56021	1.18436	0.307715	3.84887	0.000118663	0.00674437	0	Opioid	ODC
CR1	58.2601	0.621138	0.202925	3.06092	0.00220656	0.0341291	0	Opioid	ODC
AL137789.1	3.73342	0.887799	0.318167	2.79036	0.00526497	0.0548748	0	Opioid	ODC
LINC00467	264.264	-0.364691	0.08229	-4.43178	9.34576e-06	0.00178715	0	Opioid	ODC
INTS7	458.292	-0.270423	0.0801396	-3.37439	0.000739784	0.0180928	0	Opioid	ODC
AL360091.3	219.083	-0.269777	0.0700875	-3.84914	0.000118533	0.00674437	0	Opioid	ODC
ATF3	99.8422	0.545338	0.155446	3.50821	0.000451133	0.0137567	0	Opioid	ODC
BATF3	7.29151	0.616388	0.203634	3.02693	0.00247049	0.0361239	0	Opioid	ODC
VASH2	11.5162	0.694679	0.180268	3.85358	0.000116402	0.00673971	0	Opioid	ODC
MARK1	648.336	0.341636	0.0758651	4.50321	6.69357e-06	0.00161248	0	Opioid	ODC
AL592148.3	6.21217	0.525519	0.183437	2.86484	0.00417218	0.0477169	0	Opioid	ODC
LBR	412.288	0.268758	0.0700024	3.83926	0.000123405	0.00692604	0	Opioid	ODC
AL117350.1	11.5406	0.492672	0.1326	3.71548	0.000202821	0.00894456	0	Opioid	ODC
PGBD5	715.463	-0.314729	0.085843	-3.66633	0.000246055	0.0099541	0	Opioid	ODC
AL133516.1	19.9974	-0.530664	0.186862	-2.83987	0.00451321	0.0499877	0	Opioid	ODC
FAM89A	22.5657	0.79639	0.182625	4.36079	1.29592e-05	0.00200137	0	Opioid	ODC
SLC35F3	558.686	0.418535	0.116106	3.60477	0.000312431	0.0113598	0	Opioid	ODC
AL355472.3	4.98721	0.532881	0.195651	2.72363	0.00645685	0.0618164	0	Opioid	ODC
EDARADD	23.4256	0.444416	0.159134	2.79272	0.00522669	0.0547142	0	Opioid	ODC
AKT3-IT1	18.291	-0.296272	0.0897173	-3.30228	0.000959014	0.0210263	0	Opioid	ODC
AL645465.1	158.175	0.407784	0.10779	3.78313	0.000154866	0.00771082	0	Opioid	ODC
HNRNPU	2108.37	0.263689	0.0719835	3.66318	0.000249101	0.00995989	0	Opioid	ODC
SCCPDH	613.729	0.256572	0.0815665	3.14555	0.00165772	0.0287327	0	Opioid	ODC
PGBD2	38.6526	-0.291303	0.0760062	-3.83263	0.000126783	0.00693012	0	Opioid	ODC
CMPK2	2.53551	0.79708	0.273077	2.91888	0.00351292	0.0430064	0	Opioid	ODC
KLF11	12.7647	0.518638	0.178282	2.90908	0.00362489	0.0436432	0	Opioid	ODC
AC099344.3	3.19245	0.788872	0.315082	2.5037	0.0122901	0.0905428	0	Opioid	ODC
MYCN	53.1264	0.471955	0.144964	3.25568	0.00113121	0.0231429	0	Opioid	ODC
GEN1	146.798	-0.260829	0.0893492	-2.91921	0.00350918	0.0430064	0	Opioid	ODC
KCNS3	206.542	0.529384	0.173052	3.0591	0.00222005	0.0341977	0	Opioid	ODC
AC079148.1	5.51318	0.445057	0.161123	2.76222	0.00574101	0.0571345	0	Opioid	ODC
LINC01376	464.51	-0.289152	0.0923097	-3.13241	0.00173375	0.0296246	0	Opioid	ODC
AC023137.1	7.76444	-0.374922	0.149118	-2.51427	0.011928	0.0891684	0	Opioid	ODC
MFSD2B	26.4967	0.277338	0.106888	2.59467	0.00946826	0.0780797	0	Opioid	ODC
AC009228.1	42.1993	0.2703	0.0950315	2.84432	0.00445066	0.0494655	0	Opioid	ODC
ADCY3	326.091	0.296492	0.114248	2.59517	0.0094544	0.0780322	0	Opioid	ODC
CENPA	24.6117	0.350928	0.112107	3.13028	0.00174638	0.0297824	0	Opioid	ODC
FOSL2	9.83479	0.905976	0.293054	3.0915	0.00199147	0.0323073	0	Opioid	ODC
SPDYA	49.6899	0.273258	0.101251	2.69883	0.00695844	0.0644498	0	Opioid	ODC
CAPN13	141.981	-0.314587	0.0907586	-3.46619	0.000527886	0.0149389	0	Opioid	ODC
RMDN2	81.0776	-0.301821	0.100711	-2.99689	0.00272746	0.0379521	0	Opioid	ODC
RMDN2-AS1	11.1682	-0.450535	0.155803	-2.8917	0.00383163	0.0455261	0	Opioid	ODC
SLC3A1	56.2754	0.751892	0.135389	5.55358	2.79879e-08	8.9897e-05	0	Opioid	ODC
SRBD1	607.405	-0.259544	0.0863032	-3.00734	0.00263541	0.0375104	0	Opioid	ODC
PRKCE	1206.36	-0.285152	0.0838688	-3.39998	0.000673906	0.017363	0	Opioid	ODC
RHOQ	545.435	0.550529	0.142064	3.87522	0.00010653	0.00641574	0	Opioid	ODC
AC018682.1	79.7668	0.657577	0.179424	3.66493	0.000247406	0.0099541	0	Opioid	ODC
AC007402.1	37.6547	0.509424	0.207827	2.45119	0.0142384	0.0985326	0	Opioid	ODC
CHAC2	16.3061	-0.375864	0.127049	-2.95841	0.00309231	0.0402669	0	Opioid	ODC
CCDC85A	67.8925	0.72391	0.178375	4.05836	4.94194e-05	0.00413672	0	Opioid	ODC
AC007100.1	108.639	-0.390188	0.158598	-2.46023	0.013885	0.0971646	0	Opioid	ODC
XPO1	1218.95	0.26606	0.10862	2.44945	0.0143076	0.0986179	0	Opioid	ODC
CCT4	396.059	0.281844	0.106964	2.63494	0.00841534	0.0726615	0	Opioid	ODC
TMEM17	18.7767	-0.371462	0.11471	-3.23827	0.00120257	0.024092	0	Opioid	ODC
SERTAD2	453.872	0.27792	0.109625	2.53518	0.0112389	0.0861565	0	Opioid	ODC
FBXO48	26.3263	-0.253036	0.0871516	-2.9034	0.00369134	0.0441861	0	Opioid	ODC
MXD1	326.07	0.326589	0.0839788	3.88895	0.000100681	0.00615973	0	Opioid	ODC
AC016700.3	7.00217	0.640489	0.213863	2.99485	0.00274578	0.0380695	0	Opioid	ODC
RAB11FIP5	13.6755	0.349144	0.142347	2.45277	0.0141761	0.0983007	0	Opioid	ODC
MTHFD2	28.7641	0.899395	0.20469	4.39394	1.11314e-05	0.00188617	0	Opioid	ODC
SLC4A5	637.273	0.428822	0.137557	3.11742	0.00182442	0.0305453	0	Opioid	ODC
DCTN1-AS1	74.1868	0.456106	0.126597	3.60281	0.0003148	0.011377	0	Opioid	ODC
HK2	15.6162	0.708396	0.243355	2.91096	0.00360321	0.0436432	0	Opioid	ODC
TACR1	42.9447	-0.36722	0.13363	-2.74804	0.00599526	0.0589007	0	Opioid	ODC
LRRTM4	1580.91	0.31956	0.127695	2.50253	0.012331	0.0906686	0	Opioid	ODC
MAT2A	1051.82	0.340635	0.0770398	4.42154	9.79986e-06	0.00179869	0	Opioid	ODC
GNLY	3.93933	0.515447	0.191596	2.69028	0.00713929	0.0654559	0	Opioid	ODC
KDM3A	458.344	0.264214	0.079678	3.31602	0.000913085	0.0204325	0	Opioid	ODC
PLGLB1	44.5336	-0.351375	0.125978	-2.78918	0.00528418	0.0549281	0	Opioid	ODC
RGPD2	11.2311	0.663913	0.261944	2.53456	0.0112588	0.0862216	0	Opioid	ODC
RPIA	116.726	-0.298123	0.0859538	-3.46841	0.000523551	0.014838	0	Opioid	ODC
GPAT2	21.1214	0.420309	0.172024	2.44332	0.0145529	0.0996862	0	Opioid	ODC
ITPRIPL1	2.23543	0.688536	0.228385	3.01481	0.00257142	0.0368998	0	Opioid	ODC
NCAPH	11.8768	0.320563	0.119855	2.6746	0.00748193	0.0673362	0	Opioid	ODC
ARID5A	27.5738	0.528221	0.169114	3.12346	0.0017874	0.03019	0	Opioid	ODC
LYG2	21.2821	-0.298636	0.114763	-2.60219	0.00926305	0.0770468	0	Opioid	ODC
LINC01102	806.087	-0.293767	0.0959431	-3.06189	0.00219945	0.0340738	0	Opioid	ODC
FHL2	6.14491	0.500664	0.162685	3.07751	0.00208741	0.0330283	0	Opioid	ODC
AC108058.1	9.91781	0.622619	0.193966	3.20994	0.00132765	0.0254591	0	Opioid	ODC
LINC01191	12.354	0.625511	0.183031	3.41751	0.000631964	0.0166839	0	Opioid	ODC
TMEM177	40.1795	-0.321347	0.110005	-2.9212	0.00348682	0.0429106	0	Opioid	ODC
AC012447.1	23.4108	0.428366	0.125017	3.42647	0.000611487	0.0164054	0	Opioid	ODC
LINC01823	10.8265	0.434405	0.167802	2.5888	0.00963102	0.0788148	0	Opioid	ODC
AC012306.2	11.5229	-0.32417	0.112445	-2.88291	0.00394019	0.0461894	0	Opioid	ODC
CCNT2-AS1	164.986	0.259219	0.0808866	3.20473	0.0013519	0.0257195	0	Opioid	ODC
MAP3K19	12.3974	0.489753	0.17497	2.79907	0.00512504	0.0538842	0	Opioid	ODC
AC092620.1	9.00694	0.47423	0.153455	3.09036	0.00199915	0.0323073	0	Opioid	ODC
TNFAIP6	49.5154	0.358531	0.145654	2.46152	0.0138349	0.0970965	0	Opioid	ODC
GALNT13	4426.99	-0.294329	0.0905841	-3.24923	0.00115716	0.0234063	0	Opioid	ODC
GALNT5	3.26735	0.830378	0.312116	2.66048	0.00780294	0.0691076	0	Opioid	ODC
AC019186.1	9.40219	0.480529	0.17273	2.78197	0.00540294	0.0553565	0	Opioid	ODC
CD302	36.5881	0.424765	0.108271	3.92318	8.73895e-05	0.00568977	0	Opioid	ODC
AC009299.3	38.5897	0.430844	0.0918185	4.69235	2.70088e-06	0.000908937	0	Opioid	ODC
KCNH7	16.9099	0.382405	0.13256	2.88477	0.00391703	0.0460272	0	Opioid	ODC
FASTKD1	422.818	-0.270734	0.0626447	-4.32174	1.54803e-05	0.00209481	0	Opioid	ODC
PDK1	141.466	0.586044	0.147374	3.97657	6.99178e-05	0.00502782	0	Opioid	ODC
GPR155	338.293	0.484176	0.146056	3.31501	0.000916408	0.020441	0	Opioid	ODC
AC079305.3	96.0388	0.545888	0.139406	3.91582	9.00981e-05	0.00577233	0	Opioid	ODC
PDE1A	9218.74	-0.561501	0.164704	-3.40914	0.000651672	0.0170176	0	Opioid	ODC
FRZB	26.4735	0.830966	0.257639	3.22531	0.00125838	0.0247898	0	Opioid	ODC
AC017101.1	149.536	0.296979	0.115884	2.56272	0.0103857	0.082435	0	Opioid	ODC
STAT1	239.339	0.283801	0.100655	2.81954	0.00480931	0.0518373	0	Opioid	ODC
TMEFF2	8348.73	-0.451913	0.108726	-4.15642	3.2327e-05	0.00325754	0	Opioid	ODC
HSPD1	632.276	0.475815	0.160205	2.97003	0.00297771	0.0395223	0	Opioid	ODC
SPATS2L	1253.54	0.294562	0.0988332	2.98039	0.00287879	0.0389061	0	Opioid	ODC
SGO2	79.2595	-0.288249	0.0898311	-3.20879	0.00133296	0.0255102	0	Opioid	ODC
AC007679.1	3.04052	0.942142	0.250958	3.75418	0.000173909	0.00825509	0	Opioid	ODC
MDH1B	15.3588	-0.361151	0.121413	-2.97456	0.00293411	0.0392431	0	Opioid	ODC
AC008269.2	2.63781	-0.559579	0.227518	-2.45949	0.0139135	0.0972579	0	Opioid	ODC
IDH1	192.944	0.288821	0.078799	3.66529	0.00024706	0.0099541	0	Opioid	ODC
AC006994.2	36.1594	0.656606	0.202081	3.24922	0.00115722	0.0234063	0	Opioid	ODC
LANCL1-AS1	809.073	-0.398831	0.138774	-2.87396	0.00405364	0.04693	0	Opioid	ODC
BARD1	414.356	0.323387	0.104532	3.09366	0.00197707	0.0322625	0	Opioid	ODC
RPL37A	809.291	0.446496	0.0714776	6.24666	4.19314e-10	4.59165e-06	0	Opioid	ODC
AC073321.1	3.99039	1.08325	0.337166	3.21282	0.00131437	0.0253161	0	Opioid	ODC
DIRC3-AS1	58.5548	0.45473	0.180146	2.52423	0.0115952	0.0878034	0	Opioid	ODC
PLCD4	33.9889	0.491074	0.140145	3.50404	0.000458254	0.013886	0	Opioid	ODC
TUBA4A	11.9812	0.38436	0.133205	2.88547	0.00390824	0.0460108	0	Opioid	ODC
C2orf72	197.722	-0.373112	0.113359	-3.29142	0.000996834	0.0214971	0	Opioid	ODC
AC073476.3	8.64609	0.647996	0.168864	3.83739	0.000124347	0.00692604	0	Opioid	ODC
IQCA1	47.5001	0.522993	0.201454	2.59608	0.0094293	0.0778584	0	Opioid	ODC
ACKR3	4.74	0.546807	0.187231	2.92049	0.00349477	0.0429776	0	Opioid	ODC
PER2	118.155	0.468952	0.117537	3.98981	6.61259e-05	0.00487299	0	Opioid	ODC
LINC01937	6.61906	0.717922	0.286776	2.50343	0.0122998	0.0905428	0	Opioid	ODC
AC093802.1	4.54029	0.62848	0.231009	2.72059	0.00651658	0.0620939	0	Opioid	ODC
ANKMY1	429.763	-0.27138	0.0767563	-3.5356	0.000406845	0.0129175	0	Opioid	ODC
AC005237.1	75.4826	0.823944	0.217593	3.78663	0.000152703	0.00771082	0	Opioid	ODC
GRM7-AS1	59.2158	0.369048	0.127464	2.8953	0.00378799	0.0451658	0	Opioid	ODC
FANCD2	36.7267	0.523163	0.173035	3.02345	0.00249912	0.0364045	0	Opioid	ODC
FANCD2OS	4.47824	0.782119	0.270772	2.88848	0.00387108	0.0457409	0	Opioid	ODC
IRAK2	579.852	0.3248	0.106504	3.04966	0.00229102	0.0347847	0	Opioid	ODC
NUP210	243.683	-0.261359	0.0874974	-2.98705	0.00281685	0.0385833	0	Opioid	ODC
FBLN2	16.2076	1.05333	0.261309	4.03099	5.55419e-05	0.0044125	0	Opioid	ODC
SLC6A6	547.025	0.628759	0.143173	4.39161	1.12514e-05	0.00188617	0	Opioid	ODC
FGD5	6.18643	0.538581	0.209899	2.5659	0.0102908	0.0820539	0	Opioid	ODC
GALNT15	1472.61	0.314772	0.0851273	3.69766	0.000217598	0.00931899	0	Opioid	ODC
RFTN1	27.956	0.306366	0.123367	2.48337	0.0130147	0.0939046	0	Opioid	ODC
PLCL2	486.649	-0.552685	0.1961	-2.81839	0.00482654	0.0519648	0	Opioid	ODC
AC116096.1	2.73843	0.543318	0.217648	2.49632	0.012549	0.0918881	0	Opioid	ODC
RPL15	371.893	0.260364	0.0874986	2.97563	0.00292387	0.0392402	0	Opioid	ODC
THRB-AS1	15.0287	0.60141	0.209204	2.87475	0.00404345	0.04693	0	Opioid	ODC
SLC4A7	302.453	0.266488	0.0867952	3.07031	0.00213839	0.0334416	0	Opioid	ODC
TRANK1	37.0901	0.585921	0.176719	3.31556	0.000914597	0.0204325	0	Opioid	ODC
AC011816.2	2.687	0.924713	0.308758	2.99494	0.00274497	0.0380695	0	Opioid	ODC
C3orf35	128.066	0.384829	0.118244	3.25453	0.0011358	0.0231877	0	Opioid	ODC
ITGA9	50.5776	0.288405	0.105552	2.73234	0.00628865	0.0608408	0	Opioid	ODC
CSRNP1	21.4105	1.20276	0.252777	4.75819	1.95338e-06	0.000738146	0	Opioid	ODC
MOBP	17853.1	-0.420372	0.128412	-3.27363	0.00106175	0.0223629	0	Opioid	ODC
EIF1B	211.009	0.323131	0.100292	3.22191	0.00127338	0.0249143	0	Opioid	ODC
HHATL	1945.1	-0.296064	0.115719	-2.55848	0.0105132	0.082901	0	Opioid	ODC
CCDC13-AS1	30.2052	-0.595734	0.214381	-2.77886	0.005455	0.0556237	0	Opioid	ODC
TMEM158	3.22006	0.865622	0.252926	3.42244	0.000620621	0.016543	0	Opioid	ODC
LIMD1	344.371	0.727778	0.164235	4.43131	9.36602e-06	0.00178715	0	Opioid	ODC
ZNF589	278.272	0.261087	0.0796373	3.27845	0.0010438	0.0221542	0	Opioid	ODC
AC137630.4	4.30765	-0.476654	0.192112	-2.48112	0.0130969	0.0941101	0	Opioid	ODC
RASSF1	70.8182	0.440033	0.120459	3.65296	0.000259232	0.0101337	0	Opioid	ODC
POC1A	36.3497	0.383137	0.128414	2.98359	0.00284885	0.0387608	0	Opioid	ODC
ALAS1	78.4371	0.457589	0.143295	3.19335	0.00140633	0.0262625	0	Opioid	ODC
TWF2	23.9042	0.356703	0.119734	2.97913	0.0028907	0.0389578	0	Opioid	ODC
PPM1M	6.45483	0.661321	0.210666	3.13919	0.00169414	0.0290993	0	Opioid	ODC
HESX1	43.9405	-0.322217	0.0747347	-4.31148	1.62165e-05	0.00214057	0	Opioid	ODC
MAGI1-AS1	50.6582	-0.478079	0.137711	-3.47161	0.00051734	0.0147488	0	Opioid	ODC
AC112219.1	7.12803	-0.501126	0.182362	-2.74797	0.0059965	0.0589007	0	Opioid	ODC
C3orf38	389.402	0.261804	0.0632124	4.14166	3.44808e-05	0.00340776	0	Opioid	ODC
PROS1	111.866	0.740897	0.190883	3.88142	0.00010385	0.00631029	0	Opioid	ODC
AC021660.2	5.46021	0.792714	0.284094	2.79032	0.00526552	0.0548748	0	Opioid	ODC
ST3GAL6-AS1	44.7484	-0.568755	0.213767	-2.66063	0.00779939	0.0691076	0	Opioid	ODC
ST3GAL6	289.914	-0.448865	0.174349	-2.57451	0.0100381	0.0808168	0	Opioid	ODC
ABI3BP	36.8779	0.420504	0.156475	2.68736	0.00720185	0.0659041	0	Opioid	ODC
NFKBIZ	676.971	0.320078	0.0890869	3.59288	0.000327047	0.0115293	0	Opioid	ODC
AC012020.1	31.2241	0.507104	0.141517	3.58333	0.000339237	0.0118266	0	Opioid	ODC
CD47	1713.99	0.263091	0.0777896	3.38208	0.000719395	0.0178919	0	Opioid	ODC
MYH15	143.666	-0.291538	0.0905816	-3.21851	0.0012886	0.02511	0	Opioid	ODC
BTLA	6.89332	0.613464	0.228459	2.68523	0.00724801	0.066095	0	Opioid	ODC
AC078785.2	4.2503	-0.64802	0.212733	-3.04616	0.00231784	0.0349089	0	Opioid	ODC
CFAP44	224.223	-0.313037	0.084723	-3.69483	0.000220035	0.00938167	0	Opioid	ODC
SPICE1	131.31	-0.341114	0.0762628	-4.47287	7.71757e-06	0.00166765	0	Opioid	ODC
SIDT1	14.8272	0.362325	0.11844	3.05915	0.00221969	0.0341977	0	Opioid	ODC
HCLS1	8.55498	0.40746	0.159945	2.5475	0.0108498	0.0844159	0	Opioid	ODC
FAM162A	206.217	0.268479	0.0709453	3.78432	0.000154131	0.00771082	0	Opioid	ODC
PARP9	89.7806	0.677348	0.182912	3.70313	0.000212957	0.00920194	0	Opioid	ODC
DTX3L	21.1638	0.773698	0.215921	3.58324	0.000339358	0.0118266	0	Opioid	ODC
AC112503.1	9.43539	0.274985	0.112204	2.45077	0.0142551	0.0985326	0	Opioid	ODC
MYLK	665.033	0.363146	0.0864772	4.19933	2.67711e-05	0.00294819	0	Opioid	ODC
ITGB5-AS1	24.2605	0.540942	0.21182	2.55378	0.0106561	0.0836175	0	Opioid	ODC
MUC13	4.59343	0.87612	0.311864	2.8093	0.00496495	0.052806	0	Opioid	ODC
AC063919.1	23.1573	1.14266	0.304824	3.74858	0.00017784	0.0083552	0	Opioid	ODC
KLF15	144.302	0.425697	0.126982	3.35242	0.00080109	0.0188098	0	Opioid	ODC
CHCHD6	298.951	-0.281415	0.0819052	-3.43586	0.00059067	0.0160329	0	Opioid	ODC
AC108673.3	20.9939	0.448819	0.126156	3.55766	0.000374168	0.0123461	0	Opioid	ODC
AC107027.3	6.32903	0.65818	0.165601	3.9745	7.05273e-05	0.00503408	0	Opioid	ODC
ATP1B3	473.767	0.271111	0.0854711	3.17196	0.00151411	0.0273951	0	Opioid	ODC
AC018450.1	27.4725	0.498842	0.192857	2.58659	0.009693	0.079154	0	Opioid	ODC
SIAH2	137.015	0.319109	0.0987128	3.2327	0.00122628	0.024389	0	Opioid	ODC
P2RY12	44.2584	0.288415	0.109938	2.62344	0.00870474	0.0740574	0	Opioid	ODC
LINC02006	25.6746	0.377727	0.139373	2.71018	0.00672462	0.0633726	0	Opioid	ODC
KCNAB1	205.566	-0.487382	0.154344	-3.15776	0.00158984	0.028058	0	Opioid	ODC
LINC00880	29.2016	0.470868	0.149819	3.1429	0.00167282	0.0289394	0	Opioid	ODC
LINC00881	3.85728	0.716176	0.238204	3.00656	0.00264221	0.0375104	0	Opioid	ODC
TRIM59	1905.7	-0.299436	0.0888645	-3.36958	0.000752817	0.0181808	0	Opioid	ODC
WDR49	41.5097	0.331826	0.130041	2.55171	0.0107196	0.0838086	0	Opioid	ODC
AC078795.3	3.31376	0.500412	0.189749	2.63723	0.00835859	0.0724622	0	Opioid	ODC
PEX5L-AS2	168.467	-0.330159	0.131214	-2.51618	0.0118634	0.0888926	0	Opioid	ODC
AC125618.1	49.3541	-0.328878	0.110024	-2.98916	0.00279746	0.0384816	0	Opioid	ODC
FXR1	1554.92	0.290755	0.0814281	3.57069	0.00035604	0.0119696	0	Opioid	ODC
AC092953.2	2.71061	0.654008	0.24896	2.62697	0.008615	0.0736268	0	Opioid	ODC
FAM131A	121.98	0.262519	0.0857219	3.06246	0.00219529	0.0340702	0	Opioid	ODC
C3orf70	254.531	0.343065	0.131715	2.60461	0.00919792	0.0766778	0	Opioid	ODC
AC072022.1	4.74184	1.37134	0.27009	5.07736	3.82719e-07	0.00026342	0	Opioid	ODC
BCL6	323.672	1.12768	0.223083	5.05496	4.30477e-07	0.000286074	0	Opioid	ODC
AC072022.2	5.48965	1.27301	0.290732	4.37864	1.19424e-05	0.00193534	0	Opioid	ODC
MB21D2	324.518	-0.416403	0.101343	-4.10883	3.97664e-05	0.00370231	0	Opioid	ODC
TMEM44-AS1	124.191	-0.260388	0.0960286	-2.71156	0.00669666	0.0631709	0	Opioid	ODC
AC124944.3	9.62358	0.452524	0.178023	2.54194	0.0110238	0.0851204	0	Opioid	ODC
SH3BP2	17.3179	0.52828	0.159149	3.31941	0.000902073	0.0203807	0	Opioid	ODC
MSX1	15.5898	0.464068	0.160703	2.88774	0.00388024	0.045771	0	Opioid	ODC
TBC1D14	334.079	-0.250202	0.0672355	-3.72129	0.000198211	0.00882516	0	Opioid	ODC
SLC2A9	48.9399	0.429919	0.159651	2.69286	0.00708419	0.0651678	0	Opioid	ODC
WDR1	169.091	0.276194	0.0901958	3.06216	0.00219745	0.0340702	0	Opioid	ODC
FAM184B	150.397	0.366702	0.109134	3.36011	0.000779129	0.018511	0	Opioid	ODC
NCAPG	5.40487	0.457307	0.174337	2.62312	0.00871282	0.0740574	0	Opioid	ODC
AC093607.1	2.63141	0.589007	0.229975	2.56118	0.0104317	0.0826307	0	Opioid	ODC
SEL1L3	10.0062	0.555105	0.205625	2.6996	0.00694232	0.0644498	0	Opioid	ODC
NWD2	6.21085	0.552949	0.174148	3.17517	0.0014975	0.0272263	0	Opioid	ODC
UCHL1-AS1	12.32	1.04411	0.218899	4.76984	1.84371e-06	0.000738146	0	Opioid	ODC
UCHL1	351.258	0.372527	0.117958	3.15814	0.00158781	0.0280479	0	Opioid	ODC
CORIN	35.5721	0.410266	0.143414	2.86071	0.00422697	0.0481739	0	Opioid	ODC
OCIAD2	7.11226	0.575116	0.196518	2.92653	0.00342768	0.0425086	0	Opioid	ODC
LINC01618	26.9675	0.393065	0.120329	3.26659	0.00108852	0.022728	0	Opioid	ODC
LNX1	13.104	0.457468	0.110678	4.13333	3.5754e-05	0.00349772	0	Opioid	ODC
TMEM165	12604.2	0.286998	0.0759448	3.77904	0.000157433	0.00771082	0	Opioid	ODC
AC104806.2	184.304	0.395284	0.127753	3.09414	0.00197387	0.0322625	0	Opioid	ODC
MOB1B	167.398	0.422841	0.105455	4.00968	6.08013e-05	0.00463048	0	Opioid	ODC
MRPL1	410.37	-0.276607	0.0741392	-3.73092	0.000190781	0.00869204	0	Opioid	ODC
PAQR3	255.184	0.32267	0.118014	2.73416	0.006254	0.0606762	0	Opioid	ODC
ANTXR2	11.1993	0.425469	0.169584	2.5089	0.0121107	0.0899759	0	Opioid	ODC
AC124016.2	23.8801	0.441597	0.106391	4.15071	3.31447e-05	0.00330966	0	Opioid	ODC
LINC00575	2.29813	0.773779	0.26246	2.94818	0.00319649	0.0410411	0	Opioid	ODC
GPAT3	5.32082	0.771782	0.208929	3.694	0.000220758	0.00939171	0	Opioid	ODC
CDS1	9.04926	0.571665	0.164203	3.48145	0.000498706	0.0144029	0	Opioid	ODC
SLC10A6	21.1588	0.538123	0.180601	2.97962	0.00288608	0.0389227	0	Opioid	ODC
ABCG2	8.93771	0.45501	0.168139	2.70615	0.00680684	0.0638383	0	Opioid	ODC
AC019131.1	72.1526	0.416249	0.125725	3.31078	0.00093037	0.0205856	0	Opioid	ODC
H2AFZ	58.9134	0.307458	0.111317	2.76201	0.00574475	0.0571345	0	Opioid	ODC
PPP3CA	1032.13	-0.278978	0.0858614	-3.24917	0.00115744	0.0234063	0	Opioid	ODC
SLC39A8	14.106	0.638024	0.142709	4.4708	7.79292e-06	0.00166765	0	Opioid	ODC
SLC9B2	208.598	0.320695	0.108213	2.96355	0.00304115	0.0400088	0	Opioid	ODC
LINC02428	33.7472	0.461233	0.149546	3.08422	0.00204084	0.0326129	0	Opioid	ODC
AC004052.1	78.5355	-0.502336	0.167644	-2.99645	0.00273145	0.0379527	0	Opioid	ODC
AC096564.2	105.423	0.298779	0.0613838	4.8674	1.13078e-06	0.000529879	0	Opioid	ODC
MCUB	213.607	0.465754	0.158969	2.92985	0.00339129	0.0423296	0	Opioid	ODC
GAR1	49.5133	-0.288371	0.0671412	-4.295	1.74695e-05	0.00222127	0	Opioid	ODC
SNHG8	111.29	0.259318	0.0935802	2.77108	0.00558709	0.056374	0	Opioid	ODC
SEC24D	68.0782	0.516503	0.132107	3.90973	9.24e-05	0.00583849	0	Opioid	ODC
ANXA5	290.666	0.263597	0.0704897	3.73951	0.000184382	0.00846051	0	Opioid	ODC
FAT4	644.055	-0.322758	0.104112	-3.10011	0.00193451	0.0318469	0	Opioid	ODC
HSPA4L	307.765	0.880431	0.209222	4.20812	2.575e-05	0.00286852	0	Opioid	ODC
SLC7A11	318.985	0.839124	0.239429	3.50469	0.000457145	0.013886	0	Opioid	ODC
NOCT	98.5671	0.295076	0.103366	2.85467	0.00430814	0.0486388	0	Opioid	ODC
SETD7	532.752	0.400875	0.120531	3.3259	0.000881351	0.019965	0	Opioid	ODC
TRIM2	13076.8	-0.293021	0.0620588	-4.72166	2.33928e-06	0.000861414	0	Opioid	ODC
MND1	177.233	-0.541019	0.152041	-3.55839	0.000373136	0.0123346	0	Opioid	ODC
LRAT	32.4904	0.50467	0.149997	3.36454	0.000766723	0.018405	0	Opioid	ODC
TDO2	34.2727	0.554578	0.19138	2.89778	0.00375808	0.0448735	0	Opioid	ODC
PDGFC	62.6174	0.555395	0.19421	2.85977	0.00423947	0.0482458	0	Opioid	ODC
PPID	210.538	0.29448	0.101178	2.91052	0.00360831	0.0436432	0	Opioid	ODC
DDX60L	32.2412	0.417014	0.134083	3.11012	0.00187013	0.0311506	0	Opioid	ODC
AC097534.1	10.6011	0.480401	0.148351	3.23826	0.0012026	0.024092	0	Opioid	ODC
HMGB2	47.8858	0.372114	0.100446	3.70463	0.000211702	0.00918901	0	Opioid	ODC
LINC02268	5.18054	0.796513	0.244734	3.2546	0.0011355	0.0231877	0	Opioid	ODC
DCTD	59.0016	0.252562	0.103351	2.44373	0.0145363	0.0996597	0	Opioid	ODC
LINC02363	7.43341	0.588833	0.228929	2.57212	0.0101077	0.0811652	0	Opioid	ODC
LINC02362	60.9796	0.540374	0.129134	4.18461	2.85658e-05	0.00307553	0	Opioid	ODC
AC099343.3	64.8423	-0.263967	0.0926749	-2.84831	0.00439525	0.0492186	0	Opioid	ODC
LINC02365	3.40518	0.725299	0.283362	2.55962	0.0104786	0.0827458	0	Opioid	ODC
CENPU	21.6538	-0.364335	0.109278	-3.33403	0.000855973	0.0196385	0	Opioid	ODC
SNX25	290.687	0.352599	0.111477	3.16297	0.00156168	0.0278678	0	Opioid	ODC
ANKRD37	49.8222	0.547721	0.166171	3.29613	0.000980274	0.0212986	0	Opioid	ODC
AC091906.1	16.6572	-0.550321	0.15824	-3.47776	0.000505621	0.0145326	0	Opioid	ODC
CTNND2	5110.08	-0.277529	0.105618	-2.62767	0.00859724	0.0736268	0	Opioid	ODC
MYO10	282.583	-0.386022	0.108619	-3.55392	0.000379536	0.0124184	0	Opioid	ODC
AC025178.1	35.7655	0.39192	0.105109	3.7287	0.000192471	0.00872775	0	Opioid	ODC
GOLPH3	690.053	0.286109	0.0625083	4.57714	4.71379e-06	0.00131658	0	Opioid	ODC
TARS	247.044	0.423029	0.10018	4.2227	2.41398e-05	0.00276918	0	Opioid	ODC
SLC45A2	51.2231	0.33163	0.13154	2.52112	0.0116981	0.0883091	0	Opioid	ODC
TTC23L	215.968	-0.255905	0.0899191	-2.84595	0.00442791	0.049338	0	Opioid	ODC
SLC1A3	2689.96	-0.256372	0.0573686	-4.46886	7.86393e-06	0.00166765	0	Opioid	ODC
AC008957.2	113.632	-0.32401	0.121348	-2.67009	0.00758303	0.0678459	0	Opioid	ODC
LIFR	2402.48	-0.323211	0.0798074	-4.04989	5.12421e-05	0.00418448	0	Opioid	ODC
OSMR-AS1	37.19	0.901794	0.205724	4.38351	1.16783e-05	0.00193534	0	Opioid	ODC
OSMR	33.044	0.509368	0.166927	3.05144	0.00227743	0.0346961	0	Opioid	ODC
OXCT1-AS1	11.3266	0.41245	0.127237	3.2416	0.00118861	0.0238862	0	Opioid	ODC
AC114956.1	3.94995	0.497543	0.169523	2.93496	0.00333592	0.0420964	0	Opioid	ODC
ITGA1	64.2231	0.453692	0.171234	2.64954	0.00806024	0.0707041	0	Opioid	ODC
AC008966.2	3.24451	0.540991	0.197725	2.73608	0.00621752	0.0604561	0	Opioid	ODC
IL6ST	833.836	0.36738	0.0903948	4.06418	4.82026e-05	0.0041058	0	Opioid	ODC
AC008892.1	42.368	0.551421	0.152818	3.60834	0.000308164	0.0113122	0	Opioid	ODC
DEPDC1B	120.369	0.488422	0.117253	4.16556	3.1059e-05	0.00321811	0	Opioid	ODC
ELOVL7	1236.18	0.267003	0.0567141	4.70788	2.50307e-06	0.000861414	0	Opioid	ODC
AC026746.1	121.132	-0.328506	0.133167	-2.46687	0.01363	0.0967793	0	Opioid	ODC
ADAMTS6	18.5442	0.462129	0.169901	2.71999	0.00652841	0.0621311	0	Opioid	ODC
SGTB	222.691	0.278229	0.0777944	3.57647	0.000348262	0.0119672	0	Opioid	ODC
SMN1	26.2286	-0.255095	0.0851568	-2.99559	0.00273916	0.0380325	0	Opioid	ODC
HMGCR	243.409	0.316436	0.123309	2.5662	0.0102819	0.0820505	0	Opioid	ODC
CRHBP	102.456	-0.412354	0.146266	-2.81921	0.00481415	0.0518604	0	Opioid	ODC
AC008771.1	1374.74	-0.271422	0.109537	-2.47791	0.0132156	0.0946803	0	Opioid	ODC
AC113383.1	440.485	-0.323946	0.0813548	-3.98189	6.83694e-05	0.00495344	0	Opioid	ODC
AC018754.1	36.1116	0.433766	0.144035	3.01152	0.00259944	0.0371635	0	Opioid	ODC
POLR3G	611.339	0.254415	0.0874912	2.90789	0.00363877	0.043747	0	Opioid	ODC
LUCAT1	448.714	0.441886	0.16546	2.67064	0.00757065	0.0678224	0	Opioid	ODC
AC008592.1	4.57929	1.32684	0.340686	3.8946	9.83593e-05	0.00607709	0	Opioid	ODC
CAST	1051.98	0.329937	0.0881422	3.74323	0.000181667	0.00841609	0	Opioid	ODC
AC008883.1	36.3372	-0.496645	0.149963	-3.31178	0.000927056	0.0205832	0	Opioid	ODC
LINC02115	24.8115	0.663104	0.129785	5.10923	3.23474e-07	0.00026342	0	Opioid	ODC
STARD4	131.765	0.404774	0.159437	2.53876	0.0111245	0.0856539	0	Opioid	ODC
EPB41L4A-AS1	74.1681	0.282748	0.0684506	4.13069	3.61675e-05	0.0035203	0	Opioid	ODC
FEM1C	218.545	0.523124	0.0976126	5.35919	8.35956e-08	0.000161105	0	Opioid	ODC
TICAM2	115.864	0.424287	0.0968814	4.37945	1.1898e-05	0.00193534	0	Opioid	ODC
AC008549.2	4.13033	-0.455613	0.185721	-2.45321	0.0141588	0.0982419	0	Opioid	ODC
AC016556.1	2.7479	-0.654075	0.247016	-2.6479	0.00809928	0.070982	0	Opioid	ODC
GRAMD2B	1114.88	-0.404218	0.0925607	-4.36706	1.25933e-05	0.00198932	0	Opioid	ODC
AC093535.1	150.765	-0.416572	0.128153	-3.25058	0.00115169	0.0233635	0	Opioid	ODC
LMNB1	19.7886	0.356089	0.135759	2.62295	0.0087173	0.0740574	0	Opioid	ODC
AC008591.1	48.4082	-0.432667	0.164219	-2.6347	0.00842124	0.0726793	0	Opioid	ODC
CDC42SE2	1443.4	-0.260356	0.0588434	-4.42457	9.66361e-06	0.00179074	0	Opioid	ODC
P4HA2-AS1	3.26661	0.763417	0.310115	2.46172	0.0138273	0.0970784	0	Opioid	ODC
P4HA2	33.127	1.21992	0.271871	4.48711	7.21943e-06	0.00165634	0	Opioid	ODC
IRF1	29.1098	0.656349	0.173316	3.78701	0.000152469	0.00771082	0	Opioid	ODC
HSPA4	448.035	0.285469	0.11135	2.5637	0.0103562	0.0823326	0	Opioid	ODC
UBE2B	804.321	0.359728	0.0902263	3.98695	6.69274e-05	0.00487529	0	Opioid	ODC
AC109454.2	19.4449	0.576772	0.154428	3.73489	0.000187795	0.00857628	0	Opioid	ODC
PKD2L2	62.7026	0.380598	0.0905587	4.20277	2.63664e-05	0.00292031	0	Opioid	ODC
REEP2	19.3789	0.273159	0.0937098	2.91494	0.00355755	0.0433109	0	Opioid	ODC
EGR1	24.3268	1.03016	0.369698	2.78648	0.00532841	0.055059	0	Opioid	ODC
HSPA9	452.613	0.329724	0.0938061	3.51495	0.00043984	0.0135193	0	Opioid	ODC
CTNNA1	1814.62	0.319519	0.0781394	4.08909	4.33069e-05	0.00388191	0	Opioid	ODC
LRRTM2	200.723	0.571871	0.155357	3.68102	0.0002323	0.00968864	0	Opioid	ODC
CXXC5	843.107	0.255688	0.0811401	3.15119	0.00162608	0.0285879	0	Opioid	ODC
PSD2	184.82	0.54853	0.161567	3.39507	0.000686116	0.0175137	0	Opioid	ODC
AC011379.1	9.77402	0.590003	0.205141	2.87609	0.00402637	0.0468325	0	Opioid	ODC
AC005609.5	35.7802	0.741244	0.232018	3.19477	0.00139942	0.0262253	0	Opioid	ODC
PCDHA3	5.74966	0.524458	0.192011	2.7314	0.00630664	0.0609179	0	Opioid	ODC
PCDHA9	19.4666	0.472958	0.158876	2.9769	0.00291175	0.0391593	0	Opioid	ODC
PCDHB3	8.63295	0.438519	0.178426	2.45771	0.0139827	0.0974947	0	Opioid	ODC
PCDHB4	32.4905	0.405443	0.119493	3.39303	0.00069124	0.0175245	0	Opioid	ODC
PCDHB11	5.46661	0.421753	0.17062	2.47188	0.0134403	0.0958631	0	Opioid	ODC
PCDHB15	19.6151	0.349031	0.129348	2.69839	0.00696757	0.0644952	0	Opioid	ODC
PCDHGB7	8.1782	0.360179	0.141576	2.54408	0.0109567	0.0849047	0	Opioid	ODC
DIAPH1	93.2348	0.274645	0.0872027	3.1495	0.00163551	0.0285879	0	Opioid	ODC
ARAP3	10.833	1.90133	0.367551	5.17298	2.30391e-07	0.000241825	0	Opioid	ODC
PPP2R2B	36294.5	-0.251375	0.0896356	-2.80441	0.00504089	0.053261	0	Opioid	ODC
STK32A-AS1	2.55289	0.835425	0.261099	3.19965	0.00137596	0.025869	0	Opioid	ODC
ARSI	417.107	-0.362373	0.144305	-2.51116	0.0120334	0.0896436	0	Opioid	ODC
RPS14	307.222	0.274406	0.0873205	3.14251	0.00167505	0.0289521	0	Opioid	ODC
MYOZ3	3.74598	0.596026	0.188707	3.15848	0.00158594	0.0280479	0	Opioid	ODC
ANXA6	26.164	0.40908	0.139587	2.93064	0.00338266	0.0423041	0	Opioid	ODC
ATOX1	303.403	0.259909	0.0869797	2.98815	0.0028067	0.0385536	0	Opioid	ODC
AC091982.1	8.34702	0.664211	0.199647	3.32693	0.000878094	0.0199324	0	Opioid	ODC
GLRA1	18.9946	0.555984	0.216447	2.56869	0.0102085	0.081593	0	Opioid	ODC
GALNT10	498.849	-0.341257	0.0760209	-4.48899	7.15629e-06	0.00165634	0	Opioid	ODC
TIMD4	3.16864	0.649476	0.222494	2.91907	0.00351074	0.0430064	0	Opioid	ODC
AC011363.1	18.5045	-0.468169	0.180909	-2.58787	0.0096571	0.0789277	0	Opioid	ODC
KCNIP1	35.6792	0.405806	0.159552	2.54342	0.0109774	0.0849565	0	Opioid	ODC
SH3PXD2B	1241.66	0.356255	0.137477	2.59137	0.00955938	0.0784618	0	Opioid	ODC
AC022217.3	3.85079	0.804264	0.306105	2.62742	0.00860361	0.0736268	0	Opioid	ODC
DUSP1	37.6059	0.588149	0.156867	3.74935	0.000177295	0.0083552	0	Opioid	ODC
STC2	9.2775	1.03606	0.273914	3.78242	0.00015531	0.00771082	0	Opioid	ODC
B4GALT7	34.247	-0.277552	0.0914621	-3.03461	0.00240849	0.0356416	0	Opioid	ODC
SERPINB9	151.122	1.01483	0.220891	4.59427	4.34265e-06	0.00124095	0	Opioid	ODC
TUBB2A	63.7923	0.370246	0.110636	3.34653	0.000818296	0.0191318	0	Opioid	ODC
TUBB2B	256.964	0.587026	0.144196	4.07102	4.68077e-05	0.00400924	0	Opioid	ODC
PSMG4	327.306	0.259631	0.0889049	2.92032	0.00349672	0.0429776	0	Opioid	ODC
PXDC1	24.1032	0.314917	0.124452	2.53043	0.0113924	0.0869211	0	Opioid	ODC
RPP40	16.164	-0.421199	0.146546	-2.87418	0.00405077	0.04693	0	Opioid	ODC
AL359643.3	44.9545	-0.318921	0.108796	-2.93137	0.00337472	0.0422872	0	Opioid	ODC
AL022097.1	20.4735	-0.335738	0.12535	-2.67841	0.00739732	0.0669135	0	Opioid	ODC
AL136307.1	16.4508	0.334242	0.123382	2.70899	0.00674874	0.0635377	0	Opioid	ODC
C6orf52	14.2564	-0.429687	0.12039	-3.56913	0.000358168	0.0119837	0	Opioid	ODC
GFOD1	698.788	-0.270718	0.083901	-3.22663	0.00125256	0.0247837	0	Opioid	ODC
MYLIP	522.461	-0.367664	0.0693061	-5.30493	1.12717e-07	0.000161729	0	Opioid	ODC
AL137003.2	19.7676	0.255871	0.0909917	2.81203	0.00492301	0.052563	0	Opioid	ODC
HIST1H1C	16.292	0.620695	0.198003	3.13478	0.00171984	0.029462	0	Opioid	ODC
HIST1H1E	55.9757	0.416754	0.168966	2.4665	0.0136441	0.0967793	0	Opioid	ODC
HIST1H2BD	44.5421	0.444084	0.142354	3.11958	0.00181112	0.0304172	0	Opioid	ODC
AL353759.1	18.0253	0.497226	0.141355	3.51756	0.00043553	0.0134296	0	Opioid	ODC
HIST1H2BE	49.2451	0.349016	0.0885569	3.94115	8.10931e-05	0.00546443	0	Opioid	ODC
BTN2A2	5.65464	0.659803	0.209733	3.14592	0.00165567	0.0287327	0	Opioid	ODC
HIST1H2BJ	14.7753	0.500085	0.177027	2.82491	0.0047294	0.0514289	0	Opioid	ODC
HIST1H2BN	92.4116	0.411948	0.142218	2.8966	0.00377233	0.0450157	0	Opioid	ODC
ZSCAN9	67.6064	-0.251354	0.0685031	-3.66923	0.000243278	0.00989124	0	Opioid	ODC
ZNF311	19.3646	-0.524144	0.165491	-3.16721	0.00153911	0.0276438	0	Opioid	ODC
HLA-F	8.0262	0.661972	0.185053	3.5772	0.000347294	0.0119672	0	Opioid	ODC
HLA-E	20.8438	0.550825	0.167775	3.28311	0.00102669	0.0219362	0	Opioid	ODC
TUBB	166.77	0.394713	0.124148	3.17936	0.00147599	0.0269954	0	Opioid	ODC
GTF2H4	29.3263	-0.269232	0.0801972	-3.35712	0.000787576	0.0185604	0	Opioid	ODC
HCG22	2.63849	0.561793	0.216097	2.59973	0.00932976	0.0774679	0	Opioid	ODC
POU5F1	6.82819	0.455249	0.171471	2.65497	0.00793159	0.0698937	0	Opioid	ODC
HCG27	46.8176	0.332154	0.104213	3.18725	0.00143633	0.0266163	0	Opioid	ODC
HLA-B	52.9573	0.338627	0.136339	2.48372	0.0130018	0.0938568	0	Opioid	ODC
C2	37.3581	0.471558	0.108423	4.34923	1.36619e-05	0.00202532	0	Opioid	ODC
TNXB	15.6072	0.79425	0.174724	4.54574	5.47421e-06	0.0014859	0	Opioid	ODC
HLA-DQB1	2.60198	0.712545	0.231922	3.07235	0.00212384	0.0333311	0	Opioid	ODC
HLA-DOB	7.66966	0.872207	0.321163	2.71578	0.00661197	0.0625863	0	Opioid	ODC
TAP2	52.8027	0.476322	0.142669	3.33864	0.000841886	0.0194077	0	Opioid	ODC
PSMB8	9.52418	0.622463	0.17784	3.50013	0.000465029	0.0140168	0	Opioid	ODC
PSMB9	73.4516	0.347239	0.100703	3.44813	0.000564474	0.0156526	0	Opioid	ODC
TAP1	35.7804	0.671332	0.148591	4.51798	6.24324e-06	0.00154184	0	Opioid	ODC
IP6K3	267.861	0.462787	0.112546	4.11199	3.92266e-05	0.00370231	0	Opioid	ODC
SMIM29	89.3326	0.307922	0.121156	2.54153	0.0110369	0.0851494	0	Opioid	ODC
RPS10-NUDT3	73.276	0.36573	0.11271	3.24488	0.00117499	0.0236866	0	Opioid	ODC
RPS10	102.218	0.330801	0.0926522	3.57035	0.000356504	0.0119696	0	Opioid	ODC
FKBP5	1112.49	1.16608	0.261785	4.45435	8.41476e-06	0.00173679	0	Opioid	ODC
CDKN1A	7.78779	0.88582	0.327919	2.70134	0.00690615	0.064365	0	Opioid	ODC
PPIL1	48.2302	-0.275051	0.0943903	-2.91398	0.00356856	0.0434046	0	Opioid	ODC
MTCH1	1019.41	0.269805	0.0852648	3.16432	0.00155444	0.0278054	0	Opioid	ODC
PIM1	10.2573	0.821276	0.209697	3.91649	8.98464e-05	0.00577233	0	Opioid	ODC
DAAM2	5305.65	-0.301296	0.0771824	-3.90368	9.47392e-05	0.00594728	0	Opioid	ODC
MDFI	6.40413	0.831293	0.331968	2.50414	0.0122751	0.0905339	0	Opioid	ODC
VEGFA	42.8695	0.631145	0.25158	2.50873	0.0121166	0.0899848	0	Opioid	ODC
AL109615.3	3.85987	0.835268	0.247303	3.3775	0.000731471	0.0180019	0	Opioid	ODC
AL109615.2	2.29652	0.877691	0.237839	3.69027	0.000224017	0.00944696	0	Opioid	ODC
HSP90AB1	1007.54	0.469177	0.128898	3.6399	0.000272745	0.0104708	0	Opioid	ODC
ELOVL5	2550.26	0.656937	0.14501	4.5303	5.88998e-06	0.00153739	0	Opioid	ODC
GFRAL	3.55494	0.558891	0.220466	2.53504	0.0112434	0.0861565	0	Opioid	ODC
AL445250.1	734.728	0.441097	0.116654	3.78123	0.000156057	0.00771082	0	Opioid	ODC
EYS	193.849	0.413191	0.142024	2.9093	0.00362244	0.0436432	0	Opioid	ODC
OGFRL1	78.6977	0.472845	0.129677	3.64634	0.000266002	0.0102733	0	Opioid	ODC
OOEP	12.1205	0.750432	0.198628	3.77808	0.000158041	0.00771082	0	Opioid	ODC
OOEP-AS1	2.30298	0.826615	0.243065	3.4008	0.000671883	0.0173573	0	Opioid	ODC
EEF1A1	1126.18	0.292629	0.0856377	3.41705	0.000633026	0.016689	0	Opioid	ODC
SLC17A5	210.036	0.380657	0.095373	3.99124	6.57278e-05	0.00487299	0	Opioid	ODC
LINC02542	36.2008	0.40517	0.141391	2.86559	0.00416228	0.0477101	0	Opioid	ODC
ME1	588.013	0.287156	0.0851926	3.37066	0.00074987	0.0181808	0	Opioid	ODC
SNAP91	772.908	0.331044	0.121544	2.72365	0.00645645	0.0618164	0	Opioid	ODC
RRAGD	181.175	0.347848	0.107898	3.22387	0.00126471	0.0248364	0	Opioid	ODC
AL159174.1	4.79202	0.639078	0.259945	2.45852	0.0139512	0.0973677	0	Opioid	ODC
BVES	210.411	0.259512	0.061012	4.25347	2.10485e-05	0.00253685	0	Opioid	ODC
BVES-AS1	218.25	0.278269	0.0655758	4.24347	2.20086e-05	0.00261821	0	Opioid	ODC
SMPD2	13.4241	-0.366585	0.111895	-3.27617	0.00105227	0.0222605	0	Opioid	ODC
FRK	716.497	-0.339663	0.11477	-2.95952	0.00308117	0.0402056	0	Opioid	ODC
AL354936.1	32.0377	-0.376518	0.105719	-3.5615	0.00036874	0.0122524	0	Opioid	ODC
RNF217	836.802	-0.295513	0.0921652	-3.20634	0.00134437	0.0256521	0	Opioid	ODC
IFNGR1	606.312	0.289772	0.0680887	4.2558	2.08299e-05	0.00253685	0	Opioid	ODC
HIVEP2	1004.24	0.322265	0.119273	2.7019	0.00689441	0.0643603	0	Opioid	ODC
AL355304.1	8.61181	0.581169	0.19932	2.91577	0.00354816	0.0432239	0	Opioid	ODC
AL023581.2	3.63016	0.721876	0.235041	3.07128	0.00213144	0.0334223	0	Opioid	ODC
AL138733.1	29.4139	0.327085	0.133229	2.45505	0.0140864	0.0979337	0	Opioid	ODC
CNKSR3	1391.95	-0.26729	0.0781665	-3.4195	0.000627361	0.0166307	0	Opioid	ODC
TIAM2	914.086	0.274165	0.0669966	4.09222	4.2726e-05	0.00386427	0	Opioid	ODC
CLDN20	29.9433	-0.271025	0.107613	-2.51851	0.0117851	0.0885126	0	Opioid	ODC
SNX9	2158.93	0.26384	0.0563852	4.67924	2.87936e-06	0.000934095	0	Opioid	ODC
TCP1	204.424	0.33803	0.117225	2.88361	0.00393149	0.0461435	0	Opioid	ODC
AL121956.4	16.7994	0.407296	0.163551	2.49033	0.0127624	0.0926737	0	Opioid	ODC
RPS6KA2	2187.08	0.353505	0.0987376	3.58025	0.000343268	0.0118983	0	Opioid	ODC
AFDN	2326.67	0.294644	0.073508	4.00833	6.11508e-05	0.00463048	0	Opioid	ODC
THBS2	388.702	-0.345669	0.108895	-3.17433	0.00150185	0.0272539	0	Opioid	ODC
AL008628.1	2.95508	0.744597	0.261462	2.84782	0.00440195	0.0492364	0	Opioid	ODC
COX19	387.895	0.254083	0.0566826	4.48256	7.3754e-06	0.00166765	0	Opioid	ODC
PSMG3-AS1	42.9481	-0.282394	0.0910943	-3.10002	0.00193507	0.0318469	0	Opioid	ODC
LFNG	6.3956	0.395018	0.156936	2.51707	0.0118337	0.0887389	0	Opioid	ODC
RADIL	71.8149	0.537864	0.133492	4.0292	5.59679e-05	0.0044125	0	Opioid	ODC
PAPOLB	6.34214	0.689683	0.174017	3.96331	7.39183e-05	0.00516143	0	Opioid	ODC
RBAKDN	4.74672	1.01022	0.280452	3.60211	0.000315639	0.011377	0	Opioid	ODC
AC004895.1	2.83022	-0.592578	0.23866	-2.48294	0.0130304	0.0939403	0	Opioid	ODC
AC005532.1	103.762	0.468253	0.174731	2.67985	0.00736547	0.0668362	0	Opioid	ODC
ARL4A	45.936	0.276233	0.106587	2.59163	0.00955233	0.0784374	0	Opioid	ODC
AC019117.2	14.6871	0.456763	0.18245	2.5035	0.0122972	0.0905428	0	Opioid	ODC
C7orf31	66.8443	0.409705	0.110146	3.71966	0.000199494	0.00883826	0	Opioid	ODC
SNX10	100.213	0.561677	0.169632	3.31115	0.000929133	0.0205856	0	Opioid	ODC
HIBADH	966.873	-0.286835	0.0831712	-3.44873	0.000563239	0.0156408	0	Opioid	ODC
LINC01176	79.0758	0.421167	0.10511	4.00693	6.15134e-05	0.00463048	0	Opioid	ODC
GARS	264.572	0.316905	0.102551	3.09022	0.00200006	0.0323073	0	Opioid	ODC
INMT	3.07474	0.587407	0.23534	2.49599	0.0125605	0.0919358	0	Opioid	ODC
AC018647.1	605.417	-0.493659	0.113888	-4.3346	1.46025e-05	0.00208221	0	Opioid	ODC
BLVRA	29.9433	0.263427	0.0952169	2.7666	0.00566447	0.0567389	0	Opioid	ODC
FIGNL1	79.0647	-0.272822	0.0867263	-3.14578	0.00165643	0.0287327	0	Opioid	ODC
CCT6A	193.199	0.284222	0.0915832	3.10343	0.00191293	0.0316175	0	Opioid	ODC
TPST1	731.909	0.400767	0.113601	3.52785	0.000418951	0.0131448	0	Opioid	ODC
SBDS	373.429	0.29372	0.0964261	3.04607	0.00231857	0.0349089	0	Opioid	ODC
GALNT17	23.7584	0.265102	0.0959606	2.76262	0.00573401	0.0571345	0	Opioid	ODC
FKBP6	8.47492	0.375098	0.144786	2.59071	0.00957779	0.078546	0	Opioid	ODC
GTF2IRD1	719.393	0.471581	0.128793	3.66153	0.000250712	0.0099829	0	Opioid	ODC
HSPB1	162.647	0.753423	0.279087	2.6996	0.00694226	0.0644498	0	Opioid	ODC
YWHAG	600.758	0.270264	0.0857918	3.15023	0.00163143	0.0285879	0	Opioid	ODC
PCLO	890.042	0.324174	0.126631	2.55999	0.0104674	0.0827431	0	Opioid	ODC
GRM3	7869.09	-0.362949	0.0966168	-3.75658	0.000172252	0.00823734	0	Opioid	ODC
AC005009.2	317.395	-0.283869	0.106988	-2.65329	0.00797121	0.0701467	0	Opioid	ODC
TMEM243	42.4719	0.330452	0.0981082	3.36824	0.000756497	0.0182464	0	Opioid	ODC
CLDN12	114.542	0.394012	0.11729	3.35928	0.000781446	0.018524	0	Opioid	ODC
CYP51A1	501.17	0.273856	0.0993214	2.75727	0.00582871	0.0578131	0	Opioid	ODC
SAMD9L	3.27619	0.441788	0.167075	2.64425	0.00818733	0.0714411	0	Opioid	ODC
ASB4	17.9032	0.699599	0.175222	3.99264	6.5341e-05	0.00487299	0	Opioid	ODC
ASNS	18.2601	0.733261	0.180759	4.05657	4.97986e-05	0.00413672	0	Opioid	ODC
NPTX2	63.4775	2.08033	0.39856	5.21962	1.79293e-07	0.000215958	0	Opioid	ODC
CYP3A43	19.6962	0.420432	0.142986	2.94037	0.00327815	0.0417329	0	Opioid	ODC
CNPY4	29.955	-0.257475	0.0875445	-2.94107	0.00327076	0.0417168	0	Opioid	ODC
TFR2	8.67574	0.413668	0.137084	3.01761	0.00254774	0.036724	0	Opioid	ODC
GNB2	76.4085	0.265776	0.100629	2.64115	0.00826255	0.071943	0	Opioid	ODC
TRIM56	229.633	0.376868	0.108848	3.46234	0.000535493	0.0150657	0	Opioid	ODC
SERPINE1	2.96169	0.818604	0.300896	2.72055	0.00651726	0.0620939	0	Opioid	ODC
RASA4B	10.1534	0.535741	0.197366	2.71445	0.0066385	0.0627758	0	Opioid	ODC
RASA4	24.4894	0.346077	0.136153	2.54183	0.0110275	0.0851204	0	Opioid	ODC
PSMC2	283.61	0.253762	0.0585619	4.33323	1.46939e-05	0.00208221	0	Opioid	ODC
AC004884.2	19.0934	-0.375632	0.143998	-2.60859	0.00909174	0.0760817	0	Opioid	ODC
NAMPT	230.665	0.448683	0.116634	3.84694	0.000119601	0.00674437	0	Opioid	ODC
LAMB1	15.6672	0.418855	0.148123	2.82776	0.00468751	0.0511594	0	Opioid	ODC
NRCAM	103.527	0.274088	0.102347	2.67802	0.0074059	0.0669135	0	Opioid	ODC
TES	6.89918	0.707019	0.255966	2.76216	0.00574207	0.0571345	0	Opioid	ODC
ST7	254.609	0.260628	0.091582	2.84584	0.00442947	0.049338	0	Opioid	ODC
ASZ1	15.9402	-0.732661	0.206402	-3.54967	0.000385712	0.0125353	0	Opioid	ODC
AC087071.2	44.2563	-0.3696	0.133282	-2.77308	0.00555289	0.056176	0	Opioid	ODC
CPA2	73.2982	0.638059	0.195049	3.27128	0.00107062	0.0224961	0	Opioid	ODC
MEST	16.9686	0.656953	0.17704	3.71076	0.000206637	0.00903019	0	Opioid	ODC
AC007938.3	2.53006	0.901331	0.254989	3.53479	0.000408106	0.0129175	0	Opioid	ODC
LRGUK	38.2029	0.275517	0.104937	2.62553	0.0086513	0.0738361	0	Opioid	ODC
TMEM140	266.568	0.391363	0.0956365	4.09219	4.27309e-05	0.00386427	0	Opioid	ODC
AC083862.2	15.6087	0.405387	0.145444	2.78724	0.00531586	0.055059	0	Opioid	ODC
AC078842.1	5.80485	0.543087	0.199707	2.71941	0.00653981	0.0621782	0	Opioid	ODC
SVOPL	19.2315	-0.386354	0.148441	-2.60275	0.00924787	0.076987	0	Opioid	ODC
ZC3HAV1	55.9423	0.413052	0.143543	2.87756	0.00400766	0.0467528	0	Opioid	ODC
KLRG2	9.93091	-1.27056	0.411744	-3.0858	0.00203002	0.032575	0	Opioid	ODC
MGAM	27.7374	0.658725	0.167615	3.92999	8.49501e-05	0.00558757	0	Opioid	ODC
CLCN1	4.77557	1.03196	0.243401	4.23977	2.23751e-05	0.00264547	0	Opioid	ODC
ZYX	43.5853	0.382695	0.115461	3.31448	0.00091814	0.0204559	0	Opioid	ODC
EPHA1-AS1	7.7103	0.831348	0.246242	3.37615	0.000735089	0.0180237	0	Opioid	ODC
ZNF786	71.0636	-0.358566	0.0833774	-4.30051	1.70402e-05	0.00220402	0	Opioid	ODC
ZNF212	64.8875	-0.336872	0.0933511	-3.60865	0.000307789	0.0113122	0	Opioid	ODC
AC005534.1	8.1307	0.419424	0.169229	2.47844	0.0131957	0.0945736	0	Opioid	ODC
DNAJB6	868.659	0.324543	0.117303	2.7667	0.00566262	0.0567389	0	Opioid	ODC
CLN8	565.78	0.376568	0.0857485	4.39154	1.12552e-05	0.00188617	0	Opioid	ODC
FAM66E	27.3971	-0.515393	0.20458	-2.51927	0.0117598	0.0884253	0	Opioid	ODC
PPP1R3B	41.2441	0.442286	0.144206	3.06705	0.00216185	0.0336809	0	Opioid	ODC
AC022784.1	55.2265	0.533639	0.153241	3.48235	0.000497041	0.0144029	0	Opioid	ODC
PRSS55	13.9645	0.908534	0.260315	3.49013	0.00048279	0.014274	0	Opioid	ODC
FAM167A-AS1	6.97279	0.762477	0.256542	2.97213	0.00295738	0.0393546	0	Opioid	ODC
FDFT1	1111.68	0.262644	0.105409	2.49167	0.0127144	0.0925	0	Opioid	ODC
AC145124.1	28.0823	0.499831	0.181144	2.7593	0.00579262	0.057544	0	Opioid	ODC
LONRF1	171.464	0.335699	0.116895	2.87179	0.0040815	0.0471293	0	Opioid	ODC
AC079193.2	39.0059	0.332719	0.107397	3.09804	0.00194805	0.0319786	0	Opioid	ODC
AC027117.2	431.065	0.338018	0.130262	2.59491	0.0094615	0.0780574	0	Opioid	ODC
DMTN	12.5893	0.422545	0.123776	3.4138	0.000640642	0.0168437	0	Opioid	ODC
AC105206.2	29.0336	0.36913	0.139781	2.64078	0.00827151	0.071943	0	Opioid	ODC
BIN3	182.302	0.274675	0.108052	2.54205	0.0110204	0.0851204	0	Opioid	ODC
AC090197.1	15.318	0.554472	0.21783	2.54543	0.0109142	0.0847113	0	Opioid	ODC
NEFM	26.6116	0.356876	0.11807	3.02259	0.0025062	0.0364318	0	Opioid	ODC
BNIP3L	935.784	0.398101	0.0791132	5.03205	4.85274e-07	0.00031174	0	Opioid	ODC
AC011726.2	3.39566	0.94398	0.24807	3.80529	0.000141635	0.00740233	0	Opioid	ODC
PNMA2	12.2305	0.444173	0.166087	2.67434	0.00748762	0.0673362	0	Opioid	ODC
EPHX2	97.6903	0.332627	0.0930806	3.57353	0.0003522	0.0119672	0	Opioid	ODC
CLU	551.016	0.310255	0.122928	2.52387	0.0116072	0.0878034	0	Opioid	ODC
AC013643.2	34.7188	0.390651	0.142638	2.73875	0.00616731	0.0600588	0	Opioid	ODC
AC044849.1	2.44888	0.74896	0.304116	2.46274	0.013788	0.0969445	0	Opioid	ODC
RNF122	20.9498	0.671179	0.205935	3.25919	0.00111732	0.0230105	0	Opioid	ODC
AC137579.1	6.85131	-0.413142	0.160349	-2.57652	0.00998001	0.0806436	0	Opioid	ODC
LETM2	33.765	0.34184	0.12085	2.82863	0.00467479	0.0511594	0	Opioid	ODC
FGFR1	253.81	0.555035	0.182023	3.04926	0.00229407	0.0347847	0	Opioid	ODC
AC087623.3	3.5988	0.696233	0.251389	2.76955	0.00561341	0.0565294	0	Opioid	ODC
ADAM9	419.558	0.46347	0.126505	3.66366	0.000248635	0.00995989	0	Opioid	ODC
CEBPD	11.0438	0.89127	0.237681	3.74986	0.000176934	0.0083552	0	Opioid	ODC
AC103831.1	76.1606	-0.320726	0.103603	-3.09573	0.00196329	0.0321738	0	Opioid	ODC
SDCBP	148.777	0.276812	0.0898678	3.08021	0.00206852	0.0327817	0	Opioid	ODC
AC022182.1	215.773	0.370057	0.133885	2.76399	0.00570985	0.0570452	0	Opioid	ODC
LINC01299	212.501	-0.404694	0.149931	-2.6992	0.00695057	0.0644498	0	Opioid	ODC
LY96	18.1553	0.556544	0.225045	2.47303	0.0133973	0.0956267	0	Opioid	ODC
LINC01111	3.45381	0.537392	0.201658	2.66488	0.00770167	0.0685257	0	Opioid	ODC
PKIA	249.583	0.482074	0.135757	3.551	0.000383774	0.0124934	0	Opioid	ODC
AC079209.1	5.58467	-0.730074	0.250191	-2.91806	0.00352212	0.0430154	0	Opioid	ODC
FABP5	83.9647	0.298133	0.0868978	3.43085	0.000601695	0.0162694	0	Opioid	ODC
PMP2	740.542	0.300837	0.101398	2.96691	0.00300812	0.0397889	0	Opioid	ODC
AC103770.1	139.668	-0.411537	0.119379	-3.44732	0.000566173	0.0156546	0	Opioid	ODC
AC104211.1	140.436	0.450273	0.102225	4.40475	1.05907e-05	0.00188617	0	Opioid	ODC
TMEM67	27.7726	-0.320958	0.131429	-2.44207	0.0146035	0.0998048	0	Opioid	ODC
PDP1	26.9363	0.338153	0.114432	2.95505	0.00312617	0.0406255	0	Opioid	ODC
AC068189.1	5.97763	0.696546	0.16684	4.17493	2.98076e-05	0.00316892	0	Opioid	ODC
PLEKHF2	64.6364	0.327817	0.0990336	3.31016	0.000932411	0.0206071	0	Opioid	ODC
AP003117.1	8.02546	0.464183	0.160916	2.88463	0.00391874	0.0460272	0	Opioid	ODC
SPAG1	39.6875	0.336252	0.113634	2.95909	0.00308552	0.0402056	0	Opioid	ODC
SNX31	8.14726	0.7347	0.223049	3.2939	0.000988081	0.0213932	0	Opioid	ODC
AC027373.1	4.87036	0.622555	0.220145	2.82794	0.00468489	0.0511594	0	Opioid	ODC
AP003469.4	88.4673	0.34817	0.0881604	3.94928	7.8388e-05	0.00541467	0	Opioid	ODC
AZIN1	326.469	0.262865	0.0872145	3.01401	0.00257818	0.0369693	0	Opioid	ODC
RSPO2	42.4589	-0.398557	0.14276	-2.79181	0.00524144	0.0547793	0	Opioid	ODC
LINC01608	5586.59	-0.385295	0.120134	-3.20721	0.00134028	0.0256066	0	Opioid	ODC
DEPTOR	1499.65	-0.430717	0.118847	-3.62412	0.000289945	0.0108501	0	Opioid	ODC
MTBP	185.169	-0.307302	0.080489	-3.81794	0.000134571	0.00722408	0	Opioid	ODC
AC037486.1	53.13	0.629979	0.195939	3.21518	0.00130362	0.025199	0	Opioid	ODC
WDYHV1	173.623	0.261111	0.101464	2.57344	0.0100694	0.0810025	0	Opioid	ODC
MTSS1	2228.07	-0.301374	0.0620292	-4.85859	1.18227e-06	0.000529879	0	Opioid	ODC
ZNF572	24.7236	-0.287308	0.0823979	-3.48684	0.000488763	0.0143006	0	Opioid	ODC
AC022973.4	43.0225	-0.293776	0.119298	-2.46253	0.0137961	0.0969445	0	Opioid	ODC
NDRG1	2288.49	0.332046	0.0885966	3.74784	0.000178364	0.0083552	0	Opioid	ODC
ARHGAP39	435.631	0.273207	0.111131	2.45842	0.013955	0.0973677	0	Opioid	ODC
SMARCA2	1273.43	0.29768	0.0792804	3.75477	0.000173501	0.00825509	0	Opioid	ODC
KCNV2	10.3381	0.529197	0.171151	3.092	0.00198814	0.0323073	0	Opioid	ODC
PLGRKT	424.903	-0.253628	0.074576	-3.40093	0.000671561	0.0173573	0	Opioid	ODC
CD274	2.87562	0.499853	0.203453	2.45685	0.014016	0.0976208	0	Opioid	ODC
PTPRD-AS1	67.1569	-0.30763	0.109434	-2.81109	0.00493733	0.0526284	0	Opioid	ODC
AL136366.1	18.0189	0.3092	0.125448	2.46477	0.0137101	0.0969445	0	Opioid	ODC
TTC39B	45.7782	0.335149	0.136058	2.46328	0.0137673	0.0969445	0	Opioid	ODC
PLIN2	39.1872	0.461051	0.124339	3.70801	0.000208894	0.00910817	0	Opioid	ODC
SLC24A2	25213.7	-0.29	0.0781381	-3.71138	0.000206136	0.00903019	0	Opioid	ODC
IFNA6	5.35337	-0.57854	0.220126	-2.62822	0.00858329	0.073575	0	Opioid	ODC
IFNA2	13.0199	-0.527803	0.2075	-2.54363	0.0109709	0.0849459	0	Opioid	ODC
AL353732.1	17.0187	-0.4942	0.176839	-2.79464	0.00519577	0.0544496	0	Opioid	ODC
AL163192.1	8.19076	-0.431349	0.17242	-2.50174	0.0123585	0.0908088	0	Opioid	ODC
DNAJA1	415.127	0.548833	0.13653	4.01987	5.82301e-05	0.00450687	0	Opioid	ODC
C9orf24	53.0162	0.451041	0.119028	3.78936	0.000151035	0.0077004	0	Opioid	ODC
AL162231.2	49.1907	0.506262	0.103123	4.90931	9.13981e-07	0.000489285	0	Opioid	ODC
DNAJB5	38.6892	0.264886	0.0942726	2.80978	0.00495748	0.052782	0	Opioid	ODC
SPAAR	4.47227	1.18554	0.355024	3.33933	0.0008398	0.0194077	0	Opioid	ODC
FRMPD1	60.5608	-0.38196	0.108325	-3.52606	0.000421785	0.013157	0	Opioid	ODC
GLIDR	168.061	-0.338021	0.0927289	-3.64526	0.000267123	0.010296	0	Opioid	ODC
MAMDC2-AS1	80.217	0.266364	0.102373	2.60189	0.00927113	0.0770808	0	Opioid	ODC
KLF9	481.676	0.769367	0.208143	3.69635	0.000218725	0.00934651	0	Opioid	ODC
ZFAND5	601.23	0.261219	0.0734609	3.5559	0.000376693	0.0123817	0	Opioid	ODC
TMC1	21.2579	0.263927	0.103877	2.54075	0.0110613	0.0852356	0	Opioid	ODC
GNA14	472.046	0.754177	0.248147	3.03923	0.00237184	0.0352699	0	Opioid	ODC
GNA14-AS1	86.1024	0.926782	0.255366	3.62924	0.000284262	0.0107198	0	Opioid	ODC
AL157882.1	3.3196	0.842664	0.270781	3.11198	0.00185838	0.0309816	0	Opioid	ODC
GOLM1	247.836	0.265762	0.0826192	3.21671	0.00129671	0.0251298	0	Opioid	ODC
GADD45G	6.11775	0.783767	0.22033	3.55724	0.000374765	0.0123461	0	Opioid	ODC
DIRAS2	206.367	0.511534	0.165255	3.09542	0.00196531	0.0321797	0	Opioid	ODC
NFIL3	27.2339	0.795319	0.192978	4.1213	3.76738e-05	0.0035943	0	Opioid	ODC
CENPP	1061.54	-0.307264	0.0872392	-3.52209	0.000428164	0.0132481	0	Opioid	ODC
OGN	28.9397	-0.478566	0.136707	-3.50067	0.000464096	0.0140168	0	Opioid	ODC
OMD	28.6493	-0.352239	0.130487	-2.69941	0.00694629	0.0644498	0	Opioid	ODC
ASPN	30.2929	-0.382541	0.123791	-3.09023	0.00200003	0.0323073	0	Opioid	ODC
ECM2	43.0328	-0.342183	0.121059	-2.82657	0.00470492	0.0512857	0	Opioid	ODC
FGD3	7.22651	0.509209	0.17318	2.94034	0.00327852	0.0417329	0	Opioid	ODC
CARD19	129.074	0.50146	0.129345	3.87692	0.000105786	0.00639096	0	Opioid	ODC
AL807757.2	5.17399	-0.40626	0.165324	-2.45736	0.0139963	0.0975541	0	Opioid	ODC
ZNF367	57.4458	0.556732	0.152228	3.65722	0.000254968	0.0100184	0	Opioid	ODC
AL732323.1	14.0125	-0.612329	0.217349	-2.81727	0.00484343	0.0520936	0	Opioid	ODC
CTNNAL1	53.828	0.386959	0.146525	2.6409	0.0082686	0.071943	0	Opioid	ODC
TXN	143.333	0.441861	0.109003	4.05364	5.04269e-05	0.0041531	0	Opioid	ODC
LPAR1	5400.35	-0.420451	0.0793699	-5.29736	1.17487e-07	0.000161729	0	Opioid	ODC
PTGR1	29.1988	0.496637	0.141855	3.50102	0.000463479	0.0140168	0	Opioid	ODC
UGCG	121.386	0.257518	0.0981502	2.62371	0.00869767	0.0740378	0	Opioid	ODC
C9orf43	24.2766	-0.349917	0.096249	-3.63554	0.000277398	0.0105862	0	Opioid	ODC
PHF19	166.109	0.25705	0.103586	2.4815	0.0130829	0.09408	0	Opioid	ODC
STOM	57.3243	0.397882	0.114292	3.48129	0.000499007	0.0144029	0	Opioid	ODC
TTLL11-IT1	7.16858	-0.372899	0.146168	-2.55117	0.0107362	0.0838703	0	Opioid	ODC
SH2D3C	4.86715	0.579863	0.201021	2.88459	0.00391919	0.0460272	0	Opioid	ODC
AL157935.1	3.10694	0.699808	0.246564	2.83824	0.00453626	0.0501565	0	Opioid	ODC
SPTAN1	149.089	0.286372	0.101086	2.83295	0.004612	0.0507179	0	Opioid	ODC
NUP188	206.615	0.251628	0.0939082	2.67951	0.00737307	0.0668362	0	Opioid	ODC
IER5L	9.03002	1.25891	0.302949	4.15553	3.24537e-05	0.00325754	0	Opioid	ODC
AL158151.1	6.71697	1.3032	0.370014	3.52202	0.000428268	0.0132481	0	Opioid	ODC
LINC00963	127.468	0.530236	0.145246	3.6506	0.000261628	0.0101451	0	Opioid	ODC
AL158207.2	10.0786	-0.406495	0.121496	-3.34573	0.000820657	0.0191318	0	Opioid	ODC
LAMC3	31.1553	0.422538	0.157995	2.67438	0.00748668	0.0673362	0	Opioid	ODC
AK8	60.7546	-0.264636	0.0924576	-2.86225	0.00420651	0.0479692	0	Opioid	ODC
RALGDS	1050.65	0.26253	0.0767283	3.42156	0.000622639	0.0165739	0	Opioid	ODC
RPL7A	320.213	0.276934	0.0829107	3.34015	0.000837329	0.0194077	0	Opioid	ODC
QSOX2	85.2401	-0.28726	0.0644054	-4.46019	8.18876e-06	0.00171537	0	Opioid	ODC
TUBB4B	72.6673	0.28036	0.114315	2.45252	0.0141858	0.0983007	0	Opioid	ODC
NSMF	46.0447	0.26943	0.0862036	3.12551	0.00177495	0.0301117	0	Opioid	ODC
AL359878.2	3.68439	0.677198	0.225612	3.0016	0.00268565	0.0377794	0	Opioid	ODC
AL359878.1	77.4445	-0.373829	0.123431	-3.02865	0.00245646	0.036028	0	Opioid	ODC
IDI2-AS1	150.362	-0.27726	0.0914232	-3.0327	0.00242373	0.0357863	0	Opioid	ODC
IDI1	387.23	0.294783	0.0996924	2.95693	0.0031072	0.0404334	0	Opioid	ODC
PFKP	24.3803	0.284991	0.107984	2.63921	0.00831006	0.0721728	0	Opioid	ODC
KLF6	142.159	1.13518	0.20641	5.49964	3.80562e-08	9.88332e-05	0	Opioid	ODC
AL512770.1	5.53007	-0.427984	0.162189	-2.6388	0.00831995	0.0722261	0	Opioid	ODC
PLXDC2	3506.69	-0.563555	0.142343	-3.95912	7.52256e-05	0.00523374	0	Opioid	ODC
AC069549.1	7.62237	-0.645283	0.21981	-2.93563	0.00332868	0.0420657	0	Opioid	ODC
SPAG6	56.8932	0.285945	0.094923	3.01239	0.00259197	0.0370843	0	Opioid	ODC
C10orf67	30.7205	-0.314698	0.119813	-2.62659	0.0086246	0.0736761	0	Opioid	ODC
ENKUR	36.5873	0.355591	0.10617	3.34925	0.000810294	0.0189745	0	Opioid	ODC
MAP3K8	3.58501	0.446347	0.178244	2.50414	0.0122749	0.0905339	0	Opioid	ODC
ZEB1-AS1	8.687	0.562504	0.148067	3.79898	0.000145292	0.00749411	0	Opioid	ODC
AL117339.4	57.46	0.298758	0.119255	2.5052	0.0122382	0.0904001	0	Opioid	ODC
HNRNPF	297.133	0.301041	0.0821791	3.66322	0.00024906	0.00995989	0	Opioid	ODC
AL731567.1	7.07517	0.633983	0.147105	4.30973	1.63457e-05	0.00214075	0	Opioid	ODC
AL591684.1	11.0256	-0.536725	0.191558	-2.80189	0.00508049	0.0535064	0	Opioid	ODC
AL138760.1	40.5187	-0.335888	0.135997	-2.46982	0.0135182	0.0963117	0	Opioid	ODC
BICC1	43.4224	0.602631	0.219203	2.74919	0.00597419	0.0588021	0	Opioid	ODC
HK1	29.7942	0.52593	0.137031	3.83803	0.000124026	0.00692604	0	Opioid	ODC
NODAL	2.8252	0.601935	0.228282	2.63681	0.00836896	0.0724622	0	Opioid	ODC
VSIR	12.9082	0.498959	0.167884	2.97204	0.00295831	0.0393546	0	Opioid	ODC
CHST3	735.15	0.295568	0.093867	3.1488	0.00163942	0.0285879	0	Opioid	ODC
DDIT4	60.1982	0.801829	0.196839	4.07353	4.63064e-05	0.00400187	0	Opioid	ODC
P4HA1	700.216	0.764466	0.163008	4.68974	2.73549e-06	0.000908937	0	Opioid	ODC
AC016394.1	19.409	-0.257142	0.0873376	-2.94423	0.00323759	0.0414286	0	Opioid	ODC
VCL	33.4756	0.296736	0.117173	2.53246	0.0113266	0.0865875	0	Opioid	ODC
KAT6B	1174.79	-0.383135	0.0885029	-4.32907	1.49743e-05	0.00209481	0	Opioid	ODC
KCNMA1-AS1	5.41327	-0.575325	0.231219	-2.48823	0.0128382	0.0930493	0	Opioid	ODC
AL512662.2	11.0775	-0.343424	0.135874	-2.52752	0.0114872	0.087399	0	Opioid	ODC
AC067750.1	5.04131	0.532918	0.1729	3.08223	0.00205455	0.0326695	0	Opioid	ODC
ACTA2	3.76657	0.547483	0.207626	2.63687	0.0083676	0.0724622	0	Opioid	ODC
KIF20B	86.2576	-0.301222	0.0896975	-3.3582	0.000784516	0.0185604	0	Opioid	ODC
KIF11	17.3706	-0.303404	0.0904614	-3.35395	0.000796654	0.0187462	0	Opioid	ODC
HELLS	235.503	0.315564	0.0822955	3.83452	0.000125808	0.00693012	0	Opioid	ODC
SORBS1	426.598	0.401883	0.161583	2.48716	0.0128769	0.0932244	0	Opioid	ODC
OPALIN	1789.86	-0.291927	0.112348	-2.59843	0.00936517	0.0776282	0	Opioid	ODC
TLL2	261.96	0.411576	0.13842	2.97339	0.0029453	0.0393088	0	Opioid	ODC
SLIT1	23.0489	0.582825	0.170241	3.42354	0.000618123	0.0164993	0	Opioid	ODC
CNNM1	3.83994	0.516115	0.205567	2.51068	0.0120497	0.0896958	0	Opioid	ODC
GOT1	239.496	-0.343485	0.103048	-3.33327	0.000858329	0.0196691	0	Opioid	ODC
PDZD7	74.9046	0.277499	0.108729	2.55222	0.0107038	0.0837529	0	Opioid	ODC
SFXN3	167.061	0.35544	0.0885534	4.01385	5.97357e-05	0.00458656	0	Opioid	ODC
POLL	118.588	-0.275648	0.0654985	-4.20846	2.57114e-05	0.00286852	0	Opioid	ODC
NFKB2	5.73974	0.623456	0.206127	3.02462	0.00248944	0.0363184	0	Opioid	ODC
SORCS3	23.3724	0.346441	0.0957108	3.61966	0.000294986	0.0109874	0	Opioid	ODC
AL139120.1	8.70091	-0.417919	0.171135	-2.44205	0.0146041	0.0998048	0	Opioid	ODC
ENO4	617.621	-0.376598	0.115796	-3.25225	0.00114496	0.0233191	0	Opioid	ODC
AC023283.1	47.9289	-0.347365	0.116785	-2.9744	0.00293558	0.0392431	0	Opioid	ODC
NANOS1	7.18312	0.848624	0.266205	3.18786	0.00143332	0.0265861	0	Opioid	ODC
BAG3	191.614	1.02394	0.268467	3.81402	0.000136726	0.00727453	0	Opioid	ODC
INPP5F	1418.54	0.654177	0.134364	4.86869	1.1234e-06	0.000529879	0	Opioid	ODC
ADAM12	783.677	0.532422	0.127734	4.16819	3.07022e-05	0.00319834	0	Opioid	ODC
LINC00601	285.451	0.30564	0.0963636	3.17173	0.00151532	0.0273951	0	Opioid	ODC
BNIP3	210.74	0.275031	0.0903139	3.04528	0.00232461	0.0349649	0	Opioid	ODC
AL360181.1	2.64344	0.683472	0.250241	2.73126	0.00630927	0.0609179	0	Opioid	ODC
MIR210HG	7.7096	1.27531	0.29496	4.32365	1.53469e-05	0.00209481	0	Opioid	ODC
IRF7	9.69735	0.823683	0.210435	3.91419	9.07084e-05	0.00577233	0	Opioid	ODC
AP006621.3	98.0808	-0.273507	0.093455	-2.92662	0.0034267	0.0425086	0	Opioid	ODC
DUSP8	88.6365	0.423208	0.132859	3.18538	0.00144562	0.0266557	0	Opioid	ODC
KRTAP5-AS1	26.969	0.773907	0.200884	3.85251	0.000116914	0.00673971	0	Opioid	ODC
IFITM10	16.4619	0.532917	0.176602	3.01763	0.00254762	0.036724	0	Opioid	ODC
CTSD	441.437	0.254684	0.104356	2.44054	0.0146652	0.0999747	0	Opioid	ODC
CARS	459.853	0.450101	0.141657	3.17741	0.00148597	0.0270853	0	Opioid	ODC
OSBPL5	355.511	0.288256	0.102723	2.80616	0.0050136	0.0531934	0	Opioid	ODC
FAM160A2	93.6098	-0.290003	0.0707058	-4.10154	4.1041e-05	0.00378441	0	Opioid	ODC
OVCH2	6.25881	0.609263	0.223471	2.72636	0.00640363	0.0615208	0	Opioid	ODC
ZNF143	149.484	0.263015	0.0675435	3.894	9.86029e-05	0.00607709	0	Opioid	ODC
AC116535.1	28.1269	0.409385	0.137575	2.97571	0.00292308	0.0392402	0	Opioid	ODC
GALNT18	191.91	0.291481	0.0949729	3.0691	0.00214703	0.0335041	0	Opioid	ODC
DKK3	133.366	0.427387	0.115074	3.71402	0.000203992	0.00897564	0	Opioid	ODC
AC124798.1	3.10481	0.602095	0.235402	2.55773	0.0105358	0.0830149	0	Opioid	ODC
LDHA	42.4117	0.807875	0.19277	4.19088	2.77879e-05	0.00304278	0	Opioid	ODC
NAV2-IT1	7.1784	-0.566276	0.205726	-2.75257	0.00591287	0.0583369	0	Opioid	ODC
HTATIP2	316.17	0.25402	0.0936656	2.71199	0.00668804	0.0631514	0	Opioid	ODC
AC131571.1	112.963	-0.365198	0.118462	-3.08282	0.00205052	0.0326322	0	Opioid	ODC
CCDC73	28.0737	0.325946	0.11933	2.73146	0.0063054	0.0609179	0	Opioid	ODC
DEPDC7	74.2864	-0.466444	0.113505	-4.10946	3.9658e-05	0.00370231	0	Opioid	ODC
CSTF3	636.786	0.293109	0.0534249	5.48637	4.10267e-08	9.88332e-05	0	Opioid	ODC
CD59	174.384	0.501992	0.13634	3.6819	0.000231502	0.00967789	0	Opioid	ODC
PAMR1	25.0585	0.5449	0.156053	3.49177	0.000479839	0.0142721	0	Opioid	ODC
FJX1	10.1285	0.547714	0.161819	3.38473	0.000712475	0.017786	0	Opioid	ODC
AC087277.1	9.01511	-0.61841	0.202901	-3.04785	0.00230486	0.0348566	0	Opioid	ODC
C11orf96	29.9884	0.742393	0.215795	3.44026	0.00058115	0.0158864	0	Opioid	ODC
CHST1	13.555	0.668914	0.236113	2.83303	0.00461096	0.0507179	0	Opioid	ODC
AC044839.3	5.60146	0.479656	0.194505	2.46603	0.0136619	0.0968339	0	Opioid	ODC
AC109635.6	20.0391	1.19334	0.250608	4.76179	1.91885e-06	0.000738146	0	Opioid	ODC
UBE2L6	14.5672	0.357226	0.12834	2.78343	0.00537876	0.0552099	0	Opioid	ODC
YPEL4	65.5835	0.508882	0.139506	3.64774	0.000264559	0.0102381	0	Opioid	ODC
GLYATL2	48.9887	0.564626	0.166456	3.39205	0.000693719	0.0175245	0	Opioid	ODC
DTX4	554.931	-0.515691	0.152167	-3.38897	0.000701546	0.0176705	0	Opioid	ODC
STX3	190.22	0.273967	0.0864472	3.16918	0.00152868	0.0275553	0	Opioid	ODC
CD6	2.54318	0.556993	0.2074	2.68559	0.00724011	0.066066	0	Opioid	ODC
PPP1R32	22.0819	0.251967	0.0940082	2.68026	0.00735644	0.0668362	0	Opioid	ODC
RAB3IL1	9.77303	0.336958	0.125813	2.67824	0.00740091	0.0669135	0	Opioid	ODC
AHNAK	23.0402	0.368329	0.106682	3.45259	0.000555226	0.0155077	0	Opioid	ODC
EML3	78.3496	0.258744	0.086988	2.97447	0.0029349	0.0392431	0	Opioid	ODC
ROM1	53.0136	0.401822	0.126129	3.1858	0.00144354	0.0266474	0	Opioid	ODC
B3GAT3	200.47	0.354982	0.0821833	4.31939	1.56459e-05	0.00209481	0	Opioid	ODC
STIP1	292.592	0.482384	0.161688	2.98342	0.00285048	0.0387608	0	Opioid	ODC
CCDC88B	12.9796	0.260299	0.1058	2.4603	0.0138822	0.0971646	0	Opioid	ODC
MAJIN	5.37507	0.63274	0.241138	2.62397	0.00869107	0.0740378	0	Opioid	ODC
FRMD8	137.215	0.330838	0.117551	2.81443	0.00488635	0.0523238	0	Opioid	ODC
NEAT1	16199.1	0.486045	0.110477	4.3995	1.08501e-05	0.00188617	0	Opioid	ODC
FOSL1	2.71535	1.0124	0.366876	2.75953	0.00578852	0.0575329	0	Opioid	ODC
UNC93B1	8.10365	0.467084	0.15327	3.04746	0.00230786	0.0348566	0	Opioid	ODC
KMT5B	1034.8	-0.250867	0.0574907	-4.3636	1.27939e-05	0.00200137	0	Opioid	ODC
CPT1A	19.474	0.419482	0.14396	2.91387	0.00356976	0.0434046	0	Opioid	ODC
DHCR7	158.141	0.528884	0.142836	3.70272	0.000213297	0.00920194	0	Opioid	ODC
FAM86C1	12.4353	-0.281524	0.107603	-2.61633	0.00888817	0.0749494	0	Opioid	ODC
FCHSD2	2527.57	-0.478015	0.14542	-3.28714	0.00101212	0.0217453	0	Opioid	ODC
RELT	82.4151	0.381989	0.152375	2.50691	0.0121792	0.0901028	0	Opioid	ODC
GDPD5	33.4587	0.597537	0.228393	2.61627	0.00888971	0.0749494	0	Opioid	ODC
KCTD21-AS1	48.6806	-0.376258	0.126342	-2.9781	0.00290041	0.0390341	0	Opioid	ODC
AP003086.1	1053.8	-0.306404	0.0956474	-3.20348	0.00135779	0.0257711	0	Opioid	ODC
PANX1	25.7524	-0.502284	0.154167	-3.25806	0.00112177	0.0230231	0	Opioid	ODC
AP002784.1	7.29218	-0.546531	0.20065	-2.7238	0.00645364	0.0618164	0	Opioid	ODC
AMOTL1	17.0668	0.387713	0.141916	2.73199	0.00629532	0.0608747	0	Opioid	ODC
MAML2	3305.85	-0.293598	0.0934928	-3.14033	0.00168759	0.0290646	0	Opioid	ODC
BIRC3	8.39698	0.621365	0.24775	2.50803	0.0121405	0.0900588	0	Opioid	ODC
AP001830.1	26.7773	-0.417251	0.12013	-3.47333	0.000514043	0.0146983	0	Opioid	ODC
CARD18	29.144	0.36597	0.119607	3.05977	0.0022151	0.0341789	0	Opioid	ODC
POU2AF1	257.856	-0.304476	0.10916	-2.78926	0.00528282	0.0549281	0	Opioid	ODC
CRYAB	2313.65	0.405381	0.130241	3.11255	0.00185479	0.0309485	0	Opioid	ODC
ZBTB16	2018.93	0.574964	0.215588	2.66696	0.00765411	0.06826	0	Opioid	ODC
AP002518.2	28.5085	0.707958	0.251547	2.81441	0.00488669	0.0523238	0	Opioid	ODC
NNMT	10.8999	0.860831	0.268208	3.20956	0.00132939	0.0254672	0	Opioid	ODC
AP000755.1	5.37585	-0.529598	0.150193	-3.52613	0.000421683	0.013157	0	Opioid	ODC
AP000755.2	47.3288	-0.44474	0.148594	-2.99299	0.00276261	0.0381811	0	Opioid	ODC
ZNF202	90.665	-0.351093	0.113049	-3.10567	0.00189849	0.0314424	0	Opioid	ODC
VWA5A	35.2113	0.765882	0.201866	3.79401	0.000148232	0.00757753	0	Opioid	ODC
ROBO4	5.91053	0.715263	0.230506	3.10301	0.00191562	0.0316349	0	Opioid	ODC
CDON	83.277	0.27702	0.112227	2.4684	0.0135719	0.0965621	0	Opioid	ODC
RPUSD4	64.4557	-0.28172	0.0709514	-3.97061	7.1689e-05	0.00507938	0	Opioid	ODC
FAM118B	115.53	-0.27532	0.0890371	-3.09219	0.00198684	0.0323073	0	Opioid	ODC
GSEC	21.6655	0.25648	0.0975373	2.62956	0.00854955	0.0733601	0	Opioid	ODC
KIRREL3	8477.92	-0.326463	0.10767	-3.03207	0.00242884	0.0357863	0	Opioid	ODC
AP002833.1	41.7838	-0.374962	0.112057	-3.34617	0.000819351	0.0191318	0	Opioid	ODC
LINC02551	13.1163	0.573191	0.159187	3.60073	0.000317326	0.011377	0	Opioid	ODC
IGSF9B	16.2402	0.565113	0.182872	3.09022	0.00200012	0.0323073	0	Opioid	ODC
GLB1L2	7.80287	0.681029	0.219005	3.10965	0.00187309	0.0311729	0	Opioid	ODC
NINJ2	1583.04	-0.303055	0.0767955	-3.94626	7.93815e-05	0.00546371	0	Opioid	ODC
AC021054.1	266.647	-0.326894	0.118212	-2.76532	0.00568671	0.0569321	0	Opioid	ODC
FBXL14	191.571	0.270431	0.0976459	2.7695	0.00561419	0.0565294	0	Opioid	ODC
CACNA2D4	13.8808	0.630671	0.193509	3.25912	0.00111757	0.0230105	0	Opioid	ODC
FOXM1	12.7113	0.621535	0.185142	3.35707	0.000787737	0.0185604	0	Opioid	ODC
AC005845.1	13.5012	-0.437386	0.12241	-3.57311	0.00035276	0.0119672	0	Opioid	ODC
P3H3	9.27144	0.592675	0.177381	3.34126	0.000833991	0.0193647	0	Opioid	ODC
GNB3	4.45961	0.508094	0.204953	2.47908	0.0131723	0.0945192	0	Opioid	ODC
ENO2	163.593	0.284446	0.0850429	3.34474	0.000823609	0.0191698	0	Opioid	ODC
SLC2A3	40.3206	0.417603	0.139979	2.98333	0.00285128	0.0387608	0	Opioid	ODC
AC006511.4	2.94978	0.721244	0.280515	2.57114	0.0101363	0.0812594	0	Opioid	ODC
AC006581.2	29.2914	-0.330334	0.134508	-2.45586	0.0140546	0.0977836	0	Opioid	ODC
KLRD1	125.819	0.624773	0.141127	4.42704	9.55353e-06	0.00178753	0	Opioid	ODC
EPS8	1130.61	0.255878	0.0731107	3.49987	0.000465483	0.0140168	0	Opioid	ODC
AEBP2	1072.63	0.356198	0.0586909	6.06905	1.28667e-09	6.19917e-06	0	Opioid	ODC
AC024901.1	37.1765	0.564279	0.166917	3.38059	0.000723292	0.0179168	0	Opioid	ODC
SLCO1B1	65.1296	-0.397587	0.136639	-2.90976	0.0036171	0.0436432	0	Opioid	ODC
AC084816.1	53.9965	0.383389	0.131659	2.91199	0.00359134	0.0435572	0	Opioid	ODC
BCAT1	693.859	0.438346	0.122613	3.57504	0.000350171	0.0119672	0	Opioid	ODC
AC087239.1	12.0899	0.36643	0.146542	2.50052	0.0124011	0.0910451	0	Opioid	ODC
AC079950.1	86.6182	0.333078	0.128106	2.60001	0.00932204	0.0774372	0	Opioid	ODC
AC008124.1	259.675	0.262452	0.06428	4.08296	4.44665e-05	0.00391305	0	Opioid	ODC
AC024257.1	8.08376	0.744462	0.250861	2.96763	0.00300105	0.0397227	0	Opioid	ODC
LMBR1L	142.644	0.266567	0.0713383	3.73667	0.000186477	0.00853631	0	Opioid	ODC
TUBA1B	477.954	0.326566	0.103558	3.15345	0.00161352	0.0283979	0	Opioid	ODC
TUBA1A	2789.88	0.290591	0.0986782	2.94484	0.00323123	0.0413866	0	Opioid	ODC
FAM186B	7.68386	-0.360176	0.141652	-2.54268	0.0110007	0.0850745	0	Opioid	ODC
NR4A1	18.5936	0.737648	0.259299	2.84478	0.00444417	0.0494261	0	Opioid	ODC
TNS2	325.04	-0.405109	0.0836459	-4.84315	1.27798e-06	0.000559755	0	Opioid	ODC
CD63	215.887	0.340273	0.122381	2.78045	0.00542845	0.0554997	0	Opioid	ODC
AC025162.2	3.69622	0.519303	0.173252	2.99739	0.00272305	0.0379521	0	Opioid	ODC
PTGES3	1138.06	0.41667	0.153544	2.71368	0.00665407	0.0628922	0	Opioid	ODC
DDIT3	97.7098	0.424398	0.133728	3.1736	0.00150561	0.0272864	0	Opioid	ODC
METTL1	9.6432	-0.360668	0.122478	-2.94477	0.00323199	0.0413866	0	Opioid	ODC
LRIG3	212.248	-0.278632	0.107426	-2.5937	0.00949496	0.0781544	0	Opioid	ODC
DYRK2	104.314	0.411255	0.079992	5.1412	2.72994e-07	0.000263057	0	Opioid	ODC
IFNG-AS1	233.778	-0.478206	0.188995	-2.53025	0.011398	0.0869259	0	Opioid	ODC
CPM	1489.71	-0.306107	0.110829	-2.76196	0.00574547	0.0571345	0	Opioid	ODC
KCNMB4	2205.32	0.538747	0.178244	3.02254	0.00250667	0.0364318	0	Opioid	ODC
AC025575.2	7.49643	0.630652	0.203496	3.09909	0.00194117	0.0319201	0	Opioid	ODC
AC121761.1	10.1503	0.780994	0.204821	3.81305	0.000137264	0.00727453	0	Opioid	ODC
NAV3	2008.16	-0.286695	0.112567	-2.54689	0.0108688	0.0845294	0	Opioid	ODC
METTL25	881.2	-0.254014	0.0711913	-3.56806	0.00035964	0.0120121	0	Opioid	ODC
TSPAN19	37.936	0.501982	0.156824	3.20092	0.00136992	0.0258678	0	Opioid	ODC
DUSP6	11.5615	0.316555	0.117477	2.69462	0.0070468	0.0649168	0	Opioid	ODC
AC010201.2	4.7851	0.548811	0.195608	2.80567	0.00502116	0.0531983	0	Opioid	ODC
AC012085.2	158.61	-0.385878	0.120469	-3.20313	0.00135943	0.0257711	0	Opioid	ODC
CHPT1	157.062	0.435472	0.139127	3.13004	0.00174782	0.0297824	0	Opioid	ODC
TXNRD1	378.82	0.496647	0.0934218	5.31618	1.05969e-07	0.000161729	0	Opioid	ODC
SLC41A2	63.1326	0.371438	0.121494	3.05725	0.00223376	0.034302	0	Opioid	ODC
ALDH1L2	125.234	0.252495	0.0892845	2.82798	0.0046842	0.0511594	0	Opioid	ODC
AC011595.2	8.21068	0.64224	0.207815	3.09043	0.00199865	0.0323073	0	Opioid	ODC
AC007569.1	4.70798	0.692903	0.200679	3.45279	0.000554819	0.0155077	0	Opioid	ODC
CORO1C	813.284	0.299128	0.121679	2.45834	0.0139583	0.0973677	0	Opioid	ODC
MMAB	325.567	0.390991	0.0804532	4.85986	1.1747e-06	0.000529879	0	Opioid	ODC
MVK	207.055	0.356724	0.120472	2.96105	0.00306593	0.0401949	0	Opioid	ODC
FAM222A-AS1	422.791	-0.289933	0.0970776	-2.98661	0.00282087	0.0385833	0	Opioid	ODC
LINC02356	5.46656	0.71925	0.260152	2.76473	0.00569705	0.0569765	0	Opioid	ODC
ALDH2	104.309	0.270833	0.0902795	2.99994	0.0027003	0.0378474	0	Opioid	ODC
AC002070.1	26.4155	-0.277147	0.100786	-2.74984	0.00596237	0.0587458	0	Opioid	ODC
POP5	55.2074	-0.293107	0.076674	-3.82277	0.000131963	0.00712379	0	Opioid	ODC
AC069234.1	8.60116	0.481942	0.179592	2.68353	0.00728488	0.0663488	0	Opioid	ODC
RHOF	46.2726	0.295719	0.0822669	3.59463	0.000324857	0.0115293	0	Opioid	ODC
AC145423.2	6.22736	-0.499693	0.163744	-3.05166	0.00227577	0.0346961	0	Opioid	ODC
DNAH10OS	12.2272	0.416871	0.149986	2.77941	0.0054458	0.0555859	0	Opioid	ODC
UBC	547.68	0.458485	0.14002	3.27443	0.00105876	0.0223242	0	Opioid	ODC
TMEM132C	564.666	-0.74659	0.174379	-4.28143	1.85698e-05	0.00233688	0	Opioid	ODC
LINC00463	39.315	-0.549566	0.220348	-2.49408	0.0126284	0.0921274	0	Opioid	ODC
MTUS2	58.7812	-0.459269	0.145602	-3.15428	0.00160893	0.0283431	0	Opioid	ODC
SLC7A1	196.412	0.495803	0.131033	3.78379	0.000154456	0.00771082	0	Opioid	ODC
LINC00544	9.89852	0.327132	0.128121	2.5533	0.0106706	0.0836956	0	Opioid	ODC
FRY-AS1	9.46439	0.594709	0.221946	2.67952	0.00737268	0.0668362	0	Opioid	ODC
SMAD9-IT1	8.11499	0.526808	0.156313	3.37022	0.000751085	0.0181808	0	Opioid	ODC
NHLRC3	879.151	-0.25424	0.0623648	-4.07665	4.56886e-05	0.00398182	0	Opioid	ODC
AL354809.1	2009.58	-0.499679	0.165019	-3.028	0.00246174	0.0360781	0	Opioid	ODC
AL138960.1	12.0122	0.398168	0.159821	2.49134	0.0127261	0.0925151	0	Opioid	ODC
TPT1	393.098	0.378496	0.0842266	4.49379	6.99679e-06	0.00164442	0	Opioid	ODC
LINC00562	4.96039	0.530598	0.17858	2.9712	0.00296637	0.0394261	0	Opioid	ODC
RCBTB2	164.267	-0.407219	0.149927	-2.71611	0.00660534	0.0625543	0	Opioid	ODC
SERPINE3	28.6012	0.419426	0.145506	2.88253	0.00394497	0.0462173	0	Opioid	ODC
PCDH9-AS4	282.075	-0.30964	0.125946	-2.45852	0.013951	0.0973677	0	Opioid	ODC
BORA	63.7799	-0.252887	0.0844683	-2.99387	0.0027546	0.0381579	0	Opioid	ODC
KLF12	328.04	0.512066	0.176021	2.90911	0.00362456	0.0436432	0	Opioid	ODC
SPRY2	169.648	0.471622	0.102045	4.62171	3.80592e-06	0.00113284	0	Opioid	ODC
SLITRK1	145.058	-0.315499	0.104946	-3.0063	0.00264449	0.0375104	0	Opioid	ODC
AL356966.1	10.9988	-0.31148	0.126299	-2.46621	0.0136553	0.0968231	0	Opioid	ODC
AL162497.1	23.1113	0.333184	0.0960274	3.46967	0.000521091	0.0148119	0	Opioid	ODC
ING1	28.0474	0.410392	0.101868	4.02866	5.6095e-05	0.0044125	0	Opioid	ODC
MCF2L	689.151	0.49571	0.141909	3.49315	0.000477356	0.0142629	0	Opioid	ODC
PCID2	390.716	0.275728	0.0799822	3.44736	0.000566088	0.0156546	0	Opioid	ODC
AL442125.1	30.4934	0.270857	0.0845996	3.20164	0.00136648	0.0258678	0	Opioid	ODC
GAS6	77.2823	0.321567	0.124432	2.58427	0.0097585	0.079457	0	Opioid	ODC
TTC5	89.9386	-0.261503	0.085843	-3.0463	0.00231678	0.0349089	0	Opioid	ODC
REM2	2.41342	0.939138	0.332802	2.82191	0.00477379	0.05176	0	Opioid	ODC
PSME1	45.6922	0.259294	0.0894142	2.89992	0.00373262	0.0445971	0	Opioid	ODC
IRF9	104.281	0.484896	0.120591	4.02101	5.79495e-05	0.00450323	0	Opioid	ODC
REC8	45.6634	0.358014	0.121972	2.93523	0.00333302	0.042093	0	Opioid	ODC
DHRS1	132.766	0.358347	0.0930163	3.85252	0.00011691	0.00673971	0	Opioid	ODC
AL139353.2	95.7361	-0.359927	0.118034	-3.04935	0.00229338	0.0347847	0	Opioid	ODC
DTD2	343.657	-0.284933	0.091117	-3.12711	0.00176535	0.0300281	0	Opioid	ODC
LINC02313	2.88994	-0.563599	0.207028	-2.72233	0.00648234	0.0619503	0	Opioid	ODC
NFKBIA	84.535	0.525164	0.180516	2.90924	0.00362307	0.0436432	0	Opioid	ODC
PTCSC3	606.158	-0.348221	0.139792	-2.49099	0.0127389	0.0925722	0	Opioid	ODC
LINC02302	4.14802	0.492085	0.194801	2.52609	0.011534	0.087571	0	Opioid	ODC
RPS29	422.439	0.321902	0.0631609	5.09654	3.45926e-07	0.00026342	0	Opioid	ODC
AL627171.2	425.594	0.487141	0.133918	3.63762	0.000275167	0.0105428	0	Opioid	ODC
CDKL1	828.229	0.269725	0.102193	2.63937	0.00830597	0.0721728	0	Opioid	ODC
LINC00519	11.595	1.53521	0.335717	4.57294	4.80931e-06	0.00132407	0	Opioid	ODC
LINC00640	14.327	0.526228	0.204069	2.57868	0.00991789	0.0804107	0	Opioid	ODC
GPR137C	1570.98	0.292138	0.111764	2.61389	0.00895179	0.0752656	0	Opioid	ODC
ERO1A	279.935	0.40054	0.0896348	4.46857	7.87444e-06	0.00166765	0	Opioid	ODC
AL133453.1	22.2785	0.356842	0.128231	2.78281	0.00538907	0.0552731	0	Opioid	ODC
AL356020.1	9.7214	-0.343539	0.130334	-2.63584	0.00839295	0.0725007	0	Opioid	ODC
LINC02331	9.80412	0.612866	0.20073	3.05319	0.00226425	0.03465	0	Opioid	ODC
SAMD4A	1942.13	0.438297	0.130348	3.36252	0.000772343	0.0184672	0	Opioid	ODC
MAPK1IP1L	434.009	0.254629	0.0596267	4.27039	1.9513e-05	0.00239525	0	Opioid	ODC
AL139021.2	24.3556	0.485308	0.123039	3.94435	8.00157e-05	0.00546443	0	Opioid	ODC
DAAM1	298.796	0.338449	0.0968705	3.49383	0.000476149	0.014249	0	Opioid	ODC
AL157756.1	6.13129	-0.385119	0.153763	-2.50462	0.0122581	0.0904783	0	Opioid	ODC
PPP1R36	108.191	0.330375	0.110255	2.99646	0.00273138	0.0379527	0	Opioid	ODC
FUT8-AS1	15.287	-0.279629	0.0962864	-2.90413	0.00368271	0.0441287	0	Opioid	ODC
AL359317.1	7.51512	0.456254	0.156923	2.90751	0.00364324	0.0437734	0	Opioid	ODC
GALNT16	20.4996	0.640267	0.167192	3.82954	0.000128381	0.00696945	0	Opioid	ODC
SLC10A1	18.3525	0.578455	0.196851	2.93855	0.00329752	0.0418174	0	Opioid	ODC
SMOC1	1178.51	0.363286	0.120029	3.02665	0.00247276	0.0361297	0	Opioid	ODC
AC005225.3	84.9109	0.302591	0.0949133	3.18808	0.00143223	0.0265861	0	Opioid	ODC
ABCD4	343.153	0.320482	0.0993114	3.22704	0.00125076	0.0247736	0	Opioid	ODC
PGF	7.01887	0.545637	0.216685	2.51811	0.0117985	0.0885785	0	Opioid	ODC
AL691403.1	6.64438	0.753243	0.303893	2.47864	0.0131883	0.0945552	0	Opioid	ODC
FOS	107.794	1.4543	0.286192	5.08154	3.74379e-07	0.00026342	0	Opioid	ODC
JDP2	69.868	0.450965	0.155863	2.89335	0.00381158	0.0453436	0	Opioid	ODC
IRF2BPL	62.0404	0.46043	0.136572	3.37134	0.000748022	0.0181789	0	Opioid	ODC
AL136040.1	6.00915	-0.397708	0.152383	-2.60993	0.00905608	0.0759112	0	Opioid	ODC
PRIMA1	1166.36	0.26853	0.0964225	2.78493	0.00535391	0.055059	0	Opioid	ODC
DDX24	695.464	0.277325	0.0968566	2.86325	0.00419322	0.0478774	0	Opioid	ODC
SERPINA3	14.7023	0.943579	0.274108	3.44236	0.000576656	0.0158627	0	Opioid	ODC
HHIPL1	31.1821	0.507657	0.140996	3.6005	0.000317603	0.011377	0	Opioid	ODC
AL133523.1	22.0595	0.390303	0.10755	3.62905	0.000284463	0.0107198	0	Opioid	ODC
AL157871.6	17.3679	0.370954	0.106506	3.48294	0.000495938	0.0144029	0	Opioid	ODC
CKB	700.821	0.261404	0.0926695	2.82082	0.0047901	0.0517911	0	Opioid	ODC
AL139300.2	7.5608	0.428352	0.171906	2.49178	0.0127103	0.0925	0	Opioid	ODC
CEP170B	46.2242	0.30674	0.0929785	3.29904	0.000970163	0.0211265	0	Opioid	ODC
BRF1	744.792	0.26997	0.0738094	3.65767	0.000254521	0.0100184	0	Opioid	ODC
CRIP2	27.3207	0.360597	0.124552	2.89516	0.0037896	0.0451658	0	Opioid	ODC
SNRPN	534.857	0.323935	0.114228	2.83586	0.00457028	0.0504088	0	Opioid	ODC
AC127522.1	5.48551	0.685546	0.249448	2.74826	0.00599131	0.0589007	0	Opioid	ODC
TRPM1	258.46	1.0191	0.382505	2.66429	0.00771511	0.0685349	0	Opioid	ODC
ARHGAP11A	9.47813	-0.389407	0.144638	-2.69229	0.00709629	0.0652427	0	Opioid	ODC
SLC12A6	625.507	-0.270236	0.0705049	-3.83287	0.000126657	0.00693012	0	Opioid	ODC
DLL4	2.39453	1.0229	0.346767	2.94981	0.00317965	0.0409887	0	Opioid	ODC
EHD4	96.2944	0.486295	0.153239	3.17343	0.00150647	0.0272864	0	Opioid	ODC
SNAP23	526.585	0.292997	0.100385	2.91872	0.00351469	0.0430064	0	Opioid	ODC
ADAL	128.262	-0.343284	0.082563	-4.15784	3.21271e-05	0.00325754	0	Opioid	ODC
MAP1A	848.007	0.273107	0.0933927	2.92428	0.00345252	0.0427066	0	Opioid	ODC
STRC	9.5959	0.367394	0.149988	2.44949	0.0143059	0.0986179	0	Opioid	ODC
AC090519.2	5.28916	-0.42726	0.167791	-2.54639	0.0108844	0.0846164	0	Opioid	ODC
B2M	611.516	0.292459	0.0922779	3.16933	0.00152789	0.0275553	0	Opioid	ODC
TRIM69	88.7949	0.469768	0.158371	2.96625	0.00301454	0.0398465	0	Opioid	ODC
AC090527.3	4.52742	0.576338	0.210704	2.73529	0.00623244	0.0605096	0	Opioid	ODC
SEMA6D	898.904	-0.275258	0.0953705	-2.8862	0.00389926	0.0459331	0	Opioid	ODC
GLDN	5411.02	-0.257687	0.0730912	-3.52556	0.000422591	0.013157	0	Opioid	ODC
GNB5	71.9217	0.404965	0.141896	2.85396	0.00431785	0.0486629	0	Opioid	ODC
AC023906.4	2.53028	0.891847	0.295253	3.02062	0.00252262	0.0364984	0	Opioid	ODC
RSL24D1	101.485	0.272789	0.0960861	2.83901	0.00452541	0.0500941	0	Opioid	ODC
DNAAF4	36.593	-0.27992	0.105663	-2.64917	0.00806907	0.0707494	0	Opioid	ODC
PRTG	337.773	0.412612	0.160235	2.57504	0.0100229	0.0807866	0	Opioid	ODC
NEDD4	345.444	0.496361	0.12594	3.94125	8.1058e-05	0.00546443	0	Opioid	ODC
TEX9	256.661	0.258717	0.0900391	2.87339	0.00406098	0.0469767	0	Opioid	ODC
ALDH1A2	176.665	0.300953	0.119473	2.519	0.0117688	0.0884405	0	Opioid	ODC
AC092756.1	10.6701	-0.305178	0.116628	-2.61667	0.00887921	0.0749494	0	Opioid	ODC
AC012404.1	17.7547	-0.545646	0.162537	-3.35705	0.000787794	0.0185604	0	Opioid	ODC
ZNF609	2592.62	-0.258401	0.0645032	-4.00602	6.17493e-05	0.00463048	0	Opioid	ODC
PLEKHO2	34.8837	0.356952	0.116051	3.07582	0.00209928	0.0331075	0	Opioid	ODC
IGDCC3	93.5766	0.361505	0.134585	2.68607	0.00722973	0.0660412	0	Opioid	ODC
AC009292.2	3.30601	0.711221	0.214327	3.31839	0.000905374	0.0203919	0	Opioid	ODC
ITGA11	5.72623	1.14529	0.24295	4.7141	2.42784e-06	0.000861414	0	Opioid	ODC
PKM	197.225	0.346052	0.067469	5.12905	2.91209e-07	0.00026342	0	Opioid	ODC
SEMA7A	357.913	0.361514	0.124885	2.89478	0.00379429	0.0451938	0	Opioid	ODC
SNX33	7.08929	0.439744	0.146142	3.00902	0.00262096	0.0374156	0	Opioid	ODC
GOLGA6L9	9.97458	0.347246	0.132425	2.62221	0.00873613	0.074136	0	Opioid	ODC
ALPK3	8.32054	0.647345	0.216284	2.99303	0.00276224	0.0381811	0	Opioid	ODC
ISG20	65.8415	0.477523	0.157667	3.02869	0.00245619	0.036028	0	Opioid	ODC
HAPLN3	2.22332	1.34376	0.329115	4.08296	4.44655e-05	0.00391305	0	Opioid	ODC
FANCI	100.464	0.343384	0.0899612	3.81702	0.000135072	0.00723086	0	Opioid	ODC
KIF7	3.72621	0.625363	0.213148	2.93395	0.00334683	0.0421057	0	Opioid	ODC
ZNF710	356.955	-0.30304	0.0699166	-4.33431	1.46215e-05	0.00208221	0	Opioid	ODC
AC087284.1	18.7127	-0.368225	0.119019	-3.09384	0.00197581	0.0322625	0	Opioid	ODC
SEMA4B	325.338	0.878707	0.172795	5.08524	3.67154e-07	0.00026342	0	Opioid	ODC
PRC1	23.9992	0.421241	0.125376	3.35982	0.000779937	0.018511	0	Opioid	ODC
AC106028.3	4.73285	-0.458417	0.165008	-2.77815	0.00546697	0.0556868	0	Opioid	ODC
AC012409.2	6.94293	0.322786	0.132129	2.44296	0.0145675	0.0996967	0	Opioid	ODC
SYNM	345.023	0.439949	0.129036	3.40949	0.000650841	0.0170176	0	Opioid	ODC
ADAMTS17	126.537	0.383133	0.134489	2.84881	0.0043883	0.0491694	0	Opioid	ODC
AC015712.1	101.854	0.272899	0.100858	2.70577	0.00681466	0.0638465	0	Opioid	ODC
LRRK1	15.7636	0.288938	0.113555	2.54448	0.010944	0.084874	0	Opioid	ODC
HBZ	3.71206	0.834018	0.322717	2.58436	0.00975591	0.079457	0	Opioid	ODC
HBA2	8.29346	0.390314	0.15272	2.55575	0.0105959	0.0833827	0	Opioid	ODC
HAGHL	189.941	0.298176	0.105398	2.82904	0.00466879	0.0511594	0	Opioid	ODC
AL031709.1	13.4714	-0.462222	0.111416	-4.14863	3.34473e-05	0.00332266	0	Opioid	ODC
AL133297.2	4.29171	-0.401518	0.163534	-2.45527	0.0140781	0.0979114	0	Opioid	ODC
RPS2	396.003	0.273348	0.090304	3.02698	0.00247012	0.0361239	0	Opioid	ODC
SYNGR3	6.30117	0.49252	0.16772	2.93656	0.00331873	0.0419951	0	Opioid	ODC
RAB26	10.4379	0.527341	0.151484	3.48117	0.000499229	0.0144029	0	Opioid	ODC
AC009065.4	18.7916	-0.25235	0.0979664	-2.57589	0.0099983	0.0806436	0	Opioid	ODC
AC093525.7	16.084	-0.287771	0.103491	-2.78063	0.00542541	0.0554981	0	Opioid	ODC
AC093525.4	13.0526	-0.353679	0.115337	-3.06648	0.00216595	0.0336956	0	Opioid	ODC
AC004034.1	25.609	0.382801	0.133949	2.85781	0.00426579	0.0483725	0	Opioid	ODC
C16orf96	24.6373	0.319963	0.129609	2.46868	0.0135613	0.0965621	0	Opioid	ODC
PPL	29.1718	0.342422	0.123551	2.7715	0.00557981	0.056339	0	Opioid	ODC
AC009135.1	6.23391	-0.593436	0.237035	-2.50358	0.0122944	0.0905428	0	Opioid	ODC
TMEM186	23.6122	-0.303714	0.105175	-2.8877	0.00388075	0.045771	0	Opioid	ODC
CIITA	9.37567	0.326545	0.114436	2.85352	0.00432377	0.0486727	0	Opioid	ODC
AC099489.1	137.056	0.394967	0.114744	3.44217	0.000577058	0.0158627	0	Opioid	ODC
MIR193BHG	43.8395	0.559515	0.167527	3.33985	0.000838223	0.0194077	0	Opioid	ODC
NPIPA5	39.3453	-0.267798	0.109026	-2.45628	0.0140384	0.0977059	0	Opioid	ODC
ABCC6	6.04797	0.659165	0.174752	3.772	0.000161942	0.00780234	0	Opioid	ODC
RPS15A	167.469	0.261826	0.0789139	3.31786	0.000907092	0.0203919	0	Opioid	ODC
AC099518.2	26.7268	0.260123	0.0740683	3.51194	0.000444849	0.0136298	0	Opioid	ODC
EEF2K	56.8704	0.460427	0.186532	2.46836	0.0135734	0.0965621	0	Opioid	ODC
RBBP6	625.016	0.257365	0.0533813	4.82125	1.42662e-06	0.000610974	0	Opioid	ODC
ARHGAP17	1197.05	0.250927	0.0563739	4.45112	8.54236e-06	0.00173679	0	Opioid	ODC
KDM8	38.8918	-0.258867	0.0873579	-2.9633	0.00304364	0.0400088	0	Opioid	ODC
SGF29	103.917	-0.307236	0.0761314	-4.0356	5.44629e-05	0.00435886	0	Opioid	ODC
KIF22	60.8828	-0.266548	0.053329	-4.99819	5.78717e-07	0.00032803	0	Opioid	ODC
MVP	323.721	0.397397	0.124527	3.19124	0.00141661	0.0263778	0	Opioid	ODC
AC106886.3	6.5902	0.473451	0.150804	3.13951	0.00169229	0.0290993	0	Opioid	ODC
FBXL19	61.7195	-0.261023	0.0865161	-3.01704	0.00255255	0.0367384	0	Opioid	ODC
HSD3B7	17.5872	0.518202	0.139648	3.71076	0.000206637	0.00903019	0	Opioid	ODC
PRSS53	22.6736	0.250642	0.0967592	2.59037	0.0095872	0.0785897	0	Opioid	ODC
ZNF843	25.4388	0.521832	0.14181	3.67981	0.00023341	0.00969458	0	Opioid	ODC
CRNDE	354.564	0.274083	0.107122	2.55862	0.0105089	0.082901	0	Opioid	ODC
IRX5	3.97456	0.777431	0.230452	3.37351	0.00074216	0.0181191	0	Opioid	ODC
AC106738.1	2.61715	1.07761	0.291897	3.69174	0.000222722	0.00942242	0	Opioid	ODC
OGFOD1	212.286	0.292576	0.0573428	5.10223	3.35674e-07	0.00026342	0	Opioid	ODC
MT2A	197.553	0.56663	0.16845	3.36379	0.000768787	0.018405	0	Opioid	ODC
SLC12A3	3.20718	0.779871	0.282783	2.75784	0.00581838	0.0577404	0	Opioid	ODC
KIFC3	427.634	-0.304456	0.115781	-2.62959	0.00854886	0.0733601	0	Opioid	ODC
AC092118.1	15.4039	-0.490428	0.176527	-2.7782	0.00546603	0.0556868	0	Opioid	ODC
NDRG4	56.7584	0.297804	0.120864	2.46395	0.0137415	0.0969445	0	Opioid	ODC
AC009118.3	13.4168	-0.268026	0.105192	-2.54796	0.0108354	0.0843714	0	Opioid	ODC
CDH8	1568.49	-0.305118	0.123869	-2.46323	0.0137693	0.0969445	0	Opioid	ODC
BEAN1	43.0625	0.686186	0.156084	4.39626	1.10131e-05	0.00188617	0	Opioid	ODC
BEAN1-AS1	5.85854	1.0237	0.282574	3.62277	0.000291466	0.0108859	0	Opioid	ODC
CMTM3	4.93965	0.553491	0.192548	2.87456	0.00404591	0.04693	0	Opioid	ODC
GFOD2	71.0757	-0.252985	0.0768108	-3.29362	0.000989069	0.0213932	0	Opioid	ODC
NRN1L	14.0494	0.400973	0.125555	3.19361	0.00140505	0.0262625	0	Opioid	ODC
CDH3	56.0055	0.531456	0.150319	3.53553	0.000406961	0.0129175	0	Opioid	ODC
CDH1	364.32	-0.589217	0.151283	-3.89481	9.82741e-05	0.00607709	0	Opioid	ODC
TMED6	10.2784	0.461403	0.144503	3.19303	0.00140789	0.0262661	0	Opioid	ODC
NQO1	62.1636	0.408392	0.137105	2.97869	0.00289483	0.0389861	0	Opioid	ODC
AARS	326.82	0.270437	0.0790686	3.42029	0.000625549	0.0166284	0	Opioid	ODC
ST3GAL2	140.594	-0.258576	0.104176	-2.48212	0.0130604	0.0939878	0	Opioid	ODC
PKD1L3	30.8073	0.596513	0.14346	4.15804	3.20992e-05	0.00325754	0	Opioid	ODC
AC099508.1	2.71425	0.583105	0.233082	2.50171	0.0123595	0.0908088	0	Opioid	ODC
AC009163.7	50.8924	-0.281144	0.0759323	-3.70256	0.000213432	0.00920194	0	Opioid	ODC
TERF2IP	1285.69	0.398707	0.109874	3.62875	0.000284794	0.0107198	0	Opioid	ODC
AC025287.4	30.4737	0.481273	0.197184	2.44073	0.0146577	0.0999585	0	Opioid	ODC
DUXB	9.97499	0.628115	0.216205	2.90518	0.00367039	0.0440446	0	Opioid	ODC
CNTNAP4	13718.7	-0.263573	0.096013	-2.74518	0.00604777	0.0591938	0	Opioid	ODC
AC009139.2	4.13133	0.663024	0.253968	2.61066	0.00903682	0.0757866	0	Opioid	ODC
VAT1L	101.79	0.416761	0.17006	2.45066	0.0142594	0.0985326	0	Opioid	ODC
DYNLRB2	19.4354	-0.345753	0.133849	-2.58316	0.00978989	0.0796415	0	Opioid	ODC
PLCG2	5205.56	0.491671	0.174296	2.82091	0.00478881	0.0517911	0	Opioid	ODC
AC092142.1	24.6839	-0.362053	0.138408	-2.61583	0.00890106	0.0749743	0	Opioid	ODC
AC009063.3	78.9746	0.312563	0.128	2.44189	0.0146106	0.0998138	0	Opioid	ODC
OSGIN1	32.0636	0.436951	0.133207	3.28024	0.00103717	0.022038	0	Opioid	ODC
C16orf74	20.3178	0.602108	0.188161	3.19996	0.00137446	0.0258678	0	Opioid	ODC
SLC7A5	42.1615	0.589058	0.208832	2.82072	0.00479159	0.0517911	0	Opioid	ODC
ZNF469	8.3281	0.772206	0.200646	3.84861	0.000118792	0.00674437	0	Opioid	ODC
MVD	198.719	0.253316	0.0997259	2.54012	0.0110814	0.0853558	0	Opioid	ODC
PIEZO1	99.4335	0.511009	0.133262	3.83461	0.000125764	0.00693012	0	Opioid	ODC
RPL13	730.672	0.272233	0.0769852	3.53617	0.000405976	0.0129175	0	Opioid	ODC
SPATA33	54.0549	-0.255733	0.0655904	-3.89893	9.66169e-05	0.00602589	0	Opioid	ODC
SPATA2L	12.1506	0.535436	0.205575	2.60458	0.00919879	0.0766778	0	Opioid	ODC
MC1R	22.4285	0.342061	0.128391	2.66421	0.00771692	0.0685349	0	Opioid	ODC
TUBB3	23.0715	0.407963	0.151291	2.69655	0.00700622	0.0646825	0	Opioid	ODC
MNT	82.9071	0.298638	0.0856098	3.48836	0.000485987	0.0142991	0	Opioid	ODC
SHPK	195.75	-0.307233	0.0630823	-4.87036	1.11395e-06	0.000529879	0	Opioid	ODC
CHRNE	36.8689	0.498538	0.140556	3.54689	0.000389804	0.0126257	0	Opioid	ODC
ZNF232	88.4726	0.390818	0.105457	3.70594	0.000210608	0.00916218	0	Opioid	ODC
SLC13A5	3.0544	0.538553	0.201644	2.67082	0.0075667	0.0678224	0	Opioid	ODC
ALOX12	31.354	-0.268757	0.102888	-2.61213	0.00899806	0.0755273	0	Opioid	ODC
EIF4A1	314.929	0.277809	0.0720011	3.85839	0.000114136	0.00670618	0	Opioid	ODC
PER1	179.216	1.01123	0.197485	5.12055	3.04649e-07	0.00026342	0	Opioid	ODC
MAP2K4	2149.18	0.299737	0.082484	3.63389	0.000279184	0.0106123	0	Opioid	ODC
AC005703.4	29.7377	0.40035	0.132617	3.01885	0.00253736	0.0366293	0	Opioid	ODC
CDRT1	20.3227	0.512145	0.197461	2.59366	0.00949617	0.0781544	0	Opioid	ODC
RASD1	7.01956	0.476608	0.154501	3.08483	0.0020367	0.0326129	0	Opioid	ODC
MYO15A	9.80954	0.628995	0.170899	3.68051	0.000232765	0.00968864	0	Opioid	ODC
AC087164.1	11.4866	0.730134	0.199519	3.65947	0.00025274	0.00999676	0	Opioid	ODC
SHMT1	245.929	0.660357	0.174734	3.77921	0.000157329	0.00771082	0	Opioid	ODC
AC124066.1	4.76667	1.20469	0.276872	4.35105	1.35485e-05	0.00202409	0	Opioid	ODC
ALDH3A2	454.238	0.414547	0.117144	3.53878	0.000401986	0.0129118	0	Opioid	ODC
SLC47A2	11.3437	0.560729	0.174273	3.21753	0.00129298	0.0251298	0	Opioid	ODC
MAP2K3	49.654	0.572585	0.192509	2.97433	0.00293631	0.0392431	0	Opioid	ODC
LGALS9	15.3889	0.421803	0.165283	2.552	0.0107106	0.0837724	0	Opioid	ODC
ALDOC	78.8367	0.318283	0.128539	2.47616	0.0132805	0.0949641	0	Opioid	ODC
DHRS13	17.4607	0.36251	0.131682	2.75293	0.00590653	0.0583149	0	Opioid	ODC
CRYBA1	4.70728	1.05683	0.243373	4.34242	1.40923e-05	0.002042	0	Opioid	ODC
TMEM132E	3.08149	0.648763	0.227898	2.84672	0.00441724	0.0492783	0	Opioid	ODC
AC022916.1	28.4733	0.337482	0.125004	2.69977	0.00693868	0.0644498	0	Opioid	ODC
SLFN5	211.331	0.506816	0.163887	3.09247	0.00198496	0.0323073	0	Opioid	ODC
AC073508.3	9.36052	-0.314722	0.1233	-2.55248	0.0106959	0.0837396	0	Opioid	ODC
STAT5A	51.4052	0.393575	0.148104	2.65742	0.00787402	0.0695135	0	Opioid	ODC
STAT3	870.139	0.522464	0.12096	4.3193	1.56523e-05	0.00209481	0	Opioid	ODC
CCR10	10.039	0.594484	0.186597	3.18592	0.00144295	0.0266474	0	Opioid	ODC
RAMP2-AS1	7.92949	-0.361328	0.14787	-2.44355	0.0145434	0.0996728	0	Opioid	ODC
AOC2	9.6887	0.624666	0.160459	3.89299	9.90144e-05	0.00607709	0	Opioid	ODC
VAT1	66.8226	0.301448	0.11518	2.6172	0.00886536	0.0749028	0	Opioid	ODC
MEOX1	5.55629	0.729691	0.292199	2.49724	0.0125165	0.0917879	0	Opioid	ODC
DUSP3	157.874	0.416501	0.110111	3.78256	0.000155225	0.00771082	0	Opioid	ODC
MPP3	123.798	0.53206	0.130049	4.09123	4.29096e-05	0.00386427	0	Opioid	ODC
PYY	9.83736	0.454701	0.176612	2.57458	0.0100361	0.0808168	0	Opioid	ODC
TBKBP1	7.83532	0.475087	0.177362	2.67863	0.00739245	0.0669135	0	Opioid	ODC
SKAP1	17.4834	0.587823	0.18001	3.2655	0.00109273	0.0227665	0	Opioid	ODC
SKAP1-AS1	7.94486	0.84294	0.294969	2.85772	0.00426698	0.0483725	0	Opioid	ODC
CALCOCO2	349.324	0.374519	0.0806682	4.6427	3.43879e-06	0.00106891	0	Opioid	ODC
NGFR	82.6582	0.628492	0.207275	3.03216	0.00242808	0.0357863	0	Opioid	ODC
AC006487.1	2.58558	0.788006	0.272955	2.88694	0.00389003	0.0458524	0	Opioid	ODC
AC015795.1	14.3661	-0.40773	0.146822	-2.77704	0.00548569	0.0557571	0	Opioid	ODC
AC027801.4	2.75821	0.654323	0.248614	2.63189	0.00849124	0.0730698	0	Opioid	ODC
TAC4	15.4864	0.647957	0.170345	3.80379	0.0001425	0.00740233	0	Opioid	ODC
AC027801.1	6.82813	1.55106	0.459325	3.37683	0.000733267	0.0180019	0	Opioid	ODC
HLF	76.6867	0.416838	0.16685	2.49828	0.0124798	0.0915532	0	Opioid	ODC
C17orf67	76.5642	0.692545	0.176299	3.92825	8.55672e-05	0.00560902	0	Opioid	ODC
DGKE	127.775	0.296934	0.0874208	3.3966	0.000682277	0.0174663	0	Opioid	ODC
TRIM25	13.5573	0.595817	0.17643	3.37707	0.000732633	0.0180019	0	Opioid	ODC
AC007114.1	45.0005	-0.253293	0.0914792	-2.76886	0.00562525	0.0565639	0	Opioid	ODC
MSI2	2318.88	0.310423	0.0763948	4.06341	4.83612e-05	0.0041058	0	Opioid	ODC
AC015845.2	52.5586	0.585482	0.134338	4.35826	1.31101e-05	0.00200137	0	Opioid	ODC
AC015845.1	33.2084	-0.309855	0.109577	-2.82772	0.00468802	0.0511594	0	Opioid	ODC
YPEL2	2909.78	-0.270272	0.0827857	-3.26472	0.00109572	0.0228043	0	Opioid	ODC
AC005746.2	61.5503	-0.372535	0.113564	-3.28039	0.00103662	0.022038	0	Opioid	ODC
BRIP1	10.6931	0.403516	0.160954	2.50702	0.0121753	0.0901028	0	Opioid	ODC
AC006270.1	70.9679	-0.332955	0.114654	-2.904	0.00368426	0.0441287	0	Opioid	ODC
AC005332.7	19.4818	0.377864	0.11152	3.3883	0.000703262	0.0176705	0	Opioid	ODC
AC005332.2	17.1073	0.487873	0.111638	4.37015	1.24163e-05	0.00197757	0	Opioid	ODC
ABCA9	167.374	0.91328	0.265427	3.4408	0.000580006	0.0158777	0	Opioid	ODC
ABCA6	650.534	0.748933	0.285944	2.61916	0.00881469	0.0745073	0	Opioid	ODC
LINC01483	34.3427	0.477422	0.147821	3.22972	0.0012391	0.0246184	0	Opioid	ODC
C17orf80	89.3883	-0.252334	0.0621368	-4.06094	4.88746e-05	0.00413119	0	Opioid	ODC
BTBD17	7.43283	0.781114	0.27853	2.80441	0.00504081	0.053261	0	Opioid	ODC
JPT1	34.265	0.355516	0.106951	3.32412	0.000886991	0.0200635	0	Opioid	ODC
AC011933.2	9.28562	-0.47548	0.128545	-3.69893	0.000216511	0.0092931	0	Opioid	ODC
ITGB4	38.4199	0.846151	0.252913	3.34562	0.000820985	0.0191318	0	Opioid	ODC
H3F3B	781.4	0.333598	0.122324	2.72715	0.0063883	0.0614042	0	Opioid	ODC
WBP2	473.784	0.269459	0.077567	3.47388	0.000512987	0.0146899	0	Opioid	ODC
RNF157	665.476	0.432942	0.096665	4.47879	7.50691e-06	0.00166765	0	Opioid	ODC
UBALD2	121.602	0.617986	0.150579	4.10407	4.05948e-05	0.00376127	0	Opioid	ODC
SNHG16	36.8328	0.343036	0.0862512	3.97718	6.97382e-05	0.00502782	0	Opioid	ODC
AC005837.1	16.4931	-0.521264	0.141189	-3.69195	0.000222544	0.00942242	0	Opioid	ODC
MXRA7	113.702	0.28641	0.0994467	2.88004	0.00397631	0.0465278	0	Opioid	ODC
JMJD6	83.3215	0.286902	0.101567	2.82477	0.00473152	0.0514289	0	Opioid	ODC
TMC8	34.4256	0.412423	0.136868	3.0133	0.00258427	0.037029	0	Opioid	ODC
SOCS3	25.2358	1.67251	0.37929	4.4096	1.03563e-05	0.0018653	0	Opioid	ODC
AC100788.1	3.00397	-0.602086	0.209343	-2.87607	0.00402664	0.0468325	0	Opioid	ODC
BAIAP2	20.7872	0.55704	0.226211	2.46248	0.013798	0.0969445	0	Opioid	ODC
AC110285.1	1136.57	-0.328719	0.114749	-2.86467	0.00417448	0.0477169	0	Opioid	ODC
ACTG1	921.96	0.294063	0.10787	2.7261	0.00640872	0.061539	0	Opioid	ODC
AC139149.1	5.33775	0.732895	0.255375	2.86988	0.0041063	0.0473022	0	Opioid	ODC
FASN	208.687	0.299922	0.119706	2.50548	0.0122285	0.0903869	0	Opioid	ODC
SLC16A3	57.2767	0.312222	0.10282	3.03659	0.0023927	0.0354502	0	Opioid	ODC
AC024361.2	5.39306	0.514583	0.191297	2.68997	0.00714575	0.0654733	0	Opioid	ODC
FN3K	357.741	0.305331	0.0991339	3.07998	0.00207012	0.0327817	0	Opioid	ODC
AC024361.1	10.9266	0.460407	0.131648	3.49725	0.000470083	0.0141199	0	Opioid	ODC
TBCD	856.944	0.250161	0.0705692	3.5449	0.000392767	0.0126791	0	Opioid	ODC
B3GNTL1	66.2256	-0.264651	0.0960024	-2.75671	0.00583857	0.0578522	0	Opioid	ODC
TYMSOS	322.544	-0.292273	0.114506	-2.55248	0.0106959	0.0837396	0	Opioid	ODC
EMILIN2	239.527	0.523391	0.171734	3.04768	0.00230617	0.0348566	0	Opioid	ODC
AP000919.4	5.03293	0.621594	0.216611	2.86963	0.00410953	0.0473111	0	Opioid	ODC
MYOM1	179.089	0.352198	0.115457	3.05048	0.00228477	0.0347805	0	Opioid	ODC
DLGAP1-AS2	20.3304	0.412591	0.168612	2.44698	0.0144058	0.0989411	0	Opioid	ODC
AP001496.2	7.9516	0.475427	0.132114	3.59863	0.000319903	0.0114382	0	Opioid	ODC
TMEM200C	2.94023	0.745927	0.276262	2.70007	0.00693253	0.0644498	0	Opioid	ODC
ARHGAP28	56.0502	0.920887	0.282848	3.25577	0.00113086	0.0231429	0	Opioid	ODC
RAB31	203.349	0.353756	0.132579	2.66826	0.00762451	0.0680906	0	Opioid	ODC
APCDD1	251.277	-0.502508	0.131251	-3.82859	0.000128878	0.00697677	0	Opioid	ODC
PRELID3A	234.056	0.251486	0.0699008	3.59776	0.00032097	0.0114551	0	Opioid	ODC
AP001029.1	17.6521	0.309334	0.124708	2.48048	0.0131207	0.0942111	0	Opioid	ODC
GREB1L	2263.81	-0.405089	0.111763	-3.62453	0.000289483	0.0108501	0	Opioid	ODC
AC015878.1	83.0527	-0.47625	0.154397	-3.08457	0.00203844	0.0326129	0	Opioid	ODC
AC090772.3	46.3006	0.369592	0.117559	3.14388	0.00166721	0.0288684	0	Opioid	ODC
AC023983.2	21.2562	0.344259	0.125073	2.75247	0.00591481	0.0583369	0	Opioid	ODC
AC090403.1	41.0138	-0.714925	0.268344	-2.66421	0.00771693	0.0685349	0	Opioid	ODC
RNF125	562.323	-0.471872	0.110246	-4.28019	1.86737e-05	0.00233688	0	Opioid	ODC
AC009831.3	12.139	-0.383428	0.155843	-2.46034	0.0138804	0.0971646	0	Opioid	ODC
NOL4	43.7776	0.390145	0.143708	2.71484	0.00663071	0.062733	0	Opioid	ODC
AC015967.1	10.1534	0.536339	0.136361	3.93323	8.38133e-05	0.00555069	0	Opioid	ODC
AC090241.2	48.0394	0.39217	0.137596	2.85017	0.00436965	0.0490746	0	Opioid	ODC
MIR4527HG	63.9983	1.31281	0.32404	4.05137	5.0919e-05	0.00417579	0	Opioid	ODC
ZBTB7C	26.3798	0.677102	0.256027	2.64465	0.00817758	0.0714407	0	Opioid	ODC
SMAD7	245.586	-0.38692	0.107071	-3.61369	0.000301871	0.0111449	0	Opioid	ODC
CFAP53	59.0953	0.260559	0.102971	2.53041	0.0113928	0.0869211	0	Opioid	ODC
LINC01917	2.8025	0.688028	0.229063	3.00366	0.00266753	0.0376344	0	Opioid	ODC
AC027097.2	136.373	-0.336368	0.105109	-3.20016	0.00137349	0.0258678	0	Opioid	ODC
ATP8B1	91.2771	-0.321729	0.120571	-2.66838	0.00762181	0.0680906	0	Opioid	ODC
AC090771.2	3.80306	-0.800882	0.270649	-2.95911	0.00308527	0.0402056	0	Opioid	ODC
ZCCHC2	575.365	0.29799	0.0724874	4.11093	3.94073e-05	0.00370231	0	Opioid	ODC
HMSD	119.195	0.642599	0.131752	4.87734	1.07527e-06	0.000529879	0	Opioid	ODC
CDH19	1922.4	0.32308	0.107488	3.00572	0.0026495	0.037545	0	Opioid	ODC
AC110597.1	56.8882	0.31468	0.0896871	3.50864	0.000450402	0.0137562	0	Opioid	ODC
LINC01909	30.1505	0.364414	0.145296	2.50808	0.0121388	0.0900588	0	Opioid	ODC
ZNF516	35.3616	0.770708	0.223803	3.44369	0.000573833	0.0158437	0	Opioid	ODC
SALL3	127.659	0.403268	0.110104	3.66261	0.00024966	0.00996159	0	Opioid	ODC
AC090360.1	39.1433	-0.255768	0.103061	-2.48172	0.0130752	0.0940592	0	Opioid	ODC
HCN2	827.261	0.254097	0.0900566	2.82152	0.00477967	0.0517785	0	Opioid	ODC
PLPPR3	2.57284	0.806574	0.323173	2.4958	0.0125674	0.0919506	0	Opioid	ODC
CNN2	16.622	0.602795	0.196847	3.06225	0.00219681	0.0340702	0	Opioid	ODC
MIDN	178.875	0.54484	0.184124	2.9591	0.00308541	0.0402056	0	Opioid	ODC
MKNK2	77.7135	0.715459	0.173377	4.12661	3.68154e-05	0.00356536	0	Opioid	ODC
OAZ1	292.668	0.283047	0.0891539	3.17482	0.00149931	0.0272335	0	Opioid	ODC
GADD45B	27.8284	1.5919	0.255659	6.22665	4.7651e-10	4.59165e-06	0	Opioid	ODC
SGTA	474.559	0.350996	0.0811567	4.32492	1.52587e-05	0.00209481	0	Opioid	ODC
HMG20B	110.687	0.329888	0.0830364	3.97281	7.10289e-05	0.00505118	0	Opioid	ODC
ATCAY	16.2334	0.285511	0.115068	2.48124	0.0130927	0.0941101	0	Opioid	ODC
PLIN3	370.67	0.444524	0.119476	3.72061	0.00019874	0.00882516	0	Opioid	ODC
UHRF1	33.5322	0.5291	0.201026	2.63199	0.00848853	0.0730698	0	Opioid	ODC
TINCR	26.5892	0.689706	0.161282	4.27641	1.89934e-05	0.00236156	0	Opioid	ODC
PRR22	17.3043	-0.359557	0.142716	-2.51938	0.0117561	0.0884253	0	Opioid	ODC
TNFSF9	15.6222	0.3449	0.133773	2.57825	0.00993035	0.0804446	0	Opioid	ODC
STXBP2	3.07142	0.748577	0.289059	2.58971	0.00960581	0.0786754	0	Opioid	ODC
KANK3	12.3779	0.549203	0.167274	3.28325	0.00102617	0.0219362	0	Opioid	ODC
S1PR2	6.38108	0.589673	0.201428	2.92746	0.00341744	0.0424909	0	Opioid	ODC
CDKN2D	34.6026	0.384958	0.150517	2.55757	0.0105406	0.0830149	0	Opioid	ODC
LDLR	306.549	0.66368	0.171662	3.8662	0.000110546	0.0065552	0	Opioid	ODC
ZNF563	39.175	0.259013	0.074848	3.46052	0.000539125	0.0151238	0	Opioid	ODC
ZNF442	17.9244	0.399937	0.134159	2.98107	0.00287245	0.0388476	0	Opioid	ODC
JUNB	28.5402	1.02835	0.241846	4.25207	2.11804e-05	0.00253685	0	Opioid	ODC
DNASE2	8.61924	0.412767	0.139755	2.9535	0.00314197	0.0406634	0	Opioid	ODC
IER2	40.3057	0.430482	0.117629	3.65967	0.00025254	0.00999676	0	Opioid	ODC
ZSWIM4	45.9874	0.666878	0.197613	3.37467	0.000739032	0.0180928	0	Opioid	ODC
MISP3	39.8355	0.263118	0.0780723	3.37019	0.00075117	0.0181808	0	Opioid	ODC
AC008569.2	7.64659	-0.412354	0.158416	-2.60298	0.00924164	0.0769684	0	Opioid	ODC
TECR	501.656	0.251493	0.0717703	3.50413	0.000458093	0.013886	0	Opioid	ODC
OR7C1	17.4371	0.851595	0.28926	2.94404	0.00323957	0.0414286	0	Opioid	ODC
AC020911.2	3.47462	0.581652	0.203747	2.85478	0.00430668	0.0486388	0	Opioid	ODC
AC020913.1	59.5497	0.286564	0.117032	2.4486	0.0143412	0.0987144	0	Opioid	ODC
SLC5A5	3.11747	0.849193	0.333025	2.54994	0.0107741	0.0840645	0	Opioid	ODC
ARRDC2	243.808	0.472875	0.120091	3.93763	8.22901e-05	0.00550658	0	Opioid	ODC
RAB3A	18.5872	0.324522	0.11831	2.74298	0.00608845	0.0594906	0	Opioid	ODC
JUND	956.977	0.46562	0.158407	2.93938	0.00328865	0.0418067	0	Opioid	ODC
CERS1	119.393	0.318775	0.100855	3.16072	0.00157377	0.0279537	0	Opioid	ODC
AC005197.1	11.2517	0.437982	0.175599	2.49422	0.0126233	0.0921274	0	Opioid	ODC
HOMER3	128.958	0.284555	0.0884478	3.21721	0.00129443	0.0251298	0	Opioid	ODC
ZNF708	2966.75	0.297765	0.0893995	3.33072	0.000866206	0.0197557	0	Opioid	ODC
ZNF724	25.4486	0.315569	0.0995815	3.16895	0.0015299	0.0275553	0	Opioid	ODC
AC006504.7	7.67913	-0.39537	0.140097	-2.82213	0.00477065	0.05176	0	Opioid	ODC
AC007786.1	27.0926	-0.275702	0.100063	-2.75528	0.00586428	0.0580076	0	Opioid	ODC
PLEKHF1	45.0416	0.373997	0.121608	3.07544	0.00210191	0.0331218	0	Opioid	ODC
CEBPG	36.5834	0.537226	0.135729	3.95807	7.55583e-05	0.00523798	0	Opioid	ODC
ZNF30-AS1	27.4016	-0.254286	0.0993479	-2.55956	0.0104806	0.0827458	0	Opioid	ODC
AC020907.4	2.87565	0.838333	0.305641	2.74287	0.00609044	0.0594906	0	Opioid	ODC
FXYD7	20.8821	0.430202	0.171559	2.5076	0.0121553	0.0900588	0	Opioid	ODC
IGFLR1	14.961	0.275252	0.0938302	2.93351	0.0033515	0.0421057	0	Opioid	ODC
WDR87	2.94538	0.852349	0.245464	3.4724	0.000515829	0.0147275	0	Opioid	ODC
DPF1	39.6256	0.452182	0.173263	2.6098	0.00905956	0.0759112	0	Opioid	ODC
SPRED3	32.0989	0.578959	0.198385	2.91835	0.00351886	0.043015	0	Opioid	ODC
ACP7	110.365	0.337505	0.13508	2.49855	0.0124702	0.091518	0	Opioid	ODC
GMFG	26.2969	0.267376	0.101773	2.62719	0.00860925	0.0736268	0	Opioid	ODC
AC011445.2	16.426	0.391353	0.128532	3.04479	0.00232844	0.0349757	0	Opioid	ODC
SAMD4B	1856.61	0.350415	0.108368	3.23357	0.00122252	0.0243644	0	Opioid	ODC
ZFP36	38.1696	1.17456	0.267357	4.39323	1.11681e-05	0.00188617	0	Opioid	ODC
PLEKHG2	5.5105	0.544217	0.216517	2.5135	0.011954	0.0893281	0	Opioid	ODC
RPS16	218.117	0.289408	0.0810761	3.56958	0.000357552	0.0119837	0	Opioid	ODC
CNTD2	2.82718	0.997315	0.315787	3.15818	0.00158755	0.0280479	0	Opioid	ODC
HIPK4	5.0777	0.63376	0.234103	2.70718	0.00678565	0.0637459	0	Opioid	ODC
SERTAD1	9.5718	0.481481	0.164121	2.9337	0.0033495	0.0421057	0	Opioid	ODC
SERTAD3	20.6547	0.344248	0.12732	2.70381	0.00685505	0.0641002	0	Opioid	ODC
BLVRB	44.6489	0.258992	0.105171	2.46258	0.0137941	0.0969445	0	Opioid	ODC
COQ8B	123.842	0.299716	0.0941942	3.1819	0.00146315	0.0268683	0	Opioid	ODC
TGFB1	36.915	0.275152	0.111094	2.47675	0.0132583	0.0948458	0	Opioid	ODC
RPS19	340.566	0.2575	0.0725744	3.54808	0.000388043	0.0125899	0	Opioid	ODC
DEDD2	46.7154	0.361016	0.142379	2.53561	0.0112253	0.0861202	0	Opioid	ODC
PAFAH1B3	19.766	0.488497	0.148012	3.30039	0.000965505	0.0211206	0	Opioid	ODC
KCNN4	5.39565	0.660337	0.204479	3.22937	0.00124065	0.024624	0	Opioid	ODC
RELB	29.9623	0.575989	0.181838	3.1676	0.00153705	0.0276438	0	Opioid	ODC
OPA3	115.284	-0.293424	0.0900947	-3.25684	0.00112659	0.0230975	0	Opioid	ODC
DACT3-AS1	49.6707	-0.274351	0.0987984	-2.77688	0.00548832	0.0557571	0	Opioid	ODC
EMP3	19.0172	0.307347	0.110359	2.78497	0.00535326	0.055059	0	Opioid	ODC
KCNJ14	16.1489	0.423313	0.16378	2.58464	0.0097481	0.079457	0	Opioid	ODC
PPP1R15A	32.3499	0.688438	0.219151	3.14139	0.00168145	0.0290134	0	Opioid	ODC
DHDH	16.5742	0.634325	0.248271	2.55497	0.0106196	0.0834672	0	Opioid	ODC
RRAS	5.76279	0.499845	0.16637	3.00441	0.00266092	0.0376238	0	Opioid	ODC
SHANK1	9.05702	0.645307	0.197319	3.27038	0.00107405	0.0225234	0	Opioid	ODC
AC011483.1	66.3056	0.462596	0.123648	3.74124	0.000183114	0.00844662	0	Opioid	ODC
IGLON5	2.92	0.64569	0.201435	3.20545	0.00134853	0.025706	0	Opioid	ODC
HAS1	3.76331	0.980361	0.334224	2.93324	0.0033544	0.0421147	0	Opioid	ODC
AC022150.1	2.38164	0.755466	0.272287	2.77452	0.00552828	0.0560153	0	Opioid	ODC
ZNF415	157.728	-0.314448	0.113219	-2.77734	0.00548061	0.0557571	0	Opioid	ODC
MYADM	106.295	-0.311902	0.112927	-2.76197	0.00574531	0.0571345	0	Opioid	ODC
SYT5	4.01657	0.541891	0.221594	2.44542	0.0144683	0.0992994	0	Opioid	ODC
PTPRH	76.1247	0.426849	0.120737	3.53536	0.000407218	0.0129175	0	Opioid	ODC
EDDM13	30.715	-0.357013	0.116671	-3.05999	0.00221346	0.0341789	0	Opioid	ODC
ZNF582-AS1	28.0709	-0.345086	0.112274	-3.07361	0.00211487	0.0332329	0	Opioid	ODC
AURKC	16.4317	0.333413	0.131631	2.53293	0.0113112	0.0865382	0	Opioid	ODC
ZNF460	181.172	0.259024	0.0794384	3.26069	0.00111142	0.0230105	0	Opioid	ODC
MZF1-AS1	34.6833	-0.357544	0.117891	-3.03284	0.00242268	0.0357863	0	Opioid	ODC
NRSN2	34.1164	0.324772	0.103972	3.12366	0.00178616	0.03019	0	Opioid	ODC
SRXN1	7.67106	0.836796	0.212591	3.93618	8.27887e-05	0.00551803	0	Opioid	ODC
RAD21L1	5.99144	0.620797	0.231667	2.6797	0.00736882	0.0668362	0	Opioid	ODC
SDCBP2	13.2135	0.434712	0.15321	2.83736	0.00454876	0.0502371	0	Opioid	ODC
AL353194.1	27.6212	-0.340474	0.122127	-2.78788	0.0053054	0.05503	0	Opioid	ODC
AL121757.2	34.9104	0.538426	0.203677	2.64354	0.00820451	0.0715139	0	Opioid	ODC
GPCPD1	157.298	0.283185	0.0902451	3.13795	0.00170135	0.0291972	0	Opioid	ODC
TASP1	457.28	-0.268011	0.0757858	-3.53643	0.000405579	0.0129175	0	Opioid	ODC
AL049646.1	53.5565	-0.308718	0.118821	-2.59818	0.00937203	0.0776283	0	Opioid	ODC
SYNDIG1	2680.32	-0.26285	0.060032	-4.37849	1.19503e-05	0.00193534	0	Opioid	ODC
PYGB	315.182	0.252782	0.0970306	2.60518	0.00918264	0.0766095	0	Opioid	ODC
MIR663AHG	6.80468	-0.70124	0.201259	-3.48427	0.000493488	0.0144029	0	Opioid	ODC
ID1	5.08559	1.25243	0.250391	5.0019	5.67677e-07	0.00032803	0	Opioid	ODC
C20orf203	20.053	0.759296	0.205688	3.69149	0.000222946	0.00942242	0	Opioid	ODC
ASIP	26.9223	0.33847	0.0937975	3.60852	0.000307947	0.0113122	0	Opioid	ODC
AL035458.2	97.5952	0.251999	0.0895425	2.81429	0.00488845	0.0523238	0	Opioid	ODC
AL035420.1	11.2621	0.280687	0.112426	2.49664	0.0125376	0.0918881	0	Opioid	ODC
SAMHD1	100.235	0.436094	0.165429	2.63613	0.00838573	0.0724896	0	Opioid	ODC
NNAT	4.84008	-0.722871	0.242452	-2.9815	0.00286838	0.0388476	0	Opioid	ODC
KIAA1755	1892.94	-0.32768	0.0955127	-3.43075	0.000601915	0.0162694	0	Opioid	ODC
AL031651.2	107.333	-0.340775	0.0888501	-3.83539	0.000125366	0.00693012	0	Opioid	ODC
SRSF6	511.84	-0.292792	0.0814632	-3.59417	0.000325431	0.0115293	0	Opioid	ODC
ZFAS1	249.66	0.263293	0.0609006	4.32333	1.53694e-05	0.00209481	0	Opioid	ODC
PARD6B	50.6936	0.332989	0.0996236	3.34247	0.000830353	0.0193034	0	Opioid	ODC
AURKA	19.5564	-0.287584	0.111933	-2.56925	0.0101918	0.0815248	0	Opioid	ODC
CASS4	15.4424	0.553952	0.206809	2.67857	0.00739366	0.0669135	0	Opioid	ODC
PMEPA1	142.088	0.257693	0.102753	2.5079	0.012145	0.0900588	0	Opioid	ODC
CDH26	200.793	0.324319	0.100308	3.23325	0.00122391	0.024367	0	Opioid	ODC
SS18L1	306.166	0.257451	0.0758261	3.39528	0.000685578	0.0175137	0	Opioid	ODC
MTG2	234.513	-0.267844	0.0690182	-3.88078	0.000104124	0.00631029	0	Opioid	ODC
SLCO4A1-AS1	3.30524	1.48426	0.405875	3.65694	0.000255243	0.0100184	0	Opioid	ODC
OGFR	98.1507	0.385218	0.0949006	4.05918	4.92461e-05	0.00413672	0	Opioid	ODC
AL121829.2	3.3417	0.724249	0.257831	2.80901	0.00496939	0.0528241	0	Opioid	ODC
HELZ2	5.92923	0.693376	0.22506	3.08085	0.00206408	0.0327817	0	Opioid	ODC
UCKL1-AS1	8.61164	0.328291	0.125572	2.61437	0.00893917	0.0751967	0	Opioid	ODC
CR392039.4	4.31937	0.940775	0.351281	2.67812	0.00740362	0.0669135	0	Opioid	ODC
AF130359.1	4.04412	1.13037	0.334297	3.38133	0.000721354	0.0178919	0	Opioid	ODC
BTG3	149.733	0.423552	0.10392	4.07574	4.58678e-05	0.00398182	0	Opioid	ODC
AP000229.1	13.2483	0.548515	0.203805	2.69137	0.00711583	0.0652977	0	Opioid	ODC
ADAMTS1	129.149	-0.269214	0.10869	-2.47689	0.0132533	0.094845	0	Opioid	ODC
RWDD2B	26.8104	-0.281309	0.103734	-2.71183	0.00669134	0.0631516	0	Opioid	ODC
SOD1	353.389	0.316603	0.109548	2.89008	0.00385143	0.0455931	0	Opioid	ODC
MRAP	22.4682	-0.323248	0.113769	-2.84125	0.00449366	0.0498571	0	Opioid	ODC
LCA5L	26.9559	0.299697	0.122452	2.44747	0.0143864	0.0989135	0	Opioid	ODC
BACE2	1042.45	0.542501	0.215326	2.51944	0.0117541	0.0884253	0	Opioid	ODC
AP001628.1	16.6069	0.4798	0.172782	2.77692	0.0054877	0.0557571	0	Opioid	ODC
PDXK	161.99	0.453162	0.126795	3.57397	0.000351612	0.0119672	0	Opioid	ODC
DGCR6	17.4398	0.400777	0.157898	2.53819	0.0111426	0.0857535	0	Opioid	ODC
CLTCL1	218.898	0.28511	0.107746	2.64612	0.00814199	0.0711944	0	Opioid	ODC
SERPIND1	14.0744	-0.350613	0.131046	-2.6755	0.00746187	0.0672527	0	Opioid	ODC
CRYBB2	5.97567	-0.645944	0.251332	-2.57009	0.0101673	0.0814448	0	Opioid	ODC
GRK3	309.234	0.479013	0.171002	2.80122	0.005091	0.0535556	0	Opioid	ODC
CCDC117	125.198	0.255676	0.101173	2.52712	0.0115003	0.087443	0	Opioid	ODC
XBP1	58.1599	0.406772	0.142422	2.85611	0.00428863	0.0485323	0	Opioid	ODC
CASTOR1	7.73186	0.985231	0.236874	4.1593	3.19222e-05	0.00325754	0	Opioid	ODC
TBC1D10A	38.0403	1.15236	0.24426	4.71776	2.38457e-06	0.000861414	0	Opioid	ODC
SEC14L6	10.8569	0.575045	0.212304	2.7086	0.00675681	0.0635826	0	Opioid	ODC
SELENOM	78.7014	0.279575	0.109219	2.55977	0.0104741	0.0827458	0	Opioid	ODC
AL096701.3	9.14047	0.38542	0.144681	2.66393	0.00772336	0.0685604	0	Opioid	ODC
APOL2	53.1521	0.43635	0.15664	2.78569	0.0053414	0.055059	0	Opioid	ODC
AL031587.4	30.3799	0.653676	0.169456	3.8575	0.000114552	0.00670757	0	Opioid	ODC
MAFF	36.367	0.903675	0.200133	4.51538	6.32034e-06	0.00154184	0	Opioid	ODC
KDELR3	7.34696	0.62958	0.197679	3.18486	0.00144824	0.0266576	0	Opioid	ODC
APOBEC3H	5.91104	1.042	0.274301	3.79874	0.000145434	0.00749411	0	Opioid	ODC
SLC25A17	294.237	-0.255223	0.0860835	-2.96483	0.00302847	0.0399757	0	Opioid	ODC
ST13	653.788	0.289558	0.112936	2.56391	0.01035	0.0823326	0	Opioid	ODC
EP300-AS1	6.07999	0.666035	0.213146	3.12479	0.00177934	0.0301223	0	Opioid	ODC
TOB2	744.023	0.342811	0.100111	3.4243	0.000616385	0.0164757	0	Opioid	ODC
CCDC134	52.1903	-0.281316	0.0973504	-2.88973	0.00385574	0.0456156	0	Opioid	ODC
NFAM1	15.6835	0.475862	0.183868	2.58807	0.00965167	0.0789277	0	Opioid	ODC
SERHL2	91.5036	0.302866	0.108096	2.80182	0.00508157	0.0535064	0	Opioid	ODC
TTLL1	78.8238	-0.267756	0.0640989	-4.17723	2.95086e-05	0.00315938	0	Opioid	ODC
PNPLA3	27.7566	0.750867	0.245473	3.05886	0.00222183	0.0341977	0	Opioid	ODC
AL033543.1	6.461	0.66098	0.198114	3.33636	0.000848833	0.0195445	0	Opioid	ODC
PARVG	3.96866	0.527455	0.187027	2.82021	0.00479927	0.0518074	0	Opioid	ODC
FP325332.1	3.51858	0.573276	0.183852	3.11813	0.00182002	0.0305004	0	Opioid	ODC
CERK	95.3197	0.272414	0.109159	2.49557	0.0125755	0.0919752	0	Opioid	ODC
PIM3	181.459	0.41797	0.130055	3.21379	0.00130996	0.025294	0	Opioid	ODC
MOV10L1	25.0749	0.4181	0.170648	2.45007	0.0142829	0.0985889	0	Opioid	ODC
ACR	4.64181	0.923621	0.29168	3.16656	0.00154255	0.0276797	0	Opioid	ODC
MXRA8	22.6923	0.379607	0.144466	2.62765	0.00859766	0.0812001	1	Opioid	Astrocyte
AL391244.2	4.19673	0.559154	0.203233	2.7513	0.00593597	0.0663089	1	Opioid	Astrocyte
ANKRD65	6.64897	0.47953	0.174557	2.74713	0.00601195	0.0667911	1	Opioid	Astrocyte
CDK11B	29.3294	0.33556	0.130493	2.57148	0.0101264	0.0893079	1	Opioid	Astrocyte
PEX10	9.86122	-0.324915	0.113265	-2.86863	0.00412249	0.0533821	1	Opioid	Astrocyte
KCNAB2	20.414	0.454277	0.181379	2.50457	0.0122601	0.0998831	1	Opioid	Astrocyte
ZBTB48	22.0378	-0.33293	0.107398	-3.09995	0.00193556	0.0348259	1	Opioid	Astrocyte
CAMTA1	1225.9	0.272254	0.0723815	3.76137	0.000168983	0.00857289	1	Opioid	Astrocyte
ENO1	201.13	0.260395	0.101901	2.55538	0.0106072	0.0917428	1	Opioid	Astrocyte
MIR34AHG	37.9283	0.536212	0.176165	3.04381	0.00233604	0.0382614	1	Opioid	Astrocyte
SPSB1	106.081	1.15807	0.273809	4.22947	2.34245e-05	0.00274497	1	Opioid	Astrocyte
CASZ1	8.44139	0.689458	0.2442	2.82333	0.00475281	0.0583353	1	Opioid	Astrocyte
PDPN	58.1081	0.868978	0.245932	3.53341	0.000410232	0.014446	1	Opioid	Astrocyte
EFHD2	6.05277	0.745275	0.233724	3.1887	0.00142914	0.0295622	1	Opioid	Astrocyte
EPHA2	11.203	1.50337	0.323398	4.64867	3.34078e-06	0.000810001	1	Opioid	Astrocyte
FAM43B	5.55891	0.760916	0.237807	3.19972	0.00137561	0.0288585	1	Opioid	Astrocyte
ZBTB40	33.6691	-0.271721	0.100902	-2.69291	0.00708312	0.0737223	1	Opioid	Astrocyte
ZNF436	16.3669	1.35324	0.272267	4.97027	6.68593e-07	0.000329616	1	Opioid	Astrocyte
ZNF436-AS1	21.7199	0.288143	0.114403	2.51868	0.0117796	0.0976572	1	Opioid	Astrocyte
TCEA3	43.058	0.345543	0.136866	2.52468	0.0115805	0.0966836	1	Opioid	Astrocyte
ASAP3	214.243	0.485185	0.138053	3.51449	0.000440591	0.0151191	1	Opioid	Astrocyte
ID3	47.5042	-0.606454	0.240456	-2.5221	0.0116658	0.0972041	1	Opioid	Astrocyte
AL138902.1	8.6919	0.550296	0.199433	2.7593	0.00579258	0.065599	1	Opioid	Astrocyte
GRHL3	30.2149	1.39682	0.345613	4.04157	5.30943e-05	0.00451302	1	Opioid	Astrocyte
CLIC4	424.666	0.91367	0.207746	4.39802	1.09241e-05	0.00174381	1	Opioid	Astrocyte
RHCE	10.7858	-0.538572	0.139226	-3.86832	0.000109587	0.00666994	1	Opioid	Astrocyte
MAN1C1	281.952	0.710702	0.219398	3.23933	0.0011981	0.0264873	1	Opioid	Astrocyte
AL031280.1	18.5094	0.984824	0.295017	3.3382	0.00084324	0.0216896	1	Opioid	Astrocyte
SELENON	41.9935	0.611729	0.182422	3.35338	0.000798312	0.0209717	1	Opioid	Astrocyte
ZDHHC18	25.0337	0.509108	0.181102	2.81117	0.00493613	0.0597425	1	Opioid	Astrocyte
SLC9A1	25.461	0.752961	0.167053	4.50733	6.56491e-06	0.0012881	1	Opioid	Astrocyte
MAP3K6	23.7202	0.994417	0.257888	3.85601	0.000115254	0.00680065	1	Opioid	Astrocyte
AHDC1	200.504	0.345514	0.11524	2.9982	0.00271581	0.0414473	1	Opioid	Astrocyte
STX12	108.091	0.66521	0.15438	4.30893	1.6405e-05	0.00228359	1	Opioid	Astrocyte
SESN2	22.4809	0.996438	0.22676	4.39424	1.1116e-05	0.00174381	1	Opioid	Astrocyte
TRNAU1AP	56.5937	0.274359	0.0903545	3.03647	0.00239366	0.0387679	1	Opioid	Astrocyte
SNHG12	18.4933	0.42466	0.125367	3.38735	0.000705712	0.0196193	1	Opioid	Astrocyte
EPB41	65.8352	0.643012	0.169908	3.78446	0.000154041	0.00813665	1	Opioid	Astrocyte
FABP3	17.7027	-0.506076	0.198247	-2.55275	0.0106875	0.0921142	1	Opioid	Astrocyte
PEF1	15.2627	0.289125	0.10598	2.72811	0.00636987	0.0691706	1	Opioid	Astrocyte
SPOCD1	13.7185	1.36717	0.374337	3.65223	0.000259973	0.0109857	1	Opioid	Astrocyte
KHDRBS1	119.095	0.325849	0.0940299	3.46538	0.000529483	0.0165401	1	Opioid	Astrocyte
TXLNA	38.9719	0.349377	0.106411	3.28327	0.00102612	0.024321	1	Opioid	Astrocyte
YARS	81.3796	0.462711	0.157405	2.93962	0.00328616	0.0464363	1	Opioid	Astrocyte
AZIN2	46.0026	-0.31604	0.114407	-2.76241	0.00573755	0.0652255	1	Opioid	Astrocyte
PHC2	126.027	0.408535	0.145255	2.81254	0.00491521	0.0595868	1	Opioid	Astrocyte
CSMD2	175.97	0.731587	0.206937	3.53532	0.000407284	0.014446	1	Opioid	Astrocyte
SMIM12	67.1773	0.520676	0.125332	4.15439	3.26158e-05	0.00332064	1	Opioid	Astrocyte
STK40	76.2377	0.565646	0.191104	2.95989	0.00307751	0.0447238	1	Opioid	Astrocyte
LINC01137	60.2395	0.483014	0.141041	3.42463	0.000615648	0.0178538	1	Opioid	Astrocyte
RRAGC	23.6142	0.378191	0.136762	2.76532	0.00568677	0.0647977	1	Opioid	Astrocyte
AL139260.1	405.532	0.370369	0.139814	2.64901	0.00807269	0.0787047	1	Opioid	Astrocyte
AKIRIN1	67.2531	0.31532	0.0840718	3.7506	0.000176411	0.00864713	1	Opioid	Astrocyte
MACF1	5189.79	0.354092	0.103775	3.41211	0.00064462	0.0184053	1	Opioid	Astrocyte
MFSD2A	29.0449	1.18421	0.257796	4.59362	4.3563e-06	0.000976208	1	Opioid	Astrocyte
FOXO6	6.21112	0.585363	0.229695	2.54844	0.0108206	0.0926674	1	Opioid	Astrocyte
PPIH	17.0541	-0.262986	0.0983467	-2.67407	0.00749357	0.0758931	1	Opioid	Astrocyte
DMAP1	25.7053	-0.306666	0.111354	-2.75397	0.00588772	0.0661195	1	Opioid	Astrocyte
RNF220	742.554	-0.398911	0.13281	-3.00362	0.00266787	0.0410592	1	Opioid	Astrocyte
PLK3	14.2521	1.23513	0.292135	4.22793	2.35849e-05	0.00274497	1	Opioid	Astrocyte
BTBD19	9.75921	0.726508	0.220648	3.29261	0.000992636	0.0238006	1	Opioid	Astrocyte
TESK2	380.401	-0.343307	0.0904501	-3.79554	0.000147323	0.00786608	1	Opioid	Astrocyte
AKR1A1	19.0623	-0.324919	0.0946769	-3.43187	0.000599438	0.0175211	1	Opioid	Astrocyte
PIK3R3	45.9724	0.463564	0.149403	3.10277	0.00191717	0.0347939	1	Opioid	Astrocyte
YIPF1	34.1119	0.299132	0.10222	2.92635	0.00342961	0.0477177	1	Opioid	Astrocyte
LRRC42	13.7486	0.273368	0.108875	2.51084	0.0120443	0.0988544	1	Opioid	Astrocyte
FYB2	8.72028	-1.20279	0.442444	-2.71852	0.00655747	0.0702281	1	Opioid	Astrocyte
JUN	227.134	-0.601569	0.211711	-2.84147	0.00449065	0.0559534	1	Opioid	Astrocyte
ALG6	28.7729	-0.323121	0.118889	-2.71784	0.00657087	0.0703206	1	Opioid	Astrocyte
CACHD1	807.931	0.27022	0.105701	2.55646	0.0105744	0.0915662	1	Opioid	Astrocyte
GADD45A	21.667	1.94512	0.38548	5.04598	4.51198e-07	0.000248699	1	Opioid	Astrocyte
LRRC7	152.081	-0.40736	0.155819	-2.61432	0.0089405	0.083059	1	Opioid	Astrocyte
ZRANB2-AS2	181.123	-0.309405	0.102614	-3.01524	0.00256778	0.0402177	1	Opioid	Astrocyte
TTLL7	391.244	-0.391862	0.151103	-2.59334	0.00950501	0.0863508	1	Opioid	Astrocyte
SH3GLB1	122.148	0.403909	0.126353	3.19666	0.0013903	0.0290432	1	Opioid	Astrocyte
LMO4	70.9461	0.287249	0.0929702	3.08969	0.00200365	0.0354287	1	Opioid	Astrocyte
RBMXL1	12.1899	0.322972	0.127192	2.53925	0.011109	0.0941557	1	Opioid	Astrocyte
GBP3	7.04034	1.04725	0.297013	3.52593	0.000422	0.0146751	1	Opioid	Astrocyte
GBP1	27.4519	1.07719	0.308276	3.49423	0.000475434	0.0156957	1	Opioid	Astrocyte
LRRC8D	160.305	-0.278714	0.0809548	-3.44284	0.000575646	0.0172344	1	Opioid	Astrocyte
CDC7	32.2264	1.02014	0.315694	3.23141	0.00123179	0.0268705	1	Opioid	Astrocyte
TMED5	54.9545	0.261115	0.0888998	2.93719	0.00331203	0.0465195	1	Opioid	Astrocyte
GCLM	48.8547	0.665913	0.172416	3.86225	0.000112348	0.00672901	1	Opioid	Astrocyte
ARHGAP29	40.8613	0.405916	0.15027	2.70124	0.00690812	0.0725538	1	Opioid	Astrocyte
F3	348.214	0.61923	0.200368	3.09047	0.00199842	0.0353972	1	Opioid	Astrocyte
SLC44A3	116.457	0.514144	0.144453	3.55925	0.000371919	0.0137862	1	Opioid	Astrocyte
CNN3	355.838	0.612706	0.134271	4.56321	5.03782e-06	0.00107985	1	Opioid	Astrocyte
AC105942.1	60.5582	0.727436	0.141748	5.1319	2.8683e-07	0.00021282	1	Opioid	Astrocyte
RWDD3	41.4212	-0.282904	0.0986076	-2.86899	0.00411785	0.0533821	1	Opioid	Astrocyte
RTCA-AS1	44.2596	-0.315611	0.103111	-3.06089	0.00220679	0.0368795	1	Opioid	Astrocyte
SLC30A7	94.6184	0.304914	0.110104	2.76933	0.00561721	0.0642029	1	Opioid	Astrocyte
COL11A1	143.825	0.488983	0.149786	3.26455	0.00109637	0.025292	1	Opioid	Astrocyte
CYB561D1	11.6076	-0.539486	0.159819	-3.3756	0.000736548	0.0200988	1	Opioid	Astrocyte
KCNC4	70.7035	0.354855	0.137605	2.5788	0.00991443	0.0885474	1	Opioid	Astrocyte
KCND3	241.053	0.539932	0.170849	3.16029	0.00157614	0.0311229	1	Opioid	Astrocyte
LINC01750	5.06257	1.35879	0.305872	4.44234	8.89845e-06	0.00153033	1	Opioid	Astrocyte
CTTNBP2NL	61.9765	0.387623	0.120868	3.207	0.00134125	0.0284719	1	Opioid	Astrocyte
GDAP2	74.6943	0.288845	0.111121	2.59936	0.00933972	0.0854792	1	Opioid	Astrocyte
PHGDH	53.7596	-0.459598	0.146928	-3.12805	0.00175968	0.0333234	1	Opioid	Astrocyte
ADAMTSL4	7.07854	0.551517	0.208373	2.64677	0.00812643	0.0789289	1	Opioid	Astrocyte
ADAMTSL4-AS1	78.076	0.516429	0.149011	3.46571	0.000528841	0.0165401	1	Opioid	Astrocyte
MCL1	72.5885	0.321501	0.118051	2.7234	0.00646131	0.0697538	1	Opioid	Astrocyte
CDC42SE1	52.5807	0.269233	0.088897	3.02859	0.00245695	0.0392011	1	Opioid	Astrocyte
S100A6	59.2107	0.595582	0.235474	2.52929	0.0114295	0.0959375	1	Opioid	Astrocyte
S100A2	5.93254	0.443463	0.172651	2.56855	0.0102125	0.0895081	1	Opioid	Astrocyte
SLC39A1	10.9788	0.615544	0.182248	3.37752	0.000731438	0.020028	1	Opioid	Astrocyte
JTB	22.8743	0.325601	0.127482	2.55409	0.0106466	0.0918684	1	Opioid	Astrocyte
RAB13	12.3248	0.672165	0.254013	2.64618	0.00814054	0.0790017	1	Opioid	Astrocyte
IL6R	113.452	0.748343	0.205584	3.64008	0.000272552	0.0111822	1	Opioid	Astrocyte
ADAR	125.492	0.292465	0.0895986	3.26417	0.00109787	0.025292	1	Opioid	Astrocyte
SHC1	44.2799	0.886579	0.209238	4.23718	2.2634e-05	0.0027216	1	Opioid	Astrocyte
EFNA1	15.569	0.631556	0.217512	2.90355	0.00368962	0.0500179	1	Opioid	Astrocyte
MUC1	17.4838	0.455668	0.169125	2.69427	0.00705438	0.0735093	1	Opioid	Astrocyte
YY1AP1	118.624	0.41028	0.130091	3.15378	0.00161169	0.0315721	1	Opioid	Astrocyte
DAP3	111.593	0.291843	0.0927895	3.14522	0.00165964	0.0322146	1	Opioid	Astrocyte
LMNA	109.738	0.455351	0.141577	3.21628	0.00129866	0.0279581	1	Opioid	Astrocyte
PMF1	34.0436	-0.280199	0.0763367	-3.67057	0.000242007	0.0105242	1	Opioid	Astrocyte
PAQR6	66.2119	-0.44872	0.131593	-3.40992	0.000649811	0.0185177	1	Opioid	Astrocyte
TMEM79	8.09022	-0.477932	0.185285	-2.57944	0.00989606	0.0885145	1	Opioid	Astrocyte
CCT3	54.0808	0.31504	0.114088	2.76137	0.00575593	0.0653842	1	Opioid	Astrocyte
C1orf61	1549.96	-0.492765	0.13795	-3.57206	0.000354188	0.0133294	1	Opioid	Astrocyte
BCAN	141.814	-0.338123	0.12027	-2.81135	0.00493336	0.0597425	1	Opioid	Astrocyte
ARHGEF11	202.785	0.413964	0.126325	3.27698	0.00104923	0.0245928	1	Opioid	Astrocyte
IFI16	127.862	1.02677	0.241436	4.25277	2.11144e-05	0.00263095	1	Opioid	Astrocyte
TAGLN2	9.03383	0.958288	0.244956	3.91208	9.15063e-05	0.00608067	1	Opioid	Astrocyte
PIGM	45.0706	0.27746	0.0991996	2.79699	0.00515817	0.0612274	1	Opioid	Astrocyte
COPA	147.168	0.284124	0.0962277	2.95262	0.00315088	0.0454206	1	Opioid	Astrocyte
ATF6	166.408	0.338777	0.0850985	3.981	6.86269e-05	0.00517705	1	Opioid	Astrocyte
C1orf226	6.81653	0.586894	0.176254	3.32982	0.000869007	0.0221307	1	Opioid	Astrocyte
UAP1	37.4775	0.550074	0.19674	2.79594	0.00517486	0.0613682	1	Opioid	Astrocyte
HSD17B7	37.2985	0.554462	0.144719	3.8313	0.000127468	0.0071411	1	Opioid	Astrocyte
PBX1	978.054	-0.376243	0.135299	-2.78084	0.00542191	0.0627465	1	Opioid	Astrocyte
RXRG	15.1208	-0.745875	0.222047	-3.35908	0.000782014	0.020761	1	Opioid	Astrocyte
FAM78B	14.9155	-0.366734	0.13961	-2.62684	0.00861819	0.0812384	1	Opioid	Astrocyte
MPZL1	123.957	0.360091	0.126223	2.85281	0.00433351	0.0550151	1	Opioid	Astrocyte
F5	24.6999	-0.546735	0.182096	-3.00246	0.0026781	0.0410757	1	Opioid	Astrocyte
PRDX6	129.557	-0.290089	0.114884	-2.52506	0.011568	0.0966613	1	Opioid	Astrocyte
BRINP2	206.342	-0.520867	0.171648	-3.0345	0.00240933	0.0388593	1	Opioid	Astrocyte
SOAT1	41.3376	0.499873	0.143163	3.49164	0.000480059	0.015748	1	Opioid	Astrocyte
QSOX1	37.1743	0.360751	0.142211	2.53674	0.0111891	0.0946967	1	Opioid	Astrocyte
MR1	18.9138	0.346448	0.1095	3.1639	0.00155668	0.0309037	1	Opioid	Astrocyte
RGS16	28.8379	0.950956	0.362477	2.62349	0.0087034	0.0815737	1	Opioid	Astrocyte
EDEM3	125.475	0.338045	0.0952354	3.54957	0.000385861	0.0140985	1	Opioid	Astrocyte
RGS2	33.3479	-1.22076	0.293098	-4.16503	3.11309e-05	0.0031974	1	Opioid	Astrocyte
KCNT2	26.424	0.881398	0.327493	2.69135	0.00711634	0.0738601	1	Opioid	Astrocyte
DDX59	50.5411	0.368332	0.0979016	3.76227	0.00016838	0.00857289	1	Opioid	Astrocyte
CAMSAP2	378.882	0.533557	0.132483	4.02735	5.64082e-05	0.00468695	1	Opioid	Astrocyte
NAV1	689.723	0.404711	0.152114	2.66057	0.00780078	0.0775881	1	Opioid	Astrocyte
LMOD1	37.5012	0.735489	0.222268	3.30901	0.000936255	0.0228125	1	Opioid	Astrocyte
SOX13	112.459	0.307038	0.115559	2.65698	0.00788434	0.0782089	1	Opioid	Astrocyte
ETNK2	18.6198	0.445022	0.130064	3.42156	0.00062262	0.0179495	1	Opioid	Astrocyte
PLEKHA6	260.273	-0.328693	0.120883	-2.71911	0.00654587	0.0702055	1	Opioid	Astrocyte
DYRK3	21.7185	0.724323	0.214146	3.38238	0.00071861	0.0197919	1	Opioid	Astrocyte
MAPKAPK2	73.4493	0.473969	0.133534	3.54943	0.000386064	0.0140985	1	Opioid	Astrocyte
LINC00467	47.6965	-0.345427	0.117768	-2.93313	0.00335568	0.0469521	1	Opioid	Astrocyte
LPGAT1	205.064	-0.31481	0.108257	-2.90798	0.00363772	0.0495768	1	Opioid	Astrocyte
KCTD3	156.705	0.467068	0.124372	3.7554	0.000173064	0.00864713	1	Opioid	Astrocyte
TGFB2	229.771	0.477281	0.134545	3.54737	0.000389092	0.014099	1	Opioid	Astrocyte
BPNT1	16.9764	-0.305371	0.117498	-2.59895	0.00935106	0.0855301	1	Opioid	Astrocyte
TP53BP2	160.295	0.280977	0.100713	2.78987	0.00527289	0.0620499	1	Opioid	Astrocyte
LBR	53.3433	0.472868	0.128126	3.69063	0.000223696	0.0101082	1	Opioid	Astrocyte
ENAH	249.97	0.322299	0.0714656	4.50985	6.48741e-06	0.0012881	1	Opioid	Astrocyte
TMEM63A	176.442	-0.289834	0.084721	-3.42105	0.000623804	0.0179495	1	Opioid	Astrocyte
GALNT2	268.532	0.353758	0.127684	2.77058	0.00559574	0.0641577	1	Opioid	Astrocyte
EGLN1	108.571	0.262743	0.100008	2.62722	0.00860856	0.0812384	1	Opioid	Astrocyte
SIPA1L2	130.266	0.836715	0.18288	4.57523	4.75707e-06	0.00103466	1	Opioid	Astrocyte
NID1	124.672	0.389333	0.124823	3.11908	0.00181414	0.0339712	1	Opioid	Astrocyte
LGALS8	32.9816	0.487529	0.154364	3.1583	0.00158692	0.0312524	1	Opioid	Astrocyte
ZBTB18	28.0152	-0.349849	0.118524	-2.95172	0.0031601	0.0455092	1	Opioid	Astrocyte
AL645465.1	10.3046	0.469644	0.151339	3.10325	0.00191407	0.0347939	1	Opioid	Astrocyte
COX20	81.8325	-0.255243	0.0668538	-3.81793	0.000134574	0.00739909	1	Opioid	Astrocyte
FAM110C	4.52976	1.1185	0.343089	3.2601	0.00111372	0.0255378	1	Opioid	Astrocyte
PXDN	154.688	0.642835	0.24076	2.67002	0.00758458	0.0762065	1	Opioid	Astrocyte
MYT1L	7.84963	0.576388	0.200462	2.8753	0.00403642	0.0528307	1	Opioid	Astrocyte
ID2-AS1	24.6651	-0.383737	0.13485	-2.84565	0.00443205	0.0555618	1	Opioid	Astrocyte
ID2	276.593	-1.18162	0.151347	-7.80736	5.83976e-15	8.63701e-11	1	Opioid	Astrocyte
LAPTM4A	52.0894	0.251975	0.0816941	3.08437	0.00203981	0.0354287	1	Opioid	Astrocyte
RHOB	291.51	-0.369361	0.112626	-3.27955	0.00103974	0.024487	1	Opioid	Astrocyte
LDAH	93.7617	-0.301437	0.111042	-2.71462	0.00663525	0.070601	1	Opioid	Astrocyte
KLHL29	34.6171	0.57302	0.213941	2.67841	0.00739736	0.0754829	1	Opioid	Astrocyte
EMILIN1	21.0502	0.421035	0.159303	2.64298	0.00821807	0.0794414	1	Opioid	Astrocyte
ABHD1	9.1201	-0.446017	0.149559	-2.98222	0.00286167	0.0429523	1	Opioid	Astrocyte
FNDC4	15.6819	0.974669	0.272382	3.57832	0.00034581	0.0132158	1	Opioid	Astrocyte
GCKR	6.35415	0.793613	0.300057	2.64487	0.00817216	0.0792047	1	Opioid	Astrocyte
FOSL2	34.3535	0.931458	0.33766	2.75857	0.00580545	0.0656944	1	Opioid	Astrocyte
AC092164.1	37.0877	0.417028	0.125953	3.31098	0.000929711	0.0228034	1	Opioid	Astrocyte
PPP1CB	164.381	0.522984	0.112163	4.66271	3.12075e-06	0.000782302	1	Opioid	Astrocyte
SPDYA	12.681	0.613036	0.124773	4.91322	8.95923e-07	0.000389726	1	Opioid	Astrocyte
CRIM1	226.925	0.661439	0.134135	4.93114	8.17497e-07	0.000366387	1	Opioid	Astrocyte
TMEM178A	40.6231	0.319977	0.125228	2.55516	0.0106137	0.091746	1	Opioid	Astrocyte
PRKCE	416.323	0.292658	0.109052	2.68365	0.0072824	0.0748483	1	Opioid	Astrocyte
EPAS1	99.7066	0.754383	0.182737	4.12824	3.65545e-05	0.00358041	1	Opioid	Astrocyte
MCFD2	37.5124	0.305343	0.109218	2.79573	0.00517833	0.0613682	1	Opioid	Astrocyte
STON1	33.5931	0.644113	0.226505	2.8437	0.00445931	0.0557508	1	Opioid	Astrocyte
CLHC1	80.5718	-0.320369	0.127112	-2.52037	0.011723	0.0973916	1	Opioid	Astrocyte
EFEMP1	1030.49	-0.581647	0.150011	-3.87737	0.000105591	0.00659509	1	Opioid	Astrocyte
VRK2	116.188	-0.359729	0.139685	-2.57529	0.0100155	0.0889368	1	Opioid	Astrocyte
LINC01185	24.8414	-0.508252	0.167129	-3.04108	0.00235733	0.0384398	1	Opioid	Astrocyte
ADD2	24.4992	0.834357	0.265819	3.13881	0.00169633	0.0326728	1	Opioid	Astrocyte
NAGK	36.9694	-0.254644	0.0830528	-3.06605	0.00216908	0.0365383	1	Opioid	Astrocyte
RAB11FIP5	23.4259	0.599264	0.193456	3.09768	0.00195042	0.0349234	1	Opioid	Astrocyte
MOB1A	34.8373	0.319496	0.0879032	3.63463	0.000278379	0.0112492	1	Opioid	Astrocyte
MTHFD2	38.4494	1.27064	0.251872	5.04479	4.54014e-07	0.000248699	1	Opioid	Astrocyte
AC007681.1	8.02488	-0.531623	0.182271	-2.91666	0.00353798	0.0487668	1	Opioid	Astrocyte
AC012494.1	300.26	-0.459282	0.171591	-2.6766	0.00743728	0.0755996	1	Opioid	Astrocyte
KCMF1	96.7514	0.252107	0.0774344	3.25575	0.00113095	0.0257334	1	Opioid	Astrocyte
TCF7L1	551.335	0.259177	0.0999628	2.59273	0.00952166	0.0864174	1	Opioid	Astrocyte
MAL	87.8991	-0.270198	0.0876754	-3.0818	0.00205756	0.0354422	1	Opioid	Astrocyte
KCNIP3	50.6934	-0.441447	0.143966	-3.06634	0.00216699	0.0365383	1	Opioid	Astrocyte
ARID5A	53.3093	1.52507	0.319222	4.77745	1.77532e-06	0.000596751	1	Opioid	Astrocyte
IL1R1	29.0759	1.08959	0.362345	3.00705	0.00263794	0.0407637	1	Opioid	Astrocyte
LINC01102	35.2525	-0.478949	0.14246	-3.36199	0.000773836	0.0206857	1	Opioid	Astrocyte
LIMS1	465.598	0.575463	0.134257	4.28627	1.81701e-05	0.0023782	1	Opioid	Astrocyte
RANBP2	121.094	0.301171	0.105948	2.84263	0.00447429	0.0558882	1	Opioid	Astrocyte
RGPD5	16.3329	0.419971	0.135134	3.10781	0.0018848	0.034735	1	Opioid	Astrocyte
TMEM87B	56.3355	0.547661	0.150276	3.64436	0.000268055	0.0111677	1	Opioid	Astrocyte
AC104653.1	4.91667	0.800203	0.201352	3.97415	7.06307e-05	0.00519715	1	Opioid	Astrocyte
ACTR3	98.7312	0.37761	0.108936	3.46634	0.000527598	0.0165401	1	Opioid	Astrocyte
GLI2	249.408	0.538799	0.147749	3.64671	0.000265617	0.0111677	1	Opioid	Astrocyte
BIN1	70.9032	-0.349824	0.112967	-3.09668	0.00195698	0.0349985	1	Opioid	Astrocyte
AC010976.1	12.6169	0.431653	0.17203	2.50918	0.0121013	0.0992115	1	Opioid	Astrocyte
NCKAP5	1267.79	-0.296834	0.0922048	-3.2193	0.00128506	0.027746	1	Opioid	Astrocyte
UBXN4	177.439	0.269877	0.0731661	3.68855	0.000225537	0.0101082	1	Opioid	Astrocyte
RND3	3.82297	1.38281	0.416642	3.31895	0.000903561	0.0225738	1	Opioid	Astrocyte
NMI	11.8774	0.577267	0.14706	3.92539	8.65898e-05	0.00590167	1	Opioid	Astrocyte
GPD2	277.313	0.25997	0.09984	2.60387	0.00921785	0.0848892	1	Opioid	Astrocyte
TANC1	455.963	0.699536	0.177345	3.9445	7.99664e-05	0.00560111	1	Opioid	Astrocyte
RBMS1	124.607	0.489366	0.139571	3.50622	0.00045452	0.0153129	1	Opioid	Astrocyte
FASTKD1	64.0653	-0.368379	0.110716	-3.32723	0.000877134	0.0222137	1	Opioid	Astrocyte
DCAF17	51.24	-0.25174	0.0843116	-2.98583	0.00282811	0.0426113	1	Opioid	Astrocyte
HAT1	44.6139	0.285116	0.100498	2.83703	0.00455347	0.0564509	1	Opioid	Astrocyte
PDK1	46.7436	0.866932	0.205409	4.22053	2.43732e-05	0.00277517	1	Opioid	Astrocyte
GPR155	77.5271	0.56137	0.136611	4.10926	3.96927e-05	0.00372271	1	Opioid	Astrocyte
AC079305.3	32.2938	0.340093	0.105993	3.20863	0.00133371	0.0284639	1	Opioid	Astrocyte
OSBPL6	520.1	0.278413	0.0913564	3.04755	0.00230717	0.0379567	1	Opioid	Astrocyte
PDE1A	199.786	-0.772392	0.169699	-4.55153	5.32575e-06	0.00112525	1	Opioid	Astrocyte
ITGAV	298.148	0.42582	0.106842	3.98551	6.73354e-05	0.00517705	1	Opioid	Astrocyte
COL5A2	50.3655	-0.314839	0.123441	-2.55052	0.0107562	0.092383	1	Opioid	Astrocyte
C2orf88	49.882	-0.39891	0.111202	-3.58725	0.000334185	0.0128047	1	Opioid	Astrocyte
NAB1	24.8588	-0.296358	0.118253	-2.50614	0.0122056	0.09968	1	Opioid	Astrocyte
STAT1	50.5722	0.41262	0.151543	2.7228	0.00647317	0.06978	1	Opioid	Astrocyte
AC098617.1	5.32123	-0.707874	0.234978	-3.01251	0.00259096	0.040332	1	Opioid	Astrocyte
TMEFF2	179.548	-0.597216	0.160348	-3.7245	0.0001957	0.00926421	1	Opioid	Astrocyte
HECW2	103.528	-0.397569	0.150918	-2.63434	0.00843016	0.0804919	1	Opioid	Astrocyte
FTCDNL1	228.979	-0.266666	0.0989569	-2.69477	0.00704377	0.0734678	1	Opioid	Astrocyte
MAIP1	26.6006	0.303676	0.11571	2.62445	0.0086789	0.0815323	1	Opioid	Astrocyte
SGO2	17.9797	-0.410769	0.138577	-2.96418	0.00303487	0.0443535	1	Opioid	Astrocyte
BMPR2	406.716	0.444174	0.127846	3.4743	0.000512191	0.0165039	1	Opioid	Astrocyte
NRP2	294.484	0.608917	0.177395	3.43256	0.000597917	0.0175113	1	Opioid	Astrocyte
ADAM23	104.581	0.368526	0.0970765	3.79624	0.000146909	0.00786608	1	Opioid	Astrocyte
KLF7	412.764	0.5729	0.12382	4.62688	3.71224e-06	0.00084672	1	Opioid	Astrocyte
LANCL1-AS1	24.8819	-0.43957	0.148096	-2.96815	0.00299598	0.044178	1	Opioid	Astrocyte
LANCL1	188.709	-0.304108	0.100667	-3.02094	0.00251994	0.0397758	1	Opioid	Astrocyte
IKZF2	185.578	0.463865	0.122738	3.7793	0.000157267	0.00824816	1	Opioid	Astrocyte
BARD1	109.454	1.10692	0.229151	4.83054	1.36165e-06	0.000504632	1	Opioid	Astrocyte
FN1	127.619	1.08701	0.256463	4.23847	2.25047e-05	0.0027216	1	Opioid	Astrocyte
PECR	25.0832	-0.304185	0.103214	-2.94713	0.0032074	0.0458775	1	Opioid	Astrocyte
RPL37A	159.912	0.262428	0.0871392	3.01159	0.00259881	0.040332	1	Opioid	Astrocyte
TMBIM1	73.5427	0.834795	0.192449	4.33775	1.43946e-05	0.00210952	1	Opioid	Astrocyte
SLC11A1	7.58988	0.720992	0.276018	2.61212	0.00899838	0.0832971	1	Opioid	Astrocyte
SPEG	104.605	0.378287	0.135583	2.79008	0.00526951	0.0620499	1	Opioid	Astrocyte
SERPINE2	593	0.326936	0.100892	3.24047	0.00119334	0.0264213	1	Opioid	Astrocyte
PID1	478.743	0.520876	0.151575	3.43643	0.000589424	0.0174671	1	Opioid	Astrocyte
DNER	684.668	0.563723	0.16217	3.47613	0.000508708	0.0164708	1	Opioid	Astrocyte
COPS7B	65.1637	-0.309208	0.120555	-2.56488	0.0103213	0.0901131	1	Opioid	Astrocyte
NGEF	15.4509	0.67326	0.196971	3.41807	0.000630665	0.0180766	1	Opioid	Astrocyte
ASB18	28.5008	0.59123	0.235546	2.51004	0.0120716	0.0990236	1	Opioid	Astrocyte
LRRFIP1	161.111	0.511509	0.127956	3.99752	6.40096e-05	0.00506258	1	Opioid	Astrocyte
RAMP1	167.568	0.257855	0.0924622	2.78876	0.005291	0.0620499	1	Opioid	Astrocyte
PER2	99.1822	0.534717	0.1406	3.80312	0.000142885	0.00774091	1	Opioid	Astrocyte
ASB1	13.6507	-0.299675	0.0959869	-3.12204	0.00179604	0.0337957	1	Opioid	Astrocyte
D2HGDH	78.8216	-0.253074	0.0937232	-2.70023	0.00692919	0.0725799	1	Opioid	Astrocyte
LINC01238	5.85336	-0.459945	0.175893	-2.61492	0.00892478	0.0830173	1	Opioid	Astrocyte
ARL8B	131.71	0.284376	0.0933409	3.04663	0.00231419	0.0380298	1	Opioid	Astrocyte
EDEM1	30.9314	0.51698	0.107352	4.81573	1.46661e-06	0.000516456	1	Opioid	Astrocyte
SSUH2	12.6725	1.29775	0.323679	4.00937	6.08806e-05	0.00489361	1	Opioid	Astrocyte
OXTR	41.6749	1.36401	0.29064	4.69313	2.69063e-06	0.000750837	1	Opioid	Astrocyte
SRGAP3	662.144	-0.283194	0.110046	-2.57342	0.01007	0.0891284	1	Opioid	Astrocyte
THUMPD3-AS1	77.6218	0.263228	0.0943887	2.78877	0.00529091	0.0620499	1	Opioid	Astrocyte
HRH1	60.4545	0.885979	0.290309	3.05185	0.00227432	0.0375835	1	Opioid	Astrocyte
WNT7A	26.0499	-0.607317	0.205297	-2.95824	0.00309403	0.0448195	1	Opioid	Astrocyte
RFTN1	51.7396	0.874075	0.243047	3.59632	0.000322753	0.0125239	1	Opioid	Astrocyte
RAB5A	128.835	0.389019	0.12221	3.18321	0.00145652	0.029878	1	Opioid	Astrocyte
AC092422.1	13.9387	-0.526021	0.193078	-2.7244	0.00644177	0.0696955	1	Opioid	Astrocyte
RARB	32.646	-0.431663	0.170913	-2.52563	0.0115492	0.0966139	1	Opioid	Astrocyte
OSBPL10	18.2441	0.722549	0.260866	2.76981	0.00560892	0.0641577	1	Opioid	Astrocyte
ARPP21	60.1717	-0.429693	0.152962	-2.80915	0.00496728	0.0598258	1	Opioid	Astrocyte
ITGA9	50.6808	0.515534	0.195409	2.63823	0.00833403	0.0801954	1	Opioid	Astrocyte
SCN11A	97.3927	-0.273376	0.107953	-2.53236	0.0113298	0.09548	1	Opioid	Astrocyte
TTC21A	77.036	-0.319944	0.127388	-2.51158	0.0120191	0.0987567	1	Opioid	Astrocyte
CSRNP1	31.1503	0.622863	0.196751	3.16574	0.00154688	0.0307919	1	Opioid	Astrocyte
MOBP	405.888	-0.594676	0.186718	-3.18488	0.00144812	0.0297881	1	Opioid	Astrocyte
CTNNB1	132.434	0.33739	0.114479	2.94717	0.00320701	0.0458775	1	Opioid	Astrocyte
AC006059.1	156.755	-0.638223	0.124022	-5.14604	2.66048e-07	0.00021282	1	Opioid	Astrocyte
ZBTB47	44.8189	-0.404305	0.0973931	-4.15127	3.30638e-05	0.00332662	1	Opioid	Astrocyte
HHATL	231.594	-0.57267	0.155172	-3.69054	0.000223779	0.0101082	1	Opioid	Astrocyte
ZDHHC3	65.1383	0.484687	0.161301	3.00487	0.00265696	0.0409338	1	Opioid	Astrocyte
SHISA5	55.9536	0.63258	0.149677	4.2263	2.37563e-05	0.00274497	1	Opioid	Astrocyte
SLC25A20	24.6698	-0.251189	0.0896324	-2.80243	0.00507186	0.0605919	1	Opioid	Astrocyte
RASSF1	15.53	0.533119	0.162999	3.2707	0.00107282	0.0249085	1	Opioid	Astrocyte
CACNA1D	113.195	0.471133	0.138279	3.40712	0.000656522	0.0186014	1	Opioid	Astrocyte
IL17RB	49.5909	0.352783	0.129936	2.71505	0.00662656	0.0705998	1	Opioid	Astrocyte
ARHGEF3	314.334	0.659907	0.210879	3.12931	0.00175215	0.0332234	1	Opioid	Astrocyte
ATXN7	159.765	0.322362	0.0860515	3.74615	0.000179572	0.00873643	1	Opioid	Astrocyte
ADAMTS9-AS2	471.292	0.486237	0.148315	3.2784	0.00104399	0.0245186	1	Opioid	Astrocyte
FRMD4B	313.376	-0.49398	0.159107	-3.10471	0.00190464	0.0347939	1	Opioid	Astrocyte
PROS1	50.4449	0.616361	0.219889	2.80306	0.00506202	0.0605919	1	Opioid	Astrocyte
CRYBG3	207.259	0.408529	0.114228	3.57644	0.00034831	0.0132223	1	Opioid	Astrocyte
ST3GAL6-AS1	12.111	0.954146	0.293535	3.25054	0.00115188	0.0260206	1	Opioid	Astrocyte
ST3GAL6	92.9326	0.641983	0.183202	3.50424	0.00045791	0.015392	1	Opioid	Astrocyte
NFKBIZ	38.2089	0.425837	0.134452	3.1672	0.00153916	0.0307625	1	Opioid	Astrocyte
AC063944.1	31.7104	-0.393162	0.124551	-3.15664	0.00159601	0.0313896	1	Opioid	Astrocyte
MYH15	43.2087	-0.444973	0.148205	-3.00242	0.00267843	0.0410757	1	Opioid	Astrocyte
BOC	391.818	0.521776	0.121584	4.2915	1.77472e-05	0.0023647	1	Opioid	Astrocyte
FSTL1	177.335	0.480154	0.142748	3.36365	0.000769189	0.0206467	1	Opioid	Astrocyte
FAM162A	91.8903	0.329647	0.130304	2.52982	0.011412	0.0959375	1	Opioid	Astrocyte
PARP9	52.4937	0.351904	0.0935674	3.76097	0.000169255	0.00857289	1	Opioid	Astrocyte
DTX3L	13.8503	0.503513	0.174729	2.88169	0.00395555	0.0521413	1	Opioid	Astrocyte
KALRN	1567.38	0.252876	0.0970838	2.60471	0.00919508	0.0847735	1	Opioid	Astrocyte
SLC41A3	30.9668	0.259479	0.0870741	2.97998	0.00288264	0.0431521	1	Opioid	Astrocyte
ALDH1L1	409.085	0.722006	0.162801	4.43491	9.21114e-06	0.00156589	1	Opioid	Astrocyte
ALDH1L1-AS2	26.1749	-0.440986	0.157453	-2.80074	0.00509854	0.0608124	1	Opioid	Astrocyte
AC063919.1	10.096	0.804945	0.259717	3.09932	0.00193967	0.0348532	1	Opioid	Astrocyte
SEC61A1	52.9071	0.273801	0.10403	2.63195	0.00848975	0.0808153	1	Opioid	Astrocyte
RAB43	14.6393	0.410978	0.137068	2.99836	0.0027144	0.0414473	1	Opioid	Astrocyte
PLXND1	90.4145	0.368022	0.133076	2.76549	0.00568366	0.0647977	1	Opioid	Astrocyte
RAB6B	122.588	0.349894	0.133075	2.6293	0.00855612	0.081078	1	Opioid	Astrocyte
NMNAT3	77.389	-0.327953	0.0893812	-3.66915	0.00024336	0.0105242	1	Opioid	Astrocyte
LNCSRLR	15.7219	0.613793	0.189852	3.23302	0.0012249	0.0267596	1	Opioid	Astrocyte
PLOD2	360.65	0.598872	0.161335	3.71199	0.000205638	0.00956412	1	Opioid	Astrocyte
PLSCR4	324.409	0.311017	0.114069	2.72657	0.00639961	0.0693869	1	Opioid	Astrocyte
PLSCR1	104.424	1.38512	0.275036	5.03613	4.75034e-07	0.00025092	1	Opioid	Astrocyte
GYG1	58.3843	0.516241	0.155568	3.31843	0.000905242	0.0225776	1	Opioid	Astrocyte
WWTR1	357.836	0.474361	0.156506	3.03093	0.00243799	0.039066	1	Opioid	Astrocyte
TSC22D2	325.491	0.327392	0.114689	2.85461	0.00430899	0.0549396	1	Opioid	Astrocyte
P2RY1	35.9883	-0.429105	0.142802	-3.0049	0.00265672	0.0409338	1	Opioid	Astrocyte
SSR3	58.5776	0.264588	0.0897156	2.94918	0.00318617	0.0457509	1	Opioid	Astrocyte
TIPARP	129.228	0.92151	0.213896	4.30822	1.6457e-05	0.00228359	1	Opioid	Astrocyte
TRIM59	45.6902	-0.519974	0.16845	-3.08682	0.00202311	0.0354287	1	Opioid	Astrocyte
FNDC3B	500.546	0.436455	0.0928694	4.69967	2.60585e-06	0.000741163	1	Opioid	Astrocyte
GNB4	52.3342	0.524561	0.122812	4.27126	1.94376e-05	0.00249984	1	Opioid	Astrocyte
PEX5L	498.492	-0.496813	0.125161	-3.96938	7.20611e-05	0.00525017	1	Opioid	Astrocyte
SOX2-OT	602.708	-0.256942	0.0793691	-3.23731	0.00120663	0.0265567	1	Opioid	Astrocyte
SOX2	260.835	-0.831992	0.144487	-5.75823	8.49998e-09	3.14287e-05	1	Opioid	Astrocyte
LINC01994	13.7273	-0.507257	0.18794	-2.69904	0.00695401	0.0727368	1	Opioid	Astrocyte
C3orf70	168.838	0.658613	0.139784	4.71164	2.45733e-06	0.000726878	1	Opioid	Astrocyte
TMEM41A	12.9375	0.321637	0.126441	2.54377	0.0109664	0.0934295	1	Opioid	Astrocyte
MASP1	253.915	0.580167	0.165959	3.49585	0.000472558	0.0156707	1	Opioid	Astrocyte
BCL6	607.601	0.364181	0.143827	2.53207	0.011339	0.0955034	1	Opioid	Astrocyte
LPP	993.576	0.347227	0.101546	3.4194	0.000627596	0.0180236	1	Opioid	Astrocyte
TPRG1	27.2922	0.392079	0.126285	3.10472	0.00190461	0.0347939	1	Opioid	Astrocyte
IL1RAP	32.4713	1.09565	0.247515	4.42662	9.5721e-06	0.00159069	1	Opioid	Astrocyte
MB21D2	30.87	-0.393663	0.0957781	-4.11015	3.95395e-05	0.00372271	1	Opioid	Astrocyte
HES1	158.54	-0.956132	0.160423	-5.96006	2.52139e-09	1.24305e-05	1	Opioid	Astrocyte
ATP13A3	165.505	0.287299	0.108549	2.64672	0.0081277	0.0789289	1	Opioid	Astrocyte
ZFYVE28	286.633	1.10645	0.233312	4.74236	2.11239e-06	0.000679178	1	Opioid	Astrocyte
RNF4	81.5128	0.423396	0.138752	3.05146	0.00227733	0.0375913	1	Opioid	Astrocyte
TNIP2	11.4572	0.649204	0.210326	3.08665	0.00202424	0.0354287	1	Opioid	Astrocyte
SH3BP2	179.339	0.305008	0.104454	2.92001	0.00350017	0.0484261	1	Opioid	Astrocyte
TBC1D14	92.7349	0.372225	0.122622	3.03554	0.00240104	0.0387679	1	Opioid	Astrocyte
AFAP1	47.8457	0.991699	0.239766	4.13611	3.5324e-05	0.00348294	1	Opioid	Astrocyte
AC104825.1	6.92991	-0.468738	0.153067	-3.0623	0.00219641	0.0368309	1	Opioid	Astrocyte
WDR1	52.7927	0.610461	0.15865	3.84784	0.000119162	0.00685006	1	Opioid	Astrocyte
LINC01182	94.4056	-0.54362	0.148412	-3.66292	0.000249361	0.0106726	1	Opioid	Astrocyte
LAP3	67.8515	0.496984	0.140118	3.54688	0.000389815	0.014099	1	Opioid	Astrocyte
MED28	67.5642	0.350097	0.0962068	3.639	0.000273694	0.0111822	1	Opioid	Astrocyte
FAM184B	24.9381	0.568526	0.164414	3.45789	0.000544415	0.0166706	1	Opioid	Astrocyte
SOD3	13.3472	0.735807	0.252591	2.91304	0.00357931	0.0491345	1	Opioid	Astrocyte
SEL1L3	24.2826	0.641873	0.250546	2.5619	0.0104103	0.0906759	1	Opioid	Astrocyte
SMIM20	18.3268	0.432578	0.137781	3.13962	0.00169168	0.0326632	1	Opioid	Astrocyte
STIM2	141.387	-0.277778	0.0889231	-3.1238	0.00178533	0.033637	1	Opioid	Astrocyte
C4orf19	247.913	0.591461	0.14917	3.96501	7.3392e-05	0.00529496	1	Opioid	Astrocyte
RELL1	69.7406	0.607498	0.172032	3.53131	0.000413503	0.0145266	1	Opioid	Astrocyte
TBC1D1	300.311	0.425066	0.109806	3.87105	0.000108367	0.00662995	1	Opioid	Astrocyte
ATP8A1	364.249	-0.353976	0.128741	-2.74952	0.00596829	0.0665604	1	Opioid	Astrocyte
GABRA2	99.0081	-0.569007	0.165212	-3.44411	0.000572941	0.0172264	1	Opioid	Astrocyte
AC095060.1	6.82187	-0.764611	0.280477	-2.72611	0.00640856	0.0693869	1	Opioid	Astrocyte
HOPX	113.881	0.652669	0.188217	3.46764	0.000525041	0.0165401	1	Opioid	Astrocyte
IGFBP7	349.22	0.531546	0.138532	3.83699	0.000124552	0.00700428	1	Opioid	Astrocyte
EPHA5	89.207	0.797436	0.305276	2.61218	0.00899671	0.0832971	1	Opioid	Astrocyte
ADAMTS3	46.0456	0.591047	0.199762	2.95876	0.00308879	0.0448195	1	Opioid	Astrocyte
RASGEF1B	83.8133	0.772419	0.275599	2.80269	0.0050678	0.0605919	1	Opioid	Astrocyte
AFF1	397.095	0.373828	0.0908094	4.11662	3.84473e-05	0.00372271	1	Opioid	Astrocyte
BMPR1B	934.318	0.320953	0.11226	2.85902	0.00424951	0.0543751	1	Opioid	Astrocyte
SLC39A8	33.3848	0.300592	0.119393	2.51766	0.0118137	0.097885	1	Opioid	Astrocyte
UBE2D3	296.394	0.371124	0.0795309	4.66641	3.06507e-06	0.000782302	1	Opioid	Astrocyte
SLC9B2	60.0588	0.727334	0.176936	4.11072	3.94425e-05	0.00372271	1	Opioid	Astrocyte
CFI	5.34599	0.791053	0.312749	2.52936	0.0114272	0.0959375	1	Opioid	Astrocyte
GAR1	10.7551	-0.39949	0.13119	-3.04513	0.00232577	0.0381354	1	Opioid	Astrocyte
EGF	33.0958	0.550171	0.184853	2.97626	0.00291789	0.0433724	1	Opioid	Astrocyte
ALPK1	46.0023	0.622706	0.231739	2.6871	0.00720756	0.0744932	1	Opioid	Astrocyte
CAMK2D	434.318	0.297993	0.103792	2.87104	0.0040912	0.0533398	1	Opioid	Astrocyte
ARSJ	87.6031	0.388125	0.126176	3.07606	0.00209757	0.0359896	1	Opioid	Astrocyte
UGT8	173.303	-0.383817	0.145534	-2.6373	0.00835691	0.0802924	1	Opioid	Astrocyte
SEC24D	32.5439	0.644533	0.1623	3.97123	7.15012e-05	0.00523516	1	Opioid	Astrocyte
ANXA5	54.355	0.403234	0.117431	3.43378	0.000595227	0.0174671	1	Opioid	Astrocyte
FGF2	346.555	0.671717	0.133058	5.04831	4.45725e-07	0.000248699	1	Opioid	Astrocyte
HSPA4L	92.9097	0.520871	0.195973	2.65787	0.00786372	0.0780566	1	Opioid	Astrocyte
JADE1	51.256	0.323632	0.0960747	3.36854	0.00075567	0.0203948	1	Opioid	Astrocyte
NOCT	40.0585	0.984703	0.231131	4.26038	2.04083e-05	0.00257982	1	Opioid	Astrocyte
SCOC-AS1	25.4268	-0.441138	0.133742	-3.29843	0.000972263	0.0234198	1	Opioid	Astrocyte
RNF150	188.678	0.357402	0.0983951	3.63231	0.000280892	0.0112585	1	Opioid	Astrocyte
USP38	28.1248	0.274789	0.094886	2.89599	0.00377966	0.0506318	1	Opioid	Astrocyte
SMAD1	224.374	0.37503	0.109182	3.4349	0.000592777	0.0174671	1	Opioid	Astrocyte
LSM6	74.1528	0.563404	0.140017	4.02382	5.72614e-05	0.00473126	1	Opioid	Astrocyte
TRIM2	688.972	-0.30657	0.0718393	-4.26744	1.97732e-05	0.00252108	1	Opioid	Astrocyte
TLR2	10.812	0.904943	0.272437	3.32166	0.000894844	0.0225081	1	Opioid	Astrocyte
SFRP2	4.26243	-0.771171	0.301746	-2.5557	0.0105975	0.0917126	1	Opioid	Astrocyte
SPOCK3	353.647	-0.388567	0.151102	-2.57154	0.0101246	0.0893079	1	Opioid	Astrocyte
PALLD	386.173	0.283846	0.0999705	2.8393	0.00452128	0.0562744	1	Opioid	Astrocyte
GPM6A	3699.59	-0.343823	0.125754	-2.73408	0.0062554	0.0682785	1	Opioid	Astrocyte
AC078881.1	119.077	-0.332254	0.10015	-3.31756	0.000908079	0.0226102	1	Opioid	Astrocyte
RWDD4	19.215	0.297642	0.113723	2.61725	0.00886423	0.0826545	1	Opioid	Astrocyte
CASP3	51.5227	-0.275898	0.075851	-3.63736	0.000275443	0.0112226	1	Opioid	Astrocyte
F11-AS1	74.4305	-0.676969	0.186997	-3.62022	0.000294354	0.0116372	1	Opioid	Astrocyte
FAT1	247.4	0.286807	0.100445	2.85536	0.0042988	0.0549043	1	Opioid	Astrocyte
LINC02102	3.9267	-0.524231	0.195855	-2.67663	0.00743677	0.0755996	1	Opioid	Astrocyte
TRIO	938.225	0.498503	0.127604	3.90665	9.35828e-05	0.00617897	1	Opioid	Astrocyte
OTULIN	49.515	0.254876	0.0859178	2.96651	0.00301199	0.044318	1	Opioid	Astrocyte
PDZD2	715.978	0.505632	0.148123	3.41358	0.000641149	0.0183416	1	Opioid	Astrocyte
AC025178.1	4.1067	0.541364	0.181072	2.98977	0.00279184	0.0422633	1	Opioid	Astrocyte
GOLPH3	88.3464	0.323076	0.0863196	3.74279	0.000181987	0.00876739	1	Opioid	Astrocyte
TARS	48.3101	0.622214	0.15571	3.99597	6.44307e-05	0.005065	1	Opioid	Astrocyte
OSMR-AS1	201.316	0.953237	0.186286	5.11706	3.1034e-07	0.000213434	1	Opioid	Astrocyte
OSMR	119.689	1.35697	0.256413	5.29211	1.20911e-07	0.000169855	1	Opioid	Astrocyte
DAB2	12.8724	0.618535	0.187026	3.30722	0.000942264	0.0228584	1	Opioid	Astrocyte
NIM1K	111.788	0.267454	0.0848809	3.15093	0.00162749	0.0317627	1	Opioid	Astrocyte
PARP8	154.883	0.268189	0.0954177	2.81068	0.00494369	0.0597851	1	Opioid	Astrocyte
IL6ST	129.102	0.384224	0.121003	3.17533	0.00149668	0.0305323	1	Opioid	Astrocyte
AC026746.1	11.9924	-0.616902	0.224577	-2.74695	0.00601526	0.0667911	1	Opioid	Astrocyte
ERBIN	1199.07	0.254577	0.0843289	3.01886	0.00253725	0.039946	1	Opioid	Astrocyte
OCLN	16.3453	-0.384202	0.137508	-2.79403	0.0052055	0.0615155	1	Opioid	Astrocyte
GTF2H2C	16.9763	-0.261214	0.0963127	-2.71214	0.00668496	0.0706257	1	Opioid	Astrocyte
ANKRD31	17.3497	-0.35175	0.136005	-2.5863	0.00970123	0.0874999	1	Opioid	Astrocyte
F2R	4.0166	0.610967	0.203998	2.99496	0.0027448	0.0417221	1	Opioid	Astrocyte
PDE8B	365.956	0.951937	0.213903	4.45031	8.57459e-06	0.00150974	1	Opioid	Astrocyte
WDR41	146.569	0.257097	0.0912146	2.8186	0.00482341	0.058763	1	Opioid	Astrocyte
HOMER1	39.5694	0.502934	0.130941	3.84094	0.000122566	0.00694543	1	Opioid	Astrocyte
SSBP2	1415.2	0.320633	0.114551	2.79904	0.0051254	0.0609362	1	Opioid	Astrocyte
EDIL3	442.776	-0.419824	0.153993	-2.72625	0.00640583	0.0693869	1	Opioid	Astrocyte
CCNH	465.586	0.340671	0.0896697	3.79918	0.000145177	0.00780786	1	Opioid	Astrocyte
LINC00461	763.903	-0.477145	0.142819	-3.34091	0.000835033	0.0215911	1	Opioid	Astrocyte
NR2F1	169.406	-0.437361	0.140279	-3.1178	0.00182204	0.0339712	1	Opioid	Astrocyte
AC008840.1	6.04797	0.649936	0.199604	3.25612	0.00112945	0.0257334	1	Opioid	Astrocyte
ELL2	413.151	0.64098	0.193457	3.3133	0.000922035	0.0227661	1	Opioid	Astrocyte
CAST	247.148	0.442483	0.120792	3.66318	0.000249103	0.0106726	1	Opioid	Astrocyte
LIX1	64.4763	-0.462986	0.124389	-3.72209	0.000197582	0.0093065	1	Opioid	Astrocyte
CHD1	117.21	0.331805	0.110916	2.99149	0.00277616	0.042069	1	Opioid	Astrocyte
AC021086.1	25.2044	-0.471882	0.129653	-3.63957	0.000273095	0.0111822	1	Opioid	Astrocyte
PAM	277.543	0.495774	0.128081	3.87079	0.000108482	0.00662995	1	Opioid	Astrocyte
CAMK4	106.976	-0.617499	0.153775	-4.0156	5.92943e-05	0.00481848	1	Opioid	Astrocyte
KCNN2	151.879	-0.587859	0.191156	-3.07528	0.00210302	0.0359969	1	Opioid	Astrocyte
FEM1C	52.3297	0.521013	0.167941	3.10236	0.00191985	0.0347939	1	Opioid	Astrocyte
GRAMD2B	998.675	-0.465301	0.135794	-3.42652	0.000611379	0.0177733	1	Opioid	Astrocyte
ALDH7A1	250.794	-0.365516	0.0943238	-3.87512	0.000106574	0.00659509	1	Opioid	Astrocyte
ADAMTS19	8.27302	-0.607891	0.233249	-2.60619	0.00915551	0.0845256	1	Opioid	Astrocyte
CDC42SE2	168.385	-0.27332	0.0742182	-3.68266	0.000230814	0.0102515	1	Opioid	Astrocyte
P4HA2	49.7104	0.845962	0.224284	3.77183	0.000162057	0.00835255	1	Opioid	Astrocyte
PDLIM4	41.004	0.759861	0.255414	2.97502	0.00292969	0.0435042	1	Opioid	Astrocyte
SLC22A4	85.3317	1.07116	0.263306	4.0681	4.73973e-05	0.00414797	1	Opioid	Astrocyte
IRF1	19.2639	1.06762	0.277204	3.85139	0.00011745	0.00681986	1	Opioid	Astrocyte
SHROOM1	29.1144	-0.347651	0.118971	-2.92214	0.0034764	0.0482326	1	Opioid	Astrocyte
AFF4	275.485	0.259478	0.0848679	3.05744	0.00223236	0.0370974	1	Opioid	Astrocyte
FSTL4	29.7865	0.538666	0.212545	2.53436	0.0112652	0.0950784	1	Opioid	Astrocyte
VDAC1	47.7692	0.285585	0.108571	2.63039	0.00852859	0.0809291	1	Opioid	Astrocyte
UBE2B	137.73	0.344761	0.107131	3.21812	0.00129032	0.0278189	1	Opioid	Astrocyte
CXCL14	75.2265	0.611388	0.200727	3.04587	0.00232007	0.0380842	1	Opioid	Astrocyte
SPOCK1	771.561	0.434131	0.151861	2.85874	0.00425329	0.0543751	1	Opioid	Astrocyte
CTNNA1	398.759	0.489818	0.116424	4.2072	2.5855e-05	0.00287515	1	Opioid	Astrocyte
ARAP3	7.79619	1.33811	0.360955	3.70713	0.00020962	0.00968714	1	Opioid	Astrocyte
PCDH1	20.4924	0.506383	0.149365	3.39025	0.000698301	0.0194865	1	Opioid	Astrocyte
ARHGAP26	1135.81	0.449895	0.0962251	4.67545	2.93315e-06	0.000774665	1	Opioid	Astrocyte
AC011346.1	202.191	-0.338891	0.116218	-2.91599	0.00354558	0.048826	1	Opioid	Astrocyte
SH3TC2	65.8995	-0.390744	0.15404	-2.53665	0.011192	0.0946967	1	Opioid	Astrocyte
SYNPO	18.9614	0.669037	0.200356	3.33925	0.000840055	0.0216831	1	Opioid	Astrocyte
TNIP1	33.7741	0.31752	0.117055	2.71257	0.00667643	0.0706257	1	Opioid	Astrocyte
FAXDC2	169.647	-0.264015	0.102547	-2.57458	0.0100362	0.0889368	1	Opioid	Astrocyte
ADRA1B	6.63542	0.94772	0.357639	2.64994	0.00805064	0.0787047	1	Opioid	Astrocyte
CCNJL	44.4388	0.463685	0.152366	3.04324	0.00234049	0.0382919	1	Opioid	Astrocyte
DUSP1	59.5351	-1.3174	0.251878	-5.23031	1.69229e-07	0.000169855	1	Opioid	Astrocyte
STC2	5.45496	0.853712	0.33137	2.57631	0.00998608	0.0889368	1	Opioid	Astrocyte
THOC3	5.01372	-0.457601	0.170349	-2.68626	0.00722569	0.0746165	1	Opioid	Astrocyte
SQSTM1	152.287	-0.418301	0.132382	-3.1598	0.00157876	0.0311332	1	Opioid	Astrocyte
DUSP22	51.8891	0.598492	0.169352	3.53401	0.000409303	0.014446	1	Opioid	Astrocyte
SERPINB1	15.1677	0.818925	0.266743	3.07009	0.00213992	0.0364022	1	Opioid	Astrocyte
RIPK1	74.8737	0.712042	0.168309	4.23055	2.33116e-05	0.00274497	1	Opioid	Astrocyte
TUBB2A	45.0348	-0.465545	0.145414	-3.20151	0.00136707	0.028761	1	Opioid	Astrocyte
PXDC1	27.362	0.688345	0.22489	3.0608	0.00220743	0.0368795	1	Opioid	Astrocyte
CDYL	127.868	0.416018	0.133067	3.12639	0.00176969	0.0333848	1	Opioid	Astrocyte
AL359643.3	5.93575	-0.332097	0.129892	-2.55671	0.0105667	0.0915662	1	Opioid	Astrocyte
RREB1	210.92	0.393458	0.0988624	3.97986	6.89573e-05	0.00517705	1	Opioid	Astrocyte
EEF1E1	20.3041	-0.291507	0.0961012	-3.03334	0.00241863	0.0389245	1	Opioid	Astrocyte
NEDD9	16.9517	0.437753	0.169943	2.57589	0.00999831	0.0889368	1	Opioid	Astrocyte
RANBP9	154.131	0.491604	0.13498	3.64204	0.000270489	0.0111822	1	Opioid	Astrocyte
MYLIP	32.9418	-0.370239	0.123321	-3.00223	0.00268005	0.0410757	1	Opioid	Astrocyte
[truncated: 4,754 more rows]
