# Supplementary material for: Single nucleus transcriptomics of ventral midbrain identifies glial activation associated with chronic opioid use disorder
Source: Nat Commun. 2023 Sep 12;14:5610. doi: 10.1038/s41467-023-41455-8 (PMC10497570; doi:10.1038/s41467-023-41455-8)
Supplement: Supplementary file 7 — Supplementary Data 4 [file 41467_2023_41455_MOESM7_ESM.xlsx]

## Sheet: Sheet 1
Data S4A: Top 100 genes with differential expression in microglial subclusters 0 and 2 in Figure S3A									Data S4B: Top 100 genes with differential expression in oligodendrocyte subclusters 0 and 1 in Figure S3A
p_val	avg_log2FC	pct.1	pct.2	p_val_adj	cluster	gene			p_val	avg_log2FC	pct.1	pct.2	p_val_adj	cluster	gene
2.81457e-140	1.00064	0.556	0.396	1.03016e-135	0	DLEU7			0	2.32545	0.756	0.197	0	0	FCHSD2
1.98555e-74	0.992417	0.573	0.51	7.26731e-70	0	HSPA1A			0	2.18334	0.659	0.132	0	0	LAMA2
0.682574	0.860481	0.324	0.376	1	0	HSPH1			0	2.16693	0.856	0.327	0	0	PLXDC2
1.39306e-237	0.84558	0.791	0.685	5.09873e-233	0	MAF			0	1.96957	0.947	0.468	0	0	LINC01608
1.0086e-282	0.830259	0.865	0.77	3.69159e-278	0	P2RY12			0	1.92968	0.852	0.191	0	0	OPALIN
2.40509e-130	0.829597	0.556	0.388	8.80286e-126	0	AC120193.1			0	1.74047	0.968	0.613	0	0	PALM2-AKAP2
0	0.804157	0.971	0.948	0	0	SRGAP2			0	1.70245	0.96	0.567	0	0	CTNND2
3.81619e-85	0.80319	0.436	0.302	1.39676e-80	0	OPRM1			0	1.63887	0.652	0.228	0	0	SVEP1
1.18359e-234	0.798198	0.803	0.701	4.33207e-230	0	A2M			0	1.54256	0.967	0.701	0	0	NLGN1
0	0.792347	0.975	0.956	0	0	SFMBT2			0	1.5094	0.951	0.591	0	0	ANO4
4.61348e-138	0.790974	0.455	0.272	1.68858e-133	0	AC044781.1			0	1.44463	0.991	0.985	0	0	ANK3
2.83376e-134	0.790718	0.721	0.647	1.03718e-129	0	ZFP36L2			0	1.42901	0.571	0.233	0	0	LRRC7
9.11802e-193	0.78877	0.801	0.696	3.33729e-188	0	CX3CR1			0	1.2564	0.504	0.083	0	0	DYSF
1.38469e-202	0.785724	0.799	0.709	5.06812e-198	0	BNC2			0	1.17911	0.339	0.062	0	0	ROR1
7.14952e-124	0.782937	0.705	0.635	2.6168e-119	0	CSGALNACT1			0	1.15082	0.368	0.084	0	0	FRY
8.66356e-05	0.776041	0.132	0.114	1	0	AC011586.2			0	1.13751	0.983	0.926	0	0	AUTS2
1.8036e-227	0.769662	0.853	0.794	6.60136e-223	0	LHFPL2			0	1.07786	0.751	0.501	0	0	TNIK
4.72045e-170	0.765165	0.757	0.682	1.72773e-165	0	CD74			0	1.0765	0.62	0.236	0	0	SEMA6D
2.19644e-139	0.757748	0.777	0.729	8.03917e-135	0	KHDRBS3			0	1.06131	0.855	0.703	0	0	ASTN2
1.10004e-233	0.753927	0.828	0.712	4.02624e-229	0	CPED1			0	1.05318	0.904	0.769	0	0	PPFIA2
1.73222e-200	0.753054	0.815	0.742	6.34011e-196	0	FOXP2			0	1.03042	0.374	0.064	0	0	PLCL2
0	0.749248	0.967	0.937	0	0	APBB1IP			0	1.02484	0.521	0.186	0	0	ARPP21
1.16303e-133	0.741965	0.715	0.646	4.2568e-129	0	CACNB4			0	1.02281	0.983	0.91	0	0	ERBB4
0	0.741498	0.975	0.944	0	0	SORL1			0	1.02218	0.566	0.248	0	0	FIGN
1.90142e-266	0.740812	0.863	0.791	6.95939e-262	0	SRGAP2B			0	1.01078	0.598	0.244	0	0	INSYN2B
0	0.739143	0.995	0.982	0	0	FRMD4A			0	1.00643	0.767	0.546	0	0	TIAM1
0	0.736839	0.991	0.979	0	0	LRMDA			0	0.989934	0.766	0.543	0	0	KANK1
8.17416e-84	0.728479	0.348	0.212	2.99182e-79	0	AC079793.1			0	0.95963	0.651	0.427	0	0	AL354809.1
0	0.726425	0.949	0.896	0	0	SLC8A1			0	0.955456	0.926	0.767	0	0	HHIP
0	0.724145	0.939	0.891	0	0	CYFIP1			0	0.951136	0.401	0.158	0	0	GRIN2A
6.3489e-187	0.720742	0.846	0.761	2.32376e-182	0	AC008691.1			0	0.949172	0.96	0.826	0	0	SPOCK1
0	0.71774	0.917	0.861	0	0	ATP8B4			0	0.893745	0.939	0.876	0	0	QDPR
0	0.716948	0.976	0.957	0	0	MEF2C			0	0.879572	0.516	0.148	0	0	LINC01792
1.06268e-281	0.71344	0.914	0.849	3.8895e-277	0	ABCC4			0	0.872318	0.906	0.738	0	0	SGK1
2.25607e-10	0.709532	0.287	0.259	8.25743e-06	0	CD83			0	0.87188	0.954	0.912	0	0	NFASC
0	0.708076	0.983	0.976	0	0	MEF2A			0	0.867518	0.384	0.122	0	0	TMEM132C
1.15583e-166	0.705639	0.829	0.766	4.23046e-162	0	LNCAROD			0	0.866486	0.57	0.338	0	0	CSMD3
1.27845e-132	0.705524	0.791	0.744	4.67926e-128	0	ZFP36L1			0	0.862325	0.995	0.996	0	0	SIK3
2.43394e-71	0.704578	0.763	0.8	8.90845e-67	0	RTTN			0	0.861538	0.338	0.048	0	0	KCNK10
7.44407e-232	0.701912	0.834	0.736	2.7246e-227	0	BLNK			0	0.860915	0.588	0.326	0	0	PPP3CA
1.37822e-209	0.700681	0.828	0.773	5.04441e-205	0	SLC4A7			0	0.840988	0.715	0.486	0	0	AC110285.1
0	0.697396	0.961	0.957	0	0	SYNDIG1			0	0.83834	0.981	0.933	0	0	KCNH8
1.21565e-122	0.697202	0.692	0.589	4.4494e-118	0	LINC02712			0	0.832008	0.707	0.478	0	0	KIAA0930
3.18311e-272	0.692593	0.925	0.893	1.16505e-267	0	MAML3			0	0.82135	0.928	0.89	0	0	GNAO1
2.17135e-96	0.691642	0.632	0.544	7.94735e-92	0	LINC02232			0	0.8069	0.84	0.676	0	0	CCP110
0	0.691638	0.971	0.942	0	0	ST6GAL1			0	0.80553	0.441	0.24	0	0	AL034405.1
2.89087e-275	0.690715	0.883	0.828	1.05809e-270	0	CSF1R			0	0.797583	0.414	0.182	0	0	LTBP1
5.13957e-75	0.688047	0.627	0.577	1.88113e-70	0	MIR646HG			0	0.797484	0.766	0.598	0	0	PTPRJ
0	0.688022	0.944	0.905	0	0	INPP5D			0	0.792555	0.77	0.564	0	0	L3MBTL4
1.21781e-41	0.687433	0.526	0.465	4.4573e-37	0	XACT			3.83765e-66	0.77707	0.375	0.462	1.40462e-61	0	CTNNA2
1.2179e-180	0.686151	0.752	0.63	4.45762e-176	0	LINC01141			0	0.773429	0.904	0.775	0	0	ROBO1
3.13222e-300	0.68293	0.926	0.887	1.14642e-295	0	ZFHX3			0	0.769782	0.676	0.466	0	0	LRP6
5.09752e-223	0.681155	0.87	0.79	1.86574e-218	0	HS3ST4			0	0.766304	0.484	0.267	0	0	DISC1
0	0.679348	0.98	0.965	0	0	ITPR2			0	0.765129	0.971	0.941	0	0	CLMN
2.53451e-136	0.678765	0.784	0.722	9.27655e-132	0	LINC01374			0	0.757617	0.771	0.611	0	0	CDH19
0	0.677459	0.971	0.946	0	0	DOCK8			0	0.750059	0.724	0.551	0	0	PTN
2.59011e-78	0.677143	0.523	0.428	9.48007e-74	0	HLA-DRA			0	0.742823	0.978	0.973	0	0	EXOC6B
1.41943e-269	0.676112	0.907	0.879	5.19524e-265	0	DIAPH2			0	0.739149	0.569	0.426	0	0	CD55
0	0.674606	0.997	0.993	0	0	PLXDC2			0	0.737129	0.459	0.196	0	0	SLC6A15
7.55785e-226	0.672708	0.868	0.809	2.76625e-221	0	LPAR6			0	0.736523	0.729	0.53	0	0	GREB1L
6.58981e-241	0.670937	0.901	0.837	2.41194e-236	0	RASGEF1C			0	0.734628	0.386	0.078	0	0	ARRB1
2.24335e-187	0.669269	0.838	0.78	8.21087e-183	0	CAMK1D			0	0.733624	0.546	0.325	0	0	HIVEP2
2.61972e-159	0.662992	0.783	0.744	9.58845e-155	0	SMAP2			0	0.731533	0.458	0.153	0	0	MCAM
3.83688e-221	0.662878	0.861	0.833	1.40434e-216	0	IL6ST			0	0.730949	0.561	0.416	0	0	PDZD2
0	0.662175	0.984	0.973	0	0	ARHGAP24			0	0.718612	0.361	0.072	0	0	LRP4
8.33016e-140	0.661372	0.748	0.691	3.04892e-135	0	SKAP2			0	0.717101	0.852	0.806	0	0	CCNH
7.04435e-25	0.659796	0.555	0.566	2.5783e-20	0	AL163541.1			0	0.713429	0.748	0.768	0	0	KAZN
4.04911e-164	0.65969	0.777	0.694	1.48202e-159	0	FAM149A			0	0.707738	0.985	0.981	0	0	CADM2
6.24382e-209	0.659269	0.844	0.777	2.2853e-204	0	MAP3K5			0	0.705983	0.431	0.138	0	0	CD82
1.69631e-289	0.659095	0.944	0.913	6.20868e-285	0	CELF2			0	0.70404	0.757	0.679	0	0	FUT9
1.92885e-285	0.659092	0.907	0.871	7.05978e-281	0	AKAP13			0	0.699511	0.177	0.074	0	0	AC100801.1
1.34806e-196	0.658695	0.809	0.755	4.93405e-192	0	SRGAP2C			0	0.695854	0.539	0.349	0	0	FRMD4A
3.31923e-120	0.658028	0.693	0.613	1.21487e-115	0	TBC1D4			0	0.690154	0.452	0.16	0	0	RASAL1
2.16609e-30	0.655078	0.41	0.368	7.92809e-26	0	HSPA1B			0	0.684089	0.94	0.919	0	0	LPAR1
0	0.654773	0.938	0.895	0	0	TBXAS1			0	0.670205	0.934	0.88	0	0	KIRREL3
4.76293e-114	0.653182	0.729	0.672	1.74328e-109	0	SOCS6			0	0.669656	0.858	0.774	0	0	BIN1
1.69882e-231	0.652431	0.877	0.828	6.21784e-227	0	RNASET2			0	0.664859	0.851	0.733	0	0	PLLP
6.11278e-149	0.65151	0.778	0.742	2.23734e-144	0	IFNGR1			0	0.66228	0.977	0.946	0	0	PDE1C
2.45482e-186	0.651224	0.835	0.76	8.98489e-182	0	LRRK1			0	0.654956	0.546	0.343	0	0	LINC00844
1.04133e-282	0.651135	0.949	0.923	3.81138e-278	0	ABR			0	0.652016	0.851	0.761	0	0	STARD13
2.32339e-209	0.650008	0.833	0.772	8.50384e-205	0	SYK			0	0.65011	0.498	0.354	0	0	PRKD1
2.98445e-91	0.649755	0.722	0.702	1.09234e-86	0	TMSB4X			0	0.647914	0.995	0.995	0	0	PPP2R2B
8.51788e-172	0.647573	0.88	0.849	3.11763e-167	0	DSCAM			0	0.641928	0.807	0.78	0	0	ADD1
0	0.647274	0.971	0.959	0	0	FOXN3			0	0.641834	0.154	0.069	0	0	LINC01099
2.51329e-08	0.646197	0.162	0.134	0.000919888	0	HSPB1			0	0.63921	0.702	0.542	0	0	KCNMB4
1.70652e-201	0.642904	0.863	0.804	6.24603e-197	0	SAT1			0	0.637628	0.876	0.764	0	0	AMER2
8.836e-221	0.641683	0.856	0.793	3.23406e-216	0	FMNL3			0	0.62749	0.579	0.464	0	0	FAM126A
7.1655e-108	0.641622	0.61	0.527	2.62265e-103	0	IL18			0	0.62443	0.883	0.866	0	0	HDAC2-AS2
7.34202e-165	0.636273	0.805	0.747	2.68725e-160	0	ENTPD1			0	0.621321	0.806	0.688	0	0	SIPA1L1
0	0.632337	0.953	0.946	0	0	ANKRD44			0	0.619053	0.971	0.95	0	0	CREB5
4.77677e-145	0.631628	0.725	0.641	1.74835e-140	0	RGS10			0	0.618086	0.629	0.517	0	0	CD9
0	0.631301	0.996	0.995	0	0	DOCK4			0	0.617846	0.347	0.096	0	0	CDH1
4.6698e-46	0.630753	0.406	0.324	1.70919e-41	0	LINC02642			0	0.61535	0.892	0.851	0	0	MAPT
2.00456e-72	0.629904	0.61	0.561	7.3369e-68	0	USP53			0	0.611182	0.988	0.989	0	0	PTK2
1.66574e-120	0.629745	0.754	0.7	6.09676e-116	0	SAMSN1			0	0.608474	0.549	0.348	0	0	ABCG1
6.71238e-120	0.629095	0.839	0.846	2.4568e-115	0	HDAC9			0	0.599919	0.765	0.676	0	0	SUN2
2.14746e-177	0.618348	0.888	0.851	7.85993e-173	0	IPCEF1			0	0.597471	0.923	0.895	0	0	GPRC5B
2.07029e-165	0.617124	0.807	0.76	7.57748e-161	0	LRCH1			0	0.592876	0.989	0.988	0	0	MARCH1
1.80511e-136	0.615278	0.761	0.716	6.60687e-132	0	USP6NL			0	0.590448	0.946	0.934	0	0	TMEFF2
1.19535e-69	0.612765	0.587	0.518	4.37509e-65	0	MEF2C-AS1			0	0.590308	0.93	0.914	0	0	HIP1
0	2.84965	0.803	0.993	0	2	PCDH9			0	3.59265	0.884	0.324	0	1	RBFOX1
0	2.83688	0.581	0.964	0	2	IL1RAPL1			0	1.7273	0.939	0.281	0	1	RASGRF1
0	2.76964	0.424	0.919	0	2	ST18			0	1.50422	0.563	0.063	0	1	AFF3
0	2.73225	0.445	0.93	0	2	PPP2R2B			0	1.44424	0.442	0.069	0	1	FSTL5
0	2.71573	0.367	0.864	0	2	RNF220			0	1.4132	0.774	0.165	0	1	COL18A1
0	2.69073	0.307	0.869	0	2	SLC24A2			0	1.30283	0.803	0.365	0	1	MACROD2
0	2.58144	0.469	0.931	0	2	MAGI2			0	1.29394	0.899	0.269	0	1	ACTN2
0	2.54408	0.365	0.867	0	2	NKAIN2			0	1.29244	0.458	0.104	0	1	ACSBG1
0	2.45937	0.387	0.897	0	2	PTPRD			0	1.24527	0.846	0.333	0	1	PLEKHG1
0	2.42252	0.321	0.845	0	2	FRMD5			0	1.23823	0.822	0.515	0	1	LINC01505
0	2.41894	0.292	0.839	0	2	PEX5L			0	1.22819	0.671	0.073	0	1	KANK4
0	2.40365	0.34	0.842	0	2	NRXN3			0	1.12839	0.754	0.249	0	1	SEMA5A
0	2.35687	0.603	0.955	0	2	CTNNA3			0	1.11653	0.963	0.603	0	1	DPYSL5
0	2.29293	0.528	0.944	0	2	CADM2			0	1.09823	0.612	0.062	0	1	MBOAT1
0	2.28974	0.302	0.823	0	2	TMTC2			0	1.08373	0.994	0.849	0	1	LINC00609
0	2.27485	0.287	0.82	0	2	MAP7			0	1.07738	0.67	0.432	0	1	NRXN1
0	2.24464	0.332	0.844	0	2	EDIL3			0	1.06158	0.788	0.353	0	1	MSRA
0	2.22652	0.275	0.786	0	2	MOBP			0	1.01949	0.599	0.121	0	1	SETBP1
0	2.18595	0.259	0.791	0	2	NTM			0	1.00536	0.815	0.419	0	1	FBXO32
0	2.16899	0.271	0.823	0	2	ANK3			0	0.985346	0.533	0.105	0	1	PCLO
0	2.13958	0.281	0.814	0	2	SPOCK3			0	0.973693	0.69	0.372	0	1	MDGA2
0	2.10962	0.309	0.831	0	2	TTLL7			0	0.965653	0.794	0.379	0	1	FNTB
0	2.1091	0.234	0.776	0	2	PTPRK			0	0.956144	0.684	0.305	0	1	SAMD4A
0	2.09614	0.319	0.847	0	2	NCAM2			0	0.950976	0.246	0.015	0	1	LINC02343
0	2.07909	0.607	0.952	0	2	DLG2			0	0.949507	0.681	0.269	0	1	INPP5F
0	2.06557	0.334	0.826	0	2	UNC5C			0	0.944556	0.777	0.34	0	1	SLC25A29
0	2.06107	0.221	0.709	0	2	AC012494.1			0	0.926362	0.862	0.533	0	1	AL589740.1
0	2.0453	0.135	0.692	0	2	C10orf90			0	0.920953	0.756	0.308	0	1	ANKRD18A
0	2.04195	0.23	0.748	0	2	CNTNAP4			0	0.919365	0.638	0.174	0	1	LINC01445
0	2.02229	0.201	0.737	0	2	PRUNE2			0	0.915093	0.739	0.272	0	1	RANBP17
0	2.01284	0.156	0.667	0	2	SLC5A11			0	0.912569	0.949	0.662	0	1	ZDHHC14
0	2.01013	0.287	0.804	0	2	TRIM2			0	0.89183	0.917	0.56	0	1	AL133304.3
0	2.00001	0.149	0.615	0	2	AC008571.2			0	0.888293	0.567	0.13	0	1	TOX3
0	1.99154	0.561	0.912	0	2	SLC44A1			0	0.882531	0.604	0.174	0	1	BACE2
0	1.96711	0.252	0.817	0	2	LIMCH1			0	0.876906	0.458	0.143	0	1	AC114485.1
0	1.96592	0.188	0.735	0	2	DNAJC6			0	0.865412	0.877	0.538	0	1	TTLL5
0	1.95966	0.179	0.657	0	2	LINC00609			0	0.86369	0.573	0.255	0	1	GPR158
0	1.95533	0.217	0.765	0	2	NCAM1			0	0.858152	0.648	0.242	0	1	GAS2
0	1.95335	0.102	0.653	0	2	DSCAML1			0	0.853787	0.77	0.319	0	1	ENPP6
0	1.95304	0.175	0.702	0	2	PDE1C			0	0.827778	0.8	0.402	0	1	FGD4
0	1.95289	0.152	0.68	0	2	SH3GL3			0	0.826403	0.861	0.475	0	1	HIVEP3
0	1.94649	0.15	0.686	0	2	ZNF536			0	0.815773	0.817	0.408	0	1	STAT2
0	1.94544	0.3	0.79	0	2	GPM6B			0	0.814063	0.99	0.915	0	1	MVB12B
0	1.93571	0.244	0.777	0	2	AKAP6			0	0.81319	0.895	0.665	0	1	S100B
0	1.93495	0.219	0.76	0	2	ANKS1B			0	0.794671	0.785	0.353	0	1	TLN2
0	1.92601	0.332	0.842	0	2	ERBB4			0	0.793944	0.688	0.284	0	1	SNX24
0	1.92518	0.263	0.739	0	2	NLGN1			0	0.784355	0.954	0.737	0	1	KCTD8
0	1.92266	0.118	0.646	0	2	SLC7A14-AS1			0	0.778952	0.616	0.223	0	1	LGR4
0	1.91378	0.123	0.635	0	2	PCSK6			0	0.778117	0.544	0.116	0	1	PLEKHA6
0	1.89389	0.334	0.818	0	2	PHLPP1			0	0.775764	0.966	0.755	0	1	RASGRF2
0	1.8923	0.231	0.752	0	2	PLEKHH1			0	0.773027	0.219	0.104	0	1	AC007319.1
0	1.88373	0.159	0.701	0	2	KCNH8			0	0.770405	0.989	0.916	0	1	PCSK6
0	1.87762	0.142	0.683	0	2	GRID1			0	0.763901	0.687	0.28	0	1	DHCR24
0	1.86982	0.154	0.693	0	2	APBB2			0	0.754878	0.538	0.122	0	1	TNFRSF21
0	1.85705	0.777	0.976	0	2	PLP1			0	0.743858	0.374	0.086	0	1	ABCA6
0	1.84903	0.145	0.67	0	2	TMEFF2			0	0.741189	0.906	0.653	0	1	KCNQ1OT1
0	1.84779	0.189	0.715	0	2	RAPGEF5			0	0.736119	0.938	0.672	0	1	NEGR1
0	1.83747	0.121	0.663	0	2	SLCO3A1			0	0.733845	0.545	0.182	0	1	MTHFD1L
0	1.83334	0.146	0.634	0	2	PDE1A			0	0.731286	0.126	0.038	0	1	AL591115.1
0	1.82246	0.223	0.74	0	2	ENPP2			0	0.726851	0.952	0.729	0	1	TANC2
0	1.78917	0.134	0.657	0	2	BCAS1			0	0.720138	0.72	0.296	0	1	EFR3B
0	1.78812	0.126	0.652	0	2	FBXL7			0	0.716538	0.698	0.352	0	1	ARHGAP12
0	1.78642	0.236	0.571	0	2	RBFOX1			0	0.709994	0.88	0.565	0	1	LRRC63
0	1.78564	0.154	0.649	0	2	SPOCK1			0	0.700399	0.47	0.116	0	1	CDK14
0	1.78463	0.171	0.704	0	2	KLHL32			0	0.6991	0.936	0.677	0	1	FAM171A1
0	1.7764	0.744	0.948	0	2	MBP			0	0.698396	0.498	0.107	0	1	RNF152
0	1.76164	0.365	0.815	0	2	AGAP1			0	0.695457	0.442	0.043	0	1	C2CD2
0	1.75757	0.162	0.691	0	2	CDH20			0	0.693075	0.95	0.797	0	1	ZDHHC20
0	1.74817	0.119	0.631	0	2	SYNJ2			0	0.690995	0.405	0.112	0	1	PRELID2
0	1.74713	0.176	0.666	0	2	DLC1			0	0.689383	0.502	0.114	0	1	CTDSPL
0	1.74567	0.142	0.646	0	2	GRM3			0	0.686398	0.591	0.269	0	1	DPY19L1
0	1.74486	0.276	0.754	0	2	DOCK5			0	0.682417	0.303	0.058	0	1	GNA14
0	1.73981	0.371	0.837	0	2	DPYD			0	0.681664	0.244	0.029	0	1	TMEM163
0	1.73891	0.113	0.579	0	2	ANO4			0	0.679619	0.929	0.767	0	1	MGAT5
0	1.73725	0.249	0.764	0	2	SOX2-OT			0	0.677924	0.919	0.583	0	1	LRP2
0	1.734	0.427	0.877	0	2	NPAS3			0	0.672614	0.846	0.543	0	1	SGCD
0	1.73354	0.285	0.754	0	2	SLAIN1			0	0.67125	0.431	0.075	0	1	TENM4
0	1.73063	0.352	0.852	0	2	LSAMP			0	0.66586	0.975	0.831	0	1	SLC25A13
0	1.726	0.111	0.54	0	2	AL033523.1			0	0.665092	0.43	0.112	0	1	XKR6
0	1.71175	0.412	0.865	0	2	TF			0	0.664937	0.894	0.704	0	1	AC008571.2
0	1.69584	0.09	0.621	0	2	CLMN			0	0.664871	0.433	0.054	0	1	USH1C
0	1.67357	0.482	0.867	0	2	DNM3			0	0.663809	0.994	0.94	0	1	CNTNAP4
0	1.67285	0.105	0.641	0	2	COBL			0	0.659458	0.534	0.256	0	1	CALN1
0	1.666	0.484	0.879	0	2	PLCL1			0	0.658488	0.759	0.346	0	1	AL162511.1
0	1.66303	0.379	0.8	0	2	TMEM144			0	0.655363	0.992	0.939	0	1	SYNJ2
0	1.66044	0.156	0.669	0	2	CREB5			0	0.651605	0.556	0.158	0	1	SCCPDH
0	1.65905	0.291	0.768	0	2	PXK			0	0.650029	1	0.994	0	1	FMNL2
0	1.65729	0.479	0.899	0	2	LRP1B			0	0.650022	0.557	0.223	0	1	PTCSC3
0	1.6477	0.095	0.588	0	2	AK5			0	0.64802	0.292	0.032	0	1	TMEM178A
0	1.64037	0.166	0.657	0	2	OTUD7A			0	0.647274	0.444	0.063	0	1	TRIM36
0	1.6394	0.172	0.677	0	2	CNDP1			0	0.644522	0.916	0.693	0	1	PRKCA
0	1.62944	0.167	0.687	0	2	UGT8			0	0.643418	0.742	0.357	0	1	INTU
0	1.62621	0.14	0.656	0	2	FGFR2			0	0.642526	0.76	0.393	0	1	SSBP3
0	1.61452	0.172	0.636	0	2	KIRREL3			0	0.641614	0.99	0.926	0	1	CDK18
0	1.59812	0.36	0.792	0	2	ATP8A1			0	0.641408	0.998	0.982	0	1	MAN2A1
0	1.59515	0.111	0.631	0	2	DOCK1			0	0.6397	0.948	0.771	0	1	EPB41L2
0	1.58961	0.123	0.542	0	2	LINC01608			0	0.637586	0.508	0.147	0	1	SGSM1
0	1.58269	0.252	0.711	0	2	PKP4			0	0.628207	0.639	0.285	0	1	RAI14
0	1.57182	0.092	0.606	0	2	DAAM2			0	0.607024	0.954	0.755	0	1	DTNA
0	1.56938	0.163	0.685	0	2	CDC42BPA			0	0.606665	0.368	0.161	0	1	AC008945.2
