# Supplementary material for: Single nucleus transcriptomics of ventral midbrain identifies glial activation associated with chronic opioid use disorder
Source: Nat Commun. 2023 Sep 12;14:5610. doi: 10.1038/s41467-023-41455-8 (PMC10497570; doi:10.1038/s41467-023-41455-8)
Supplement: Supplementary file 8 — Supplementary Data 5 [file 41467_2023_41455_MOESM8_ESM.xlsx]

## Sheet: Sheet 1
Data S5: Gene Ontologies (Biological Process) of Differentially Expressed Genes by Cell Type
Cluster	ONTOLOGY	ID	Description	GeneRatio	BgRatio	geneID	DEG_in	DEG	BG_in	BG	pval	odds	CI_lower	CI_upper	p.adjust_across	MCls	direction	Cluster2
Astrocyte_1	BP	GO:0034341	response to interferon-gamma	31/879	154/13973	GBP3/GBP1/ACTR3/NMI/STAT1/SLC11A1/PARP9/RAB43/CAMK2D/TLR2/IRF1/HLA-F/HLA-E/ZYX/ASS1/IFITM2/IFITM3/IRF7/TRIM5/TRIM22/CD44/RAB20/GCH1/PML/CIITA/NLRC5/CALCOCO2/ICAM1/BST2/CD40/IFNGR2	31	879	154	13973	6.14725e-09	3.85399	2.49593	5.79423	1.59178e-06	Astrocyte	Up	Astrocyte_Up
Astrocyte_1	BP	GO:0030335	positive regulation of cell migration	57/879	436/13973	PDPN/AKIRIN1/PIK3R3/F3/IL6R/TGFB2/FAM110C/PRKCE/IL1R1/ITGAV/BMPR2/NRP2/FN1/EGF/FGF2/DAB2/F2R/CXCL14/RREB1/NEDD9/AKAP12/SOD2/HGF/PODXL/TCAF2/ZNF703/FGFR1/SDCBP/PLAA/GLIPR2/DAB2IP/CAMK1D/ITGB1/ETS1/ANO6/SP1/IRS2/ARHGEF7/GAS6/PGF/LGMN/SMAD3/CEMIP/NTRK3/IGF1R/MAP2K3/STAT5A/STAT3/ITGA3/PRKCA/MAPRE2/ICAM1/PRKD2/BMP2/CD40/PREX1/XBP1	57	879	436	13973	1.0437e-07	2.32618	1.71353	3.11036	1.96902e-05	Astrocyte	Up	Astrocyte_Up
Astrocyte_1	BP	GO:0051272	positive regulation of cellular component movement	59/879	465/13973	PDPN/AKIRIN1/PIK3R3/F3/IL6R/TGFB2/FAM110C/PRKCE/IL1R1/ITGAV/BMPR2/NRP2/FN1/BCL6/EGF/FGF2/DAB2/F2R/CXCL14/RREB1/NEDD9/AKAP12/SOD2/HGF/PODXL/TCAF2/ZNF703/FGFR1/SDCBP/PLAA/GLIPR2/DAB2IP/CAMK1D/ITGB1/ETS1/ANO6/SP1/IRS2/ARHGEF7/GAS6/PGF/LGMN/SMAD3/CEMIP/NTRK3/IGF1R/MAP2K3/STAT5A/STAT3/ITGA3/PRKCA/MAPRE2/STK11/ICAM1/PRKD2/BMP2/CD40/PREX1/XBP1	59	879	465	13973	1.78049e-07	2.24828	1.6659	2.99026	3.09383e-05	Astrocyte	Up	Astrocyte_Up
Astrocyte_1	BP	GO:0001667	ameboidal-type cell migration	48/879	352/13973	EPHA2/MACF1/PIK3R3/GADD45A/S100A2/RAB13/EFNA1/TGFB2/LGALS8/PRKCE/BMPR2/NRP2/FN1/FSTL1/PLXND1/EGF/FGF2/RREB1/PPARD/SRF/TPBG/AKAP12/GNA12/RADIL/LOXL2/FGFR1/GLIPR2/DAB2IP/ITGB1/ARID5B/AMOTL1/ETS1/SP1/CORO1C/PTPN11/PXN/ARHGEF7/LGMN/SPRED1/PML/MAP2K3/STAT5A/ITGA3/PRKCA/MAPRE2/PRKD2/CD40/MYH9	48	879	352	13973	3.08699e-07	2.42981	1.73927	3.33331	4.94449e-05	Astrocyte	Up	Astrocyte_Up
Astrocyte_1	BP	GO:0090130	tissue migration	39/879	260/13973	EPHA2/MACF1/PIK3R3/GADD45A/S100A2/RAB13/EFNA1/TGFB2/LGALS8/PRKCE/BMPR2/NRP2/FSTL1/PLXND1/EGF/FGF2/RREB1/PPARD/SRF/LOXL2/FGFR1/GLIPR2/DAB2IP/ACTA2/ETS1/SP1/CORO1C/PTPN11/PXN/LGMN/SPRED1/MAP2K3/STAT5A/ITGA3/PRKCA/MAPRE2/PRKD2/CD40/MYH9	39	879	260	13973	3.50528e-07	2.70398	1.859	3.84528	5.46658e-05	Astrocyte	Up	Astrocyte_Up
Astrocyte_1	BP	GO:2000147	positive regulation of cell motility	57/879	453/13973	PDPN/AKIRIN1/PIK3R3/F3/IL6R/TGFB2/FAM110C/PRKCE/IL1R1/ITGAV/BMPR2/NRP2/FN1/EGF/FGF2/DAB2/F2R/CXCL14/RREB1/NEDD9/AKAP12/SOD2/HGF/PODXL/TCAF2/ZNF703/FGFR1/SDCBP/PLAA/GLIPR2/DAB2IP/CAMK1D/ITGB1/ETS1/ANO6/SP1/IRS2/ARHGEF7/GAS6/PGF/LGMN/SMAD3/CEMIP/NTRK3/IGF1R/MAP2K3/STAT5A/STAT3/ITGA3/PRKCA/MAPRE2/ICAM1/PRKD2/BMP2/CD40/PREX1/XBP1	57	879	453	13973	3.82076e-07	2.22331	1.63906	2.97011	5.83317e-05	Astrocyte	Up	Astrocyte_Up
Astrocyte_1	BP	GO:0040017	positive regulation of locomotion	58/879	465/13973	PDPN/AKIRIN1/PIK3R3/F3/IL6R/TGFB2/FAM110C/PRKCE/IL1R1/ITGAV/BMPR2/NRP2/FN1/EGF/FGF2/DAB2/F2R/CXCL14/RREB1/NEDD9/TPBG/AKAP12/SOD2/HGF/PODXL/TCAF2/ZNF703/FGFR1/SDCBP/PLAA/GLIPR2/DAB2IP/CAMK1D/ITGB1/ETS1/ANO6/SP1/IRS2/ARHGEF7/GAS6/PGF/LGMN/SMAD3/CEMIP/NTRK3/IGF1R/MAP2K3/STAT5A/STAT3/ITGA3/PRKCA/MAPRE2/ICAM1/PRKD2/BMP2/CD40/PREX1/XBP1	58	879	465	13973	4.05041e-07	2.20197	1.62786	2.9342	6.13063e-05	Astrocyte	Up	Astrocyte_Up
Astrocyte_1	BP	GO:1902893	regulation of pri-miRNA transcription by RNA polymerase II	14/879	46/13973	TGFB2/FGF2/SMAD1/PPARD/SRF/BMPR1A/RELA/FOSL1/ETS1/SMAD6/SMAD3/NFATC3/STAT3/BMP2	14	879	46	13973	4.9485e-07	6.60459	3.24312	12.7896	7.2611e-05	Astrocyte	Up	Astrocyte_Up
Astrocyte_1	BP	GO:0010631	epithelial cell migration	38/879	255/13973	EPHA2/MACF1/PIK3R3/GADD45A/S100A2/RAB13/EFNA1/TGFB2/LGALS8/PRKCE/BMPR2/NRP2/FSTL1/PLXND1/EGF/FGF2/RREB1/PPARD/SRF/LOXL2/FGFR1/GLIPR2/DAB2IP/ETS1/SP1/CORO1C/PTPN11/PXN/LGMN/SPRED1/MAP2K3/STAT5A/ITGA3/PRKCA/MAPRE2/PRKD2/CD40/MYH9	38	879	255	13973	5.85464e-07	2.68089	1.83411	3.82843	8.36132e-05	Astrocyte	Up	Astrocyte_Up
Astrocyte_1	BP	GO:0061614	pri-miRNA transcription by RNA polymerase II	14/879	47/13973	TGFB2/FGF2/SMAD1/PPARD/SRF/BMPR1A/RELA/FOSL1/ETS1/SMAD6/SMAD3/NFATC3/STAT3/BMP2	14	879	47	13973	6.64337e-07	6.40399	3.15354	12.3534	9.30848e-05	Astrocyte	Up	Astrocyte_Up
Astrocyte_1	BP	GO:1902895	positive regulation of pri-miRNA transcription by RNA polymerase II	12/879	35/13973	TGFB2/FGF2/SMAD1/SRF/BMPR1A/RELA/FOSL1/ETS1/SMAD6/SMAD3/STAT3/BMP2	12	879	35	13973	7.71855e-07	7.86194	3.553	16.5318	0.000106456	Astrocyte	Up	Astrocyte_Up
Astrocyte_1	BP	GO:0090132	epithelium migration	38/879	258/13973	EPHA2/MACF1/PIK3R3/GADD45A/S100A2/RAB13/EFNA1/TGFB2/LGALS8/PRKCE/BMPR2/NRP2/FSTL1/PLXND1/EGF/FGF2/RREB1/PPARD/SRF/LOXL2/FGFR1/GLIPR2/DAB2IP/ETS1/SP1/CORO1C/PTPN11/PXN/LGMN/SPRED1/MAP2K3/STAT5A/ITGA3/PRKCA/MAPRE2/PRKD2/CD40/MYH9	38	879	258	13973	7.88625e-07	2.64376	1.80921	3.77397	0.000107923	Astrocyte	Up	Astrocyte_Up
Astrocyte_1	BP	GO:0002221	pattern recognition receptor signaling pathway	29/879	174/13973	MAPKAPK2/PRKCE/NMI/RFTN1/TNIP2/UBE2D3/ALPK1/TLR2/OTULIN/ERBIN/IRF1/TNIP1/RIPK1/FLOT1/NOD1/MFHAS1/CTSB/DDX58/DAB2IP/IRF7/LGR4/TRAF6/RELA/NFKBIA/LGMN/SEC14L1/COLEC12/TICAM1/CD40	29	879	174	13973	1.28263e-06	3.04642	1.95856	4.595	0.000165253	Astrocyte	Up	Astrocyte_Up
Astrocyte_1	BP	GO:0007264	small GTPase mediated signal transduction	55/879	460/13973	PDPN/RRAGC/ARHGAP29/CDC42SE1/SHC1/ARHGEF11/TGFB2/SIPA1L2/RND3/NGEF/RASSF1/ARHGEF3/KALRN/BCL6/RASGEF1B/FGF2/TRIO/ERBIN/F2R/ARAP3/ARHGAP26/RREB1/FLOT1/CDKN1A/TIAM2/GNA12/PSD3/ARHGAP39/ABCA1/DAB2IP/RALGDS/VAV2/GBF1/ARHGEF17/USP28/ARHGEF12/RND1/RAP1B/RAB21/IRS2/ARHGEF7/RAB15/CCDC88C/DENND4A/AKAP13/ARHGAP17/RAP1GAP2/ITGA3/MAPRE2/TRIP10/PLEKHG2/CADM4/NUCB1/PREX1/ARHGAP8	55	879	460	13973	3.04076e-06	2.09111	1.53459	2.80418	0.000342395	Astrocyte	Up	Astrocyte_Up
Astrocyte_1	BP	GO:0071496	cellular response to external stimulus	37/879	267/13973	SLC9A1/SESN2/RRAGC/MFSD2A/GADD45A/SH3GLB1/IFI16/BMPR2/NIM1K/IRF1/BAK1/CDKN1A/PIM1/SRF/MAP3K5/AQP1/UPP1/TNFRSF10B/KLF10/FAS/FOSL1/TNFRSF1A/LTBR/PTPN11/ULK1/FOXO1/STK24/GAS6/CLEC16A/MAP1LC3B/MAP3K14/PPP1R9B/DSC2/ICAM1/CD40/MN1/XBP1	37	879	267	13973	4.78609e-06	2.45747	1.67577	3.51676	0.000491869	Astrocyte	Up	Astrocyte_Up
Astrocyte_1	BP	GO:0071346	cellular response to interferon-gamma	24/879	138/13973	GBP3/GBP1/ACTR3/NMI/STAT1/PARP9/RAB43/CAMK2D/TLR2/IRF1/HLA-F/HLA-E/ZYX/ASS1/IRF7/TRIM5/TRIM22/CD44/RAB20/PML/CIITA/NLRC5/ICAM1/IFNGR2	24	879	138	13973	4.87904e-06	3.19561	1.95623	5.02786	0.000500447	Astrocyte	Up	Astrocyte_Up
Astrocyte_1	BP	GO:0035456	response to interferon-beta	9/879	23/13973	IFI16/STAT1/PLSCR1/IRF1/IFITM2/IFITM3/XAF1/BST2/IFNAR2	9	879	23	13973	5.42425e-06	9.66171	3.67744	24.0269	0.00055102	Astrocyte	Up	Astrocyte_Up
Astrocyte_1	BP	GO:0071354	cellular response to interleukin-6	11/879	35/13973	IL6R/STAT1/PID1/ST3GAL6/IL6ST/RIPK1/RELA/PTPN11/STAT3/SBNO2/ICAM1	11	879	35	13973	5.91126e-06	6.89937	3.0404	14.683	0.000595733	Astrocyte	Up	Astrocyte_Up
Astrocyte_1	BP	GO:0070741	response to interleukin-6	11/879	36/13973	IL6R/STAT1/PID1/ST3GAL6/IL6ST/RIPK1/RELA/PTPN11/STAT3/SBNO2/ICAM1	11	879	36	13973	8.03177e-06	6.62291	2.93125	14.0116	0.00076583	Astrocyte	Up	Astrocyte_Up
Astrocyte_1	BP	GO:0043547	positive regulation of GTPase activity	44/879	351/13973	EPHA2/ASAP3/GRHL3/ARHGAP29/ARHGEF11/RGS16/SIPA1L2/LIMS1/RANBP2/RGPD5/NGEF/KALRN/TBC1D14/TBC1D1/F2R/ARAP3/ARHGAP26/NEDD9/TIAM2/ASAP1/ARHGAP39/DAB2IP/USP6NL/ITGB1/ELMOD1/ARHGEF12/TBC1D30/TBC1D15/RIC8B/CORO1C/ARHGEF7/BNIP2/NTRK3/ARHGAP17/RAP1GAP2/ERBB2/MAPRE2/ICAM1/SEC23B/CD40/PREX1/TBC1D10A/ARFGAP3/ARHGAP8	44	879	351	13973	9.03927e-06	2.19462	1.55019	3.04394	0.000843622	Astrocyte	Up	Astrocyte_Up
Astrocyte_1	BP	GO:0060333	interferon-gamma-mediated signaling pathway	17/879	81/13973	GBP1/NMI/STAT1/PARP9/CAMK2D/IRF1/HLA-F/HLA-E/IRF7/TRIM5/TRIM22/CD44/PML/CIITA/NLRC5/ICAM1/IFNGR2	17	879	81	13973	9.13813e-06	4.01478	2.19403	6.97494	0.000851345	Astrocyte	Up	Astrocyte_Up
Astrocyte_1	BP	GO:0043065	positive regulation of apoptotic process	55/879	478/13973	SLC9A1/GADD45A/ADAMTSL4/MCL1/ARHGEF11/ATF6/TGFB2/TP53BP2/BARD1/NGEF/CTNNB1/ARHGEF3/FAM162A/KALRN/BCL6/BMPR1B/CAMK2D/TRIO/CTNNA1/RIPK1/BAK1/MAP3K5/IL20RA/AKAP12/TIAM2/SOD2/TNFRSF10B/BNIP3L/RNF122/STK3/DAB2IP/VAV2/NACC2/CAMK1D/ITGB1/FAS/TRAF6/FOSL1/ARHGEF17/ZBTB16/ARHGEF12/TNFRSF1A/LTBR/ANO6/FOXO1/ARHGEF7/SAV1/PML/AKAP13/NUPR1/PLEKHG2/BMP2/PLAGL2/CD40/PREX1	55	879	478	13973	9.59107e-06	1.9993	1.46829	2.67874	0.000883166	Astrocyte	Up	Astrocyte_Up
Astrocyte_1	BP	GO:0043087	regulation of GTPase activity	50/879	420/13973	EPHA2/ASAP3/GRHL3/ARHGAP29/CDC42SE1/ARHGEF11/RGS16/SIPA1L2/LIMS1/RANBP2/RGPD5/NGEF/KALRN/PLXND1/BCL6/TBC1D14/TBC1D1/EPHA5/F2R/ARAP3/ARHGAP26/NEDD9/TIAM2/PLXNA4/ASAP1/ARHGAP39/DAB2IP/VAV2/USP6NL/ITGB1/ELMOD1/ARHGEF12/TBC1D30/TBC1D15/RIC8B/CORO1C/ARHGEF7/BNIP2/NTRK3/ARHGAP17/RAP1GAP2/ERBB2/MAPRE2/ICAM1/SEC23B/CD40/PREX1/TBC1D10A/ARFGAP3/ARHGAP8	50	879	420	13973	9.65704e-06	2.07399	1.49904	2.81833	0.000885631	Astrocyte	Up	Astrocyte_Up
Astrocyte_1	BP	GO:0043068	positive regulation of programmed cell death	56/879	491/13973	SLC9A1/GADD45A/ADAMTSL4/MCL1/ARHGEF11/ATF6/TGFB2/TP53BP2/BARD1/NGEF/CTNNB1/ARHGEF3/FAM162A/KALRN/BCL6/BMPR1B/CAMK2D/TRIO/CTNNA1/RIPK1/BAK1/CDKN1A/MAP3K5/IL20RA/AKAP12/TIAM2/SOD2/TNFRSF10B/BNIP3L/RNF122/STK3/DAB2IP/VAV2/NACC2/CAMK1D/ITGB1/FAS/TRAF6/FOSL1/ARHGEF17/ZBTB16/ARHGEF12/TNFRSF1A/LTBR/ANO6/FOXO1/ARHGEF7/SAV1/PML/AKAP13/NUPR1/PLEKHG2/BMP2/PLAGL2/CD40/PREX1	56	879	491	13973	1.03394e-05	1.98003	1.45841	2.64574	0.00093044	Astrocyte	Up	Astrocyte_Up
Astrocyte_1	BP	GO:0043542	endothelial cell migration	28/879	186/13973	EPHA2/PIK3R3/GADD45A/S100A2/RAB13/EFNA1/LGALS8/BMPR2/NRP2/FSTL1/PLXND1/EGF/FGF2/SRF/LOXL2/FGFR1/DAB2IP/ETS1/SP1/PXN/LGMN/SPRED1/MAP2K3/STAT5A/PRKCA/PRKD2/CD40/MYH9	28	879	186	13973	1.44853e-05	2.69342	1.72389	4.07277	0.00122196	Astrocyte	Up	Astrocyte_Up
Astrocyte_1	BP	GO:0051056	regulation of small GTPase mediated signal transduction	38/879	291/13973	ARHGAP29/CDC42SE1/SHC1/ARHGEF11/TGFB2/SIPA1L2/NGEF/ARHGEF3/KALRN/BCL6/TRIO/ERBIN/F2R/ARAP3/ARHGAP26/FLOT1/TIAM2/PSD3/ARHGAP39/ABCA1/DAB2IP/VAV2/GBF1/ARHGEF17/ARHGEF12/IRS2/ARHGEF7/DENND4A/AKAP13/ARHGAP17/RAP1GAP2/ITGA3/MAPRE2/TRIP10/PLEKHG2/CADM4/PREX1/ARHGAP8	38	879	291	13973	1.45041e-05	2.29317	1.57442	3.26068	0.00122196	Astrocyte	Up	Astrocyte_Up
Astrocyte_1	BP	GO:0002224	toll-like receptor signaling pathway	22/879	129/13973	MAPKAPK2/PRKCE/NMI/RFTN1/TNIP2/UBE2D3/TLR2/IRF1/TNIP1/RIPK1/FLOT1/MFHAS1/CTSB/DAB2IP/IRF7/LGR4/TRAF6/NFKBIA/LGMN/COLEC12/TICAM1/CD40	22	879	129	13973	1.65341e-05	3.11536	1.86422	4.99374	0.00137327	Astrocyte	Up	Astrocyte_Up
Astrocyte_1	BP	GO:0043123	positive regulation of I-kappaB kinase/NF-kappaB signaling	25/879	160/13973	PRKCE/SHISA5/TNIP2/ALPK1/F2R/RIPK1/TRAF3IP2/NOD1/TNFRSF10B/NEK6/TRIM5/TRIM22/TRAF6/RELA/TNFRSF1A/LTBR/GOLT1B/AKAP13/LITAF/MAP3K14/TICAM1/CC2D1A/BRD4/BST2/CD40	25	879	160	13973	2.15965e-05	2.8098	1.74625	4.35696	0.00170271	Astrocyte	Up	Astrocyte_Up
Astrocyte_1	BP	GO:0031589	cell-substrate adhesion	40/879	319/13973	PDPN/SLC9A1/MACF1/GBP1/EFNA1/NID1/EMILIN1/PRKCE/LIMS1/ITGAV/FN1/BCL6/SPOCK1/DUSP22/RREB1/NEDD9/PPARD/SRF/RADIL/COL26A1/ZYX/ITGB1/COL13A1/VCL/CD44/PPFIA1/FZD4/CD63/CORO1C/PXN/ARHGEF7/GAS6/ACTN1/FBLN5/SMAD6/SMAD3/PKD1/DUSP3/ITGA3/PREX1	40	879	319	13973	2.27706e-05	2.18966	1.5198	3.08325	0.00177934	Astrocyte	Up	Astrocyte_Up
Astrocyte_1	BP	GO:0010717	regulation of epithelial to mesenchymal transition	17/879	87/13973	PDPN/EFNA1/TGFB2/CTNNB1/WWTR1/DAB2/LOXL2/ZNF703/SDCBP/GLIPR2/DAB2IP/SPRED1/SMAD3/VASN/LDLRAD4/SPRED3/BMP2	17	879	87	13973	2.46427e-05	3.6687	2.0147	6.33446	0.0019059	Astrocyte	Up	Astrocyte_Up
Astrocyte_1	BP	GO:0001837	epithelial to mesenchymal transition	22/879	133/13973	PDPN/PEF1/EFNA1/TGFB2/CTNNB1/WWTR1/DAB2/HGF/LOXL2/ZNF703/FGFR1/SDCBP/GLIPR2/AKNA/DAB2IP/DLG5/SPRED1/SMAD3/VASN/LDLRAD4/SPRED3/BMP2	22	879	133	13973	2.70608e-05	3.00219	1.79892	4.80455	0.00205382	Astrocyte	Up	Astrocyte_Up
Astrocyte_1	BP	GO:0070371	ERK1 and ERK2 cascade	33/879	245/13973	EPHA2/GBP1/SHC1/EMILIN1/ITGAV/FN1/OXTR/EGF/FGF2/F2R/TNIP1/RANBP9/TPBG/AKAP12/NOD1/MFHAS1/GLIPR2/DAB2IP/CD44/RAP1B/PTPN11/GAS6/SPRED1/MAP2K1/ERBB2/DUSP3/PRKCA/ICAM1/SPRED3/PRKD2/BMP2/PTPN1/ARHGAP8	33	879	245	13973	2.7879e-05	2.37002	1.57962	3.45784	0.00210684	Astrocyte	Up	Astrocyte_Up
Astrocyte_1	BP	GO:0045600	positive regulation of fat cell differentiation	13/879	56/13973	SOX13/NOCT/RREB1/PPARD/PIM1/STK3/ZBTB16/SAV1/ZBTB7C/CARM1/ZFP36/BMP2/XBP1	13	879	56	13973	3.32686e-05	4.55525	2.23847	8.66966	0.00245444	Astrocyte	Up	Astrocyte_Up
Astrocyte_1	BP	GO:0042060	wound healing	49/879	429/13973	PDPN/GRHL3/MACF1/F3/TGFB2/PRKCE/FN1/SLC11A1/SERPINE2/RAB5A/ITGA9/PROS1/PLSCR1/ANXA5/FGF2/F2R/IRF1/RREB1/PPARD/CDKN1A/SRF/DST/MAP3K5/GNA12/GNA14/VAV2/ITGB1/VCL/HPS5/CD59/CD44/SERPING1/UBASH3B/ETS1/ANO6/ELK3/PTPN11/DGKH/GAS6/SMAD3/TRIM72/ERBB2/PRKCA/MYL12A/CADM4/PLAUR/CD40/XBP1/MYH9	49	879	429	13973	3.5482e-05	1.97511	1.42395	2.68943	0.00259598	Astrocyte	Up	Astrocyte_Up
Astrocyte_1	BP	GO:0009615	response to virus	36/879	281/13973	ENO1/GBP3/GBP1/ADAR/IFI16/LGALS8/NMI/STAT1/PARP9/DTX3L/PLSCR1/IRF1/TRAF3IP2/ZC3HAV1/BNIP3L/DDX58/POLR3A/ACTA2/GBF1/IFITM2/IFITM3/IRF7/TRIM5/TRIM22/RELA/FOSL1/TPT1/PML/NLRC5/MAP3K14/SEC14L1/TICAM1/BST2/CD40/IFNAR2/IFNGR2	36	879	281	13973	3.65984e-05	2.23939	1.52187	3.2121	0.00266291	Astrocyte	Up	Astrocyte_Up
Astrocyte_1	BP	GO:0032103	positive regulation of response to external stimulus	46/879	396/13973	AKIRIN1/F3/IL6R/MUC1/IFI16/NMI/BMPR2/NFKBIZ/PARP9/PLSCR1/FGF2/TLR2/OSMR/IL6ST/CXCL14/TNIP1/RIPK1/HLA-F/HLA-E/PSMB9/TPBG/NOD1/FGFR1/CAMK1D/IRF7/TRIM5/TRAF6/NEAT1/RELA/ETS1/TNFRSF1A/ANO6/GAS6/NFKBIA/PGF/LGMN/SMAD3/NTRK3/ABCC1/NUPR1/NLRC5/PRKCA/PVR/NECTIN2/RELB/PRKD2	46	879	396	13973	4.04583e-05	2.01059	1.43359	2.76438	0.00291167	Astrocyte	Up	Astrocyte_Up
Astrocyte_1	BP	GO:0048762	mesenchymal cell differentiation	28/879	197/13973	PDPN/PEF1/EFNA1/TGFB2/STAT1/NRP2/FN1/CTNNB1/WWTR1/DAB2/RADIL/HGF/LOXL2/ZNF703/FGFR1/SDCBP/GLIPR2/AKNA/DAB2IP/DLG5/BMPR1A/CORO1C/SPRED1/SMAD3/VASN/LDLRAD4/SPRED3/BMP2	28	879	197	13973	4.22769e-05	2.5161	1.61346	3.79562	0.00301381	Astrocyte	Up	Astrocyte_Up
Astrocyte_1	BP	GO:0061448	connective tissue development	28/879	197/13973	COL11A1/IL6R/GLI2/BMPR2/KLF7/BMPR1B/FGF2/SMAD1/PPARD/SRF/BMP1/SLC39A14/LOXL2/SULF1/ARID5B/BMPR1A/ACTA2/CD44/SERPINH1/ZBTB16/CHST11/PTPN11/SMAD3/CHSY1/PKD1/ZNF516/BMP2/XBP1	28	879	197	13973	4.22769e-05	2.5161	1.61346	3.79562	0.00301381	Astrocyte	Up	Astrocyte_Up
Astrocyte_1	BP	GO:0097193	intrinsic apoptotic signaling pathway	33/879	251/13973	ENO1/EPHA2/MCL1/MUC1/IFI16/TP53BP2/PDK1/SHISA5/BAK1/CDKN1A/MAP3K5/IL20RA/SOD2/TNFRSF10B/TOPORS/DAB2IP/NACC2/CD44/MAPK8IP1/USP28/TNFRSF1A/YBX3/TPT1/STK24/ERO1A/PML/NUPR1/MAPK7/STK11/PLAUR/PLAGL2/PTPN1/XBP1	33	879	251	13973	4.56e-05	2.30373	1.53647	3.35845	0.00320743	Astrocyte	Up	Astrocyte_Up
Astrocyte_1	BP	GO:0010718	positive regulation of epithelial to mesenchymal transition	11/879	44/13973	PDPN/TGFB2/CTNNB1/WWTR1/DAB2/LOXL2/ZNF703/SDCBP/GLIPR2/SMAD3/BMP2	11	879	44	13973	6.44792e-05	5.01458	2.27816	10.2142	0.00423638	Astrocyte	Up	Astrocyte_Up
Astrocyte_1	BP	GO:0032481	positive regulation of type I interferon production	14/879	68/13973	IFI16/STAT1/LRRFIP1/CTNNB1/TLR2/IRF1/FLOT1/DDX58/POLR3A/NFKB2/IRF7/RELA/PTPN11/TICAM1	14	879	68	13973	6.95539e-05	3.90813	1.99625	7.16745	0.00452477	Astrocyte	Up	Astrocyte_Up
Astrocyte_1	BP	GO:0061036	positive regulation of cartilage development	8/879	24/13973	BMPR2/BMPR1B/SMAD1/BMP1/LOXL2/ZBTB16/SMAD3/BMP2	8	879	24	13973	7.06284e-05	7.50444	2.77277	18.6575	0.00458339	Astrocyte	Up	Astrocyte_Up
Astrocyte_1	BP	GO:0043410	positive regulation of MAPK cascade	48/879	429/13973	MAP3K6/GADD45A/SHC1/EFNA1/MAPKAPK2/TGFB2/PRKCE/RELL1/EGF/FGF2/F2R/ADRA1B/DUSP22/RIPK1/TPBG/MAP3K5/AKAP12/NOD1/HGF/MFHAS1/FGFR1/SDCBP/STK3/GLIPR2/DAB2IP/TRIM5/CD44/TRAF6/MAPK8IP1/FZD4/LTBR/RAP1B/PTPN11/GAS6/MAP2K1/AKAP13/NTRK3/IGF1R/ADORA2B/MAP2K3/ERBB2/PRKCA/ICAM1/PRKD2/BMP2/CD40/PTPN1/ARHGAP8	48	879	429	13973	7.13783e-05	1.92728	1.38519	2.63118	0.00462069	Astrocyte	Up	Astrocyte_Up
Astrocyte_1	BP	GO:0070372	regulation of ERK1 and ERK2 cascade	30/879	227/13973	EPHA2/GBP1/SHC1/EMILIN1/FN1/FGF2/F2R/TNIP1/RANBP9/TPBG/AKAP12/NOD1/MFHAS1/GLIPR2/DAB2IP/CD44/RAP1B/PTPN11/GAS6/SPRED1/MAP2K1/ERBB2/DUSP3/PRKCA/ICAM1/SPRED3/PRKD2/BMP2/PTPN1/ARHGAP8	30	879	227	13973	9.05742e-05	2.31312	1.51055	3.43319	0.00565543	Astrocyte	Up	Astrocyte_Up
Astrocyte_1	BP	GO:0033500	carbohydrate homeostasis	27/879	195/13973	SESN2/GCLM/GCKR/PRKCE/RAB11FIP5/KLF7/EPHA5/SLC9B2/PPARD/SRF/SLC39A14/HK1/CRY2/CRY1/PTPN11/FOXO1/IRS2/GAS6/PYGL/IGF1R/STAT3/FOXK2/STK11/ICAM1/BACE2/XBP1/PIM3	27	879	195	13973	9.08836e-05	2.43791	1.55116	3.70071	0.00566136	Astrocyte	Up	Astrocyte_Up
Astrocyte_1	BP	GO:0042593	glucose homeostasis	27/879	195/13973	SESN2/GCLM/GCKR/PRKCE/RAB11FIP5/KLF7/EPHA5/SLC9B2/PPARD/SRF/SLC39A14/HK1/CRY2/CRY1/PTPN11/FOXO1/IRS2/GAS6/PYGL/IGF1R/STAT3/FOXK2/STK11/ICAM1/BACE2/XBP1/PIM3	27	879	195	13973	9.08836e-05	2.43791	1.55116	3.70071	0.00566136	Astrocyte	Up	Astrocyte_Up
Astrocyte_1	BP	GO:0032872	regulation of stress-activated MAPK cascade	23/879	154/13973	GADD45A/TGFB2/RELL1/DUSP22/RIPK1/MAP3K5/NOD1/HGF/MFHAS1/SDCBP/STK3/DAB2IP/FAS/HIPK3/TRAF6/MAPK8IP1/LTBR/FOXO1/DACT1/MAP2K1/IGF1R/DUSP3/BMP2	23	879	154	13973	9.31727e-05	2.65845	1.61938	4.18936	0.0057835	Astrocyte	Up	Astrocyte_Up
Astrocyte_1	BP	GO:0051607	defense response to virus	28/879	206/13973	GBP3/GBP1/ADAR/IFI16/STAT1/PARP9/DTX3L/PLSCR1/IRF1/TRAF3IP2/ZC3HAV1/BNIP3L/DDX58/POLR3A/IFITM2/IFITM3/IRF7/TRIM5/TRIM22/RELA/PML/NLRC5/MAP3K14/SEC14L1/TICAM1/BST2/CD40/IFNAR2	28	879	206	13973	9.41789e-05	2.38736	1.53301	3.59463	0.00581181	Astrocyte	Up	Astrocyte_Up
Astrocyte_1	BP	GO:0140546	defense response to symbiont	28/879	206/13973	GBP3/GBP1/ADAR/IFI16/STAT1/PARP9/DTX3L/PLSCR1/IRF1/TRAF3IP2/ZC3HAV1/BNIP3L/DDX58/POLR3A/IFITM2/IFITM3/IRF7/TRIM5/TRIM22/RELA/PML/NLRC5/MAP3K14/SEC14L1/TICAM1/BST2/CD40/IFNAR2	28	879	206	13973	9.41789e-05	2.38736	1.53301	3.59463	0.00581181	Astrocyte	Up	Astrocyte_Up
Astrocyte_1	BP	GO:0051403	stress-activated MAPK cascade	30/879	228/13973	MAP3K6/GADD45A/MAPKAPK2/TGFB2/TNIP2/RELL1/DUSP22/RIPK1/MAP3K5/NOD1/HGF/MFHAS1/SDCBP/STK3/DAB2IP/FAS/HIPK3/TRAF6/MAPK8IP1/LTBR/FOXO1/DACT1/MAP2K1/IGF1R/ADORA2B/MAP2K3/DUSP3/ZFP36/BMP2/PTPN1	30	879	228	13973	9.8193e-05	2.30126	1.50299	3.41507	0.00599647	Astrocyte	Up	Astrocyte_Up
Astrocyte_1	BP	GO:0015914	phospholipid transport	15/879	79/13973	MFSD2A/OSBPL10/PLSCR4/PLSCR1/PLEKHA8/ABCA1/OSBPL5/PITPNM1/ANO6/PITPNM2/ATP11A/ABCA3/ABCC1/LDLR/ATP9A	15	879	79	13973	0.000103068	3.53405	1.86223	6.30403	0.00622937	Astrocyte	Up	Astrocyte_Up
Astrocyte_1	BP	GO:0031098	stress-activated protein kinase signaling cascade	31/879	241/13973	MAP3K6/GADD45A/MAPKAPK2/TGFB2/TNIP2/RELL1/DUSP22/RIPK1/MAP3K5/NOD1/HGF/MFHAS1/SDCBP/STK3/DAB2IP/FAS/HIPK3/TRAF6/MAPK8IP1/LTBR/FOXO1/DACT1/CCDC88C/MAP2K1/IGF1R/ADORA2B/MAP2K3/DUSP3/ZFP36/BMP2/PTPN1	31	879	241	13973	0.000115679	2.24257	1.47643	3.30499	0.006767	Astrocyte	Up	Astrocyte_Up
Astrocyte_1	BP	GO:0070302	regulation of stress-activated protein kinase signaling cascade	23/879	157/13973	GADD45A/TGFB2/RELL1/DUSP22/RIPK1/MAP3K5/NOD1/HGF/MFHAS1/SDCBP/STK3/DAB2IP/FAS/HIPK3/TRAF6/MAPK8IP1/LTBR/FOXO1/DACT1/MAP2K1/IGF1R/DUSP3/BMP2	23	879	157	13973	0.000125632	2.59838	1.5839	4.09081	0.00725288	Astrocyte	Up	Astrocyte_Up
Astrocyte_1	BP	GO:0070482	response to oxygen levels	39/879	336/13973	ENO1/PDPN/SLC9A1/PLK3/LMNA/TGFB2/EGLN1/PRKCE/EPAS1/PDK1/OXTR/FAM162A/PLOD2/SOD3/TLR2/PAM/STC2/PSMB9/PPARD/CDKN1A/SRF/SOD2/AQP1/HILPDA/LOXL2/BNIP3L/NDRG1/SLC2A8/FAS/ETS1/FOXO1/ERO1A/PGF/SMAD3/PML/VASN/EEF2K/ICAM1/BMP2	39	879	336	13973	0.0001559	2.00037	1.38414	2.82296	0.0086414	Astrocyte	Up	Astrocyte_Up
Astrocyte_1	BP	GO:0045765	regulation of angiogenesis	29/879	223/13973	EPHA2/GADD45A/F3/EFNA1/TGFB2/EGLN1/EMILIN1/STAT1/CTNNB1/PLXND1/FGF2/SMAD1/AQP1/HGF/SULF1/DAB2IP/ITGB1/ADAM12/ETS1/SP1/PGF/SPRED1/PML/MAPK7/ERBB2/PRKCA/PRKD2/CD40/XBP1	29	879	223	13973	0.000156832	2.26861	1.47064	3.38707	0.00868397	Astrocyte	Up	Astrocyte_Up
Astrocyte_1	BP	GO:0007249	I-kappaB kinase/NF-kappaB signaling	31/879	247/13973	PRKCE/STAT1/SHISA5/TNIP2/ALPK1/TLR2/F2R/TNIP1/RIPK1/TRAF3IP2/NOD1/TNFRSF10B/DAB2IP/NEK6/TRIM5/TRIM22/TRAF6/RELA/TNFRSF1A/LTBR/GOLT1B/NFKBIA/AKAP13/LITAF/MAP3K14/TICAM1/CC2D1A/BRD4/BST2/RELB/CD40	31	879	247	13973	0.000181706	2.17934	1.43576	3.20913	0.00984454	Astrocyte	Up	Astrocyte_Up
Astrocyte_1	BP	GO:0001525	angiogenesis	46/879	422/13973	EPHA2/CLIC4/PIK3R3/GADD45A/F3/SHC1/EFNA1/TGFB2/EGLN1/EMILIN1/EPAS1/ITGAV/STAT1/NRP2/FN1/RAMP1/CTNNB1/PLXND1/EGF/FGF2/SMAD1/OTULIN/SRF/AQP1/HGF/LOXL2/SULF1/DAB2IP/VAV2/ITGB1/ADAM12/AMOTL1/ETS1/SP1/ELK3/PGF/TNFAIP2/SPRED1/PML/MAPK7/ERBB2/PRKCA/PRKD2/CD40/XBP1/MYH9	46	879	422	13973	0.000185113	1.86783	1.33337	2.56454	0.00998817	Astrocyte	Up	Astrocyte_Up
Astrocyte_1	BP	GO:0032496	response to lipopolysaccharide	32/879	259/13973	MAPKAPK2/PRKCE/SLC11A1/PLSCR4/TNIP2/NOCT/TLR2/ERBIN/F2R/PPARD/AKAP12/SOD2/PLAA/DAB2IP/ASS1/NFKB2/TRIM5/TRAF6/RELA/MGST1/NFKBIA/GCH1/SMAD6/LITAF/PRKCA/SBNO2/TICAM1/ICAM1/ZFP36/CD40/GGT5/XBP1	32	879	259	13973	0.000192648	2.14134	1.42108	3.13311	0.0102896	Astrocyte	Up	Astrocyte_Up
Astrocyte_1	BP	GO:0038113	interleukin-9-mediated signaling pathway	4/879	6/13973	STAT1/STAT5A/STAT3/JAK3	4	879	6	13973	0.000210621	29.9172	4.27937	328.698	0.0110485	Astrocyte	Up	Astrocyte_Up
Astrocyte_1	BP	GO:0071104	response to interleukin-9	4/879	6/13973	STAT1/STAT5A/STAT3/JAK3	4	879	6	13973	0.000210621	29.9172	4.27937	328.698	0.0110485	Astrocyte	Up	Astrocyte_Up
Astrocyte_1	BP	GO:0071355	cellular response to interleukin-9	4/879	6/13973	STAT1/STAT5A/STAT3/JAK3	4	879	6	13973	0.000210621	29.9172	4.27937	328.698	0.0110485	Astrocyte	Up	Astrocyte_Up
Astrocyte_1	BP	GO:0060485	mesenchyme development	30/879	238/13973	PDPN/PEF1/EFNA1/TGFB2/STAT1/BMPR2/NRP2/FN1/CTNNB1/WWTR1/DAB2/RADIL/HGF/LOXL2/ZNF703/FGFR1/SDCBP/GLIPR2/AKNA/DAB2IP/DLG5/BMPR1A/ACTA2/CORO1C/SPRED1/SMAD3/VASN/LDLRAD4/SPRED3/BMP2	30	879	238	13973	0.000212627	2.18893	1.43138	3.2437	0.0111426	Astrocyte	Up	Astrocyte_Up
Astrocyte_1	BP	GO:0043122	regulation of I-kappaB kinase/NF-kappaB signaling	28/879	216/13973	PRKCE/STAT1/SHISA5/TNIP2/ALPK1/F2R/TNIP1/RIPK1/TRAF3IP2/NOD1/TNFRSF10B/DAB2IP/NEK6/TRIM5/TRIM22/TRAF6/RELA/TNFRSF1A/LTBR/GOLT1B/AKAP13/LITAF/MAP3K14/TICAM1/CC2D1A/BRD4/BST2/CD40	28	879	216	13973	0.000213529	2.25841	1.45242	3.39514	0.0111463	Astrocyte	Up	Astrocyte_Up
Astrocyte_1	BP	GO:1901342	regulation of vasculature development	29/879	227/13973	EPHA2/GADD45A/F3/EFNA1/TGFB2/EGLN1/EMILIN1/STAT1/CTNNB1/PLXND1/FGF2/SMAD1/AQP1/HGF/SULF1/DAB2IP/ITGB1/ADAM12/ETS1/SP1/PGF/SPRED1/PML/MAPK7/ERBB2/PRKCA/PRKD2/CD40/XBP1	29	879	227	13973	0.000213785	2.22191	1.44128	3.3156	0.0111463	Astrocyte	Up	Astrocyte_Up
Astrocyte_1	BP	GO:0038066	p38MAPK cascade	10/879	42/13973	GADD45A/MAPKAPK2/RELL1/MAP3K5/HGF/MFHAS1/DAB2IP/MAP2K3/ZFP36/BMP2	10	879	42	13973	0.000214102	4.69621	2.05224	9.83102	0.0111463	Astrocyte	Up	Astrocyte_Up
Astrocyte_1	BP	GO:0090287	regulation of cellular response to growth factor stimulus	30/879	239/13973	EMILIN1/CRIM1/BMPR2/FSTL1/ADAMTS3/FGF2/DAB2/ZNF703/FGFR1/SDCBP/SULF1/DAB2IP/DKK3/FZD4/CD63/CHST11/SPRED1/NEDD4/SMAD6/SMAD3/NTRK3/VASN/ITGA3/LDLRAD4/STK11/SPRED3/CADM4/PRKD2/PTPN1/PMEPA1	30	879	239	13973	0.000228931	2.1783	1.42455	3.22749	0.0117431	Astrocyte	Up	Astrocyte_Up
Astrocyte_1	BP	GO:0060337	type I interferon signaling pathway	14/879	76/13973	ADAR/STAT1/IRF1/HLA-F/HLA-E/IFITM2/IFITM3/IRF7/PTPN11/NLRC5/XAF1/BST2/PTPN1/IFNAR2	14	879	76	13973	0.000242692	3.40145	1.75115	6.17586	0.0123506	Astrocyte	Up	Astrocyte_Up
Astrocyte_1	BP	GO:0071357	cellular response to type I interferon	14/879	76/13973	ADAR/STAT1/IRF1/HLA-F/HLA-E/IFITM2/IFITM3/IRF7/PTPN11/NLRC5/XAF1/BST2/PTPN1/IFNAR2	14	879	76	13973	0.000242692	3.40145	1.75115	6.17586	0.0123506	Astrocyte	Up	Astrocyte_Up
Astrocyte_1	BP	GO:0051090	regulation of DNA-binding transcription factor activity	41/879	367/13973	EGLN1/LRRFIP1/CTNNB1/IL1RAP/EPHA5/TLR2/OTULIN/ERBIN/RIPK1/FLOT1/PIM1/MDFI/SRF/NOD1/STK3/DDX58/DAB2IP/CAMK1D/ARID5B/NFKB2/TRIM5/TRIM22/TRAF6/RELA/FOSL1/FZD4/GAS6/NFKBIA/SAV1/SMAD3/PKD1/GLIS2/NUPR1/NLRC5/FLOT2/STAT3/TICAM1/ICAM1/CEBPG/PRKD2/CD40	41	879	367	13973	0.00024396	1.91614	1.33939	2.67965	0.0123913	Astrocyte	Up	Astrocyte_Up
Astrocyte_1	BP	GO:0051091	positive regulation of DNA-binding transcription factor activity	29/879	230/13973	LRRFIP1/CTNNB1/IL1RAP/EPHA5/TLR2/RIPK1/FLOT1/SRF/NOD1/STK3/DDX58/CAMK1D/ARID5B/NFKB2/TRIM5/TRIM22/TRAF6/RELA/FOSL1/FZD4/SAV1/SMAD3/FLOT2/STAT3/TICAM1/ICAM1/CEBPG/PRKD2/CD40	29	879	230	13973	0.000267901	2.18827	1.4199	3.26391	0.0133632	Astrocyte	Up	Astrocyte_Up
Astrocyte_1	BP	GO:0030099	myeloid cell differentiation	38/879	334/13973	EPHA2/ADAR/IFI16/DYRK3/LBR/TMEM178A/EPAS1/STAT1/BCL6/WDR1/SLC9B2/TLR2/RIPK1/SRF/SNX10/MFHAS1/KAT6A/KLF10/IRF7/TRAF6/ZBTB16/UBASH3B/ETS1/LTBR/PTPN11/NFKBIA/ACTN1/PML/RARA/STAT3/PRKCA/SBNO2/JAK3/CEBPG/ZFP36/RELB/RBFOX2/MYH9	38	879	334	13973	0.000282851	1.95351	1.34555	2.76741	0.0139247	Astrocyte	Up	Astrocyte_Up
Astrocyte_1	BP	GO:0043534	blood vessel endothelial cell migration	16/879	96/13973	EPHA2/PIK3R3/GADD45A/EFNA1/FGF2/SRF/FGFR1/ETS1/SP1/SPRED1/MAP2K3/STAT5A/PRKCA/PRKD2/CD40/MYH9	16	879	96	13973	0.000300077	3.0156	1.63763	5.22985	0.0146229	Astrocyte	Up	Astrocyte_Up
Astrocyte_1	BP	GO:0030948	negative regulation of vascular endothelial growth factor receptor signaling pathway	5/879	11/13973	EMILIN1/DAB2IP/NEDD4/CADM4/PTPN1	5	879	11	13973	0.000326969	12.4731	3.005	49.1466	0.0155883	Astrocyte	Up	Astrocyte_Up
Astrocyte_1	BP	GO:0032230	positive regulation of synaptic transmission, GABAergic	5/879	11/13973	PRKCE/OXTR/ZDHHC3/NLGN2/HAP1	5	879	11	13973	0.000326969	12.4731	3.005	49.1466	0.0155883	Astrocyte	Up	Astrocyte_Up
Astrocyte_1	BP	GO:2000392	regulation of lamellipodium morphogenesis	5/879	11/13973	PDPN/RREB1/CD44/CORO1C/ARHGEF7	5	879	11	13973	0.000326969	12.4731	3.005	49.1466	0.0155883	Astrocyte	Up	Astrocyte_Up
Astrocyte_1	BP	GO:0010632	regulation of epithelial cell migration	26/879	200/13973	EPHA2/MACF1/GADD45A/EFNA1/TGFB2/PRKCE/BMPR2/NRP2/EGF/FGF2/RREB1/FGFR1/GLIPR2/DAB2IP/ETS1/SP1/CORO1C/LGMN/SPRED1/MAP2K3/STAT5A/ITGA3/PRKCA/MAPRE2/PRKD2/CD40	26	879	200	13973	0.000338479	2.26295	1.42946	3.45378	0.016007	Astrocyte	Up	Astrocyte_Up
Astrocyte_1	BP	GO:0051216	cartilage development	21/879	147/13973	COL11A1/GLI2/BMPR2/BMPR1B/FGF2/SMAD1/SRF/BMP1/SLC39A14/LOXL2/SULF1/BMPR1A/CD44/SERPINH1/ZBTB16/CHST11/PTPN11/SMAD3/CHSY1/PKD1/BMP2	21	879	147	13973	0.000345724	2.51878	1.4988	4.0433	0.0162622	Astrocyte	Up	Astrocyte_Up
Astrocyte_1	BP	GO:0002062	chondrocyte differentiation	15/879	88/13973	COL11A1/GLI2/BMPR2/BMPR1B/SLC39A14/LOXL2/SULF1/BMPR1A/SERPINH1/ZBTB16/CHST11/PTPN11/SMAD3/CHSY1/BMP2	15	879	88	13973	0.000357404	3.09628	1.64231	5.47565	0.0166633	Astrocyte	Up	Astrocyte_Up
Astrocyte_1	BP	GO:0007160	cell-matrix adhesion	26/879	201/13973	SLC9A1/MACF1/NID1/EMILIN1/LIMS1/ITGAV/FN1/BCL6/DUSP22/SRF/ZYX/ITGB1/COL13A1/VCL/CD44/PPFIA1/CD63/CORO1C/PXN/ARHGEF7/ACTN1/FBLN5/SMAD3/PKD1/DUSP3/ITGA3	26	879	201	13973	0.000366136	2.24989	1.42136	3.43308	0.0170104	Astrocyte	Up	Astrocyte_Up
Astrocyte_1	BP	GO:0097191	extrinsic apoptotic signaling pathway	25/879	191/13973	GCLM/MCL1/IL6R/TGFB2/ITGAV/TMBIM1/ZDHHC3/BMPR1B/CTNNA1/RIPK1/BAK1/HGF/TNFRSF10B/FGFR1/STK3/DAB2IP/FAS/ITPRIP/RELA/TNFRSF1A/LTBR/SMAD3/PML/MAPK7/ICAM1	25	879	191	13973	0.000393634	2.27976	1.42558	3.50798	0.017879	Astrocyte	Up	Astrocyte_Up
Astrocyte_1	BP	GO:0032728	positive regulation of interferon-beta production	8/879	30/13973	TLR2/IRF1/FLOT1/DDX58/POLR3A/IRF7/PTPN11/TICAM1	8	879	30	13973	0.000401092	5.45578	2.09395	12.7693	0.01814	Astrocyte	Up	Astrocyte_Up
Astrocyte_1	BP	GO:0007259	receptor signaling pathway via JAK-STAT	18/879	118/13973	GADD45A/IL6R/NMI/STAT1/PARP9/EGF/IL6ST/F2R/INPP5F/CLCF1/TNFRSF1A/SOCS2/PKD1/STAT5A/STAT3/JAK3/CD40/IFNAR2	18	879	118	13973	0.000401097	2.71605	1.53948	4.5415	0.01814	Astrocyte	Up	Astrocyte_Up
Astrocyte_1	BP	GO:0048514	blood vessel morphogenesis	51/879	499/13973	EPHA2/CLIC4/PIK3R3/GADD45A/F3/SHC1/EFNA1/TGFB2/EGLN1/EMILIN1/EPAS1/ITGAV/STAT1/BMPR2/NRP2/FN1/RAMP1/CTNNB1/PLXND1/TIPARP/EGF/FGF2/SMAD1/OTULIN/BAK1/SRF/AQP1/HGF/LOXL2/SULF1/DAB2IP/VAV2/ITGB1/BMPR1A/ADAM12/FZD4/AMOTL1/ETS1/SP1/ELK3/PGF/TNFAIP2/SPRED1/PML/MAPK7/ERBB2/PRKCA/PRKD2/CD40/XBP1/MYH9	51	879	499	13973	0.000406602	1.73857	1.26412	2.34864	0.0183733	Astrocyte	Up	Astrocyte_Up
Astrocyte_1	BP	GO:0042594	response to starvation	23/879	170/13973	SESN2/RRAGC/MFSD2A/SH3GLB1/IFI16/BMPR2/NIM1K/CDKN1A/MAP3K5/UPP1/KLF10/FAS/ULK1/FOXO1/STK24/GAS6/CLEC16A/MAP1LC3B/SSTR2/FOXK2/DSC2/ZFP36/XBP1	23	879	170	13973	0.000412225	2.36629	1.44651	3.71197	0.0185165	Astrocyte	Up	Astrocyte_Up
Astrocyte_1	BP	GO:0019058	viral life cycle	35/879	305/13973	EPHA2/ADAR/IFI16/RANBP2/ITGAV/RAB5A/RAB43/PLSCR1/TNIP1/CDHR3/ZC3HAV1/SLC20A2/PCSK5/STOM/USP6NL/ITGB1/IFITM2/IFITM3/NUP98/TRIM5/TRIM22/TPCN2/DDX6/GAS6/NEDD4/PML/CIITA/ICAM1/LDLR/BST2/PVR/NECTIN2/SLC1A5/STAU1/MORC2	35	879	305	13973	0.000412984	1.96952	1.33426	2.83	0.0185348	Astrocyte	Up	Astrocyte_Up
Astrocyte_1	BP	GO:0034340	response to type I interferon	14/879	80/13973	ADAR/STAT1/IRF1/HLA-F/HLA-E/IFITM2/IFITM3/IRF7/PTPN11/NLRC5/XAF1/BST2/PTPN1/IFNAR2	14	879	80	13973	0.000421485	3.19436	1.64986	5.77423	0.0188045	Astrocyte	Up	Astrocyte_Up
Astrocyte_1	BP	GO:0048525	negative regulation of viral process	13/879	71/13973	IFI16/STAT1/PLSCR1/TNIP1/ZC3HAV1/IFITM2/IFITM3/TRIM5/PML/CIITA/BST2/ZFP36/MORC2	13	879	71	13973	0.000426137	3.37346	1.6889	6.25862	0.01898	Astrocyte	Up	Astrocyte_Up
Astrocyte_1	BP	GO:0009617	response to bacterium	46/879	439/13973	EPHA2/IL6R/SHC1/MR1/MAPKAPK2/PRKCE/SLC11A1/PLSCR4/TNIP2/NOCT/TLR2/ERBIN/F2R/HLA-E/PPARD/FKBP5/AKAP12/SOD2/NOD1/AQP1/PLAA/DAB2IP/ASS1/NFKB2/TRIM5/TRAF6/RELA/TNFRSF1A/MGST1/NFKBIA/PYGL/GCH1/TMEM229B/SMAD6/LITAF/NLRC5/PRKCA/COLEC12/SBNO2/TICAM1/ICAM1/ZFP36/BMP2/CD40/GGT5/XBP1	46	879	439	13973	0.00044967	1.78457	1.2749	2.44831	0.0197946	Astrocyte	Up	Astrocyte_Up
Astrocyte_1	BP	GO:0060393	regulation of pathway-restricted SMAD protein phosphorylation	11/879	54/13973	TGFB2/EMILIN1/BMPR2/DAB2/RBPMS/SDCBP/BMPR1A/SMAD6/LDLRAD4/BMP2/PMEPA1	11	879	54	13973	0.00045192	3.84531	1.78195	7.61668	0.0197946	Astrocyte	Up	Astrocyte_Up
Astrocyte_1	BP	GO:0010761	fibroblast migration	9/879	38/13973	PRKCE/FGF2/AKAP12/GNA12/ITGB1/ARID5B/CORO1C/ARHGEF7/PML	9	879	38	13973	0.000460425	4.65954	1.93395	10.147	0.0200672	Astrocyte	Up	Astrocyte_Up
Astrocyte_1	BP	GO:0032648	regulation of interferon-beta production	10/879	46/13973	NMI/TLR2/IRF1/FLOT1/DDX58/POLR3A/IRF7/PTPN11/TICAM1/RELB	10	879	46	13973	0.000471802	4.17341	1.84066	8.62245	0.0204786	Astrocyte	Up	Astrocyte_Up
Astrocyte_1	BP	GO:0010634	positive regulation of epithelial cell migration	19/879	130/13973	TGFB2/PRKCE/BMPR2/NRP2/EGF/FGF2/RREB1/FGFR1/GLIPR2/ETS1/SP1/LGMN/MAP2K3/STAT5A/ITGA3/PRKCA/MAPRE2/PRKD2/CD40	19	879	130	13973	0.000486948	2.58379	1.49176	4.25253	0.0210496	Astrocyte	Up	Astrocyte_Up
Astrocyte_1	BP	GO:0045598	regulation of fat cell differentiation	17/879	110/13973	SOX13/WWTR1/NOCT/TRIO/RREB1/PPARD/PIM1/STK3/ZBTB16/FOXO1/SAV1/SMAD3/ZBTB7C/CARM1/ZFP36/BMP2/XBP1	17	879	110	13973	0.000492932	2.75688	1.53339	4.68115	0.0212387	Astrocyte	Up	Astrocyte_Up
Astrocyte_1	BP	GO:0046718	viral entry into host cell	18/879	120/13973	EPHA2/ITGAV/PLSCR1/CDHR3/SLC20A2/ITGB1/IFITM2/IFITM3/TRIM5/TRIM22/TPCN2/GAS6/CIITA/ICAM1/LDLR/PVR/NECTIN2/SLC1A5	18	879	120	13973	0.000493936	2.66247	1.51021	4.44776	0.0212639	Astrocyte	Up	Astrocyte_Up
Astrocyte_1	BP	GO:0002237	response to molecule of bacterial origin	32/879	273/13973	MAPKAPK2/PRKCE/SLC11A1/PLSCR4/TNIP2/NOCT/TLR2/ERBIN/F2R/PPARD/AKAP12/SOD2/PLAA/DAB2IP/ASS1/NFKB2/TRIM5/TRAF6/RELA/MGST1/NFKBIA/GCH1/SMAD6/LITAF/PRKCA/SBNO2/TICAM1/ICAM1/ZFP36/CD40/GGT5/XBP1	32	879	273	13973	0.00049668	2.01477	1.33889	2.94321	0.0213479	Astrocyte	Up	Astrocyte_Up
Astrocyte_1	BP	GO:0031668	cellular response to extracellular stimulus	26/879	205/13973	SESN2/RRAGC/MFSD2A/SH3GLB1/IFI16/BMPR2/NIM1K/CDKN1A/PIM1/SRF/MAP3K5/UPP1/KLF10/FAS/FOSL1/ULK1/FOXO1/STK24/GAS6/CLEC16A/MAP1LC3B/PPP1R9B/DSC2/ICAM1/MN1/XBP1	26	879	205	13973	0.000497696	2.19902	1.39003	3.35275	0.021373	Astrocyte	Up	Astrocyte_Up
Astrocyte_1	BP	GO:0016049	cell growth	43/879	405/13973	CDK11B/ENO1/SLC9A1/SESN2/MACF1/MFSD2A/ARHGEF11/TGFB2/BMPR2/NRP2/FN1/SERPINE2/CTNNB1/IL17RB/BCL6/IGFBP7/CAMK2D/JADE1/FSTL4/SPOCK1/PPARD/CDKN1A/SRF/PLXNA4/DPYSL2/SDCBP/PLAA/VCL/RAB21/SOCS2/ULK1/RNF6/ING1/MEG3/SMAD3/PML/AKAP13/ERBB2/PPP1R9B/CTDP1/ADNP2/STK11/BST2	43	879	405	13973	0.000519418	1.80891	1.27682	2.50816	0.0220207	Astrocyte	Up	Astrocyte_Up
Astrocyte_1	BP	GO:0034616	response to laminar fluid shear stress	5/879	12/13973	ABCA1/ASS1/ETS1/SMAD6/MAPK7	5	879	12	13973	0.000531564	10.6911	2.67004	39.1795	0.0223918	Astrocyte	Up	Astrocyte_Up
Astrocyte_1	BP	GO:1900103	positive regulation of endoplasmic reticulum unfolded protein response	5/879	12/13973	ATF6/BAK1/DAB2IP/PTPN1/XBP1	5	879	12	13973	0.000531564	10.6911	2.67004	39.1795	0.0223918	Astrocyte	Up	Astrocyte_Up
Astrocyte_1	BP	GO:0044409	entry into host	19/879	131/13973	EPHA2/ITGAV/CTNNB1/PLSCR1/CDHR3/SLC20A2/ITGB1/IFITM2/IFITM3/TRIM5/TRIM22/TPCN2/GAS6/CIITA/ICAM1/LDLR/PVR/NECTIN2/SLC1A5	19	879	131	13973	0.000536777	2.56054	1.47887	4.2125	0.0225802	Astrocyte	Up	Astrocyte_Up
Astrocyte_1	BP	GO:0031669	cellular response to nutrient levels	24/879	184/13973	SESN2/RRAGC/MFSD2A/SH3GLB1/IFI16/BMPR2/NIM1K/CDKN1A/PIM1/SRF/MAP3K5/UPP1/KLF10/FAS/ULK1/FOXO1/STK24/GAS6/CLEC16A/MAP1LC3B/DSC2/ICAM1/MN1/XBP1	24	879	184	13973	0.00053689	2.26909	1.40431	3.52146	0.0225802	Astrocyte	Up	Astrocyte_Up
Astrocyte_1	BP	GO:0002576	platelet degranulation	16/879	101/13973	TAGLN2/QSOX1/TGFB2/FN1/PROS1/WDR1/EGF/ANXA5/HGF/FAM3C/VCL/SERPING1/CD63/GAS6/ACTN1/SERPINA3	16	879	101	13973	0.000539898	2.83716	1.54487	4.90313	0.0226526	Astrocyte	Up	Astrocyte_Up
Astrocyte_1	BP	GO:1903510	mucopolysaccharide metabolic process	16/879	101/13973	SLC9A1/ST3GAL6/EGF/FGF2/PIM1/HGF/CHPF2/ST3GAL1/CHST3/CD44/GNS/CHST11/CEMIP/CHSY1/CHST6/B4GALT5	16	879	101	13973	0.000539898	2.83716	1.54487	4.90313	0.0226526	Astrocyte	Up	Astrocyte_Up
Astrocyte_1	BP	GO:0032608	interferon-beta production	10/879	47/13973	NMI/TLR2/IRF1/FLOT1/DDX58/POLR3A/IRF7/PTPN11/TICAM1/RELB	10	879	47	13973	0.000566041	4.06043	1.79441	8.36287	0.0235067	Astrocyte	Up	Astrocyte_Up
Astrocyte_1	BP	GO:0002460	adaptive immune response based on somatic recombination of immune receptors built from immunoglobulin superfamily domains	27/879	218/13973	IL6R/MR1/IL1R1/SLC11A1/RFTN1/NFKBIZ/BCL6/CFI/HLA-F/HLA-E/BACH2/NFKB2/IRF7/TRAF6/SERPING1/CLCF1/C1S/C1R/C1RL/UNG/STAT3/ICAM1/JAK3/PVR/NECTIN2/RELB/CD40	27	879	218	13973	0.000570274	2.14066	1.36655	3.23625	0.0236639	Astrocyte	Up	Astrocyte_Up
Astrocyte_1	BP	GO:0060396	growth hormone receptor signaling pathway	6/879	18/13973	SOCS2/PXN/STAT5A/STAT3/JAK3/PTPN1	6	879	18	13973	0.000587248	7.48957	2.30097	21.6232	0.0241595	Astrocyte	Up	Astrocyte_Up
Astrocyte_1	BP	GO:0097696	receptor signaling pathway via STAT	18/879	122/13973	GADD45A/IL6R/NMI/STAT1/PARP9/EGF/IL6ST/F2R/INPP5F/CLCF1/TNFRSF1A/SOCS2/PKD1/STAT5A/STAT3/JAK3/CD40/IFNAR2	18	879	122	13973	0.000604767	2.61091	1.48199	4.35768	0.0247262	Astrocyte	Up	Astrocyte_Up
Astrocyte_1	BP	GO:0032479	regulation of type I interferon production	17/879	112/13973	IFI16/NMI/STAT1/LRRFIP1/CTNNB1/TLR2/IRF1/FLOT1/DDX58/POLR3A/NFKB2/IRF7/RELA/PTPN11/NLRC5/TICAM1/RELB	17	879	112	13973	0.000609891	2.6981	1.50212	4.57659	0.0248971	Astrocyte	Up	Astrocyte_Up
Astrocyte_1	BP	GO:0007179	transforming growth factor beta receptor signaling pathway	23/879	175/13973	TGFB2/EMILIN1/SMAD1/DAB2/DUSP22/ZYX/ZNF703/SDCBP/BMPR1A/DKK3/CHST11/PXN/LTBP2/SPRED1/SMAD6/SMAD3/PML/VASN/ITGA3/LDLRAD4/STK11/SPRED3/PMEPA1	23	879	175	13973	0.000624156	2.28765	1.39976	3.58424	0.0253292	Astrocyte	Up	Astrocyte_Up
Astrocyte_1	BP	GO:0001822	kidney development	29/879	242/13973	IL6R/TGFB2/NID1/GLI2/STAT1/CTNNB1/SEC61A1/PLXND1/WWTR1/TIPARP/FGF2/SMAD1/PODXL/SULF1/PCSK5/ASS1/ARID5B/DLG5/ACTA2/LGR4/ZBTB16/TMED10/SMAD6/SMAD3/PKD1/GLIS2/PKD1L3/ITGA3/BMP2	29	879	242	13973	0.000625885	2.06309	1.34054	3.07193	0.0253541	Astrocyte	Up	Astrocyte_Up
Astrocyte_1	BP	GO:0043535	regulation of blood vessel endothelial cell migration	13/879	74/13973	EPHA2/GADD45A/EFNA1/FGF2/FGFR1/ETS1/SP1/SPRED1/MAP2K3/STAT5A/PRKCA/PRKD2/CD40	13	879	74	13973	0.000644677	3.20685	1.60977	5.92868	0.0259166	Astrocyte	Up	Astrocyte_Up
Astrocyte_1	BP	GO:0050673	epithelial cell proliferation	35/879	313/13973	EPHA2/F3/TGFB2/STAT1/BMPR2/NRP2/EGF/FGF2/SERPINB1/RREB1/PPARD/HGF/LOXL2/ZNF703/FGFR1/SULF1/KLF9/DAB2IP/BMPR1A/LGR4/SP1/SAV1/PGF/MAP2K1/SMAD3/NUPR1/ERBB2/STAT5A/PRKCA/STK11/UHRF1/ZFP36/PRKD2/BMP2/XBP1	35	879	313	13973	0.000665503	1.91169	1.2958	2.74502	0.0264718	Astrocyte	Up	Astrocyte_Up
Astrocyte_1	BP	GO:0001558	regulation of cell growth	38/879	349/13973	CDK11B/ENO1/SLC9A1/SESN2/MACF1/MFSD2A/ARHGEF11/TGFB2/BMPR2/FN1/SERPINE2/IL17RB/BCL6/IGFBP7/CAMK2D/JADE1/FSTL4/SPOCK1/PPARD/CDKN1A/SRF/PLXNA4/DPYSL2/SDCBP/PLAA/RAB21/SOCS2/RNF6/ING1/MEG3/SMAD3/PML/ERBB2/PPP1R9B/CTDP1/ADNP2/STK11/BST2	38	879	349	13973	0.000668327	1.85719	1.28027	2.62802	0.0265242	Astrocyte	Up	Astrocyte_Up
Astrocyte_1	BP	GO:0032606	type I interferon production	17/879	113/13973	IFI16/NMI/STAT1/LRRFIP1/CTNNB1/TLR2/IRF1/FLOT1/DDX58/POLR3A/NFKB2/IRF7/RELA/PTPN11/NLRC5/TICAM1/RELB	17	879	113	13973	0.000676798	2.66984	1.48686	4.52644	0.0267799	Astrocyte	Up	Astrocyte_Up
Astrocyte_1	BP	GO:0072577	endothelial cell apoptotic process	9/879	40/13973	BMPR2/TNIP2/MAP3K5/DAB2IP/ANO6/GAS6/MAPK7/ICAM1/CD40	9	879	40	13973	0.000689639	4.35839	1.81905	9.41762	0.0270836	Astrocyte	Up	Astrocyte_Up
Astrocyte_1	BP	GO:1905953	negative regulation of lipid localization	9/879	40/13973	ITGAV/EGF/PPARD/TTC39B/ABCA1/CRY1/PTPN11/IRS2/NFKBIA	9	879	40	13973	0.000689639	4.35839	1.81905	9.41762	0.0270836	Astrocyte	Up	Astrocyte_Up
Astrocyte_1	BP	GO:0048010	vascular endothelial growth factor receptor signaling pathway	14/879	84/13973	MAPKAPK2/EMILIN1/ITGAV/NRP2/SULF1/DAB2IP/VAV2/FZD4/PXN/PGF/NEDD4/CADM4/PRKD2/PTPN1	14	879	84	13973	0.000702214	3.01094	1.5595	5.422	0.0273957	Astrocyte	Up	Astrocyte_Up
Astrocyte_1	BP	GO:0060389	pathway-restricted SMAD protein phosphorylation	11/879	57/13973	TGFB2/EMILIN1/BMPR2/DAB2/RBPMS/SDCBP/BMPR1A/SMAD6/LDLRAD4/BMP2/PMEPA1	11	879	57	13973	0.000733073	3.59409	1.67263	7.07472	0.0283689	Astrocyte	Up	Astrocyte_Up
Astrocyte_1	BP	GO:0036293	response to decreased oxygen levels	35/879	316/13973	ENO1/SLC9A1/PLK3/LMNA/TGFB2/EGLN1/PRKCE/EPAS1/PDK1/OXTR/FAM162A/PLOD2/SOD3/TLR2/PAM/STC2/PSMB9/PPARD/SRF/SOD2/AQP1/HILPDA/LOXL2/BNIP3L/NDRG1/SLC2A8/ETS1/ERO1A/PGF/SMAD3/PML/VASN/EEF2K/ICAM1/BMP2	35	879	316	13973	0.000790659	1.89086	1.28194	2.71445	0.030134	Astrocyte	Up	Astrocyte_Up
Astrocyte_1	BP	GO:0034138	toll-like receptor 3 signaling pathway	6/879	19/13973	RFTN1/TNIP2/RIPK1/FLOT1/COLEC12/TICAM1	6	879	19	13973	0.000812959	6.91363	2.14946	19.5484	0.030784	Astrocyte	Up	Astrocyte_Up
Astrocyte_1	BP	GO:0035455	response to interferon-alpha	6/879	19/13973	ADAR/IFITM2/IFITM3/GAS6/BST2/IFNAR2	6	879	19	13973	0.000812959	6.91363	2.14946	19.5484	0.030784	Astrocyte	Up	Astrocyte_Up
Astrocyte_1	BP	GO:0071378	cellular response to growth hormone stimulus	6/879	19/13973	SOCS2/PXN/STAT5A/STAT3/JAK3/PTPN1	6	879	19	13973	0.000812959	6.91363	2.14946	19.5484	0.030784	Astrocyte	Up	Astrocyte_Up
Astrocyte_1	BP	GO:0007183	SMAD protein complex assembly	5/879	13/13973	SMAD1/SMAD6/SMAD3/LDLRAD4/PMEPA1	5	879	13	13973	0.000819244	9.35486	2.4025	32.5406	0.0308751	Astrocyte	Up	Astrocyte_Up
Astrocyte_1	BP	GO:0008630	intrinsic apoptotic signaling pathway in response to DNA damage	15/879	95/13973	EPHA2/MCL1/MUC1/IFI16/SHISA5/BAK1/CDKN1A/TOPORS/NACC2/CD44/USP28/TNFRSF1A/TPT1/PML/NUPR1	15	879	95	13973	0.000824838	2.82389	1.50388	4.96677	0.0310336	Astrocyte	Up	Astrocyte_Up
Astrocyte_1	BP	GO:0002063	chondrocyte development	7/879	26/13973	COL11A1/BMPR2/BMPR1B/SULF1/SERPINH1/CHST11/CHSY1	7	879	26	13973	0.000870065	5.52232	1.9565	13.7665	0.0322755	Astrocyte	Up	Astrocyte_Up
Astrocyte_1	BP	GO:0030947	regulation of vascular endothelial growth factor receptor signaling pathway	7/879	26/13973	EMILIN1/DAB2IP/FZD4/NEDD4/CADM4/PRKD2/PTPN1	7	879	26	13973	0.000870065	5.52232	1.9565	13.7665	0.0322755	Astrocyte	Up	Astrocyte_Up
Astrocyte_1	BP	GO:0001819	positive regulation of cytokine production	38/879	354/13973	F3/IL6R/IFI16/MAPKAPK2/IL1R1/STAT1/SLC11A1/LRRFIP1/CTNNB1/IL1RAP/TLR2/IL6ST/F2R/IRF1/RIPK1/HLA-F/HLA-E/FLOT1/NOD1/HGF/HILPDA/SULF1/DDX58/HK1/POLR3A/NFKB2/IRF7/TRAF6/RELA/PTPN11/SMAD3/RARA/STAT3/TICAM1/CEBPG/PRKD2/CD40/XBP1	38	879	354	13973	0.000874627	1.82693	1.2599	2.58439	0.0323429	Astrocyte	Up	Astrocyte_Up
Astrocyte_1	BP	GO:0030001	metal ion transport	43/879	416/13973	SELENON/SLC9A1/EPB41/CACHD1/SLC30A7/KCND3/SLC39A1/KCNT2/PRKCE/ITGAV/MAIP1/SLC11A1/RAMP1/CTNNB1/CACNA1D/SEC61A1/SLC39A8/EGF/CAMK2D/FGF2/F2R/HOMER1/VDAC1/BAK1/SLC39A14/SARAF/CACNB2/PLPP4/TPCN2/UBASH3B/CACNA1C/ANO6/TPT1/GAS6/ERO1A/PML/CEMIP/PKD1/PKD1L3/HAP1/CBARP/ICAM1/JPH2	43	879	416	13973	0.000899755	1.75409	1.23867	2.43055	0.0329602	Astrocyte	Up	Astrocyte_Up
Astrocyte_1	BP	GO:0072001	renal system development	29/879	248/13973	IL6R/TGFB2/NID1/GLI2/STAT1/CTNNB1/SEC61A1/PLXND1/WWTR1/TIPARP/FGF2/SMAD1/PODXL/SULF1/PCSK5/ASS1/ARID5B/DLG5/ACTA2/LGR4/ZBTB16/TMED10/SMAD6/SMAD3/PKD1/GLIS2/PKD1L3/ITGA3/BMP2	29	879	248	13973	0.000928004	2.00565	1.304	2.98453	0.0337842	Astrocyte	Up	Astrocyte_Up
Astrocyte_1	BP	GO:0071260	cellular response to mechanical stimulus	12/879	68/13973	SLC9A1/GADD45A/IRF1/BAK1/AQP1/TNFRSF10B/FAS/TNFRSF1A/LTBR/PTPN11/MAP3K14/CD40	12	879	68	13973	0.000987619	3.22198	1.56594	6.10993	0.0353216	Astrocyte	Up	Astrocyte_Up
Astrocyte_1	BP	GO:0042771	intrinsic apoptotic signaling pathway in response to DNA damage by p53 class mediator	9/879	42/13973	MUC1/IFI16/SHISA5/CDKN1A/TOPORS/CD44/USP28/PML/NUPR1	9	879	42	13973	0.00100436	4.09385	1.71717	8.77913	0.0358232	Astrocyte	Up	Astrocyte_Up
Astrocyte_1	BP	GO:0009267	cellular response to starvation	19/879	138/13973	SESN2/RRAGC/MFSD2A/SH3GLB1/IFI16/BMPR2/NIM1K/CDKN1A/MAP3K5/UPP1/KLF10/FAS/FOXO1/STK24/GAS6/CLEC16A/MAP1LC3B/DSC2/XBP1	19	879	138	13973	0.00102573	2.40882	1.39396	3.95236	0.0363889	Astrocyte	Up	Astrocyte_Up
Astrocyte_1	BP	GO:0032874	positive regulation of stress-activated MAPK cascade	15/879	97/13973	GADD45A/TGFB2/RELL1/DUSP22/RIPK1/MAP3K5/NOD1/MFHAS1/SDCBP/STK3/DAB2IP/TRAF6/MAPK8IP1/LTBR/BMP2	15	879	97	13973	0.0010287	2.75481	1.46856	4.83886	0.0364454	Astrocyte	Up	Astrocyte_Up
Astrocyte_1	BP	GO:2001233	regulation of apoptotic signaling pathway	33/879	297/13973	ENO1/GCLM/MCL1/MUC1/ITGAV/TMBIM1/BMPR1B/CTNNA1/RIPK1/IL20RA/SOD2/HGF/TNFRSF10B/FGFR1/STK3/DAB2IP/NACC2/FAS/ITPRIP/CD44/MAPK8IP1/RELA/LTBR/YBX3/TPT1/PML/NUPR1/MAPK7/ICAM1/PLAUR/PLAGL2/PTPN1/XBP1	33	879	297	13973	0.00104419	1.89563	1.26951	2.7498	0.036846	Astrocyte	Up	Astrocyte_Up
Astrocyte_1	BP	GO:0050727	regulation of inflammatory response	29/879	250/13973	FNDC4/IL1R1/NMI/NFKBIZ/BCL6/TLR2/OTULIN/OSMR/IL6ST/TNIP1/RIPK1/HLA-E/PPARD/HGF/ZYX/MFHAS1/AKNA/NEAT1/RELA/ETS1/TNFRSF1A/NFKBIA/SMAD3/ABCC1/NUPR1/MAPK7/SBNO2/LDLR/BRD4	29	879	250	13973	0.00105373	1.98719	1.29225	2.95596	0.0370833	Astrocyte	Up	Astrocyte_Up
Astrocyte_1	BP	GO:0006869	lipid transport	40/879	383/13973	STX12/MFSD2A/SOAT1/OSBPL6/ITGAV/PER2/OSBPL10/PLSCR4/PLSCR1/EGF/PPARD/PLEKHA8/PNPLA8/TTC39B/ABCA1/UGCG/ITGB1/OSBPL5/PITPNM1/PPFIA1/FZD4/ANO6/CRY1/PTPN11/PITPNM2/IRS2/ATP11A/LRP10/NFKBIA/ABCA3/ABCC1/PROCA1/ABCC3/TEX2/LDLR/SLC1A5/SNAP25/ATP9A/APOL6/APOL4	40	879	383	13973	0.0011018	1.77225	1.23477	2.48457	0.0383915	Astrocyte	Up	Astrocyte_Up
Astrocyte_1	BP	GO:1903827	regulation of cellular protein localization	49/879	496/13973	KCNAB2/EPHA2/SESN2/EPB41/PLK3/SH3GLB1/GBP1/CCT3/TP53BP2/PRKCE/RAB11FIP5/BARD1/TMBIM1/PID1/EDEM1/CTNNB1/PARP9/DTX3L/WWTR1/UBE2D3/EGF/DAB2/CTNNA1/TCAF2/MFHAS1/PPP3CC/BNIP3L/STOM/ITGB1/GBF1/B3GAT3/PPFIA1/PTPN11/UBAC2/GAS6/SMAD3/CEMIP/GLIS2/ERBB2/ITGA3/PPP1R9B/STK11/NUCB1/PTPN1/CCT8/SLC5A3/LIMK2/MGAT3/MIEF1	49	879	496	13973	0.00110805	1.67023	1.20718	2.26772	0.0385324	Astrocyte	Up	Astrocyte_Up
Astrocyte_1	BP	GO:0061620	glycolytic process through glucose-6-phosphate	7/879	27/13973	ENO1/HK1/PGM2L1/ENO2/ADPGK/GALK1/FOXK2	7	879	27	13973	0.00111157	5.24629	1.86906	12.9586	0.0385667	Astrocyte	Up	Astrocyte_Up
Astrocyte_1	BP	GO:0018212	peptidyl-tyrosine modification	35/879	323/13973	EPHA2/IL6R/SHC1/EFNA1/DYRK3/PRKCE/PARP9/ZFYVE28/EPHA5/EGF/IL6ST/DUSP22/NEDD9/TPST1/HGF/FGFR1/INPP5F/HIPK3/CD44/CLCF1/TNFRSF1A/PTPN11/GAS6/MAP2K1/NTRK3/IGF1R/MVP/MAP2K3/ERBB2/STAT3/ICAM1/JAK3/CADM4/CD40/PTPN1	35	879	323	13973	0.00116622	1.84374	1.25071	2.64533	0.0400028	Astrocyte	Up	Astrocyte_Up
Astrocyte_1	BP	GO:0001678	cellular glucose homeostasis	18/879	129/13973	GCLM/PRKCE/RAB11FIP5/KLF7/EPHA5/SLC9B2/PPARD/SRF/SLC39A14/HK1/FOXO1/IRS2/GAS6/IGF1R/FOXK2/ICAM1/XBP1/PIM3	18	879	129	13973	0.00117716	2.44492	1.39102	4.06851	0.0402995	Astrocyte	Up	Astrocyte_Up
Astrocyte_1	BP	GO:0045785	positive regulation of cell adhesion	38/879	360/13973	PDPN/SOX13/TGFB2/NID1/EMILIN1/PRKCE/LIMS1/GLI2/ITGAV/FN1/NFKBIZ/BCL6/IL6ST/RREB1/NEDD9/HLA-E/FLOT1/COL26A1/PODXL/CD44/TRAF6/RELA/ZBTB16/ETS1/PTPN11/ARHGEF7/SMAD3/FLOT2/ERBB2/RARA/ITGA3/PRKCA/ICAM1/JAK3/PLAUR/PRKD2/PREX1/XBP1	38	879	360	13973	0.00119467	1.79211	1.23625	2.53412	0.0407405	Astrocyte	Up	Astrocyte_Up
Astrocyte_1	BP	GO:0035329	hippo signaling	9/879	43/13973	MOB1A/WWTR1/TEAD3/STK3/DLG5/AMOTL1/SAV1/MARK3/MAP2K3	9	879	43	13973	0.00120048	3.97329	1.67031	8.49011	0.0408859	Astrocyte	Up	Astrocyte_Up
Astrocyte_1	BP	GO:0070304	positive regulation of stress-activated protein kinase signaling cascade	15/879	99/13973	GADD45A/TGFB2/RELL1/DUSP22/RIPK1/MAP3K5/NOD1/MFHAS1/SDCBP/STK3/DAB2IP/TRAF6/MAPK8IP1/LTBR/BMP2	15	879	99	13973	0.00127353	2.68849	1.43482	4.71613	0.0426047	Astrocyte	Up	Astrocyte_Up
Astrocyte_1	BP	GO:0090630	activation of GTPase activity	15/879	99/13973	EPHA2/ARHGAP29/SIPA1L2/NGEF/TBC1D14/TBC1D1/NEDD9/TIAM2/USP6NL/TBC1D30/TBC1D15/CORO1C/NTRK3/RAP1GAP2/TBC1D10A	15	879	99	13973	0.00127353	2.68849	1.43482	4.71613	0.0426047	Astrocyte	Up	Astrocyte_Up
Astrocyte_1	BP	GO:0052126	movement in host environment	20/879	152/13973	EPHA2/ITGAV/CTNNB1/PLSCR1/CDHR3/SLC20A2/ITGB1/IFITM2/IFITM3/TRIM5/TRIM22/TPCN2/GAS6/PML/CIITA/ICAM1/LDLR/PVR/NECTIN2/SLC1A5	20	879	152	13973	0.0013549	2.2862	1.34548	3.69772	0.044775	Astrocyte	Up	Astrocyte_Up
Astrocyte_1	BP	GO:0071222	cellular response to lipopolysaccharide	20/879	152/13973	PRKCE/PLSCR4/TNIP2/TLR2/PPARD/PLAA/DAB2IP/ASS1/TRIM5/TRAF6/RELA/NFKBIA/LITAF/PRKCA/SBNO2/TICAM1/ICAM1/ZFP36/CD40/XBP1	20	879	152	13973	0.0013549	2.2862	1.34548	3.69772	0.044775	Astrocyte	Up	Astrocyte_Up
Astrocyte_1	BP	GO:0015748	organophosphate ester transport	16/879	110/13973	MFSD2A/OSBPL10/PLSCR4/PLSCR1/PLEKHA8/ABCA1/OSBPL5/PITPNM1/ANO6/PITPNM2/ATP11A/ABCA3/ABCC1/LDLR/ATP9A/SLC37A1	16	879	110	13973	0.00138941	2.56376	1.40157	4.40774	0.0457569	Astrocyte	Up	Astrocyte_Up
Astrocyte_1	BP	GO:0061615	glycolytic process through fructose-6-phosphate	7/879	28/13973	ENO1/HK1/PGM2L1/ENO2/ADPGK/GALK1/FOXK2	7	879	28	13973	0.00140265	4.99496	1.78917	12.2416	0.0461069	Astrocyte	Up	Astrocyte_Up
Astrocyte_1	BP	GO:0007163	establishment or maintenance of cell polarity	24/879	197/13973	CLIC4/SLC9A1/LMNA/ARHGEF11/ACTR3/RND3/WDR1/FAT1/GOLPH3/ERBIN/CTNNA1/DST/AQP1/ANK1/ITGB1/DLG5/GBF1/AMOTL1/RND1/RAP1B/PKD1/FLOT2/STK11/MYH9	24	879	197	13973	0.00141657	2.09635	1.30019	3.24549	0.0464777	Astrocyte	Up	Astrocyte_Up
Astrocyte_1	BP	GO:0043536	positive regulation of blood vessel endothelial cell migration	9/879	44/13973	FGF2/FGFR1/ETS1/SP1/MAP2K3/STAT5A/PRKCA/PRKD2/CD40	9	879	44	13973	0.00142638	3.85875	1.62598	8.22316	0.0467123	Astrocyte	Up	Astrocyte_Up
Astrocyte_1	BP	GO:0045778	positive regulation of ossification	9/879	44/13973	TGFB2/BMPR2/BMPR1B/BMPR1A/ZBTB16/ANO6/PTPN11/SMAD3/BMP2	9	879	44	13973	0.00142638	3.85875	1.62598	8.22316	0.0467123	Astrocyte	Up	Astrocyte_Up
Astrocyte_1	BP	GO:0070102	interleukin-6-mediated signaling pathway	6/879	21/13973	IL6R/STAT1/IL6ST/RIPK1/PTPN11/STAT3	6	879	21	13973	0.00145904	5.99105	1.89951	16.3855	0.0476637	Astrocyte	Up	Astrocyte_Up
Astrocyte_1	BP	GO:0003012	muscle system process	38/879	365/13973	ENO1/SLC9A1/KCND3/LMNA/ARHGEF11/LMOD1/OXTR/CACNA1D/CAMK2D/IL6ST/F2R/HOMER1/ADRA1B/SRF/SULF1/TMOD1/CACNB2/VCL/ACTA2/INPP5F/TPCN2/CACNA1C/TNFRSF1A/PXN/FOXO1/SMAD3/AKAP13/TRIM72/CHRNE/MAP2K3/PRKCA/SSTR2/MYL12A/DSC2/DTNA/CTDP1/TPM4/SMTN	38	879	365	13973	0.00153549	1.76403	1.21721	2.49378	0.049649	Astrocyte	Up	Astrocyte_Up
Astrocyte_1	BP	GO:1903034	regulation of response to wounding	18/879	132/13973	F3/PRKCE/SERPINE2/PROS1/FGF2/F2R/RREB1/ITGB1/INPP5F/SERPING1/UBASH3B/ANO6/STK24/MAP2K1/SMAD3/CADM4/PLAUR/XBP1	18	879	132	13973	0.00153673	2.38022	1.35537	3.95596	0.049649	Astrocyte	Up	Astrocyte_Up
Astrocyte_1	BP	GO:2001236	regulation of extrinsic apoptotic signaling pathway	18/879	132/13973	GCLM/MCL1/ITGAV/TMBIM1/BMPR1B/CTNNA1/RIPK1/HGF/TNFRSF10B/FGFR1/STK3/FAS/ITPRIP/RELA/LTBR/PML/MAPK7/ICAM1	18	879	132	13973	0.00153673	2.38022	1.35537	3.95596	0.049649	Astrocyte	Up	Astrocyte_Up
Astrocyte_1	BP	GO:0001666	response to hypoxia	33/879	305/13973	ENO1/SLC9A1/PLK3/LMNA/TGFB2/EGLN1/PRKCE/EPAS1/PDK1/FAM162A/PLOD2/SOD3/TLR2/PAM/STC2/PSMB9/PPARD/SRF/SOD2/AQP1/HILPDA/LOXL2/BNIP3L/NDRG1/SLC2A8/ETS1/ERO1A/PGF/SMAD3/PML/VASN/ICAM1/BMP2	33	879	305	13973	0.00163079	1.83859	1.23209	2.66544	0.0518631	Astrocyte	Up	Astrocyte_Up
Astrocyte_1	BP	GO:0008625	extrinsic apoptotic signaling pathway via death domain receptors	12/879	72/13973	TMBIM1/ZDHHC3/BMPR1B/RIPK1/HGF/TNFRSF10B/STK3/DAB2IP/FAS/ITPRIP/TNFRSF1A/ICAM1	12	879	72	13973	0.00165441	3.0063	1.46637	5.67266	0.052237	Astrocyte	Up	Astrocyte_Up
Astrocyte_1	BP	GO:0046330	positive regulation of JNK cascade	12/879	72/13973	GADD45A/DUSP22/RIPK1/MAP3K5/NOD1/MFHAS1/SDCBP/STK3/DAB2IP/TRAF6/MAPK8IP1/LTBR	12	879	72	13973	0.00165441	3.0063	1.46637	5.67266	0.052237	Astrocyte	Up	Astrocyte_Up
Astrocyte_1	BP	GO:0010810	regulation of cell-substrate adhesion	23/879	188/13973	PDPN/SLC9A1/MACF1/GBP1/NID1/EMILIN1/PRKCE/LIMS1/FN1/BCL6/SPOCK1/DUSP22/RREB1/NEDD9/COL26A1/VCL/FZD4/CORO1C/ARHGEF7/SMAD3/DUSP3/ITGA3/PREX1	23	879	188	13973	0.00166709	2.10525	1.29115	3.28972	0.0525744	Astrocyte	Up	Astrocyte_Up
Astrocyte_1	BP	GO:1902532	negative regulation of intracellular signal transduction	44/879	442/13973	ENO1/EPHA2/SESN2/GBP1/MCL1/EFNA1/MUC1/DYRK3/TGFB2/EMILIN1/NMI/STAT1/SERPINE2/BCL6/ERBIN/UBE2B/TNIP1/RIPK1/RANBP9/SOD2/DAB2IP/DLG5/HIPK3/CD44/MAPK8IP1/RELA/YBX3/FOXO1/TPT1/DACT1/MARK3/SPRED1/IGF1R/LITAF/MAPK7/MAP2K3/DUSP3/ITGA3/SEC14L1/STK11/SPRED3/PLAUR/PTPN1/XBP1	44	879	442	13973	0.00167728	1.68085	1.19261	2.31906	0.0527383	Astrocyte	Up	Astrocyte_Up
Astrocyte_1	BP	GO:0038111	interleukin-7-mediated signaling pathway	5/879	15/13973	SOCS2/IRS2/STAT5A/STAT3/JAK3	5	879	15	13973	0.00171995	7.48215	2.00232	24.0894	0.0538873	Astrocyte	Up	Astrocyte_Up
Astrocyte_1	BP	GO:0071559	response to transforming growth factor beta	26/879	223/13973	TGFB2/EMILIN1/FNDC4/LIMS1/SMAD1/DAB2/DUSP22/ZYX/ZNF703/SDCBP/BMPR1A/DKK3/CHST11/PXN/LTBP2/SPRED1/SMAD6/SMAD3/PML/VASN/MAPK7/ITGA3/LDLRAD4/STK11/SPRED3/PMEPA1	26	879	223	13973	0.00173724	1.99535	1.26425	3.03345	0.0543006	Astrocyte	Up	Astrocyte_Up
Astrocyte_1	BP	GO:0061035	regulation of cartilage development	10/879	54/13973	GLI2/BMPR2/BMPR1B/SMAD1/BMP1/LOXL2/ZBTB16/PTPN11/SMAD3/BMP2	10	879	54	13973	0.00175567	3.41248	1.52587	6.91288	0.0548442	Astrocyte	Up	Astrocyte_Up
Astrocyte_1	BP	GO:0061564	axon development	45/879	456/13973	EPHA2/MACF1/S100A6/SHC1/EFNA1/CAMSAP2/ENAH/GLI2/BMPR2/NRP2/KLF7/FN1/BOC/KALRN/PLXND1/EPHA5/BMPR1B/PALLD/TRIO/FSTL4/CTNNA1/RANBP9/FLOT1/SRF/TIAM2/PLXNA4/GFRA2/DPYSL2/VCL/INPP5F/RAB21/PTPN11/ULK1/RNF6/STK24/IRS2/MAP2K1/MAPK7/ERBB2/PRKCA/STK11/ZSWIM4/NUMBL/B4GALT5/YTHDF1	45	879	456	13973	0.00177562	1.66497	1.18618	2.28912	0.0551088	Astrocyte	Up	Astrocyte_Up
Astrocyte_1	BP	GO:0018108	peptidyl-tyrosine phosphorylation	34/879	320/13973	EPHA2/IL6R/SHC1/EFNA1/DYRK3/PRKCE/PARP9/ZFYVE28/EPHA5/EGF/IL6ST/DUSP22/NEDD9/HGF/FGFR1/INPP5F/HIPK3/CD44/CLCF1/TNFRSF1A/PTPN11/GAS6/MAP2K1/NTRK3/IGF1R/MVP/MAP2K3/ERBB2/STAT3/ICAM1/JAK3/CADM4/CD40/PTPN1	34	879	320	13973	0.00189586	1.80181	1.21545	2.59687	0.057755	Astrocyte	Up	Astrocyte_Up
Astrocyte_1	BP	GO:0003181	atrioventricular valve morphogenesis	6/879	22/13973	EFNA1/TGFB2/BMPR2/BMPR1A/SMAD6/BMP2	6	879	22	13973	0.00190064	5.61544	1.7954	15.155	0.0578339	Astrocyte	Up	Astrocyte_Up
Astrocyte_1	BP	GO:0007265	Ras protein signal transduction	33/879	308/13973	PDPN/ARHGAP29/CDC42SE1/SHC1/ARHGEF11/TGFB2/RASSF1/ARHGEF3/BCL6/FGF2/ERBIN/F2R/RREB1/FLOT1/CDKN1A/GNA12/PSD3/ABCA1/DAB2IP/RALGDS/GBF1/USP28/ARHGEF12/RAP1B/RAB21/IRS2/RAB15/DENND4A/AKAP13/ARHGAP17/ITGA3/MAPRE2/CADM4	33	879	308	13973	0.00191504	1.81815	1.21866	2.6351	0.0581714	Astrocyte	Up	Astrocyte_Up
Astrocyte_1	BP	GO:0001655	urogenital system development	30/879	272/13973	IL6R/TGFB2/NID1/GLI2/STAT1/CTNNB1/SEC61A1/PLXND1/WWTR1/TIPARP/FGF2/SMAD1/PODXL/SULF1/PCSK5/ASS1/ARID5B/DLG5/ACTA2/LGR4/ZBTB16/TMED10/SMAD6/SMAD3/PKD1/GLIS2/PKD1L3/ITGA3/STK11/BMP2	30	879	272	13973	0.00193706	1.87656	1.23116	2.76938	0.0587726	Astrocyte	Up	Astrocyte_Up
Astrocyte_1	BP	GO:0050729	positive regulation of inflammatory response	14/879	93/13973	NMI/NFKBIZ/TLR2/OSMR/IL6ST/TNIP1/RIPK1/HLA-E/NEAT1/ETS1/TNFRSF1A/NFKBIA/ABCC1/NUPR1	14	879	93	13973	0.00194304	2.66604	1.3884	4.76661	0.0588865	Astrocyte	Up	Astrocyte_Up
Astrocyte_1	BP	GO:0032757	positive regulation of interleukin-8 production	9/879	46/13973	F3/TLR2/F2R/RIPK1/NOD1/DDX58/RELA/STAT3/PRKD2	9	879	46	13973	0.00198039	3.65	1.54402	7.73267	0.0595289	Astrocyte	Up	Astrocyte_Up
Astrocyte_1	BP	GO:0035924	cellular response to vascular endothelial growth factor stimulus	10/879	55/13973	MAPKAPK2/NRP2/ADAMTS3/DAB2IP/RELA/CD63/PGF/MAP2K3/CADM4/PRKD2	10	879	55	13973	0.0020273	3.33641	1.494	6.74536	0.0604688	Astrocyte	Up	Astrocyte_Up
Astrocyte_1	BP	GO:2001234	negative regulation of apoptotic signaling pathway	23/879	191/13973	ENO1/GCLM/MCL1/MUC1/ITGAV/TMBIM1/CTNNA1/RIPK1/SOD2/HGF/TNFRSF10B/FAS/ITPRIP/CD44/MAPK8IP1/RELA/YBX3/TPT1/MAPK7/ICAM1/PLAUR/PTPN1/XBP1	23	879	191	13973	0.00205379	2.06718	1.26835	3.22842	0.0608982	Astrocyte	Up	Astrocyte_Up
Astrocyte_1	BP	GO:0006816	calcium ion transport	36/879	347/13973	SELENON/SLC9A1/EPB41/CACHD1/PRKCE/ITGAV/MAIP1/RAMP1/CTNNB1/CACNA1D/SEC61A1/EGF/CAMK2D/FGF2/F2R/HOMER1/VDAC1/BAK1/SARAF/CACNB2/PLPP4/TPCN2/UBASH3B/CACNA1C/ANO6/TPT1/GAS6/ERO1A/PML/CEMIP/PKD1/PKD1L3/HAP1/CBARP/ICAM1/JPH2	36	879	347	13973	0.00213991	1.75519	1.19841	2.50337	0.0627992	Astrocyte	Up	Astrocyte_Up
Astrocyte_1	BP	GO:0000187	activation of MAPK activity	18/879	136/13973	MAP3K6/SHC1/MAPKAPK2/EGF/FGF2/RIPK1/MAP3K5/NOD1/HGF/DAB2IP/TRAF6/PTPN11/MAP2K1/NTRK3/ADORA2B/MAP2K3/BMP2/PTPN1	18	879	136	13973	0.00215715	2.29876	1.31052	3.81516	0.0629601	Astrocyte	Up	Astrocyte_Up
Astrocyte_1	BP	GO:1904019	epithelial cell apoptotic process	13/879	84/13973	BMPR2/TNIP2/CAST/MAP3K5/STK3/DAB2IP/ANO6/GAS6/NUPR1/MAPK7/ICAM1/ZFP36/CD40	13	879	84	13973	0.00215893	2.75335	1.39224	5.03967	0.0629601	Astrocyte	Up	Astrocyte_Up
Astrocyte_1	BP	GO:0010762	regulation of fibroblast migration	7/879	30/13973	PRKCE/FGF2/AKAP12/GNA12/ITGB1/CORO1C/ARHGEF7	7	879	30	13973	0.00216049	4.56115	1.64824	11.018	0.0629601	Astrocyte	Up	Astrocyte_Up
Astrocyte_1	BP	GO:0060416	response to growth hormone	7/879	30/13973	ASS1/SOCS2/PXN/STAT5A/STAT3/JAK3/PTPN1	7	879	30	13973	0.00216049	4.56115	1.64824	11.018	0.0629601	Astrocyte	Up	Astrocyte_Up
Astrocyte_1	BP	GO:0030198	extracellular matrix organization	35/879	335/13973	PDPN/COL11A1/ADAMTSL4/QSOX1/TGFB2/NID1/PXDN/EMILIN1/ITGAV/FN1/ITGA9/ADAMTS3/SLC39A8/FGF2/FLOT1/COL19A1/BMP1/LOXL2/SULF1/ITGB1/COL13A1/NFKB2/ADAM12/CD44/SERPINH1/ETS1/TNFRSF1A/GAS6/ERO1A/FBLN5/SMAD3/CRISPLD2/ITGA3/ICAM1/BMP2	35	879	335	13973	0.00217801	1.76843	1.20045	2.53502	0.0633541	Astrocyte	Up	Astrocyte_Up
Astrocyte_1	BP	GO:0051701	biological process involved in interaction with host	23/879	192/13973	EPHA2/ITGAV/CTNNB1/PLSCR1/TNIP1/CPSF4/CDHR3/SLC20A2/ITGB1/IFITM2/IFITM3/TRIM5/TRIM22/TPCN2/ULK1/GAS6/PML/CIITA/ICAM1/LDLR/PVR/NECTIN2/SLC1A5	23	879	192	13973	0.00219858	2.05479	1.26094	3.20849	0.0637068	Astrocyte	Up	Astrocyte_Up
Astrocyte_1	BP	GO:0046328	regulation of JNK cascade	16/879	115/13973	GADD45A/DUSP22/RIPK1/MAP3K5/NOD1/MFHAS1/SDCBP/STK3/DAB2IP/HIPK3/TRAF6/MAPK8IP1/LTBR/DACT1/IGF1R/DUSP3	16	879	115	13973	0.00222453	2.43325	1.33284	4.17345	0.064216	Astrocyte	Up	Astrocyte_Up
Astrocyte_1	BP	GO:0050921	positive regulation of chemotaxis	16/879	115/13973	AKIRIN1/F3/IL6R/BMPR2/FGF2/CXCL14/TPBG/FGFR1/CAMK1D/ANO6/GAS6/PGF/LGMN/SMAD3/NTRK3/PRKD2	16	879	115	13973	0.00222453	2.43325	1.33284	4.17345	0.064216	Astrocyte	Up	Astrocyte_Up
Astrocyte_1	BP	GO:0010991	negative regulation of SMAD protein complex assembly	3/879	5/13973	SMAD6/LDLRAD4/PMEPA1	3	879	5	13973	0.00225391	22.4021	2.56276	267.47	0.064883	Astrocyte	Up	Astrocyte_Up
Astrocyte_1	BP	GO:0015691	cadmium ion transport	3/879	5/13973	SLC11A1/SLC39A8/SLC39A14	3	879	5	13973	0.00225391	22.4021	2.56276	267.47	0.064883	Astrocyte	Up	Astrocyte_Up
Astrocyte_1	BP	GO:0070574	cadmium ion transmembrane transport	3/879	5/13973	SLC11A1/SLC39A8/SLC39A14	3	879	5	13973	0.00225391	22.4021	2.56276	267.47	0.064883	Astrocyte	Up	Astrocyte_Up
Astrocyte_1	BP	GO:0007178	transmembrane receptor protein serine/threonine kinase signaling pathway	32/879	299/13973	TGFB2/EMILIN1/CRIM1/BMPR2/FSTL1/WWTR1/BMPR1B/UBE2D3/SMAD1/DAB2/DUSP22/ZYX/RBPMS/ZNF703/SDCBP/SULF1/BMPR1A/DKK3/CHST11/PXN/LTBP2/SPRED1/SMAD6/SMAD3/PML/VASN/ITGA3/LDLRAD4/STK11/SPRED3/BMP2/PMEPA1	32	879	299	13973	0.00226466	1.81487	1.20855	2.64468	0.0651217	Astrocyte	Up	Astrocyte_Up
Astrocyte_1	BP	GO:0034612	response to tumor necrosis factor	28/879	251/13973	GBP3/GBP1/LIMS1/STAT1/PID1/OTULIN/ERBIN/RIPK1/PSMB9/MAP3K5/AKAP12/DAB2IP/ASS1/FAS/TRAF6/RELA/TNFRSF1A/LTBR/YBX3/GAS6/NFKBIA/GCH1/SPPL2A/MAP3K14/ICAM1/ZFP36/CD40/GGT5	28	879	251	13973	0.00228378	1.89899	1.22607	2.84058	0.0655288	Astrocyte	Up	Astrocyte_Up
Astrocyte_1	BP	GO:0043062	extracellular structure organization	35/879	336/13973	PDPN/COL11A1/ADAMTSL4/QSOX1/TGFB2/NID1/PXDN/EMILIN1/ITGAV/FN1/ITGA9/ADAMTS3/SLC39A8/FGF2/FLOT1/COL19A1/BMP1/LOXL2/SULF1/ITGB1/COL13A1/NFKB2/ADAM12/CD44/SERPINH1/ETS1/TNFRSF1A/GAS6/ERO1A/FBLN5/SMAD3/CRISPLD2/ITGA3/ICAM1/BMP2	35	879	336	13973	0.00228918	1.76242	1.19645	2.52606	0.065636	Astrocyte	Up	Astrocyte_Up
Astrocyte_1	BP	GO:0071902	positive regulation of protein serine/threonine kinase activity	30/879	275/13973	MAP3K6/GADD45A/SHC1/MAPKAPK2/SPDYA/EGF/FGF2/RIPK1/MAP3K5/NOD1/HGF/FGFR1/STK3/DAB2IP/TRAF6/FZD4/CCND2/CCNT1/PTPN11/MAP2K1/CEMIP/AKAP13/NTRK3/PKD1/ADORA2B/MAP2K3/ERBB2/BMP2/CD40/PTPN1	30	879	275	13973	0.00229125	1.85318	1.21611	2.7341	0.065636	Astrocyte	Up	Astrocyte_Up
Astrocyte_1	BP	GO:0061041	regulation of wound healing	15/879	105/13973	F3/PRKCE/SERPINE2/PROS1/FGF2/F2R/RREB1/ITGB1/SERPING1/UBASH3B/ANO6/SMAD3/CADM4/PLAUR/XBP1	15	879	105	13973	0.00231913	2.50823	1.34223	4.38336	0.0663629	Astrocyte	Up	Astrocyte_Up
Astrocyte_1	BP	GO:0071219	cellular response to molecule of bacterial origin	20/879	159/13973	PRKCE/PLSCR4/TNIP2/TLR2/PPARD/PLAA/DAB2IP/ASS1/TRIM5/TRAF6/RELA/NFKBIA/LITAF/PRKCA/SBNO2/TICAM1/ICAM1/ZFP36/CD40/XBP1	20	879	159	13973	0.0023398	2.16991	1.27903	3.50284	0.0668455	Astrocyte	Up	Astrocyte_Up
Astrocyte_1	BP	GO:0030168	platelet activation	18/879	137/13973	PDPN/PRKCE/FN1/SERPINE2/PLSCR1/F2R/SRF/GNA12/GNA14/VAV2/VCL/UBASH3B/PTPN11/DGKH/PRKCA/MYL12A/CD40/MYH9	18	879	137	13973	0.00234149	2.27937	1.29976	3.78168	0.0668579	Astrocyte	Up	Astrocyte_Up
Astrocyte_1	BP	GO:0030011	maintenance of cell polarity	5/879	16/13973	SLC9A1/WDR1/DST/ANK1/DLG5	5	879	16	13973	0.00237338	6.80213	1.84856	21.2916	0.0675492	Astrocyte	Up	Astrocyte_Up
Astrocyte_1	BP	GO:0072673	lamellipodium morphogenesis	5/879	16/13973	PDPN/RREB1/CD44/CORO1C/ARHGEF7	5	879	16	13973	0.00237338	6.80213	1.84856	21.2916	0.0675492	Astrocyte	Up	Astrocyte_Up
Astrocyte_1	BP	GO:0003174	mitral valve development	4/879	10/13973	EFNA1/BMPR2/BMPR1A/SMAD6	4	879	10	13973	0.00240446	9.96818	2.06497	42.1383	0.0680307	Astrocyte	Up	Astrocyte_Up
Astrocyte_1	BP	GO:0003183	mitral valve morphogenesis	4/879	10/13973	EFNA1/BMPR2/BMPR1A/SMAD6	4	879	10	13973	0.00240446	9.96818	2.06497	42.1383	0.0680307	Astrocyte	Up	Astrocyte_Up
Astrocyte_1	BP	GO:0048194	Golgi vesicle budding	4/879	10/13973	GOLPH3/GBF1/TMED10/ARFGAP3	4	879	10	13973	0.00240446	9.96818	2.06497	42.1383	0.0680307	Astrocyte	Up	Astrocyte_Up
Astrocyte_1	BP	GO:0060397	growth hormone receptor signaling pathway via JAK-STAT	4/879	10/13973	STAT5A/STAT3/JAK3/PTPN1	4	879	10	13973	0.00240446	9.96818	2.06497	42.1383	0.0680307	Astrocyte	Up	Astrocyte_Up
Astrocyte_1	BP	GO:0018210	peptidyl-threonine modification	16/879	116/13973	DYRK3/GALNT2/EGF/CAMK2D/HIPK3/TNKS1BP1/GALNT4/ULK1/SPRED1/MAP2K1/CEMIP/SBK1/PRKCA/SPRED3/CADM4/PRKD2	16	879	116	13973	0.00243382	2.40902	1.31987	4.12959	0.0686407	Astrocyte	Up	Astrocyte_Up
Astrocyte_1	BP	GO:0003171	atrioventricular valve development	6/879	23/13973	EFNA1/TGFB2/BMPR2/BMPR1A/SMAD6/BMP2	6	879	23	13973	0.00243637	5.28549	1.70199	14.0934	0.0686761	Astrocyte	Up	Astrocyte_Up
Astrocyte_1	BP	GO:0045229	external encapsulating structure organization	35/879	338/13973	PDPN/COL11A1/ADAMTSL4/QSOX1/TGFB2/NID1/PXDN/EMILIN1/ITGAV/FN1/ITGA9/ADAMTS3/SLC39A8/FGF2/FLOT1/COL19A1/BMP1/LOXL2/SULF1/ITGB1/COL13A1/NFKB2/ADAM12/CD44/SERPINH1/ETS1/TNFRSF1A/GAS6/ERO1A/FBLN5/SMAD3/CRISPLD2/ITGA3/ICAM1/BMP2	35	879	338	13973	0.00252629	1.75051	1.18851	2.50883	0.0705705	Astrocyte	Up	Astrocyte_Up
Astrocyte_1	BP	GO:0061756	leukocyte adhesion to vascular endothelial cell	8/879	39/13973	ADD2/SLC39A8/GOLPH3/ITGB1/TRAF6/RELA/ETS1/ICAM1	8	879	39	13973	0.00255006	3.8693	1.53218	8.63896	0.0711967	Astrocyte	Up	Astrocyte_Up
Astrocyte_1	BP	GO:0071560	cellular response to transforming growth factor beta stimulus	25/879	218/13973	TGFB2/EMILIN1/LIMS1/SMAD1/DAB2/DUSP22/ZYX/ZNF703/SDCBP/BMPR1A/DKK3/CHST11/PXN/LTBP2/SPRED1/SMAD6/SMAD3/PML/VASN/MAPK7/ITGA3/LDLRAD4/STK11/SPRED3/PMEPA1	25	879	218	13973	0.00264191	1.95671	1.22831	2.99728	0.0731043	Astrocyte	Up	Astrocyte_Up
Astrocyte_1	BP	GO:0032092	positive regulation of protein binding	12/879	76/13973	EPB41/ADD2/RAMP1/DTX3L/PLXND1/FLOT1/STK3/DACT1/MARK3/PKD1/TICAM1/BMP2	12	879	76	13973	0.00265381	2.81758	1.37874	5.29332	0.0733199	Astrocyte	Up	Astrocyte_Up
Astrocyte_1	BP	GO:2001237	negative regulation of extrinsic apoptotic signaling pathway	13/879	86/13973	GCLM/MCL1/ITGAV/TMBIM1/CTNNA1/RIPK1/HGF/TNFRSF10B/FAS/ITPRIP/RELA/MAPK7/ICAM1	13	879	86	13973	0.00267479	2.67721	1.35555	4.89254	0.0734373	Astrocyte	Up	Astrocyte_Up
Astrocyte_1	BP	GO:0010611	regulation of cardiac muscle hypertrophy	9/879	48/13973	SLC9A1/LMNA/CAMK2D/IL6ST/TNFRSF1A/FOXO1/SMAD3/PRKCA/CTDP1	9	879	48	13973	0.00269384	3.46232	1.46989	7.29645	0.0738451	Astrocyte	Up	Astrocyte_Up
Astrocyte_1	BP	GO:0043405	regulation of MAP kinase activity	30/879	278/13973	MAP3K6/GADD45A/SHC1/MAPKAPK2/EGF/FGF2/RIPK1/MAP3K5/NOD1/HGF/FGFR1/DAB2IP/HIPK3/TRAF6/MAPK8IP1/FZD4/PTPN11/SPRED1/MAP2K1/AKAP13/NTRK3/IGF1R/ADORA2B/MAP2K3/ERBB2/DUSP3/SPRED3/BMP2/CD40/PTPN1	30	879	278	13973	0.00269961	1.83016	1.20142	2.69961	0.0739649	Astrocyte	Up	Astrocyte_Up
Astrocyte_1	BP	GO:0009991	response to extracellular stimulus	40/879	403/13973	SESN2/RRAGC/MFSD2A/SH3GLB1/GCLM/IFI16/HAT1/BMPR2/NOCT/NIM1K/STC2/PPARD/CDKN1A/PIM1/SRF/MAP3K5/SOD2/UPP1/KLF10/ASS1/FAS/RELA/FOSL1/ULK1/FOXO1/STK24/GAS6/CHSY1/CLEC16A/MAP1LC3B/PPP1R9B/SSTR2/FOXK2/DSC2/ICAM1/LDLR/ZFP36/CD40/MN1/XBP1	40	879	403	13973	0.00280985	1.67199	1.16602	2.34164	0.0762058	Astrocyte	Up	Astrocyte_Up
Astrocyte_1	BP	GO:0002521	leukocyte differentiation	42/879	429/13973	EPHA2/IL6R/IFI16/MR1/SOX13/LBR/TMEM178A/GLI2/NFKBIZ/BCL6/SLC9B2/TLR2/IRF1/RIPK1/BAK1/SRF/PRDM1/SNX10/KLF10/ST3GAL1/KLF6/ITGB1/IRF7/TRAF6/CLCF1/ZBTB16/UBASH3B/LTBR/GAS6/ERBB2/RARA/STAT3/PRKCA/SBNO2/STK11/JAK3/CEBPG/RELB/PREX1/NFATC2/XBP1/MYH9	42	879	429	13973	0.00287638	1.64754	1.1596	2.2888	0.076777	Astrocyte	Up	Astrocyte_Up
Astrocyte_1	BP	GO:0043406	positive regulation of MAP kinase activity	24/879	208/13973	MAP3K6/GADD45A/SHC1/MAPKAPK2/EGF/FGF2/RIPK1/MAP3K5/NOD1/HGF/FGFR1/DAB2IP/TRAF6/FZD4/PTPN11/MAP2K1/AKAP13/NTRK3/ADORA2B/MAP2K3/ERBB2/BMP2/CD40/PTPN1	24	879	208	13973	0.00293702	1.96938	1.22332	3.04299	0.0778059	Astrocyte	Up	Astrocyte_Up
Astrocyte_1	BP	GO:0045926	negative regulation of growth	24/879	208/13973	ENO1/SESN2/TGFB2/BMPR2/SERPINE2/BCL6/JADE1/FSTL4/PPARD/CDKN1A/STK3/SOCS2/RNF6/ING1/SAV1/LGMN/MEG3/SMAD3/PML/MT1A/PPP1R9B/CTDP1/STK11/BST2	24	879	208	13973	0.00293702	1.96938	1.22332	3.04299	0.0778059	Astrocyte	Up	Astrocyte_Up
Astrocyte_1	BP	GO:0051099	positive regulation of binding	19/879	151/13973	EPB41/ADD2/RAMP1/CTNNB1/PARP9/DTX3L/PLXND1/EGF/FLOT1/STK3/TRAF6/DACT1/MARK3/PKD1/RARA/TICAM1/CEBPG/PLAUR/BMP2	19	879	151	13973	0.00295956	2.16939	1.25957	3.54486	0.0781615	Astrocyte	Up	Astrocyte_Up
Astrocyte_1	BP	GO:0002526	acute inflammatory response	12/879	77/13973	F3/IL6R/FN1/PLSCR1/OSMR/IL6ST/HLA-E/ASS1/ANO6/SERPINA3/NUPR1/ICAM1	12	879	77	13973	0.0029682	2.77418	1.35839	5.20624	0.0781615	Astrocyte	Up	Astrocyte_Up
Astrocyte_1	BP	GO:0006029	proteoglycan metabolic process	12/879	77/13973	COL11A1/BMPR2/CTNNB1/BMPR1B/PPARD/CHPF2/SULF1/CHST3/B3GAT3/CHST11/CHSY1/BMP2	12	879	77	13973	0.0029682	2.77418	1.35839	5.20624	0.0781615	Astrocyte	Up	Astrocyte_Up
Astrocyte_1	BP	GO:0007409	axonogenesis	41/879	417/13973	EPHA2/MACF1/S100A6/SHC1/EFNA1/ENAH/GLI2/BMPR2/NRP2/KLF7/FN1/BOC/KALRN/PLXND1/EPHA5/BMPR1B/PALLD/TRIO/FSTL4/RANBP9/FLOT1/SRF/TIAM2/PLXNA4/GFRA2/DPYSL2/VCL/RAB21/PTPN11/ULK1/RNF6/IRS2/MAP2K1/MAPK7/ERBB2/PRKCA/STK11/ZSWIM4/NUMBL/B4GALT5/YTHDF1	41	879	417	13973	0.00297152	1.65482	1.15953	2.30779	0.07821	Astrocyte	Up	Astrocyte_Up
Astrocyte_1	BP	GO:0045332	phospholipid translocation	8/879	40/13973	MFSD2A/PLSCR4/PLSCR1/ABCA1/ANO6/ATP11A/ABCC1/ATP9A	8	879	40	13973	0.00301516	3.74834	1.48777	8.33663	0.0789261	Astrocyte	Up	Astrocyte_Up
Astrocyte_1	BP	GO:0071356	cellular response to tumor necrosis factor	26/879	232/13973	GBP3/GBP1/LIMS1/STAT1/PID1/OTULIN/ERBIN/RIPK1/PSMB9/MAP3K5/AKAP12/DAB2IP/ASS1/FAS/TRAF6/RELA/TNFRSF1A/LTBR/YBX3/GAS6/NFKBIA/SPPL2A/MAP3K14/ICAM1/ZFP36/CD40	26	879	232	13973	0.00301851	1.9069	1.20944	2.89524	0.0789746	Astrocyte	Up	Astrocyte_Up
Astrocyte_1	BP	GO:0097035	regulation of membrane lipid distribution	9/879	49/13973	MFSD2A/PLSCR4/PLSCR1/ABCA1/ANO6/ATP11A/ABCC1/TLCD2/ATP9A	9	879	49	13973	0.00311963	3.37551	1.43544	7.09635	0.0809388	Astrocyte	Up	Astrocyte_Up
Astrocyte_1	BP	GO:1901185	negative regulation of ERBB signaling pathway	9/879	49/13973	ZFYVE28/EGF/DAB2IP/ARHGEF7/LGMN/MVP/ERBB2/DUSP3/RNF126	9	879	49	13973	0.00311963	3.37551	1.43544	7.09635	0.0809388	Astrocyte	Up	Astrocyte_Up
Astrocyte_1	BP	GO:1902041	regulation of extrinsic apoptotic signaling pathway via death domain receptors	9/879	49/13973	TMBIM1/BMPR1B/RIPK1/HGF/TNFRSF10B/STK3/FAS/ITPRIP/ICAM1	9	879	49	13973	0.00311963	3.37551	1.43544	7.09635	0.0809388	Astrocyte	Up	Astrocyte_Up
Astrocyte_1	BP	GO:1903901	negative regulation of viral life cycle	5/879	17/13973	IFITM2/IFITM3/TRIM5/CIITA/BST2	5	879	17	13973	0.00319005	6.2349	1.71683	19.0621	0.0820383	Astrocyte	Up	Astrocyte_Up
Astrocyte_1	BP	GO:0030330	DNA damage response, signal transduction by p53 class mediator	14/879	98/13973	SESN2/PLK3/GADD45A/MUC1/DYRK3/CDKN1A/NDRG1/CD44/TNKS1BP1/SPRED1/PML/ARID3A/CARM1/SPRED3	14	879	98	13973	0.00319735	2.50649	1.30851	4.46609	0.0820496	Astrocyte	Up	Astrocyte_Up
Astrocyte_1	BP	GO:1902042	negative regulation of extrinsic apoptotic signaling pathway via death domain receptors	7/879	32/13973	TMBIM1/RIPK1/HGF/TNFRSF10B/FAS/ITPRIP/ICAM1	7	879	32	13973	0.00320076	4.19584	1.5279	10.0152	0.0820496	Astrocyte	Up	Astrocyte_Up
Astrocyte_1	BP	GO:0050878	regulation of body fluid levels	40/879	406/13973	PDPN/GRHL3/F3/COPA/PRKCE/FN1/SERPINE2/OXTR/RAB5A/PROS1/KALRN/PLSCR1/ANXA5/F2R/PAM/SLC22A4/IRF1/SRF/GNA12/AQP1/GNA14/UGCG/VAV2/VCL/HPS5/CD59/SERPING1/UBASH3B/ANO6/SOCS2/PTPN11/DGKH/GAS6/STAT5A/PRKCA/MYL12A/PLAUR/CD40/XBP1/MYH9	40	879	406	13973	0.00320283	1.65789	1.15634	2.32125	0.0820496	Astrocyte	Up	Astrocyte_Up
Astrocyte_1	BP	GO:0003300	cardiac muscle hypertrophy	11/879	68/13973	SLC9A1/LMNA/CAMK2D/IL6ST/INPP5F/TNFRSF1A/FOXO1/SMAD3/AKAP13/PRKCA/CTDP1	11	879	68	13973	0.00324438	2.89816	1.36522	5.60972	0.0827216	Astrocyte	Up	Astrocyte_Up
Astrocyte_1	BP	GO:0001938	positive regulation of endothelial cell proliferation	12/879	78/13973	F3/BMPR2/NRP2/EGF/FGF2/FGFR1/SP1/PGF/STAT5A/PRKCA/PRKD2/BMP2	12	879	78	13973	0.00331209	2.73159	1.33866	5.12228	0.0837119	Astrocyte	Up	Astrocyte_Up
Astrocyte_1	BP	GO:0051235	maintenance of location	29/879	270/13973	SELENON/SLC30A7/SOAT1/PRKCE/ITGAV/BARD1/CAMK2D/FGF2/GOLPH3/F2R/PPARD/MDFI/HILPDA/TTC39B/TOPORS/ABCA1/HK1/TPCN2/UBASH3B/CACNA1C/CRY1/NFKBIA/ERO1A/PML/CEMIP/PKD1/HAP1/KDELR1/JPH2	29	879	270	13973	0.00337127	1.81941	1.18539	2.70062	0.0847281	Astrocyte	Up	Astrocyte_Up
Astrocyte_1	BP	GO:0060759	regulation of response to cytokine stimulus	19/879	153/13973	ADAR/PXDN/IL1R1/STAT1/PARP9/TLR2/OTULIN/RIPK1/DDX58/IRF7/TNFRSF1A/PTPN11/GAS6/SPPL2A/NLRC5/MAPK7/PTPN1/IFNAR2/IFNGR2	19	879	153	13973	0.00343265	2.13659	1.24111	3.48944	0.0856119	Astrocyte	Up	Astrocyte_Up
Astrocyte_1	BP	GO:0050678	regulation of epithelial cell proliferation	29/879	271/13973	F3/TGFB2/STAT1/BMPR2/NRP2/EGF/FGF2/RREB1/PPARD/ZNF703/FGFR1/SULF1/KLF9/DAB2IP/BMPR1A/SP1/SAV1/PGF/SMAD3/NUPR1/ERBB2/STAT5A/PRKCA/STK11/UHRF1/ZFP36/PRKD2/BMP2/XBP1	29	879	271	13973	0.00355597	1.81177	1.18051	2.68898	0.0879364	Astrocyte	Up	Astrocyte_Up
Astrocyte_1	BP	GO:0048711	positive regulation of astrocyte differentiation	4/879	11/13973	SERPINE2/IL6ST/CLCF1/BMP2	4	879	11	13973	0.0035916	8.54451	1.83041	33.7006	0.0881202	Astrocyte	Up	Astrocyte_Up
Astrocyte_1	BP	GO:0060394	negative regulation of pathway-restricted SMAD protein phosphorylation	4/879	11/13973	EMILIN1/SMAD6/LDLRAD4/PMEPA1	4	879	11	13973	0.0035916	8.54451	1.83041	33.7006	0.0881202	Astrocyte	Up	Astrocyte_Up
Astrocyte_1	BP	GO:0014743	regulation of muscle hypertrophy	9/879	50/13973	SLC9A1/LMNA/CAMK2D/IL6ST/TNFRSF1A/FOXO1/SMAD3/PRKCA/CTDP1	9	879	50	13973	0.00359671	3.29295	1.40257	6.90819	0.0882045	Astrocyte	Up	Astrocyte_Up
Astrocyte_1	BP	GO:0045444	fat cell differentiation	22/879	188/13973	SOX13/PER2/WWTR1/NOCT/TRIO/RREB1/PPARD/PIM1/STK3/ARID5B/ZBTB16/FOXO1/SAV1/ERO1A/SMAD6/SMAD3/ZBTB7C/ZNF516/CARM1/ZFP36/BMP2/XBP1	22	879	188	13973	0.00361858	1.99912	1.21307	3.14894	0.0885355	Astrocyte	Up	Astrocyte_Up
Astrocyte_1	BP	GO:0002718	regulation of cytokine production involved in immune response	11/879	69/13973	TGFB2/IL1R1/BCL6/HLA-F/HLA-E/DDX58/HK1/TRAF6/TICAM1/BST2/JAK3	11	879	69	13973	0.00364566	2.84799	1.3428	5.50555	0.0889508	Astrocyte	Up	Astrocyte_Up
Astrocyte_1	BP	GO:0072332	intrinsic apoptotic signaling pathway by p53 class mediator	11/879	69/13973	MUC1/IFI16/TP53BP2/SHISA5/CDKN1A/TOPORS/CD44/USP28/PML/NUPR1/STK11	11	879	69	13973	0.00364566	2.84799	1.3428	5.50555	0.0889508	Astrocyte	Up	Astrocyte_Up
Astrocyte_1	BP	GO:0097581	lamellipodium organization	12/879	79/13973	PDPN/EPHA2/AKIRIN1/ACTR3/GOLPH3/RREB1/VAV2/ITGB1/VCL/CD44/CORO1C/ARHGEF7	12	879	79	13973	0.00368747	2.69069	1.31949	5.04097	0.089628	Astrocyte	Up	Astrocyte_Up
Astrocyte_1	BP	GO:0001501	skeletal system development	38/879	384/13973	EPHA2/COL11A1/SLC39A1/TGFB2/GLI2/BMPR2/CSRNP1/CTNNB1/TIPARP/BMPR1B/SLC9B2/FGF2/SMAD1/MDFI/SRF/COL19A1/MTHFD1L/SNX10/BMP1/SLC39A14/LOXL2/FGFR1/SULF1/PCSK5/ARID5B/COL13A1/BMPR1A/CD44/SERPINH1/ZBTB16/CHST11/PTPN11/SMAD3/AKAP13/HAPLN3/CHSY1/PKD1/BMP2	38	879	384	13973	0.0037186	1.66469	1.14974	2.35045	0.089628	Astrocyte	Up	Astrocyte_Up
Astrocyte_1	BP	GO:0010959	regulation of metal ion transport	24/879	212/13973	SELENON/SLC9A1/EPB41/PRKCE/CTNNB1/CACNA1D/EGF/CAMK2D/F2R/HOMER1/VDAC1/BAK1/SARAF/CACNB2/PLPP4/UBASH3B/CACNA1C/ANO6/PML/CEMIP/HAP1/CBARP/ICAM1/JPH2	24	879	212	13973	0.00375742	1.92691	1.19755	2.9752	0.090137	Astrocyte	Up	Astrocyte_Up
Astrocyte_1	BP	GO:0030212	hyaluronan metabolic process	7/879	33/13973	SLC9A1/EGF/FGF2/PIM1/HGF/CD44/CEMIP	7	879	33	13973	0.00384597	4.03433	1.4741	9.57697	0.0913097	Astrocyte	Up	Astrocyte_Up
Astrocyte_1	BP	GO:0030890	positive regulation of B cell proliferation	7/879	33/13973	BCL6/CDKN1A/CLCF1/IRS2/TICAM1/CD40/NFATC2	7	879	33	13973	0.00384597	4.03433	1.4741	9.57697	0.0913097	Astrocyte	Up	Astrocyte_Up
Astrocyte_1	BP	GO:1901652	response to peptide	42/879	436/13973	SLC9A1/SESN2/PIK3R3/RAB13/SHC1/STAT1/PID1/OXTR/TLR2/ERBIN/STC2/NOD1/SLC39A14/KLF10/SLC2A8/ASS1/RELA/SP1/RAP1B/SOCS2/CRY1/PTPN11/PXN/FOXO1/IRS2/NFKBIA/RAB15/EIF2B2/LGMN/IGF1R/ABCC1/EEF2K/TRIM72/STAT5A/STAT3/PPP1R9B/RAB31/ICAM1/JAK3/CD40/PTPN1/XBP1	42	879	436	13973	0.00384951	1.61737	1.13869	2.2463	0.0913097	Astrocyte	Up	Astrocyte_Up
Astrocyte_1	BP	GO:0007229	integrin-mediated signaling pathway	14/879	100/13973	LIMS1/ITGAV/FN1/ITGA9/ERBIN/CTNNA1/NEDD9/DST/ZYX/ITGB1/CD63/PTPN11/ITGA3/MYH9	14	879	100	13973	0.00385624	2.44776	1.27914	4.35671	0.0913872	Astrocyte	Up	Astrocyte_Up
Astrocyte_1	BP	GO:0052548	regulation of endopeptidase activity	33/879	322/13973	F3/EFNA1/IFI16/CRIM1/SERPINE2/PROS1/FAM162A/F2R/CAST/SPOCK1/SERPINB1/RIPK1/PSMB9/BAK1/MAP3K5/NOD1/AQP1/HGF/TNFRSF10B/FAS/CD44/SERPING1/SERPINH1/GAS6/TMED10/LGMN/SERPINA3/SMAD3/PML/STAT3/BST2/PLAUR/TBC1D10A	33	879	322	13973	0.00387818	1.72824	1.15943	2.50191	0.0918106	Astrocyte	Up	Astrocyte_Up
Astrocyte_1	BP	GO:0032922	circadian regulation of gene expression	10/879	60/13973	PPP1CB/PER2/NOCT/NAMPT/LGR4/CRY2/CRY1/PML/RELB/TOP1	10	879	60	13973	0.0039359	3.00168	1.35239	6.01518	0.0920338	Astrocyte	Up	Astrocyte_Up
Astrocyte_1	BP	GO:0006006	glucose metabolic process	21/879	178/13973	ENO1/SESN2/GCKR/PPP1CB/RANBP2/PDK1/PER2/PPARD/FAM3C/PPP1R3B/SLC39A14/CREM/HK1/PGM2L1/ENO2/CRY1/SDS/IRS2/ADPGK/FOXK2/MIDN	21	879	178	13973	0.00400899	2.01668	1.20784	3.21076	0.092818	Astrocyte	Up	Astrocyte_Up
Astrocyte_1	BP	GO:0014897	striated muscle hypertrophy	11/879	70/13973	SLC9A1/LMNA/CAMK2D/IL6ST/INPP5F/TNFRSF1A/FOXO1/SMAD3/AKAP13/PRKCA/CTDP1	11	879	70	13973	0.00408567	2.79957	1.32107	5.40538	0.0938732	Astrocyte	Up	Astrocyte_Up
Astrocyte_1	BP	GO:0002821	positive regulation of adaptive immune response	12/879	80/13973	MR1/IL1R1/SLC11A1/NFKBIZ/IL6ST/HLA-F/HLA-E/TRAF6/CLCF1/PVR/NECTIN2/CD40	12	879	80	13973	0.00409635	2.65097	1.30085	4.96122	0.0939582	Astrocyte	Up	Astrocyte_Up
Astrocyte_1	BP	GO:0060324	face development	8/879	42/13973	CSRNP1/TIPARP/SRF/CRISPLD1/ARID5B/PTPN11/MAP2K1/CRISPLD2	8	879	42	13973	0.00414117	3.5275	1.40635	7.79452	0.0945755	Astrocyte	Up	Astrocyte_Up
Astrocyte_1	BP	GO:0010876	lipid localization	41/879	425/13973	STX12/MFSD2A/SOAT1/OSBPL6/ITGAV/PER2/OSBPL10/PLSCR4/PLSCR1/EGF/PPARD/PLEKHA8/PNPLA8/HILPDA/TTC39B/ABCA1/UGCG/ITGB1/OSBPL5/PITPNM1/PPFIA1/FZD4/ANO6/CRY1/PTPN11/PITPNM2/IRS2/ATP11A/LRP10/NFKBIA/ABCA3/ABCC1/PROCA1/ABCC3/TEX2/LDLR/SLC1A5/SNAP25/ATP9A/APOL6/APOL4	41	879	425	13973	0.0041572	1.61932	1.13503	2.25758	0.0949006	Astrocyte	Up	Astrocyte_Up
Astrocyte_1	BP	GO:0007596	blood coagulation	29/879	274/13973	PDPN/F3/PRKCE/FN1/SERPINE2/RAB5A/PROS1/PLSCR1/ANXA5/F2R/IRF1/SRF/GNA12/GNA14/VAV2/VCL/HPS5/CD59/SERPING1/UBASH3B/ANO6/PTPN11/DGKH/GAS6/PRKCA/MYL12A/PLAUR/CD40/MYH9	29	879	274	13973	0.00416232	1.7892	1.16602	2.6546	0.0949764	Astrocyte	Up	Astrocyte_Up
Astrocyte_1	BP	GO:0061061	muscle structure development	46/879	490/13973	SELENON/SLC9A1/AKIRIN1/COL11A1/LMOD1/TGFB2/EPAS1/TANC1/SPEG/DNER/CTNNB1/BOC/WDR1/MED28/HOMER1/PDLIM4/CXCL14/CTNNA1/FLOT1/PPARD/SRF/COL19A1/MAP3K5/SOD2/TMOD1/ASS1/ARID5B/BMPR1A/ADAM12/YBX3/BNIP2/SMAD3/AKAP13/NUPR1/TRIM72/NFATC3/KDM6B/FLOT2/CTDP1/GPCPD1/BMP2/JPH2/NFATC2/XBP1/SMTN/MYH9	46	879	490	13973	0.00417846	1.57326	1.12598	2.15397	0.0952624	Astrocyte	Up	Astrocyte_Up
Astrocyte_1	BP	GO:0007507	heart development	44/879	464/13973	SLC9A1/LMO4/COL11A1/SHC1/EFNA1/TGFB2/EMILIN1/GLI2/BMPR2/NRP2/FN1/OXTR/CTNNB1/PLXND1/FGF2/SMAD1/PAM/PDLIM4/PPARD/CDKN1A/PIM1/SRF/STK3/TMEM65/PCSK5/BMPR1A/CACNA1C/TNFRSF1A/PTPN11/CDKL1/SAV1/SPRED1/MAP2K1/SMAD6/SMAD3/AKAP13/NTRK3/PKD1/KDM6B/ERBB2/ITGA3/CTDP1/BMP2/JPH2	44	879	464	13973	0.00418886	1.59005	1.12907	2.19189	0.0953017	Astrocyte	Up	Astrocyte_Up
Astrocyte_1	BP	GO:0010888	negative regulation of lipid storage	5/879	18/13973	ITGAV/PPARD/TTC39B/ABCA1/NFKBIA	5	879	18	13973	0.00419113	5.75544	1.60266	17.2471	0.0953017	Astrocyte	Up	Astrocyte_Up
Astrocyte_1	BP	GO:0036303	lymph vessel morphogenesis	5/879	18/13973	PDPN/EPHA2/LGALS8/BMPR2/PKD1	5	879	18	13973	0.00419113	5.75544	1.60266	17.2471	0.0953017	Astrocyte	Up	Astrocyte_Up
Astrocyte_1	BP	GO:0046653	tetrahydrofolate metabolic process	5/879	18/13973	MTHFD2/ALDH1L1/MTHFD1L/GCH1/SHMT1	5	879	18	13973	0.00419113	5.75544	1.60266	17.2471	0.0953017	Astrocyte	Up	Astrocyte_Up
Astrocyte_1	BP	GO:0010616	negative regulation of cardiac muscle adaptation	3/879	6/13973	LMNA/FOXO1/SMAD3	3	879	6	13973	0.00429719	14.9361	1.99748	111.915	0.0964432	Astrocyte	Up	Astrocyte_Up
Astrocyte_1	BP	GO:0010990	regulation of SMAD protein complex assembly	3/879	6/13973	SMAD6/LDLRAD4/PMEPA1	3	879	6	13973	0.00429719	14.9361	1.99748	111.915	0.0964432	Astrocyte	Up	Astrocyte_Up
Astrocyte_1	BP	GO:0019062	virion attachment to host cell	3/879	6/13973	GAS6/ICAM1/NECTIN2	3	879	6	13973	0.00429719	14.9361	1.99748	111.915	0.0964432	Astrocyte	Up	Astrocyte_Up
Astrocyte_1	BP	GO:0035964	COPI-coated vesicle budding	3/879	6/13973	GBF1/TMED10/ARFGAP3	3	879	6	13973	0.00429719	14.9361	1.99748	111.915	0.0964432	Astrocyte	Up	Astrocyte_Up
Astrocyte_1	BP	GO:0038114	interleukin-21-mediated signaling pathway	3/879	6/13973	STAT1/STAT3/JAK3	3	879	6	13973	0.00429719	14.9361	1.99748	111.915	0.0964432	Astrocyte	Up	Astrocyte_Up
Astrocyte_1	BP	GO:0048200	Golgi transport vesicle coating	3/879	6/13973	GBF1/TMED10/ARFGAP3	3	879	6	13973	0.00429719	14.9361	1.99748	111.915	0.0964432	Astrocyte	Up	Astrocyte_Up
Astrocyte_1	BP	GO:0048205	COPI coating of Golgi vesicle	3/879	6/13973	GBF1/TMED10/ARFGAP3	3	879	6	13973	0.00429719	14.9361	1.99748	111.915	0.0964432	Astrocyte	Up	Astrocyte_Up
Astrocyte_1	BP	GO:0098756	response to interleukin-21	3/879	6/13973	STAT1/STAT3/JAK3	3	879	6	13973	0.00429719	14.9361	1.99748	111.915	0.0964432	Astrocyte	Up	Astrocyte_Up
Astrocyte_1	BP	GO:0098757	cellular response to interleukin-21	3/879	6/13973	STAT1/STAT3/JAK3	3	879	6	13973	0.00429719	14.9361	1.99748	111.915	0.0964432	Astrocyte	Up	Astrocyte_Up
Astrocyte_1	BP	GO:1902746	regulation of lens fiber cell differentiation	3/879	6/13973	FGF2/SPRED1/SPRED3	3	879	6	13973	0.00429719	14.9361	1.99748	111.915	0.0964432	Astrocyte	Up	Astrocyte_Up
Astrocyte_1	BP	GO:1903243	negative regulation of cardiac muscle hypertrophy in response to stress	3/879	6/13973	LMNA/FOXO1/SMAD3	3	879	6	13973	0.00429719	14.9361	1.99748	111.915	0.0964432	Astrocyte	Up	Astrocyte_Up
Astrocyte_1	BP	GO:1903896	positive regulation of IRE1-mediated unfolded protein response	3/879	6/13973	BAK1/DAB2IP/PTPN1	3	879	6	13973	0.00429719	14.9361	1.99748	111.915	0.0964432	Astrocyte	Up	Astrocyte_Up
Astrocyte_1	BP	GO:0017015	regulation of transforming growth factor beta receptor signaling pathway	15/879	112/13973	EMILIN1/DAB2/ZNF703/SDCBP/DKK3/CHST11/SPRED1/SMAD6/SMAD3/VASN/ITGA3/LDLRAD4/STK11/SPRED3/PMEPA1	15	879	112	13973	0.00435116	2.32601	1.24821	4.05077	0.0970222	Astrocyte	Up	Astrocyte_Up
Astrocyte_1	BP	GO:0071333	cellular response to glucose stimulus	15/879	112/13973	GCLM/PRKCE/RAB11FIP5/KLF7/EPHA5/SLC9B2/PPARD/SRF/SLC39A14/IRS2/GAS6/IGF1R/ICAM1/XBP1/PIM3	15	879	112	13973	0.00435116	2.32601	1.24821	4.05077	0.0970222	Astrocyte	Up	Astrocyte_Up
Astrocyte_1	BP	GO:0051098	regulation of binding	32/879	312/13973	EPB41/IFI16/ADD2/RAMP1/PER2/CTNNB1/PARP9/DTX3L/PLXND1/EGF/DAB2/FLOT1/CDKN1A/MDFI/STK3/BTAF1/TRAF6/UBASH3B/ARHGEF7/NFKBIA/DACT1/MARK3/SMAD3/PKD1/RARA/ZBTB7C/TICAM1/CARM1/CEBPG/PLAUR/RUVBL2/BMP2	32	879	312	13973	0.00436341	1.7289	1.15231	2.51687	0.0971111	Astrocyte	Up	Astrocyte_Up
Astrocyte_1	BP	GO:0071322	cellular response to carbohydrate stimulus	16/879	123/13973	GCLM/PRKCE/RAB11FIP5/KLF7/EPHA5/SLC9B2/PPARD/SRF/SLC39A14/IRS2/GAS6/IGF1R/COLEC12/ICAM1/XBP1/PIM3	16	879	123	13973	0.0044043	2.24999	1.23582	3.84526	0.0975892	Astrocyte	Up	Astrocyte_Up
Astrocyte_1	BP	GO:0043903	regulation of biological process involved in symbiotic interaction	20/879	168/13973	ADAR/IFI16/ITGAV/STAT1/PLSCR1/TNIP1/ZC3HAV1/IFITM2/IFITM3/TRIM5/TRIM22/CCNT1/PML/CIITA/CTDP1/BST2/ZFP36/NECTIN2/STAU1/MORC2	20	879	168	13973	0.00443461	2.03649	1.20257	3.28059	0.0981373	Astrocyte	Up	Astrocyte_Up
Astrocyte_1	BP	GO:0051962	positive regulation of nervous system development	26/879	239/13973	MACF1/BMPR2/FN1/SERPINE2/OXTR/CTNNB1/KALRN/PLXND1/IL1RAP/TLR2/IL6ST/SRF/TPBG/TIAM2/PLXNA4/DLG5/RELA/CLCF1/RAB21/MAP2K1/EEF2K/NLGN2/HAP1/STK11/NUMBL/BMP2	26	879	239	13973	0.00450217	1.8431	1.16996	2.79607	0.0990103	Astrocyte	Up	Astrocyte_Up
Astrocyte_1	BP	GO:2001243	negative regulation of intrinsic apoptotic signaling pathway	12/879	81/13973	ENO1/MCL1/MUC1/SOD2/CD44/MAPK8IP1/YBX3/TPT1/MAPK7/PLAUR/PTPN1/XBP1	12	879	81	13973	0.00454084	2.61239	1.28282	4.88443	0.0996946	Astrocyte	Up	Astrocyte_Up
Astrocyte_2	BP	GO:0042552	myelination	13/328	117/13973	MAL/NAB1/RARB/MOBP/UGT8/SH3TC2/POU3F2/RARG/WASF3/SLC8A3/FA2H/SIRT2/BCAS1	13	328	117	13973	3.57598e-06	5.37152	2.73797	9.72485	0.000391904	Astrocyte	Down	Astrocyte_Down
Astrocyte_2	BP	GO:0007272	ensheathment of neurons	13/328	119/13973	MAL/NAB1/RARB/MOBP/UGT8/SH3TC2/POU3F2/RARG/WASF3/SLC8A3/FA2H/SIRT2/BCAS1	13	328	119	13973	4.32568e-06	5.26961	2.68733	9.53331	0.000456088	Astrocyte	Down	Astrocyte_Down
Astrocyte_2	BP	GO:0008366	axon ensheathment	13/328	119/13973	MAL/NAB1/RARB/MOBP/UGT8/SH3TC2/POU3F2/RARG/WASF3/SLC8A3/FA2H/SIRT2/BCAS1	13	328	119	13973	4.32568e-06	5.26961	2.68733	9.53331	0.000456088	Astrocyte	Down	Astrocyte_Down
Astrocyte_2	BP	GO:0010001	glial cell differentiation	16/328	193/13973	PHGDH/BIN1/NAB1/MOBP/SOX2/HES1/SH3TC2/DAAM2/POU3F2/NOTCH1/ZNF365/OPALIN/WASF3/SLC8A3/FA2H/SIRT2	16	328	193	13973	1.28995e-05	3.90141	2.15548	6.61474	0.00111159	Astrocyte	Down	Astrocyte_Down
Astrocyte_2	BP	GO:0042063	gliogenesis	17/328	259/13973	PHGDH/BIN1/NAB1/MOBP/P2RY1/SOX2/HES1/SH3TC2/DAAM2/POU3F2/NOTCH1/ZNF365/OPALIN/WASF3/SLC8A3/FA2H/SIRT2	17	328	259	13973	0.000135236	3.027	1.71259	5.02768	0.00768138	Astrocyte	Down	Astrocyte_Down
Astrocyte_2	BP	GO:0048709	oligodendrocyte differentiation	9/328	88/13973	MOBP/HES1/DAAM2/NOTCH1/ZNF365/OPALIN/WASF3/SLC8A3/FA2H	9	328	88	13973	0.00021734	4.84411	2.11727	9.78311	0.0112889	Astrocyte	Down	Astrocyte_Down
Astrocyte_2	BP	GO:0060711	labyrinthine layer development	6/328	39/13973	HES1/ADM/ZFP36L1/VASH1/PLCD3/JUNB	6	328	39	13973	0.000271181	7.684	2.61297	18.751	0.0134506	Astrocyte	Down	Astrocyte_Down
Astrocyte_2	BP	GO:0062197	cellular response to chemical stress	18/328	301/13973	JUN/LRRC8D/PRDX6/RHOB/VRK2/LANCL1/CASP3/HSPA1A/HSPA1B/CYCS/HSPB1/AIFM2/CAT/FUT8/ZFP36L1/FOS/SLC12A6/SIRT2	18	328	301	13973	0.000275503	2.74121	1.58023	4.48484	0.0136266	Astrocyte	Down	Astrocyte_Down
Astrocyte_2	BP	GO:0008360	regulation of cell shape	11/328	134/13973	RHOB/P2RY1/CDC42SE2/EZR/STRIP2/FAM171A1/BAMBI/FGD6/WASF3/ALDOA/CDC42EP4	11	328	134	13973	0.000317741	3.81423	1.83683	7.15762	0.0152585	Astrocyte	Down	Astrocyte_Down
Astrocyte_2	BP	GO:0021915	neural tube development	11/328	138/13973	PHGDH/HES1/SFRP2/CASP3/SEMA3C/SCRIB/NOTCH1/ADM/RARG/ZFP36L1/TSC2	11	328	138	13973	0.000409293	3.69321	1.77989	6.92359	0.0184195	Astrocyte	Down	Astrocyte_Down
Astrocyte_2	BP	GO:0060716	labyrinthine layer blood vessel development	4/328	16/13973	HES1/VASH1/PLCD3/JUNB	4	328	16	13973	0.000433923	14.0112	3.2773	46.571	0.0192618	Astrocyte	Down	Astrocyte_Down
Astrocyte_2	BP	GO:0003330	regulation of extracellular matrix constituent secretion	3/328	8/13973	NOTCH1/RGCC/CPB2	3	328	8	13973	0.000657531	25.1536	3.88993	129.891	0.0262337	Astrocyte	Down	Astrocyte_Down
Astrocyte_2	BP	GO:0097150	neuronal stem cell population maintenance	4/328	19/13973	SOX2/HES1/SRRT/NOTCH1	4	328	19	13973	0.000874102	11.2115	2.69385	35.4221	0.0323429	Astrocyte	Down	Astrocyte_Down
Astrocyte_2	BP	GO:0006625	protein targeting to peroxisome	7/328	66/13973	PEX10/PECR/PEX5L/DDO/CROT/CAT/UBC	7	328	66	13973	0.000874945	5.02016	1.91924	11.124	0.0323429	Astrocyte	Down	Astrocyte_Down
Astrocyte_2	BP	GO:0072662	protein localization to peroxisome	7/328	66/13973	PEX10/PECR/PEX5L/DDO/CROT/CAT/UBC	7	328	66	13973	0.000874945	5.02016	1.91924	11.124	0.0323429	Astrocyte	Down	Astrocyte_Down
Astrocyte_2	BP	GO:0072663	establishment of protein localization to peroxisome	7/328	66/13973	PEX10/PECR/PEX5L/DDO/CROT/CAT/UBC	7	328	66	13973	0.000874945	5.02016	1.91924	11.124	0.0323429	Astrocyte	Down	Astrocyte_Down
Astrocyte_2	BP	GO:0014037	Schwann cell differentiation	5/328	33/13973	NAB1/SH3TC2/POU3F2/FA2H/SIRT2	5	328	33	13973	0.000955778	7.52658	2.25424	19.9056	0.0345609	Astrocyte	Down	Astrocyte_Down
Astrocyte_2	BP	GO:0048715	negative regulation of oligodendrocyte differentiation	3/328	9/13973	HES1/DAAM2/NOTCH1	3	328	9	13973	0.000969185	20.9629	3.37768	98.7933	0.0348748	Astrocyte	Down	Astrocyte_Down
Astrocyte_2	BP	GO:0097084	vascular associated smooth muscle cell development	3/328	9/13973	HES1/NOTCH1/ADM	3	328	9	13973	0.000969185	20.9629	3.37768	98.7933	0.0348748	Astrocyte	Down	Astrocyte_Down
Astrocyte_2	BP	GO:0009225	nucleotide-sugar metabolic process	5/328	34/13973	NAGK/GALT/FUT8/AMDHD2/PMM1	5	328	34	13973	0.0010993	7.26398	2.18162	19.1409	0.0383548	Astrocyte	Down	Astrocyte_Down
Astrocyte_2	BP	GO:0043574	peroxisomal transport	7/328	69/13973	PEX10/PECR/PEX5L/DDO/CROT/CAT/UBC	7	328	69	13973	0.00114171	4.77657	1.82959	10.5484	0.0393923	Astrocyte	Down	Astrocyte_Down
Astrocyte_2	BP	GO:0043009	chordate embryonic development	23/328	489/13973	PHGDH/PBX1/SLC25A20/HES1/SFRP2/CASP3/SEMA3C/NCAPG2/NECAB1/ANGPT1/SCRIB/NOTCH1/NRARP/TET1/ADM/RARG/FUT8/ZFP36L1/VASH1/ARNT2/TSC2/PLCD3/JUNB	23	328	489	13973	0.00125538	2.13248	1.3182	3.29953	0.0423532	Astrocyte	Down	Astrocyte_Down
Astrocyte_2	BP	GO:0048713	regulation of oligodendrocyte differentiation	5/328	35/13973	HES1/DAAM2/NOTCH1/ZNF365/OPALIN	5	328	35	13973	0.00125818	7.02214	2.11362	18.4327	0.0423532	Astrocyte	Down	Astrocyte_Down
Astrocyte_2	BP	GO:0035116	embryonic hindlimb morphogenesis	4/328	21/13973	WNT7A/RARB/NOTCH1/RARG	4	328	21	13973	0.00130067	9.89428	2.40812	30.5547	0.0433479	Astrocyte	Down	Astrocyte_Down
Astrocyte_2	BP	GO:0032536	regulation of cell projection size	3/328	10/13973	WNT7A/EZR/USH1C	3	328	10	13973	0.00136056	17.9702	2.98512	78.9612	0.0448908	Astrocyte	Down	Astrocyte_Down
Astrocyte_2	BP	GO:0050768	negative regulation of neurogenesis	9/328	116/13973	WNT7A/HES1/SYNGAP1/DAAM2/SEMA3C/NOTCH1/PRTG/SIRT2/ID1	9	328	116	13973	0.00163735	3.56884	1.57439	7.1176	0.0520092	Astrocyte	Down	Astrocyte_Down
Astrocyte_2	BP	GO:0048711	positive regulation of astrocyte differentiation	3/328	11/13973	BIN1/HES1/NOTCH1	3	328	11	13973	0.00183839	15.7262	2.6746	65.9202	0.0565519	Astrocyte	Down	Astrocyte_Down
Astrocyte_2	BP	GO:0070278	extracellular matrix constituent secretion	3/328	11/13973	NOTCH1/RGCC/CPB2	3	328	11	13973	0.00183839	15.7262	2.6746	65.9202	0.0565519	Astrocyte	Down	Astrocyte_Down
Astrocyte_2	BP	GO:0032528	microvillus organization	4/328	23/13973	EZR/USH1C/GLDN/ATP8B1	4	328	23	13973	0.00185455	8.84967	2.17716	26.8218	0.0567317	Astrocyte	Down	Astrocyte_Down
Astrocyte_2	BP	GO:0001503	ossification	17/328	329/13973	ZBTB40/ID3/PBX1/COL5A2/NAB1/SOX2/SFRP2/FIGNL1/NOTCH1/BAMBI/CAT/P2RX7/THRA/TOB1/JUNB/JUND/RYR1	17	328	329	13973	0.00202341	2.33572	1.32614	3.86265	0.060421	Astrocyte	Down	Astrocyte_Down
Astrocyte_2	BP	GO:0051961	negative regulation of nervous system development	9/328	120/13973	WNT7A/HES1/SYNGAP1/DAAM2/SEMA3C/NOTCH1/PRTG/SIRT2/ID1	9	328	120	13973	0.00207034	3.4394	1.51868	6.85044	0.0611929	Astrocyte	Down	Astrocyte_Down
Astrocyte_2	BP	GO:0022011	myelination in peripheral nervous system	4/328	24/13973	SH3TC2/POU3F2/FA2H/SIRT2	4	328	24	13973	0.00218476	8.40695	2.07765	25.2944	0.0634808	Astrocyte	Down	Astrocyte_Down
Astrocyte_2	BP	GO:0032292	peripheral nervous system axon ensheathment	4/328	24/13973	SH3TC2/POU3F2/FA2H/SIRT2	4	328	24	13973	0.00218476	8.40695	2.07765	25.2944	0.0634808	Astrocyte	Down	Astrocyte_Down
Astrocyte_2	BP	GO:0007031	peroxisome organization	7/328	78/13973	PEX10/PECR/PEX5L/DDO/CROT/CAT/UBC	7	328	78	13973	0.00233725	4.16823	1.60468	9.14239	0.0668089	Astrocyte	Down	Astrocyte_Down
Astrocyte_2	BP	GO:0097201	negative regulation of transcription from RNA polymerase II promoter in response to stress	3/328	12/13973	JUN/HSPA1A/SIRT2	3	328	12	13973	0.00240881	13.9714	2.42248	56.3189	0.0680806	Astrocyte	Down	Astrocyte_Down
Astrocyte_2	BP	GO:0010458	exit from mitosis	4/328	25/13973	CHMP7/RGCC/SIRT2/UBE2S	4	328	25	13973	0.00255338	8.00661	1.98677	23.9279	0.071252	Astrocyte	Down	Astrocyte_Down
Astrocyte_2	BP	GO:0045646	regulation of erythrocyte differentiation	5/328	41/13973	HSPA1A/HSPA1B/NCAPG2/SPI1/ZFP36L1	5	328	41	13973	0.00258975	5.84999	1.7802	15.0892	0.0718491	Astrocyte	Down	Astrocyte_Down
Astrocyte_2	BP	GO:0003151	outflow tract morphogenesis	6/328	60/13973	RARB/HES1/SFRP2/SEMA3C/NOTCH1/RYR1	6	328	60	13973	0.00275625	4.68878	1.63635	10.9951	0.0750108	Astrocyte	Down	Astrocyte_Down
Astrocyte_2	BP	GO:0034599	cellular response to oxidative stress	14/328	255/13973	JUN/PRDX6/RHOB/VRK2/LANCL1/HSPA1A/HSPA1B/CYCS/HSPB1/AIFM2/CAT/FUT8/FOS/SIRT2	14	328	255	13973	0.00285623	2.47938	1.32001	4.30523	0.0766854	Astrocyte	Down	Astrocyte_Down
Astrocyte_2	BP	GO:0032873	negative regulation of stress-activated MAPK cascade	5/328	42/13973	SFRP2/DUSP1/EZR/FKTN/TAOK3	5	328	42	13973	0.00288417	5.69153	1.73467	14.6464	0.0769073	Astrocyte	Down	Astrocyte_Down
Astrocyte_2	BP	GO:0070303	negative regulation of stress-activated protein kinase signaling cascade	5/328	42/13973	SFRP2/DUSP1/EZR/FKTN/TAOK3	5	328	42	13973	0.00288417	5.69153	1.73467	14.6464	0.0769073	Astrocyte	Down	Astrocyte_Down
Astrocyte_2	BP	GO:0014044	Schwann cell development	4/328	26/13973	SH3TC2/POU3F2/FA2H/SIRT2	4	328	26	13973	0.00296254	7.64286	1.90353	22.6665	0.0781615	Astrocyte	Down	Astrocyte_Down
Astrocyte_2	BP	GO:0035137	hindlimb morphogenesis	4/328	26/13973	WNT7A/RARB/NOTCH1/RARG	4	328	26	13973	0.00296254	7.64286	1.90353	22.6665	0.0781615	Astrocyte	Down	Astrocyte_Down
Astrocyte_2	BP	GO:0045685	regulation of glial cell differentiation	6/328	61/13973	BIN1/HES1/DAAM2/NOTCH1/ZNF365/OPALIN	6	328	61	13973	0.00299784	4.60314	1.60774	10.7828	0.0785506	Astrocyte	Down	Astrocyte_Down
Astrocyte_2	BP	GO:0032530	regulation of microvillus organization	3/328	13/13973	EZR/USH1C/ATP8B1	3	328	13	13973	0.00307737	12.5776	2.21403	49.1825	0.0802761	Astrocyte	Down	Astrocyte_Down
Astrocyte_2	BP	GO:0001975	response to amphetamine	4/328	27/13973	RGS2/HDAC9/ASIC1/RGS9	4	328	27	13973	0.00341432	7.30763	1.82693	21.5619	0.0852353	Astrocyte	Down	Astrocyte_Down
Astrocyte_2	BP	GO:0060674	placenta blood vessel development	4/328	27/13973	HES1/VASH1/PLCD3/JUNB	4	328	27	13973	0.00341432	7.30763	1.82693	21.5619	0.0852353	Astrocyte	Down	Astrocyte_Down
Astrocyte_2	BP	GO:0051960	regulation of nervous system development	18/328	379/13973	BIN1/WNT7A/RARB/HES1/SYNGAP1/DAAM2/SEMA3C/SRRT/PTPRD/NOTCH1/ZNF365/MAP6/RARG/WASF3/PRTG/SIRT2/ID1/CDH4	18	328	379	13973	0.00374176	2.1364	1.23534	3.48211	0.0898023	Astrocyte	Down	Astrocyte_Down
Astrocyte_2	BP	GO:0007422	peripheral nervous system development	6/328	64/13973	NAB1/UGT8/SH3TC2/POU3F2/FA2H/SIRT2	6	328	64	13973	0.00381791	4.3636	1.52742	10.1873	0.0910507	Astrocyte	Down	Astrocyte_Down
Astrocyte_2	BP	GO:0045176	apical protein localization	3/328	14/13973	MAL/GOPC/ATP8B1	3	328	14	13973	0.0038491	11.4343	2.03872	43.5598	0.0913097	Astrocyte	Down	Astrocyte_Down
Astrocyte_2	BP	GO:0007611	learning or memory	12/328	210/13973	JUN/ATP8A1/CASP3/CAMK4/SYNGAP1/SLC24A2/ASIC1/SLC8A3/FOS/THRA/CRTC1/S100B	12	328	210	13973	0.00405899	2.57874	1.29623	4.67053	0.0935662	Astrocyte	Down	Astrocyte_Down
Astrocyte_2	BP	GO:0006979	response to oxidative stress	18/328	382/13973	JUN/PRDX6/RHOB/VRK2/LANCL1/CASP3/DUSP1/HSPA1A/HSPA1B/CYCS/HSPB1/ERCC6/AIFM2/CAT/SESN3/FUT8/FOS/SIRT2	18	328	382	13973	0.00406155	2.11836	1.225	3.45215	0.0935662	Astrocyte	Down	Astrocyte_Down
Astrocyte_2	BP	GO:0014074	response to purine-containing compound	9/328	133/13973	JUN/P2RY1/DUSP1/EZR/P2RX7/ZFP36L1/SLC8A3/FOS/RYR1	9	328	133	13973	0.00413852	3.0759	1.36171	6.10462	0.0945558	Astrocyte	Down	Astrocyte_Down
Astrocyte_2	BP	GO:0007020	microtubule nucleation	4/328	29/13973	HSPA1A/HSPA1B/MZT1/TUBGCP6	4	328	29	13973	0.00445386	6.72345	1.69088	19.6258	0.0983263	Astrocyte	Down	Astrocyte_Down
Microglia_1	BP	GO:0006614	SRP-dependent cotranslational protein targeting to membrane	53/845	92/13826	RPS8/RPS27A/RPL31/RPL37A/RPL32/RPL15/RPSA/RPL14/RPL29/RPL24/RPL9/RPS3A/RPS23/RPS14/RPS18/RPL10A/RPS20/RPL7/RPL30/RPL8/RPS6/RPL12/RPL7A/RPS24/RPLP2/RPL27A/RPS13/RPS3/RPS25/RPLP0/RPL4/RPLP1/RPS2/RPS15A/RPL13/RPL23/RPL27/RPL38/RPL17/RPS15/RPL36/RPS28/RPL18A/UBA52/RPS16/RPS19/RPL18/RPL13A/RPS11/RPS9/RPL28/RPS5/RPL3	53	845	92	13826	1.43144e-40	22.1793	14.3075	34.7039	4.91774e-36	Microglia	Up	Microglia_Up
Microglia_1	BP	GO:0000184	nuclear-transcribed mRNA catabolic process, nonsense-mediated decay	58/845	113/13826	RPS8/RBM8A/RPS27A/RPL31/RPL37A/RPL32/RPL15/RPSA/RPL14/RPL29/RPL24/RPL9/RPS3A/RPS23/RPS14/RPS18/RPL10A/RPS20/RPL7/RPL30/EIF3E/RPL8/RPS6/RPL12/RPL7A/RPS24/RPLP2/RPL27A/RPS13/RPS3/RPS25/RPLP0/RPL4/RPLP1/RPS2/GSPT1/RPS15A/RPL13/RPL23/RPL27/RPL38/RPL17/RPS15/RPL36/RPS28/RPL18A/UBA52/RPS16/RPS19/SMG9/RPL18/RPL13A/RPS11/RPS9/RPL28/RPS5/HELZ2/RPL3	58	845	113	13826	1.86193e-40	17.3094	11.6776	25.7076	4.91774e-36	Microglia	Up	Microglia_Up
Microglia_1	BP	GO:0045047	protein targeting to ER	56/845	106/13826	RPS8/RPS27A/RPL31/RPL37A/EDEM1/RPL32/RPL15/RPSA/RPL14/RPL29/RPL24/RPL9/RPS3A/RPS23/RPS14/RPS18/RPL10A/MAN1A1/SEC61G/RPS20/RPL7/RPL30/RPL8/RPS6/RPL12/RPL7A/RPS24/RPLP2/RPL27A/RPS13/RPS3/RPS25/RPLP0/RPL4/RPLP1/RPS2/RPS15A/RPL13/RPL23/RPL27/RPL38/RPL17/RPS15/RPL36/RPS28/RPL18A/UBA52/RPS16/RPS19/RPL18/RPL13A/RPS11/RPS9/RPL28/RPS5/RPL3	56	845	106	13826	5.35217e-40	18.3434	12.216	27.6404	9.4241e-36	Microglia	Up	Microglia_Up
Microglia_1	BP	GO:0006613	cotranslational protein targeting to membrane	53/845	97/13826	RPS8/RPS27A/RPL31/RPL37A/RPL32/RPL15/RPSA/RPL14/RPL29/RPL24/RPL9/RPS3A/RPS23/RPS14/RPS18/RPL10A/RPS20/RPL7/RPL30/RPL8/RPS6/RPL12/RPL7A/RPS24/RPLP2/RPL27A/RPS13/RPS3/RPS25/RPLP0/RPL4/RPLP1/RPS2/RPS15A/RPL13/RPL23/RPL27/RPL38/RPL17/RPS15/RPL36/RPS28/RPL18A/UBA52/RPS16/RPS19/RPL18/RPL13A/RPS11/RPS9/RPL28/RPS5/RPL3	53	845	97	13826	6.34924e-39	19.6595	12.8407	30.2321	8.18174e-35	Microglia	Up	Microglia_Up
Microglia_1	BP	GO:0072599	establishment of protein localization to endoplasmic reticulum	56/845	110/13826	RPS8/RPS27A/RPL31/RPL37A/EDEM1/RPL32/RPL15/RPSA/RPL14/RPL29/RPL24/RPL9/RPS3A/RPS23/RPS14/RPS18/RPL10A/MAN1A1/SEC61G/RPS20/RPL7/RPL30/RPL8/RPS6/RPL12/RPL7A/RPS24/RPLP2/RPL27A/RPS13/RPS3/RPS25/RPLP0/RPL4/RPLP1/RPS2/RPS15A/RPL13/RPL23/RPL27/RPL38/RPL17/RPS15/RPL36/RPS28/RPL18A/UBA52/RPS16/RPS19/RPL18/RPL13A/RPS11/RPS9/RPL28/RPS5/RPL3	56	845	110	13826	7.74434e-39	16.9804	11.3898	25.3525	8.18174e-35	Microglia	Up	Microglia_Up
Microglia_1	BP	GO:0070972	protein localization to endoplasmic reticulum	59/845	136/13826	RPS8/RPS27A/RPL31/INSIG2/RPL37A/EDEM1/RPL32/RPL15/RPSA/RPL14/RPL29/RPL24/RPL9/RPS3A/RPS23/RPS14/RPS18/RPL10A/MAN1A1/SEC61G/RPS20/RPL7/RPL30/RPL8/RPS6/RPL12/RPL7A/SEC16A/RPS24/RPLP2/RPL27A/RPS13/RPS3/RPS25/RPLP0/RPL4/RPLP1/RPS2/RPS15A/RPL13/RPL23/RPL27/RPL38/VAPA/RPL17/RPS15/RPL36/RPS28/RPL18A/UBA52/RPS16/RPS19/RPL18/RPL13A/RPS11/RPS9/RPL28/RPS5/RPL3	59	845	136	13826	7.24488e-36	12.5735	8.73289	18.0283	6.37839e-32	Microglia	Up	Microglia_Up
Microglia_1	BP	GO:0000956	nuclear-transcribed mRNA catabolic process	66/845	193/13826	RPS8/RBM8A/RPS27A/RPL31/RPL37A/RPL32/RPL15/RPSA/RPL14/RPL29/PDE12/RPL24/RPL9/LSM6/RPS3A/RPS23/RPS14/RPS18/RPL10A/LSM1/RPS20/RPL7/RPL30/EIF3E/AGO2/RPL8/RPS6/RPL12/RPL7A/RPS24/RPLP2/RPL27A/RPS13/PATL1/RPS3/RPS25/RPLP0/RPL4/RPLP1/RPS2/GSPT1/RPS15A/RPL13/RPL23/RPL27/RPL38/RPL17/RPS15/RPL36/RPS28/RPL18A/UBA52/SAMD4B/ZFP36/RPS16/RPS19/SMG9/RPL18/RPL13A/RPS11/RPS9/RPL28/RPS5/XRN2/HELZ2/RPL3	66	845	193	13826	1.8454e-32	8.57287	6.21057	11.7432	1.21852e-28	Microglia	Up	Microglia_Up
Microglia_1	BP	GO:0019083	viral transcription	62/845	172/13826	RPS8/RPS27A/RPL31/RANBP2/RPL37A/RPL32/RPL15/RPSA/RPL14/RPL29/RPL24/RPL9/RPS3A/RPS23/CHD1/RPS14/RPS18/RPL10A/POM121C/RPS20/RPL7/RPL30/RPL8/RPS6/RPL12/RPL7A/RPS24/IFITM3/RPLP2/NUP98/RPL27A/RPS13/RPS3/RPS25/RPLP0/NUP58/RPL4/RPLP1/RPS2/RPS15A/RPL13/RPL23/RPL27/RPL38/RPL17/CTDP1/RPS15/RPL36/RPS28/RPL18A/UBA52/ZFP36/RPS16/RPS19/RPL18/RPL13A/RPS11/RPS9/RPL28/RPS5/RRP1B/RPL3	62	845	172	13826	4.72778e-32	9.26205	6.61401	12.872	2.77489e-28	Microglia	Up	Microglia_Up
Microglia_1	BP	GO:0006413	translational initiation	62/845	174/13826	KHDRBS1/RPS8/RPS27A/RPL31/NCK2/RPL37A/RPL32/RPL15/RPSA/RPL14/RPL29/RPL24/RPL9/RPS3A/RPS23/RPS14/RPS18/RPL10A/RPS20/RPL7/RPL30/EIF3E/AGO2/RPL8/RPS6/RPL12/RPL7A/EIF4EBP2/RPS24/EIF3A/RPLP2/RPL27A/RPS13/RPS3/RPS25/RPLP0/RPL4/RPLP1/RPS2/RPS15A/RPL13/EIF4A1/RPL23/EIF1/RPL27/RPL38/RPL17/RPS15/RPL36/RPS28/RPL18A/UBA52/RPS16/RPS19/RPL18/RPL13A/RPS11/RPS9/RPL28/RPS5/EIF2S2/RPL3	62	845	174	13826	1.01943e-31	9.09537	6.50131	12.6232	5.38503e-28	Microglia	Up	Microglia_Up
Microglia_1	BP	GO:0019080	viral gene expression	63/845	188/13826	RPS8/RPS27A/RPL31/RANBP2/RPL37A/RPL32/RPL15/RPSA/RPL14/RPL29/RPL24/RPL9/RPS3A/RPS23/CHD1/RPS14/RPS18/RPL10A/POM121C/RPS20/RPL7/RPL30/RPL8/RPS6/RPL12/RPL7A/RPS24/EIF3A/IFITM3/RPLP2/NUP98/RPL27A/RPS13/RPS3/RPS25/RPLP0/NUP58/RPL4/RPLP1/RPS2/RPS15A/RPL13/RPL23/RPL27/RPL38/RPL17/CTDP1/RPS15/RPL36/RPS28/RPL18A/UBA52/ZFP36/RPS16/RPS19/RPL18/RPL13A/RPS11/RPS9/RPL28/RPS5/RRP1B/RPL3	63	845	188	13826	1.91872e-30	8.28377	5.96582	11.4038	9.21405e-27	Microglia	Up	Microglia_Up
Microglia_1	BP	GO:0006402	mRNA catabolic process	85/845	341/13826	YBX1/RPS8/PSMA5/RBM8A/PSMB4/RPS27A/RPL31/PSMD14/RPL37A/RPL32/RPL15/RPSA/RPL14/RPL29/PDE12/RPL24/NUDT16/RPL9/LSM6/RPS3A/RPS23/RPS14/PSMB8/PSMB9/RPS18/RPL10A/PSMB1/IGF2BP3/PSMA2/ZC3HAV1/LSM1/RPS20/RPL7/RPL30/EIF3E/ZHX2/AGO2/RPL8/RPS6/RPL12/RPL7A/RPS24/PSMD13/RPLP2/RPL27A/RPS13/PATL1/RPS3/RPS25/YBX3/RPLP0/PSME2/RPL4/RPLP1/RPS2/GSPT1/RPS15A/RPL13/TNFSF13/ALKBH5/RPL23/PSMD3/RPL27/RPL38/RPL17/RPS15/RPL…	85	845	341	13826	3.90499e-30	5.55828	4.24924	7.21353	1.71898e-26	Microglia	Up	Microglia_Up
Microglia_1	BP	GO:0006401	RNA catabolic process	88/845	378/13826	TNFRSF1B/YBX1/RPS8/PSMA5/RBM8A/PSMB4/RPS27A/RPL31/PSMD14/RPL37A/RPL32/RPL15/RPSA/RPL14/RPL29/PDE12/RPL24/NUDT16/RPL9/LSM6/RPS3A/RPS23/RPS14/PSMB8/PSMB9/RPS18/RPL10A/PSMB1/IGF2BP3/PSMA2/SND1/ZC3HAV1/LSM1/RPS20/RPL7/RPL30/EIF3E/ZHX2/AGO2/RPL8/RPS6/RPL12/RPL7A/RPS24/PSMD13/RPLP2/RPL27A/RPS13/PATL1/RPS3/RPS25/YBX3/RPLP0/PSME2/RPL4/RPLP1/ISG20/RPS2/GSPT1/RPS15A/RPL13/TNFSF13/ALKBH5/RPL23/PSMD3/RPL27/R…	88	845	378	13826	8.08897e-29	5.08607	3.91549	6.55654	3.28686e-25	Microglia	Up	Microglia_Up
Microglia_1	BP	GO:0006612	protein targeting to membrane	60/845	187/13826	RPS8/RPS27A/RPL31/RPL37A/MFF/RPL32/RPL15/RPSA/RPL14/RPL29/RPL24/ATG3/RPL9/RPS3A/RPS23/RPS14/RPS18/RPL10A/SEC61G/RPS20/SDCBP/RPL7/RPL30/RPL8/RPS6/STOM/RPL12/RPL7A/RPS24/RPLP2/RPL27A/RPS13/RPS3/RPS25/RPLP0/RAB8B/RPL4/RPLP1/RPS2/RPS15A/RPL13/RPL23/RPL27/RPL38/RPL17/RPS15/RPL36/RPS28/RPL18A/UBA52/RPS16/RPS19/RPL18/RPL13A/RPS11/RPS9/RPL28/RPS5/KCNE1/RPL3	60	845	187	13826	7.17544e-28	7.73176	5.54299	10.6875	2.7074e-24	Microglia	Up	Microglia_Up
Microglia_1	BP	GO:0034655	nucleobase-containing compound catabolic process	94/845	496/13826	TNFRSF1B/YBX1/RPS8/PSMA5/RBM8A/PSMB4/RPS27A/RPL31/PSMD14/RPL37A/RPL32/RPL15/RPSA/RPL14/RPL29/PDE12/RPL24/NUDT16/RPL9/LSM6/RPS3A/RPS23/HINT1/RPS14/MGAT1/PSMB8/PSMB9/RPS18/RPL10A/PSMB1/IGF2BP3/PSMA2/SND1/ZC3HAV1/LSM1/RPS20/RPL7/RPL30/EIF3E/ZHX2/AGO2/RPL8/RPS6/RPL12/RPL7A/RPS24/PSMD13/RPLP2/RPL27A/RPS13/PATL1/RPS3/RPS25/YBX3/RPLP0/PSME2/DICER1/RPL4/RPLP1/ISG20/RPS2/GSPT1/RPS15A/RPL13/TNFSF13/ALKBH5/…	94	845	496	13826	1.27094e-23	3.91617	3.05751	4.97689	3.05164e-20	Microglia	Up	Microglia_Up
Microglia_1	BP	GO:0090150	establishment of protein localization to membrane	72/845	319/13826	RPS8/RPS27A/VAMP5/RPL31/RPL37A/MFF/RPL32/RPL15/GOLGA4/RPSA/RPL14/RPL29/RPL24/ATG3/RPL9/RPS3A/GOLPH3/RPS23/RPS14/RACK1/RPS18/RPL10A/CD24/SEC61G/YWHAG/RPS20/SDCBP/RPL7/RPL30/RPL8/RPS6/STOM/RPL12/RPL7A/SEC16A/RPS24/RPLP2/RPL27A/RPS13/RPS3/RPS25/RPLP0/RILPL2/SYNE3/BMF/RAB8B/RPL4/RPLP1/RPS2/RPS15A/RPL13/RAB34/RPL23/RPL27/RPL38/RPL17/RPS15/RPL36/RPS28/RPL18A/UBA52/PDCD5/RPS16/RPS19/RPL18/RPL13A/RPS11/R…	72	845	319	13826	7.59596e-23	4.80069	3.60365	6.33343	1.605e-19	Microglia	Up	Microglia_Up
Microglia_1	BP	GO:0006605	protein targeting	78/845	404/13826	RPS8/SH3GLB1/TOMM40L/RHOU/RPS27A/RPL31/IDH1/RPL37A/MFF/EDEM1/RPL32/RPL15/RPSA/RPL14/RPL29/RPL24/ATG3/GRPEL1/RPL9/UBE2D3/RPS3A/RPS23/RPS14/RPS18/RPL10A/MAN1A1/SEC61G/YWHAG/BNIP3L/RPS20/SDCBP/RPL7/RPL30/RPL8/RPS6/STOM/RPL12/RPL7A/RPS24/RPLP2/RPL27A/RPS13/RPS3/RPS25/RPLP0/DNAJC15/RAB27A/RAB8B/RPL4/RPLP1/ZFAND6/RPS2/RPS15A/RPL13/SREBF1/RPL23/RPL27/RPL38/RPL17/RPS15/RPL36/RPS28/RPL18A/UBA52/PDCD5/RPS1…	78	845	404	13826	3.19793e-20	3.94726	3.01004	5.12623	4.22318e-17	Microglia	Up	Microglia_Up
Microglia_1	BP	GO:0002181	cytoplasmic translation	31/845	90/13826	RPL31/RPL32/RPL15/RPSA/TMA7/RPL29/RPL24/RPL9/RPS23/CPEB4/RPL10A/RPL30/EIF3E/RPL8/EIF3A/RPLP2/YBX3/RPLP0/RPLP1/PKM/GSPT1/EIF4A1/RPL38/RPL17/EEF2/RPL36/RPS28/RPL18A/RPL18/RPL13A/EIF2S2	31	845	90	13826	5.62378e-16	8.33899	5.18581	13.1773	4.50107e-13	Microglia	Up	Microglia_Up
Microglia_1	BP	GO:0043299	leukocyte degranulation	74/845	460/13826	SLC2A5/TNFRSF1B/PADI2/UBR4/PSMA5/CD58/S100A11/FCER1G/FCGR2A/ARPC5/PTPRC/CD55/PSMD14/GCA/ITGAV/IDH1/TMBIM1/IMPDH2/RAP2B/TLR2/CD14/RAB24/SERPINB1/TUBB/HLA-B/EEF1A1/DYNLT1/IGF2R/PSMB1/PSMA2/SDCBP/STOM/STXBP1/AGPAT2/ALOX5/PSMD13/CD44/FTH1/CTSC/CD63/PA2G4/ATP11A/PYGL/SERPINA1/B2M/RAB27A/ANXA2/PKM/ATP6V0C/IL4R/MVP/ALDOA/PSMD3/RAB5C/KPNB1/VAPA/EEF2/ADGRE2/GPI/PLAUR/C5AR1/FTL/SIGLEC9/SIGLEC5/FPR1/OSCAR/H…	74	845	460	13826	1.01297e-14	3.13134	2.38261	4.07133	6.77273e-12	Microglia	Up	Microglia_Up
Microglia_1	BP	GO:0002275	myeloid cell activation involved in immune response	75/845	470/13826	SLC2A5/TNFRSF1B/PADI2/UBR4/PSMA5/CD58/S100A11/FCER1G/FCGR2A/ARPC5/PTPRC/CD55/PRKCE/PSMD14/GCA/ITGAV/IDH1/TMBIM1/IMPDH2/RAP2B/TLR2/CD14/RAB24/SERPINB1/TUBB/HLA-B/EEF1A1/DYNLT1/IGF2R/PSMB1/PSMA2/SDCBP/STOM/STXBP1/AGPAT2/ALOX5/PSMD13/CD44/FTH1/CTSC/CD63/PA2G4/ATP11A/PYGL/SERPINA1/B2M/RAB27A/ANXA2/PKM/ATP6V0C/IL4R/MVP/ALDOA/PSMD3/RAB5C/KPNB1/VAPA/SBNO2/EEF2/ADGRE2/GPI/PLAUR/C5AR1/FTL/SIGLEC9/SIGLEC5/…	75	845	470	13826	1.0257e-14	3.10316	2.3659	4.02751	6.77273e-12	Microglia	Up	Microglia_Up
Microglia_1	BP	GO:0002444	myeloid leukocyte mediated immunity	75/845	473/13826	SLC2A5/TNFRSF1B/PADI2/UBR4/PSMA5/CD58/S100A11/FCER1G/FCGR2A/ARPC5/PTPRC/CD55/PSMD14/GCA/ITGAV/IDH1/TMBIM1/IMPDH2/RAP2B/TLR2/CD14/RAB24/SERPINB1/HLA-E/TUBB/HLA-B/EEF1A1/DYNLT1/IGF2R/PSMB1/PSMA2/SDCBP/STOM/STXBP1/AGPAT2/ALOX5/DDX21/PSMD13/CD44/FTH1/CTSC/CD63/PA2G4/ATP11A/PYGL/SERPINA1/B2M/RAB27A/ANXA2/PKM/ATP6V0C/IL4R/MVP/ALDOA/PSMD3/RAB5C/KPNB1/VAPA/EEF2/ADGRE2/GPI/PLAUR/C5AR1/FTL/SIGLEC9/SIGLEC5/…	75	845	473	13826	1.44764e-14	3.07904	2.34769	3.9955	9.32565e-12	Microglia	Up	Microglia_Up
Microglia_1	BP	GO:0043312	neutrophil degranulation	69/845	420/13826	SLC2A5/TNFRSF1B/PADI2/UBR4/PSMA5/CD58/S100A11/FCER1G/FCGR2A/ARPC5/PTPRC/CD55/PSMD14/GCA/ITGAV/IDH1/TMBIM1/IMPDH2/RAP2B/TLR2/CD14/RAB24/SERPINB1/TUBB/HLA-B/EEF1A1/DYNLT1/IGF2R/PSMB1/PSMA2/SDCBP/STOM/AGPAT2/ALOX5/PSMD13/CD44/FTH1/CTSC/CD63/PA2G4/ATP11A/PYGL/SERPINA1/B2M/RAB27A/ANXA2/PKM/ATP6V0C/MVP/ALDOA/PSMD3/RAB5C/KPNB1/VAPA/EEF2/GPI/PLAUR/C5AR1/FTL/SIGLEC9/SIGLEC5/FPR1/OSCAR/DNAJC5/CCT8/PDXK/PFK…	69	845	420	13826	2.95214e-14	3.19907	2.40987	4.19738	1.75218e-11	Microglia	Up	Microglia_Up
Microglia_1	BP	GO:0002283	neutrophil activation involved in immune response	69/845	422/13826	SLC2A5/TNFRSF1B/PADI2/UBR4/PSMA5/CD58/S100A11/FCER1G/FCGR2A/ARPC5/PTPRC/CD55/PSMD14/GCA/ITGAV/IDH1/TMBIM1/IMPDH2/RAP2B/TLR2/CD14/RAB24/SERPINB1/TUBB/HLA-B/EEF1A1/DYNLT1/IGF2R/PSMB1/PSMA2/SDCBP/STOM/AGPAT2/ALOX5/PSMD13/CD44/FTH1/CTSC/CD63/PA2G4/ATP11A/PYGL/SERPINA1/B2M/RAB27A/ANXA2/PKM/ATP6V0C/MVP/ALDOA/PSMD3/RAB5C/KPNB1/VAPA/EEF2/GPI/PLAUR/C5AR1/FTL/SIGLEC9/SIGLEC5/FPR1/OSCAR/DNAJC5/CCT8/PDXK/PFK…	69	845	422	13826	3.75604e-14	3.18044	2.39614	4.17325	2.20455e-11	Microglia	Up	Microglia_Up
Microglia_1	BP	GO:0002446	neutrophil mediated immunity	69/845	431/13826	SLC2A5/TNFRSF1B/PADI2/UBR4/PSMA5/CD58/S100A11/FCER1G/FCGR2A/ARPC5/PTPRC/CD55/PSMD14/GCA/ITGAV/IDH1/TMBIM1/IMPDH2/RAP2B/TLR2/CD14/RAB24/SERPINB1/TUBB/HLA-B/EEF1A1/DYNLT1/IGF2R/PSMB1/PSMA2/SDCBP/STOM/AGPAT2/ALOX5/PSMD13/CD44/FTH1/CTSC/CD63/PA2G4/ATP11A/PYGL/SERPINA1/B2M/RAB27A/ANXA2/PKM/ATP6V0C/MVP/ALDOA/PSMD3/RAB5C/KPNB1/VAPA/EEF2/GPI/PLAUR/C5AR1/FTL/SIGLEC9/SIGLEC5/FPR1/OSCAR/DNAJC5/CCT8/PDXK/PFK…	69	845	431	13826	1.08524e-13	3.09918	2.33608	4.06376	5.67592e-11	Microglia	Up	Microglia_Up
Microglia_1	BP	GO:0042119	neutrophil activation	69/845	431/13826	SLC2A5/TNFRSF1B/PADI2/UBR4/PSMA5/CD58/S100A11/FCER1G/FCGR2A/ARPC5/PTPRC/CD55/PSMD14/GCA/ITGAV/IDH1/TMBIM1/IMPDH2/RAP2B/TLR2/CD14/RAB24/SERPINB1/TUBB/HLA-B/EEF1A1/DYNLT1/IGF2R/PSMB1/PSMA2/SDCBP/STOM/AGPAT2/ALOX5/PSMD13/CD44/FTH1/CTSC/CD63/PA2G4/ATP11A/PYGL/SERPINA1/B2M/RAB27A/ANXA2/PKM/ATP6V0C/MVP/ALDOA/PSMD3/RAB5C/KPNB1/VAPA/EEF2/GPI/PLAUR/C5AR1/FTL/SIGLEC9/SIGLEC5/FPR1/OSCAR/DNAJC5/CCT8/PDXK/PFK…	69	845	431	13826	1.08524e-13	3.09918	2.33608	4.06376	5.67592e-11	Microglia	Up	Microglia_Up
Microglia_1	BP	GO:0036230	granulocyte activation	69/845	436/13826	SLC2A5/TNFRSF1B/PADI2/UBR4/PSMA5/CD58/S100A11/FCER1G/FCGR2A/ARPC5/PTPRC/CD55/PSMD14/GCA/ITGAV/IDH1/TMBIM1/IMPDH2/RAP2B/TLR2/CD14/RAB24/SERPINB1/TUBB/HLA-B/EEF1A1/DYNLT1/IGF2R/PSMB1/PSMA2/SDCBP/STOM/AGPAT2/ALOX5/PSMD13/CD44/FTH1/CTSC/CD63/PA2G4/ATP11A/PYGL/SERPINA1/B2M/RAB27A/ANXA2/PKM/ATP6V0C/MVP/ALDOA/PSMD3/RAB5C/KPNB1/VAPA/EEF2/GPI/PLAUR/C5AR1/FTL/SIGLEC9/SIGLEC5/FPR1/OSCAR/DNAJC5/CCT8/PDXK/PFK…	69	845	436	13826	1.92633e-13	3.05575	2.30385	4.0057	9.25057e-11	Microglia	Up	Microglia_Up
Microglia_1	BP	GO:0002474	antigen processing and presentation of peptide antigen via MHC class I	24/845	91/13826	PSMA5/FCGR1A/PSMB4/FCER1G/MR1/NCF2/PSMD14/ITGAV/SEC24D/SEC24A/HLA-E/HLA-B/TAP2/PSMB8/PSMB9/TAP1/PSMB1/PSMA2/PSMD13/PSME2/B2M/PSMD3/IFI30/PSMA7	24	845	91	13826	6.32315e-10	5.63357	3.36015	9.15407	1.97641e-07	Microglia	Up	Microglia_Up
Microglia_1	BP	GO:0042590	antigen processing and presentation of exogenous peptide antigen via MHC class I	21/845	73/13826	PSMA5/FCGR1A/PSMB4/FCER1G/NCF2/PSMD14/ITGAV/HLA-E/HLA-B/TAP2/PSMB8/PSMB9/TAP1/PSMB1/PSMA2/PSMD13/PSME2/B2M/PSMD3/IFI30/PSMA7	21	845	73	13826	1.31833e-09	6.33475	3.60602	10.7594	3.93444e-07	Microglia	Up	Microglia_Up
Microglia_1	BP	GO:0034341	response to interferon-gamma	32/845	159/13826	GBP1/GBP2/CD58/FCGR1A/SP100/PPARG/WNT5A/PDE12/PARP9/SNCA/TLR2/IRF1/HLA-E/HLA-B/ZYX/STXBP1/IFITM2/IFITM3/CD44/CASP1/GAPDH/B2M/MEFV/MT2A/NLRC5/CALCOCO2/TRIM25/PTPN2/IFI30/RPL13A/HCK/IFNGR2	32	845	159	13826	1.7293e-09	3.98335	2.59729	5.95172	5.10327e-07	Microglia	Up	Microglia_Up
Microglia_1	BP	GO:0002253	activation of immune response	56/845	403/13826	C1QC/THEMIS2/KHDRBS1/GBP1/PSMA5/FCGR1A/PSMB4/IFI16/FCER1G/FCGR2A/FCGR3A/ARPC5/PTPRC/CD55/PRKCE/PSMD14/PROS1/NFKBIZ/PLSCR1/KLHL6/TEC/ELF2/MYO10/C2/CFB/PSMB8/PSMB9/PSMB1/PSMA2/SH2B2/CUL1/PAG1/RAPGEF1/PSMD13/SERPING1/RELA/RPS3/WNK1/C1S/TBK1/PSME2/NOD2/PSMD3/DUSP3/GRB2/PTPN2/MALT1/PRKACA/NECTIN2/C5AR1/C5AR2/FPR1/HCK/PSMA7/RUNX1/ICOSLG	56	845	403	13826	5.79272e-09	2.58388	1.89507	3.46958	1.52294e-06	Microglia	Up	Microglia_Up
Microglia_1	BP	GO:0002479	antigen processing and presentation of exogenous peptide antigen via MHC class I, TAP-dependent	19/845	68/13826	PSMA5/FCGR1A/PSMB4/NCF2/PSMD14/ITGAV/HLA-E/HLA-B/TAP2/PSMB8/PSMB9/TAP1/PSMB1/PSMA2/PSMD13/PSME2/B2M/PSMD3/PSMA7	19	845	68	13826	1.37069e-08	6.06908	3.35786	10.5578	3.21743e-06	Microglia	Up	Microglia_Up
Microglia_1	BP	GO:0038061	NIK/NF-kappaB signaling	29/845	155/13826	PSMA5/PSMB4/IKBKE/REL/IL18R1/PSMD14/TLR2/CD14/PSMB8/PSMB9/PSMB1/PSMA2/CUL1/TNFRSF10A/NFKB2/PSMD13/RELA/RPS3/PHB2/PSME2/DICER1/LITAF/NOD2/CYLD/PSMD3/SPHK1/MALT1/RASSF2/PSMA7	29	845	155	13826	5.49072e-08	3.62525	2.31873	5.50216	1.11127e-05	Microglia	Up	Microglia_Up
Microglia_1	BP	GO:0071346	cellular response to interferon-gamma	27/845	143/13826	GBP1/GBP2/CD58/FCGR1A/SP100/PPARG/WNT5A/PDE12/PARP9/TLR2/IRF1/HLA-E/HLA-B/ZYX/STXBP1/CD44/CASP1/GAPDH/B2M/MT2A/NLRC5/TRIM25/PTPN2/IFI30/RPL13A/HCK/IFNGR2	27	845	143	13826	1.2942e-07	3.66001	2.29982	5.64108	2.35741e-05	Microglia	Up	Microglia_Up
Microglia_1	BP	GO:0001666	response to hypoxia	43/845	301/13826	ENO1/PSMA5/PSMB4/EGLN1/PRKCE/RPS27A/PSMD14/PDK1/FAM162A/PLOD2/RBPJ/TLR2/PAM/PSMB8/PSMB9/PPARD/CD24/SOD2/PSMB1/PSMA2/BNIP3L/PTK2B/ELOC/PTEN/BNIP3/PSMD13/LDHA/MALAT1/CASP1/CARD16/PHB2/SLC11A2/PSME2/ERO1A/HIF1A/PKM/ALKBH5/PSMD3/LONP1/UBA52/WTIP/TM9SF4/PSMA7	43	845	301	13826	1.59768e-07	2.64366	1.85323	3.69477	2.8226e-05	Microglia	Up	Microglia_Up
Microglia_1	BP	GO:0036293	response to decreased oxygen levels	44/845	312/13826	ENO1/PSMA5/PSMB4/EGLN1/PRKCE/RPS27A/PSMD14/PDK1/FAM162A/PLOD2/RBPJ/TLR2/PAM/CPEB4/PSMB8/PSMB9/PPARD/CD24/SOD2/PSMB1/PSMA2/BNIP3L/PTK2B/ELOC/PTEN/BNIP3/PSMD13/LDHA/MALAT1/CASP1/CARD16/PHB2/SLC11A2/PSME2/ERO1A/HIF1A/PKM/ALKBH5/PSMD3/LONP1/UBA52/WTIP/TM9SF4/PSMA7	44	845	312	13826	1.66856e-07	2.60544	1.83468	3.62677	2.938e-05	Microglia	Up	Microglia_Up
Microglia_1	BP	GO:0002429	immune response-activating cell surface receptor signaling pathway	46/845	336/13826	THEMIS2/KHDRBS1/GBP1/PSMA5/FCGR1A/PSMB4/FCER1G/FCGR2A/FCGR3A/ARPC5/PTPRC/PRKCE/PSMD14/NFKBIZ/PLSCR1/KLHL6/TEC/ELF2/MYO10/PSMB8/PSMB9/PSMB1/PSMA2/SH2B2/CUL1/PAG1/RAPGEF1/PSMD13/RELA/RPS3/WNK1/PSME2/PSMD3/DUSP3/GRB2/PTPN2/MALT1/PRKACA/NECTIN2/C5AR1/C5AR2/FPR1/HCK/PSMA7/RUNX1/ICOSLG	46	845	336	13826	2.12124e-07	2.51921	1.78931	3.47955	3.59137e-05	Microglia	Up	Microglia_Up
Microglia_1	BP	GO:0002757	immune response-activating signal transduction	46/845	336/13826	THEMIS2/KHDRBS1/GBP1/PSMA5/FCGR1A/PSMB4/FCER1G/FCGR2A/FCGR3A/ARPC5/PTPRC/PRKCE/PSMD14/NFKBIZ/PLSCR1/KLHL6/TEC/ELF2/MYO10/PSMB8/PSMB9/PSMB1/PSMA2/SH2B2/CUL1/PAG1/RAPGEF1/PSMD13/RELA/RPS3/WNK1/PSME2/PSMD3/DUSP3/GRB2/PTPN2/MALT1/PRKACA/NECTIN2/C5AR1/C5AR2/FPR1/HCK/PSMA7/RUNX1/ICOSLG	46	845	336	13826	2.12124e-07	2.51921	1.78931	3.47955	3.59137e-05	Microglia	Up	Microglia_Up
Microglia_1	BP	GO:0070482	response to oxygen levels	45/845	332/13826	ENO1/PSMA5/PSMB4/EGLN1/PRKCE/RPS27A/PSMD14/PDK1/PPARG/FAM162A/PLOD2/RBPJ/TLR2/PAM/CPEB4/PSMB8/PSMB9/PPARD/CD24/SOD2/PSMB1/PSMA2/BNIP3L/PTK2B/ELOC/PTEN/BNIP3/PSMD13/LDHA/MALAT1/CASP1/CARD16/PHB2/SLC11A2/PSME2/ERO1A/HIF1A/PKM/ALKBH5/PSMD3/LONP1/UBA52/WTIP/TM9SF4/PSMA7	45	845	332	13826	3.83876e-07	2.48769	1.76057	3.44669	5.84377e-05	Microglia	Up	Microglia_Up
Microglia_1	BP	GO:0009615	response to virus	41/845	290/13826	ENO1/GBP1/IFI16/PTPRC/IKBKE/ARF1/LGALS8/PDE12/PARP9/DTX3L/PLSCR1/IRF1/PSMA2/ZC3HAV1/BNIP3L/DDX21/BNIP3/IFITM2/IFITM3/EEF1G/RELA/CFL1/PHB2/USP15/TBK1/IRAK3/DCLK1/TPT1/HIF1A/ISG20/RPS15A/IL27/NLRC5/MLKL/SEC14L1/POU2F2/IFNAR2/IL10RB/IFNAR1/IFNGR2/RRP1B	41	845	290	13826	4.11503e-07	2.60719	1.812	3.67082	6.21064e-05	Microglia	Up	Microglia_Up
Microglia_1	BP	GO:0002768	immune response-regulating cell surface receptor signaling pathway	48/845	367/13826	THEMIS2/KHDRBS1/GBP1/PSMA5/FCGR1A/PSMB4/SHC1/FCER1G/FCGR2A/FCGR3A/ARPC5/PTPRC/PRKCE/PSMD14/NFKBIZ/PLSCR1/KLHL6/TEC/ELF2/MYO10/PSMB8/PSMB9/CD24/PSMB1/PSMA2/SH2B2/CUL1/PAG1/RAPGEF1/PSMD13/RELA/RPS3/WNK1/PSME2/PSMD3/DUSP3/GRB2/PTPN2/MALT1/PRKACA/NECTIN2/C5AR1/C5AR2/FPR1/HCK/PSMA7/RUNX1/ICOSLG	48	845	367	13826	4.60523e-07	2.39045	1.71194	3.27649	6.87194e-05	Microglia	Up	Microglia_Up
Microglia_1	BP	GO:0002764	immune response-regulating signaling pathway	48/845	370/13826	THEMIS2/KHDRBS1/GBP1/PSMA5/FCGR1A/PSMB4/SHC1/FCER1G/FCGR2A/FCGR3A/ARPC5/PTPRC/PRKCE/PSMD14/NFKBIZ/PLSCR1/KLHL6/TEC/ELF2/MYO10/PSMB8/PSMB9/CD24/PSMB1/PSMA2/SH2B2/CUL1/PAG1/RAPGEF1/PSMD13/RELA/RPS3/WNK1/PSME2/PSMD3/DUSP3/GRB2/PTPN2/MALT1/PRKACA/NECTIN2/C5AR1/C5AR2/FPR1/HCK/PSMA7/RUNX1/ICOSLG	48	845	370	13826	5.8621e-07	2.36749	1.69599	3.24449	8.36132e-05	Microglia	Up	Microglia_Up
Microglia_1	BP	GO:0070555	response to interleukin-1	28/845	163/13826	GBP1/GBP2/PSMA5/PSMB4/RPS27A/PELI1/TANK/PSMD14/HDAC4/IL1RAP/SNCA/PSMB8/PSMB9/PSMB1/PSMA2/CUL1/ANXA1/MAP3K8/PSMD13/RELA/IRAK3/PSME2/HIF1A/NOD2/USP10/PSMD3/UBA52/PSMA7	28	845	163	13826	5.87243e-07	3.26067	2.07589	4.96224	8.36132e-05	Microglia	Up	Microglia_Up
Microglia_1	BP	GO:0042110	T cell activation	50/845	397/13826	TNFRSF1B/SEMA4A/FCER1G/MR1/PTPRC/CD55/HLX/PELI1/IL18R1/NCK2/AZI2/NFKBIZ/CD80/BCL6/IRF1/PRELID1/RIPOR2/HLA-E/CD24/PAG1/RPS6/ANXA1/CTSL/MAP3K8/ZMIZ1/CD44/RPS3/ZBTB16/SLC7A1/TNFSF13B/B2M/RAB27A/IL4R/IL27/NOD2/FLOT2/RARA/STAT5B/STAT3/DUSP3/GRB2/JMJD6/PTPN2/MALT1/JAK3/MAFB/CDH26/RUNX1/ICOSLG/RAC2	50	845	397	13826	8.37352e-07	2.28971	1.65256	3.11655	0.000113833	Microglia	Up	Microglia_Up
Microglia_1	BP	GO:0036294	cellular response to decreased oxygen levels	30/845	185/13826	ENO1/PSMA5/PSMB4/EGLN1/PRKCE/RPS27A/PSMD14/PDK1/FAM162A/RBPJ/CPEB4/PSMB8/PSMB9/PPARD/PSMB1/PSMA2/BNIP3L/ELOC/PTEN/BNIP3/PSMD13/MALAT1/CARD16/PHB2/PSME2/ERO1A/HIF1A/PSMD3/UBA52/PSMA7	30	845	185	13826	8.38278e-07	3.04555	1.97512	4.55879	0.000113833	Microglia	Up	Microglia_Up
Microglia_1	BP	GO:0070498	interleukin-1-mediated signaling pathway	20/845	95/13826	PSMA5/PSMB4/RPS27A/PELI1/PSMD14/IL1RAP/PSMB8/PSMB9/PSMB1/PSMA2/CUL1/MAP3K8/PSMD13/RELA/IRAK3/PSME2/NOD2/PSMD3/UBA52/PSMA7	20	845	95	13826	9.16235e-07	4.171	2.39931	6.94664	0.000123467	Microglia	Up	Microglia_Up
Microglia_1	BP	GO:0071456	cellular response to hypoxia	29/845	177/13826	ENO1/PSMA5/PSMB4/EGLN1/PRKCE/RPS27A/PSMD14/PDK1/FAM162A/RBPJ/PSMB8/PSMB9/PPARD/PSMB1/PSMA2/BNIP3L/ELOC/PTEN/BNIP3/PSMD13/MALAT1/CARD16/PHB2/PSME2/ERO1A/HIF1A/PSMD3/UBA52/PSMA7	29	845	177	13826	1.02451e-06	3.08117	1.98177	4.64492	0.000135636	Microglia	Up	Microglia_Up
Microglia_1	BP	GO:0002697	regulation of immune effector process	44/845	333/13826	MAD2L2/TNFRSF1B/C1QC/MR1/PTPRC/CD55/HLX/IL18R1/WNT5A/PROS1/NFKBIZ/CD80/PARP9/DTX3L/BCL6/HLA-E/HLA-B/C2/CFB/ANXA1/STXBP1/RAPGEF1/DDX21/HK1/SERPING1/C1S/IRAK3/B2M/IL4R/IL27/NOD2/TNFSF13/RARA/STAT5B/SEC14L1/MALT1/ADGRE2/JAK3/GPI/RPS19/NECTIN2/C5AR1/C5AR2/RAC2	44	845	333	13826	1.04999e-06	2.41203	1.70128	3.35158	0.000138661	Microglia	Up	Microglia_Up
Microglia_1	BP	GO:0071453	cellular response to oxygen levels	31/845	198/13826	ENO1/PSMA5/PSMB4/EGLN1/PRKCE/RPS27A/PSMD14/PDK1/PPARG/FAM162A/RBPJ/CPEB4/PSMB8/PSMB9/PPARD/PSMB1/PSMA2/BNIP3L/ELOC/PTEN/BNIP3/PSMD13/MALAT1/CARD16/PHB2/PSME2/ERO1A/HIF1A/PSMD3/UBA52/PSMA7	31	845	198	13826	1.20521e-06	2.92181	1.9114	4.3392	0.000158212	Microglia	Up	Microglia_Up
Microglia_1	BP	GO:0061418	regulation of transcription from RNA polymerase II promoter in response to hypoxia	17/845	73/13826	PSMA5/PSMB4/EGLN1/RPS27A/PSMD14/RBPJ/PSMB8/PSMB9/PSMB1/PSMA2/ELOC/PSMD13/PSME2/HIF1A/PSMD3/UBA52/PSMA7	17	845	73	13826	1.36092e-06	4.73769	2.5686	8.31752	0.000174913	Microglia	Up	Microglia_Up
Microglia_1	BP	GO:0034340	response to type I interferon	18/845	81/13826	GBP2/IKBKE/SP100/WNT5A/IRF1/HLA-E/HLA-B/PSMB8/IFITM2/IFITM3/SHMT2/TBK1/ISG20/NLRC5/PTPN2/PTPN1/IFNAR2/IFNAR1	18	845	81	13826	1.39332e-06	4.46206	2.47435	7.67438	0.000178642	Microglia	Up	Microglia_Up
Microglia_1	BP	GO:0002831	regulation of response to biotic stimulus	46/845	361/13826	PSMA5/PSMB4/IFI16/FCER1G/MR1/IKBKE/CD55/PSMD14/PPARG/WNT5A/PARP9/DTX3L/PLSCR1/IRF1/HLA-E/HLA-B/PSMB8/PSMB9/PSMB1/PSMA2/CUL1/LY96/PSMD13/SERPING1/RELA/CARD16/USP15/TBK1/IRAK3/PSME2/IL27/NOD2/NLRC5/PSMD3/STAT5B/SEC14L1/PTPN2/MALT1/PRKACA/RPS19/NECTIN2/HCK/PTPN1/PSMA7/IFNAR2/IFNGR2	46	845	361	13826	1.66822e-06	2.31474	1.64677	3.19103	0.000207346	Microglia	Up	Microglia_Up
Microglia_1	BP	GO:0045088	regulation of innate immune response	38/845	274/13826	PSMA5/PSMB4/IFI16/FCER1G/IKBKE/PSMD14/PPARG/WNT5A/PARP9/PLSCR1/IRF1/HLA-E/HLA-B/PSMB8/PSMB9/PSMB1/PSMA2/CUL1/PSMD13/SERPING1/RELA/TBK1/IRAK3/PSME2/NOD2/NLRC5/PSMD3/STAT5B/PTPN2/MALT1/PRKACA/RPS19/NECTIN2/HCK/PTPN1/PSMA7/IFNAR2/IFNGR2	38	845	274	13826	1.75845e-06	2.54268	1.74252	3.62336	0.000216522	Microglia	Up	Microglia_Up
Microglia_1	BP	GO:0035723	interleukin-15-mediated signaling pathway	7/845	12/13826	SHC1/IL15RA/STAT5B/STAT5A/STAT3/GRB2/JAK3	7	845	12	13826	1.87715e-06	21.66	5.90506	86.781	0.000228476	Microglia	Up	Microglia_Up
Microglia_1	BP	GO:0070672	response to interleukin-15	7/845	12/13826	SHC1/IL15RA/STAT5B/STAT5A/STAT3/GRB2/JAK3	7	845	12	13826	1.87715e-06	21.66	5.90506	86.781	0.000228476	Microglia	Up	Microglia_Up
Microglia_1	BP	GO:0071350	cellular response to interleukin-15	7/845	12/13826	SHC1/IL15RA/STAT5B/STAT5A/STAT3/GRB2/JAK3	7	845	12	13826	1.87715e-06	21.66	5.90506	86.781	0.000228476	Microglia	Up	Microglia_Up
Microglia_1	BP	GO:0043620	regulation of DNA-templated transcription in response to stress	21/845	108/13826	SESN2/PSMA5/PSMB4/ATF6/EGLN1/RPS27A/NCK2/PSMD14/RBPJ/PSMB8/PSMB9/PSMB1/PSMA2/ELOC/PSMD13/RELA/PSME2/HIF1A/PSMD3/UBA52/PSMA7	21	845	108	13826	1.94157e-06	3.77619	2.21456	6.17468	0.00023431	Microglia	Up	Microglia_Up
Microglia_1	BP	GO:0022409	positive regulation of cell-cell adhesion	34/845	233/13826	F11R/PTPRC/CD55/HLX/NCK2/WNT5A/NFKBIZ/CD80/BCL6/HLA-E/FLOT1/CD24/ANXA1/MAP3K8/ALOX5/ZMIZ1/CD44/RELA/RPS3/ZBTB16/SLC7A1/TNFSF13B/IL4R/NOD2/FLOT2/RARA/STAT5B/GRB2/MALT1/FSTL3/JAK3/PLAUR/RUNX1/ICOSLG	34	845	233	13826	1.94283e-06	2.69236	1.80121	3.91967	0.00023431	Microglia	Up	Microglia_Up
Microglia_1	BP	GO:0060333	interferon-gamma-mediated signaling pathway	18/845	83/13826	GBP1/GBP2/FCGR1A/SP100/PPARG/PARP9/IRF1/HLA-E/HLA-B/CD44/B2M/MT2A/NLRC5/TRIM25/PTPN2/IFI30/HCK/IFNGR2	18	845	83	13826	2.03027e-06	4.32417	2.40212	7.42057	0.000243191	Microglia	Up	Microglia_Up
Microglia_1	BP	GO:0050764	regulation of phagocytosis	17/845	75/13826	FCER1G/PTPRC/ITGAV/PPARG/ATG3/PLSCR1/TLR2/RACK1/C2/RAPGEF1/IL15RA/PTEN/GAS6/RAB27A/NOD2/SPHK1/HCK	17	845	75	13826	2.03535e-06	4.57366	2.48508	8.00775	0.000243247	Microglia	Up	Microglia_Up
Microglia_1	BP	GO:0071347	cellular response to interleukin-1	25/845	145/13826	GBP1/GBP2/PSMA5/PSMB4/RPS27A/PELI1/TANK/PSMD14/IL1RAP/PSMB8/PSMB9/PSMB1/PSMA2/CUL1/MAP3K8/PSMD13/RELA/IRAK3/PSME2/HIF1A/NOD2/USP10/PSMD3/UBA52/PSMA7	25	845	145	13826	2.18237e-06	3.26705	2.02174	5.09311	0.000256752	Microglia	Up	Microglia_Up
Microglia_1	BP	GO:0002460	adaptive immune response based on somatic recombination of immune receptors built from immunoglobulin superfamily domains	33/845	225/13826	MAD2L2/TNFRSF1B/C1QC/SEMA4A/FCER1G/MR1/PTPRC/CD55/HLX/IL18R1/NFKBIZ/CD80/KLHL6/BCL6/HLA-E/HLA-B/C2/ANXA1/NFKB2/SERPING1/CTSC/C1S/TNFSF13B/B2M/RAB27A/IL4R/IL27/NOD2/TNFSF13/STAT3/MALT1/JAK3/NECTIN2	33	845	225	13826	2.44851e-06	2.70657	1.79899	3.96218	0.00028489	Microglia	Up	Microglia_Up
Microglia_1	BP	GO:0060337	type I interferon signaling pathway	17/845	76/13826	GBP2/IKBKE/SP100/WNT5A/IRF1/HLA-E/HLA-B/PSMB8/IFITM2/IFITM3/TBK1/ISG20/NLRC5/PTPN2/PTPN1/IFNAR2/IFNAR1	17	845	76	13826	2.47466e-06	4.49582	2.44528	7.8608	0.0002873	Microglia	Up	Microglia_Up
Microglia_1	BP	GO:0045063	T-helper 1 cell differentiation	8/845	17/13826	SEMA4A/HLX/IL18R1/CD80/ANXA1/IL4R/IL27/JAK3	8	845	17	13826	2.79107e-06	13.7659	4.61021	40.3353	0.000319125	Microglia	Up	Microglia_Up
Microglia_1	BP	GO:0071357	cellular response to type I interferon	17/845	77/13826	GBP2/IKBKE/SP100/WNT5A/IRF1/HLA-E/HLA-B/PSMB8/IFITM2/IFITM3/TBK1/ISG20/NLRC5/PTPN2/PTPN1/IFNAR2/IFNAR1	17	845	77	13826	2.99761e-06	4.42058	2.40674	7.71829	0.000339036	Microglia	Up	Microglia_Up
Microglia_1	BP	GO:0007159	leukocyte cell-cell adhesion	40/845	302/13826	F11R/PTPRC/CD55/HLX/PELI1/NCK2/NFKBIZ/CD80/BCL6/GOLPH3/IRF1/RIPOR2/HLA-E/CD24/PAG1/ANXA1/MAP3K8/ALOX5/ZMIZ1/CD44/FERMT3/RELA/RPS3/ZBTB16/WNK1/SLC7A1/TNFSF13B/IL4R/NOD2/FLOT2/RARA/STAT5B/DUSP3/GRB2/PTPN2/MALT1/JAK3/RUNX1/ICOSLG/RAC2	40	845	302	13826	3.04954e-06	2.41182	1.67137	3.40307	0.000342395	Microglia	Up	Microglia_Up
Microglia_1	BP	GO:0045625	regulation of T-helper 1 cell differentiation	6/845	9/13826	HLX/CD80/ANXA1/IL4R/IL27/JAK3	6	845	9	13826	3.66807e-06	30.9288	6.58853	191.291	0.000397617	Microglia	Up	Microglia_Up
Microglia_1	BP	GO:0002833	positive regulation of response to biotic stimulus	32/845	219/13826	PSMA5/PSMB4/IFI16/FCER1G/MR1/IKBKE/PSMD14/WNT5A/PARP9/PLSCR1/HLA-E/PSMB8/PSMB9/PSMB1/PSMA2/CUL1/LY96/PSMD13/RELA/USP15/TBK1/PSME2/NOD2/NLRC5/PSMD3/STAT5B/MALT1/PRKACA/RPS19/NECTIN2/HCK/PSMA7	32	845	219	13826	3.76196e-06	2.69249	1.77795	3.96354	0.000403676	Microglia	Up	Microglia_Up
Microglia_1	BP	GO:0043618	regulation of transcription from RNA polymerase II promoter in response to stress	20/845	104/13826	SESN2/PSMA5/PSMB4/ATF6/EGLN1/RPS27A/NCK2/PSMD14/RBPJ/PSMB8/PSMB9/PSMB1/PSMA2/ELOC/PSMD13/PSME2/HIF1A/PSMD3/UBA52/PSMA7	20	845	104	13826	4.05339e-06	3.72129	2.15265	6.15317	0.000430818	Microglia	Up	Microglia_Up
Microglia_1	BP	GO:0034101	erythrocyte homeostasis	20/845	105/13826	HCLS1/BCL6/RPS14/L3MBTL3/RPS6/RPS24/SLC11A2/ACVR1B/RB1/HIF1A/RCOR1/B2M/STAT5B/STAT3/JMJD6/PTPN2/JAK3/ZFP36/RPS19/MAFB	20	845	105	13826	4.72469e-06	3.67732	2.12819	6.0761	0.000487455	Microglia	Up	Microglia_Up
Microglia_1	BP	GO:0038093	Fc receptor signaling pathway	27/845	172/13826	PSMA5/FCGR1A/PSMB4/SHC1/FCER1G/FCGR2A/FCGR3A/ARPC5/PTPRC/PRKCE/PSMD14/TEC/MYO10/PSMB8/PSMB9/PSMB1/PSMA2/CUL1/RAPGEF1/PSMD13/RELA/PSME2/PSMD3/GRB2/MALT1/HCK/PSMA7	27	845	172	13826	5.5263e-06	2.92158	1.85027	4.45985	0.000560309	Microglia	Up	Microglia_Up
Microglia_1	BP	GO:0045089	positive regulation of innate immune response	29/845	193/13826	PSMA5/PSMB4/IFI16/FCER1G/IKBKE/PSMD14/WNT5A/PARP9/PLSCR1/HLA-E/PSMB8/PSMB9/PSMB1/PSMA2/CUL1/PSMD13/RELA/TBK1/PSME2/NOD2/NLRC5/PSMD3/STAT5B/MALT1/PRKACA/RPS19/NECTIN2/HCK/PSMA7	29	845	193	13826	6.09905e-06	2.77726	1.79183	4.17082	0.000612502	Microglia	Up	Microglia_Up
Microglia_1	BP	GO:0034612	response to tumor necrosis factor	35/845	257/13826	TNFRSF1B/GBP1/GBP2/PSMA5/CD58/PSMB4/TANK/PSMD14/HDAC4/CD14/RACK1/PSMB8/PSMB9/PSMB1/PSMA2/PTK2B/ADAM9/PSMD13/RELA/RPS3/CASP4/CASP1/CARD16/YBX3/TNFSF13B/GAS6/PSME2/ZFAND6/CYLD/TNFSF13/PSMD3/SPHK1/PTPN2/ZFP36/PSMA7	35	845	257	13826	6.75648e-06	2.48315	1.67459	3.58713	0.000669614	Microglia	Up	Microglia_Up
Microglia_1	BP	GO:0001959	regulation of cytokine-mediated signaling pathway	24/845	145/13826	PADI2/PTPRC/IKBKE/PPARG/WNT5A/PARP9/RACK1/CD24/AGPAT2/CASP4/CASP1/CARD16/TBK1/IRAK3/GAS6/HIF1A/CYLD/NLRC5/SPHK1/PTPN2/PTPN1/IFNAR2/IFNGR2/RUNX1	24	845	145	13826	7.20461e-06	3.10645	1.90539	4.87559	0.000708708	Microglia	Up	Microglia_Up
Microglia_1	BP	GO:0019882	antigen processing and presentation	30/845	205/13826	PSMA5/FCGR1A/PSMB4/FCER1G/MR1/NCF2/ARF1/PSMD14/ITGAV/SEC24D/SEC24A/HLA-E/HLA-B/TAP2/PSMB8/PSMB9/TAP1/PSMB1/PSMA2/CTSL/PSMD13/PSME2/B2M/RAB27A/RAB8B/NOD2/RAB34/PSMD3/IFI30/PSMA7	30	845	205	13826	7.28307e-06	2.6932	1.75295	4.01376	0.000715094	Microglia	Up	Microglia_Up
Microglia_1	BP	GO:0035710	CD4-positive, alpha-beta T cell activation	17/845	82/13826	SEMA4A/CD55/HLX/IL18R1/NFKBIZ/CD80/BCL6/ANXA1/CTSL/IL4R/IL27/RARA/STAT3/MALT1/JAK3/CDH26/RUNX1	17	845	82	13826	7.42017e-06	4.07922	2.23078	7.08047	0.000724515	Microglia	Up	Microglia_Up
Microglia_1	BP	GO:0060759	regulation of response to cytokine stimulus	25/845	155/13826	PADI2/PTPRC/IKBKE/PPARG/WNT5A/PARP9/TLR2/RACK1/CD24/AGPAT2/CASP4/CASP1/CARD16/TBK1/IRAK3/GAS6/HIF1A/CYLD/NLRC5/SPHK1/PTPN2/PTPN1/IFNAR2/IFNGR2/RUNX1	25	845	155	13826	7.48935e-06	3.01344	1.87008	4.68145	0.000726975	Microglia	Up	Microglia_Up
Microglia_1	BP	GO:0019884	antigen processing and presentation of exogenous antigen	26/845	165/13826	PSMA5/FCGR1A/PSMB4/FCER1G/MR1/NCF2/ARF1/PSMD14/ITGAV/SEC24D/SEC24A/HLA-E/HLA-B/TAP2/PSMB8/PSMB9/TAP1/PSMB1/PSMA2/CTSL/PSMD13/PSME2/B2M/PSMD3/IFI30/PSMA7	26	845	165	13826	7.64673e-06	2.9326	1.83976	4.51287	0.000738448	Microglia	Up	Microglia_Up
Microglia_1	BP	GO:0030218	erythrocyte differentiation	19/845	100/13826	HCLS1/BCL6/RPS14/L3MBTL3/RPS6/SLC11A2/ACVR1B/RB1/HIF1A/RCOR1/B2M/STAT5B/STAT3/JMJD6/PTPN2/JAK3/ZFP36/RPS19/MAFB	19	845	100	13826	8.44057e-06	3.6627	2.08742	6.12926	0.000794767	Microglia	Up	Microglia_Up
Microglia_1	BP	GO:0035722	interleukin-12-mediated signaling pathway	12/845	44/13826	ARF1/STAT4/SOD2/HNRNPF/GSTO1/TALDO1/CFL1/RPLP0/PSME2/ANXA2/PITPNA/MIF	12	845	44	13826	8.591e-06	5.82782	2.72276	11.6716	0.000806059	Microglia	Up	Microglia_Up
Microglia_1	BP	GO:0038110	interleukin-2-mediated signaling pathway	6/845	10/13826	SHC1/PTK2B/STAT5B/STAT5A/PTPN2/JAK3	6	845	10	13826	8.69456e-06	23.1832	5.48629	112.136	0.000812888	Microglia	Up	Microglia_Up
Microglia_1	BP	GO:0071356	cellular response to tumor necrosis factor	33/845	239/13826	TNFRSF1B/GBP1/GBP2/PSMA5/CD58/PSMB4/TANK/PSMD14/HDAC4/RACK1/PSMB8/PSMB9/PSMB1/PSMA2/PTK2B/PSMD13/RELA/RPS3/CASP4/CASP1/CARD16/YBX3/TNFSF13B/GAS6/PSME2/ZFAND6/CYLD/TNFSF13/PSMD3/SPHK1/PTPN2/ZFP36/PSMA7	33	845	239	13826	9.18036e-06	2.52003	1.67795	3.68089	0.000853773	Microglia	Up	Microglia_Up
Microglia_1	BP	GO:1903037	regulation of leukocyte cell-cell adhesion	36/845	272/13826	PTPRC/CD55/HLX/PELI1/NCK2/NFKBIZ/CD80/BCL6/IRF1/RIPOR2/HLA-E/CD24/PAG1/ANXA1/MAP3K8/ALOX5/ZMIZ1/CD44/RELA/RPS3/ZBTB16/WNK1/SLC7A1/TNFSF13B/IL4R/NOD2/FLOT2/RARA/STAT5B/DUSP3/GRB2/PTPN2/MALT1/JAK3/RUNX1/ICOSLG	36	845	272	13826	9.60309e-06	2.4031	1.63113	3.45109	0.000883166	Microglia	Up	Microglia_Up
Microglia_1	BP	GO:0002699	positive regulation of immune effector process	27/845	178/13826	MAD2L2/MR1/PTPRC/HLX/IL18R1/WNT5A/NFKBIZ/CD80/HLA-E/HLA-B/ANXA1/STXBP1/RAPGEF1/DDX21/HK1/B2M/IL4R/NOD2/TNFSF13/RARA/STAT5B/MALT1/ADGRE2/GPI/RPS19/NECTIN2/RAC2	27	845	178	13826	1.06009e-05	2.8042	1.77818	4.27414	0.000949122	Microglia	Up	Microglia_Up
Microglia_1	BP	GO:0002250	adaptive immune response	43/845	352/13826	MAD2L2/TNFRSF1B/C1QC/SEMA4A/CD48/FCER1G/MR1/PTPRC/CD55/HLX/IL18R1/NFKBIZ/CD80/KLHL6/BCL6/TEC/IRF1/HLA-E/HLA-B/C2/TAP2/TAP1/PTK2B/PAG1/ANXA1/CTSL/NFKB2/SERPING1/CTSC/C1S/TNFSF13B/B2M/RAB27A/IL4R/IL27/NOD2/TNFSF13/STAT3/MALT1/ADGRE1/JAK3/NECTIN2/ICOSLG	43	845	352	13826	1.06906e-05	2.19858	1.54699	3.05949	0.00095553	Microglia	Up	Microglia_Up
Microglia_1	BP	GO:1903039	positive regulation of leukocyte cell-cell adhesion	29/845	199/13826	PTPRC/CD55/HLX/NCK2/NFKBIZ/CD80/BCL6/HLA-E/CD24/ANXA1/MAP3K8/ALOX5/ZMIZ1/CD44/RELA/RPS3/ZBTB16/SLC7A1/TNFSF13B/IL4R/NOD2/FLOT2/RARA/STAT5B/GRB2/MALT1/JAK3/RUNX1/ICOSLG	29	845	199	13826	1.11874e-05	2.67778	1.72955	4.01655	0.000988229	Microglia	Up	Microglia_Up
Microglia_1	BP	GO:0043367	CD4-positive, alpha-beta T cell differentiation	15/845	68/13826	SEMA4A/HLX/IL18R1/NFKBIZ/CD80/BCL6/ANXA1/CTSL/IL4R/IL27/RARA/STAT3/MALT1/JAK3/RUNX1	15	845	68	13826	1.14983e-05	4.40743	2.29703	7.97725	0.00100894	Microglia	Up	Microglia_Up
Microglia_1	BP	GO:0050852	T cell receptor signaling pathway	27/845	179/13826	THEMIS2/KHDRBS1/GBP1/PSMA5/PSMB4/PTPRC/PSMD14/NFKBIZ/TEC/PSMB8/PSMB9/PSMB1/PSMA2/CUL1/PAG1/PSMD13/RELA/RPS3/WNK1/PSME2/PSMD3/DUSP3/PTPN2/MALT1/NECTIN2/PSMA7/ICOSLG	27	845	179	13826	1.17748e-05	2.78561	1.7667	4.24459	0.00102697	Microglia	Up	Microglia_Up
Microglia_1	BP	GO:0007249	I-kappaB kinase/NF-kappaB signaling	34/845	253/13826	S100A4/IKBKE/PRKCE/RPS27A/REL/PELI1/SLC20A1/TANK/NKIRAS1/AZI2/SHISA5/WNT5A/TIFA/ALPK1/TLR2/CD14/LY96/DDX21/RELA/CASP1/CARD16/TBK1/ZFAND6/LITAF/NOD2/USP10/PER1/NKIRAS2/TRIM25/SECTM1/VAPA/MALT1/UBA52/APOL3	34	845	253	13826	1.21692e-05	2.44275	1.63813	3.54554	0.00105381	Microglia	Up	Microglia_Up
Microglia_1	BP	GO:0002292	T cell differentiation involved in immune response	14/845	61/13826	SEMA4A/FCER1G/HLX/IL18R1/NFKBIZ/CD80/BCL6/ANXA1/IL4R/IL27/RARA/STAT3/MALT1/JAK3	14	845	61	13826	1.38429e-05	4.63521	2.34675	8.60577	0.00117563	Microglia	Up	Microglia_Up
Microglia_1	BP	GO:0071349	cellular response to interleukin-12	12/845	46/13826	ARF1/STAT4/SOD2/HNRNPF/GSTO1/TALDO1/CFL1/RPLP0/PSME2/ANXA2/PITPNA/MIF	12	845	46	13826	1.41522e-05	5.48366	2.57574	10.9068	0.00119804	Microglia	Up	Microglia_Up
Microglia_1	BP	GO:0050863	regulation of T cell activation	36/845	277/13826	TNFRSF1B/PTPRC/CD55/HLX/PELI1/NCK2/NFKBIZ/CD80/BCL6/IRF1/PRELID1/RIPOR2/HLA-E/CD24/PAG1/ANXA1/MAP3K8/ZMIZ1/RPS3/ZBTB16/SLC7A1/TNFSF13B/IL4R/IL27/NOD2/FLOT2/RARA/STAT5B/DUSP3/GRB2/PTPN2/MALT1/JAK3/RUNX1/ICOSLG/RAC2	36	845	277	13826	1.44368e-05	2.35217	1.59738	3.37631	0.00122017	Microglia	Up	Microglia_Up
Microglia_1	BP	GO:0002478	antigen processing and presentation of exogenous peptide antigen	25/845	161/13826	PSMA5/FCGR1A/PSMB4/FCER1G/NCF2/ARF1/PSMD14/ITGAV/SEC24D/SEC24A/HLA-E/HLA-B/TAP2/PSMB8/PSMB9/TAP1/PSMB1/PSMA2/CTSL/PSMD13/PSME2/B2M/PSMD3/IFI30/PSMA7	25	845	161	13826	1.47796e-05	2.87918	1.78944	4.46461	0.00124318	Microglia	Up	Microglia_Up
Microglia_1	BP	GO:0043687	post-translational protein modification	40/845	323/13826	SPSB1/PTP4A2/RABGGTB/PSMA5/PSMB4/RAB13/DCAF6/RAB1A/PSMD14/UBE2F/SHISA5/CISH/FBXL5/SPP1/KLHL2/VCAN/FEM1C/PSMB8/PSMB9/PSMB1/PSMA2/CUL1/ELOC/AGTPBP1/PSMD13/RAB38/ZBTB16/GAS6/PSME2/HIF1A/SERPINA1/ANKRD9/MSLN/PSMD3/FSTL3/NUCB1/UBE2M/NEURL2/PSMA7/APOL1	40	845	323	13826	1.56693e-05	2.22928	1.54733	3.13939	0.00130968	Microglia	Up	Microglia_Up
Microglia_1	BP	GO:0046631	alpha-beta T cell activation	21/845	123/13826	SEMA4A/PTPRC/CD55/HLX/IL18R1/NFKBIZ/CD80/BCL6/IRF1/HLA-E/ANXA1/CTSL/ZBTB16/IL4R/IL27/RARA/STAT3/MALT1/JAK3/CDH26/RUNX1	21	845	123	13826	1.63191e-05	3.21745	1.89966	5.2157	0.00135755	Microglia	Up	Microglia_Up
Microglia_1	BP	GO:0002521	leukocyte differentiation	50/845	441/13826	C1QC/SEMA4A/IFI16/FCER1G/MR1/PTPRC/HLX/IL18R1/HDAC4/PPARG/AZI2/NFKBIZ/CD80/HCLS1/BCL6/RBPJ/TLR2/IRF1/PRELID1/HLA-B/L3MBTL3/SNX10/TMEM176B/TMEM176A/PTK2B/RPS6/ANXA1/CTSL/ZMIZ1/ZBTB16/RB1/GAS6/B2M/ANXA2/IL4R/IL27/RARA/STAT5B/STAT3/JMJD6/PTPN2/MALT1/FSTL3/SBNO2/JAK3/OSCAR/RASSF2/MAFB/ZBTB46/RUNX1	50	845	441	13826	1.67737e-05	2.02499	1.46447	2.74993	0.00138799	Microglia	Up	Microglia_Up
Microglia_1	BP	GO:0070671	response to interleukin-12	12/845	47/13826	ARF1/STAT4/SOD2/HNRNPF/GSTO1/TALDO1/CFL1/RPLP0/PSME2/ANXA2/PITPNA/MIF	12	845	47	13826	1.79585e-05	5.32698	2.50809	10.5583	0.00146848	Microglia	Up	Microglia_Up
Microglia_1	BP	GO:0002819	regulation of adaptive immune response	23/845	143/13826	MAD2L2/TNFRSF1B/CD48/MR1/PTPRC/HLX/IL18R1/NFKBIZ/CD80/BCL6/IRF1/HLA-E/HLA-B/ANXA1/TNFSF13B/B2M/IL4R/IL27/NOD2/TNFSF13/MALT1/JAK3/NECTIN2	23	845	143	13826	1.79996e-05	2.99842	1.8206	4.74384	0.00146957	Microglia	Up	Microglia_Up
Microglia_1	BP	GO:0070669	response to interleukin-2	6/845	11/13826	SHC1/PTK2B/STAT5B/STAT5A/PTPN2/JAK3	6	845	11	13826	1.81371e-05	18.5468	4.70586	76.9654	0.00147623	Microglia	Up	Microglia_Up
Microglia_1	BP	GO:0071352	cellular response to interleukin-2	6/845	11/13826	SHC1/PTK2B/STAT5B/STAT5A/PTPN2/JAK3	6	845	11	13826	1.81371e-05	18.5468	4.70586	76.9654	0.00147623	Microglia	Up	Microglia_Up
Microglia_1	BP	GO:0050727	regulation of inflammatory response	34/845	258/13826	TNFRSF1B/PSMB4/PTPRC/CALCRL/PPARG/WNT5A/NFKBIZ/BCL6/SNCA/TLR2/HLA-E/PPARD/ZYX/ANXA1/ALOX5/PIK3AP1/NEAT1/RELA/CTSC/CASP4/CASP1/LPCAT3/RB1/MEFV/ABCC1/NOD2/CYLD/STAT5B/SPHK1/METRNL/PTPN2/SBNO2/RPS19/HCK	34	845	258	13826	1.85012e-05	2.38749	1.60177	3.46298	0.00149664	Microglia	Up	Microglia_Up
Microglia_1	BP	GO:0046632	alpha-beta T cell differentiation	17/845	88/13826	SEMA4A/HLX/IL18R1/NFKBIZ/CD80/BCL6/IRF1/ANXA1/CTSL/ZBTB16/IL4R/IL27/RARA/STAT3/MALT1/JAK3/RUNX1	17	845	88	13826	1.98682e-05	3.73244	2.05088	6.43959	0.00159501	Microglia	Up	Microglia_Up
Microglia_1	BP	GO:0006909	phagocytosis	33/845	248/13826	FCGR1A/FCER1G/FCGR2A/FCGR3A/NCF2/ARPC5/PTPRC/PRKCE/ITGAV/PPARG/ATG3/PLSCR1/TLR2/MYO10/CD14/HAVCR1/RACK1/C2/ANXA1/RAPGEF1/IL15RA/PTEN/GAS6/RAB27A/NOD2/RAB34/RARA/GRB2/SPHK1/JMJD6/HCK/TM9SF4/RAC2	33	845	248	13826	2.00207e-05	2.41271	1.60828	3.51995	0.00160481	Microglia	Up	Microglia_Up
Microglia_1	BP	GO:0048002	antigen processing and presentation of peptide antigen	26/845	174/13826	PSMA5/FCGR1A/PSMB4/FCER1G/MR1/NCF2/ARF1/PSMD14/ITGAV/SEC24D/SEC24A/HLA-E/HLA-B/TAP2/PSMB8/PSMB9/TAP1/PSMB1/PSMA2/CTSL/PSMD13/PSME2/B2M/PSMD3/IFI30/PSMA7	26	845	174	13826	2.01398e-05	2.75255	1.73011	4.22517	0.00160948	Microglia	Up	Microglia_Up
Microglia_1	BP	GO:0050851	antigen receptor-mediated signaling pathway	31/845	227/13826	THEMIS2/KHDRBS1/GBP1/PSMA5/PSMB4/PTPRC/PSMD14/NFKBIZ/KLHL6/TEC/ELF2/PSMB8/PSMB9/PSMB1/PSMA2/SH2B2/CUL1/PAG1/PSMD13/RELA/RPS3/WNK1/PSME2/PSMD3/DUSP3/PTPN2/MALT1/NECTIN2/PSMA7/RUNX1/ICOSLG	31	845	227	13826	2.12174e-05	2.48393	1.63208	3.66909	0.00168794	Microglia	Up	Microglia_Up
Microglia_1	BP	GO:0032102	negative regulation of response to external stimulus	38/845	305/13826	TNFRSF1B/PADI2/PSMB4/SEMA4A/IFI16/PTPRC/CALCRL/PPARG/WNT5A/PROS1/SPP1/HLA-E/HLA-B/PPARD/PDGFA/ALOX5/PTEN/SERPING1/CARD16/LPCAT3/PTPRO/IRAK3/RB1/RIN3/SEMA4B/MEFV/NOD2/NLRC5/DUSP3/SEC14L1/METRNL/PTPN2/SEMA6B/RPS19/PLAUR/C5AR2/THBD/MIF	38	845	305	13826	2.21914e-05	2.24196	1.54068	3.18472	0.00174181	Microglia	Up	Microglia_Up
Microglia_1	BP	GO:0033209	tumor necrosis factor-mediated signaling pathway	24/845	155/13826	TNFRSF1B/PSMA5/PSMB4/PSMD14/RACK1/PSMB8/PSMB9/PSMB1/PSMA2/PTK2B/PSMD13/RELA/CASP4/CASP1/CARD16/TNFSF13B/GAS6/PSME2/CYLD/TNFSF13/PSMD3/SPHK1/PTPN2/PSMA7	24	845	155	13826	2.28647e-05	2.86713	1.76338	4.48463	0.00178406	Microglia	Up	Microglia_Up
Microglia_1	BP	GO:0045622	regulation of T-helper cell differentiation	10/845	34/13826	HLX/NFKBIZ/CD80/BCL6/ANXA1/IL4R/IL27/RARA/MALT1/JAK3	10	845	34	13826	2.35301e-05	6.46369	2.74933	14.0824	0.00183056	Microglia	Up	Microglia_Up
Microglia_1	BP	GO:0042093	T-helper cell differentiation	13/845	56/13826	SEMA4A/HLX/IL18R1/NFKBIZ/CD80/BCL6/ANXA1/IL4R/IL27/RARA/STAT3/MALT1/JAK3	13	845	56	13826	2.4553e-05	4.70029	2.3094	8.94564	0.00190174	Microglia	Up	Microglia_Up
Microglia_1	BP	GO:0050865	regulation of cell activation	53/845	484/13826	MAD2L2/TNFRSF1B/F11R/FCER1G/PTPRC/CD55/HLX/PELI1/NCK2/WNT5A/NFKBIZ/CD80/PLSCR1/BCL6/TEC/IRF1/HAVCR1/PRELID1/RIPOR2/HLA-E/CD24/PDGFA/PAG1/ANXA1/STXBP1/MAP3K8/ZMIZ1/RPS3/CTSC/ZBTB16/SLC7A1/TNFSF13B/GAS6/IL4R/IL27/NOD2/TNFSF13/FLOT2/RARA/STAT5B/DUSP3/GRB2/SPHK1/PTPN2/MALT1/ADGRE2/JAK3/NECTIN2/THBD/RUNX1/ICOSLG/MIF/RAC2	53	845	484	13826	2.49121e-05	1.94847	1.42335	2.6225	0.00191831	Microglia	Up	Microglia_Up
Microglia_1	BP	GO:0010565	regulation of cellular ketone metabolic process	24/845	156/13826	PSMA5/PSMB4/ATP2B4/PRKCE/PSMD14/PDK1/PPARG/PSMB8/PSMB9/PPARD/ELOVL5/PSMB1/PSMA2/PRKAG2/ANXA1/PSMD13/PSME2/ACADVL/SREBF1/PSMD3/PLIN5/APOC1/APOC2/PSMA7	24	845	156	13826	2.54924e-05	2.84519	1.75035	4.44894	0.00195728	Microglia	Up	Microglia_Up
Microglia_1	BP	GO:0002262	myeloid cell homeostasis	21/845	127/13826	HCLS1/BCL6/RPS14/L3MBTL3/RPS6/ANXA1/RPS24/SLC11A2/ACVR1B/RB1/HIF1A/RCOR1/B2M/STAT5B/STAT3/JMJD6/PTPN2/JAK3/ZFP36/RPS19/MAFB	21	845	127	13826	2.69151e-05	3.0951	1.83024	5.00796	0.00204865	Microglia	Up	Microglia_Up
Microglia_1	BP	GO:0002696	positive regulation of leukocyte activation	36/845	285/13826	MAD2L2/PTPRC/CD55/HLX/PELI1/NCK2/WNT5A/NFKBIZ/CD80/BCL6/HAVCR1/HLA-E/CD24/ANXA1/STXBP1/MAP3K8/ZMIZ1/RPS3/CTSC/ZBTB16/SLC7A1/TNFSF13B/GAS6/IL4R/NOD2/TNFSF13/FLOT2/RARA/STAT5B/GRB2/MALT1/JAK3/NECTIN2/RUNX1/ICOSLG/MIF	36	845	285	13826	2.69638e-05	2.27527	1.54625	3.26301	0.0020494	Microglia	Up	Microglia_Up
Microglia_1	BP	GO:0002221	pattern recognition receptor signaling pathway	26/845	177/13826	IKBKE/PRKCE/RPS27A/PELI1/TANK/UBE2D3/TIFA/ALPK1/TLR2/IRF1/CD14/FLOT1/TREML4/LY96/CTSL/PIK3AP1/RELA/PHB2/USP15/TBK1/IRAK3/NOD2/CYLD/SEC14L1/UBA52/GRAMD4	26	845	177	13826	2.73053e-05	2.69691	1.69638	4.13721	0.00206644	Microglia	Up	Microglia_Up
Microglia_1	BP	GO:0022407	regulation of cell-cell adhesion	43/845	367/13826	MAD2L2/F11R/PTPRC/CD55/HLX/PELI1/NCK2/WNT5A/NFKBIZ/CD80/BCL6/IRF1/RIPOR2/HLA-E/FLOT1/CD24/PAG1/ANXA1/MAP3K8/ALOX5/ZMIZ1/CD44/FERMT3/RELA/RPS3/ZBTB16/WNK1/SLC7A1/TNFSF13B/IL4R/NOD2/FLOT2/RARA/STAT5B/DUSP3/GRB2/PTPN2/MALT1/FSTL3/JAK3/PLAUR/RUNX1/ICOSLG	43	845	367	13826	2.98043e-05	2.09435	1.4749	2.91137	0.00224591	Microglia	Up	Microglia_Up
Microglia_1	BP	GO:0002287	alpha-beta T cell activation involved in immune response	13/845	57/13826	SEMA4A/HLX/IL18R1/NFKBIZ/CD80/BCL6/ANXA1/IL4R/IL27/RARA/STAT3/MALT1/JAK3	13	845	57	13826	3.00503e-05	4.59314	2.26038	8.72413	0.0022548	Microglia	Up	Microglia_Up
Microglia_1	BP	GO:0002293	alpha-beta T cell differentiation involved in immune response	13/845	57/13826	SEMA4A/HLX/IL18R1/NFKBIZ/CD80/BCL6/ANXA1/IL4R/IL27/RARA/STAT3/MALT1/JAK3	13	845	57	13826	3.00503e-05	4.59314	2.26038	8.72413	0.0022548	Microglia	Up	Microglia_Up
Microglia_1	BP	GO:0002294	CD4-positive, alpha-beta T cell differentiation involved in immune response	13/845	57/13826	SEMA4A/HLX/IL18R1/NFKBIZ/CD80/BCL6/ANXA1/IL4R/IL27/RARA/STAT3/MALT1/JAK3	13	845	57	13826	3.00503e-05	4.59314	2.26038	8.72413	0.0022548	Microglia	Up	Microglia_Up
Microglia_1	BP	GO:0009617	response to bacterium	49/845	439/13826	TNFRSF1B/GBP2/SHC1/FCER1G/MR1/CD55/PRKCE/PELI1/RAB1A/WNT5A/CD80/RBPJ/SNCA/TLR2/CD14/HLA-E/HLA-B/PPARD/FKBP5/CD24/SOD2/ADAM9/LY96/RPL30/NFKB2/BNIP3/RELA/CASP1/CARD16/IL10RA/TBK1/IRAK3/PYGL/B2M/LITAF/IL27/NOD2/NLRC5/FAM20A/MALT1/SBNO2/ZFP36/RPS19/C5AR1/THBD/HCK/IFNAR1/CSF2RB/TSPO	49	845	439	13826	3.07056e-05	1.98725	1.43286	2.70565	0.0023007	Microglia	Up	Microglia_Up
Microglia_1	BP	GO:0002822	regulation of adaptive immune response based on somatic recombination of immune receptors built from immunoglobulin superfamily domains	21/845	129/13826	MAD2L2/TNFRSF1B/MR1/PTPRC/HLX/IL18R1/NFKBIZ/CD80/BCL6/HLA-E/HLA-B/ANXA1/TNFSF13B/B2M/IL4R/IL27/NOD2/TNFSF13/MALT1/JAK3/NECTIN2	21	845	129	13826	3.42446e-05	3.03732	1.79721	4.91061	0.0025159	Microglia	Up	Microglia_Up
Microglia_1	BP	GO:0006096	glycolytic process	18/845	101/13826	ENO1/RANBP2/HDAC4/PFKFB4/POM121C/PRKAG2/PFKFB3/HK1/NUP98/LDHA/GAPDH/TPI1/NUP58/HIF1A/PKM/ALDOA/GPI/PFKL	18	845	101	13826	3.58286e-05	3.38177	1.90175	5.71224	0.0026141	Microglia	Up	Microglia_Up
Microglia_1	BP	GO:0062012	regulation of small molecule metabolic process	43/845	370/13826	ENO1/SESN2/PSMA5/PSMB4/ATP2B4/PPP1CB/PRKCE/RANBP2/PSMD14/PDK1/HDAC4/PPARG/PFKFB4/SNCA/PSMB8/PSMB9/PPARD/ELOVL5/PSMB1/PSMA2/POM121C/PRKAG2/PPP1R3B/PTK2B/ANXA1/PFKFB3/PSMD13/NUP98/LPCAT3/NUP58/PSME2/HIF1A/BCKDK/ACADVL/SREBF1/PSMD3/KPNB1/PTPN2/MIDN/PLIN5/APOC1/APOC2/PSMA7	43	845	370	13826	3.6226e-05	2.07464	1.46127	2.88345	0.00263945	Microglia	Up	Microglia_Up
Microglia_1	BP	GO:0009135	purine nucleoside diphosphate metabolic process	20/845	120/13826	ENO1/GUK1/RANBP2/HDAC4/PFKFB4/NUDT16/POM121C/PRKAG2/PFKFB3/HK1/NUP98/LDHA/GAPDH/TPI1/NUP58/HIF1A/PKM/ALDOA/GPI/PFKL	20	845	120	13826	3.69699e-05	3.12223	1.81948	5.11365	0.00267887	Microglia	Up	Microglia_Up
Microglia_1	BP	GO:0009179	purine ribonucleoside diphosphate metabolic process	20/845	120/13826	ENO1/GUK1/RANBP2/HDAC4/PFKFB4/NUDT16/POM121C/PRKAG2/PFKFB3/HK1/NUP98/LDHA/GAPDH/TPI1/NUP58/HIF1A/PKM/ALDOA/GPI/PFKL	20	845	120	13826	3.69699e-05	3.12223	1.81948	5.11365	0.00267887	Microglia	Up	Microglia_Up
Microglia_1	BP	GO:0006757	ATP generation from ADP	18/845	102/13826	ENO1/RANBP2/HDAC4/PFKFB4/POM121C/PRKAG2/PFKFB3/HK1/NUP98/LDHA/GAPDH/TPI1/NUP58/HIF1A/PKM/ALDOA/GPI/PFKL	18	845	102	13826	4.10677e-05	3.34126	1.88001	5.63998	0.00295151	Microglia	Up	Microglia_Up
Microglia_1	BP	GO:0006090	pyruvate metabolic process	21/845	131/13826	ENO1/MPC2/RANBP2/PDK1/HDAC4/PFKFB4/POM121C/PRKAG2/PFKFB3/HK1/NUP98/LDHA/GAPDH/TPI1/NUP58/HIF1A/PKM/ALDOA/SLC16A3/GPI/PFKL	21	845	131	13826	4.33119e-05	2.98164	1.76552	4.816	0.00307102	Microglia	Up	Microglia_Up
Microglia_1	BP	GO:0002286	T cell activation involved in immune response	16/845	85/13826	SEMA4A/FCER1G/HLX/IL18R1/NFKBIZ/CD80/BCL6/RPS6/ANXA1/RAB27A/IL4R/IL27/RARA/STAT3/MALT1/JAK3	16	845	85	13826	4.83028e-05	3.61109	1.94708	6.3215	0.00335288	Microglia	Up	Microglia_Up
Microglia_1	BP	GO:0046634	regulation of alpha-beta T cell activation	16/845	85/13826	PTPRC/CD55/HLX/NFKBIZ/CD80/BCL6/IRF1/HLA-E/ANXA1/ZBTB16/IL4R/IL27/RARA/MALT1/JAK3/RUNX1	16	845	85	13826	4.83028e-05	3.61109	1.94708	6.3215	0.00335288	Microglia	Up	Microglia_Up
Microglia_1	BP	GO:0050867	positive regulation of cell activation	36/845	293/13826	MAD2L2/PTPRC/CD55/HLX/PELI1/NCK2/WNT5A/NFKBIZ/CD80/BCL6/HAVCR1/HLA-E/CD24/ANXA1/STXBP1/MAP3K8/ZMIZ1/RPS3/CTSC/ZBTB16/SLC7A1/TNFSF13B/GAS6/IL4R/NOD2/TNFSF13/FLOT2/RARA/STAT5B/GRB2/MALT1/JAK3/NECTIN2/RUNX1/ICOSLG/MIF	36	845	293	13826	4.87658e-05	2.20295	1.49818	3.1569	0.00337366	Microglia	Up	Microglia_Up
Microglia_1	BP	GO:0042180	cellular ketone metabolic process	29/845	215/13826	PSMA5/PSMB4/ATP2B4/PRKCE/GPD2/PSMD14/PDK1/PNKD/PPARG/PSMB8/PSMB9/PPARD/ELOVL5/PSMB1/PSMA2/PRKAG2/ANXA1/PDSS1/PSMD13/TPI1/PSME2/ACADVL/SREBF1/PSMD3/STAT5B/PLIN5/APOC1/APOC2/PSMA7	29	845	215	13826	4.88287e-05	2.44446	1.5827	3.6561	0.00337366	Microglia	Up	Microglia_Up
Microglia_1	BP	GO:0050870	positive regulation of T cell activation	26/845	183/13826	PTPRC/CD55/HLX/NCK2/NFKBIZ/CD80/BCL6/HLA-E/CD24/ANXA1/MAP3K8/ZMIZ1/RPS3/ZBTB16/SLC7A1/TNFSF13B/IL4R/NOD2/FLOT2/RARA/STAT5B/GRB2/MALT1/JAK3/RUNX1/ICOSLG	26	845	183	13826	4.89214e-05	2.59276	1.63268	3.97155	0.00337366	Microglia	Up	Microglia_Up
Microglia_1	BP	GO:0043370	regulation of CD4-positive, alpha-beta T cell differentiation	11/845	44/13826	HLX/NFKBIZ/CD80/BCL6/ANXA1/IL4R/IL27/RARA/MALT1/JAK3/RUNX1	11	845	44	13826	4.95532e-05	5.17378	2.35017	10.5404	0.00339948	Microglia	Up	Microglia_Up
Microglia_1	BP	GO:0009185	ribonucleoside diphosphate metabolic process	20/845	123/13826	ENO1/GUK1/RANBP2/HDAC4/PFKFB4/NUDT16/POM121C/PRKAG2/PFKFB3/HK1/NUP98/LDHA/GAPDH/TPI1/NUP58/HIF1A/PKM/ALDOA/GPI/PFKL	20	845	123	13826	5.31755e-05	3.03061	1.76817	4.95596	0.0035966	Microglia	Up	Microglia_Up
Microglia_1	BP	GO:0000028	ribosomal small subunit assembly	7/845	18/13826	RPSA/RPS14/RPL38/RPS15/RPS28/RPS19/RPS5	7	845	18	13826	5.45001e-05	9.8456	3.22705	27.8951	0.00366274	Microglia	Up	Microglia_Up
Microglia_1	BP	GO:0032103	positive regulation of response to external stimulus	46/845	415/13826	PSMA5/PSMB4/IFI16/FCER1G/IKBKE/PSMD14/OXSR1/WNT5A/NFKBIZ/PARP9/PLSCR1/SNCA/TLR2/RIPOR2/HLA-E/PSMB8/PSMB9/PSMB1/PSMA2/CUL1/PTK2B/LY96/MCU/PSMD13/NEAT1/RELA/CTSC/WNK1/USP15/TBK1/GAS6/PSME2/ABCC1/NOD2/NLRC5/PSMD3/STAT5B/MALT1/PRKACA/RPS19/NECTIN2/C5AR1/THBD/HCK/PSMA7/RAC2	46	845	415	13826	6.33551e-05	1.96763	1.40379	2.70363	0.00417291	Microglia	Up	Microglia_Up
Microglia_1	BP	GO:0031145	anaphase-promoting complex-dependent catabolic process	15/845	78/13826	PSMA5/PSMB4/RPS27A/PSMD14/PSMB8/PSMB9/PSMB1/PSMA2/PSMD13/CDK2/PSME2/PSMD3/CDC27/UBA52/PSMA7	15	845	78	13826	6.38644e-05	3.70494	1.95037	6.61815	0.00420121	Microglia	Up	Microglia_Up
Microglia_1	BP	GO:0038095	Fc-epsilon receptor signaling pathway	18/845	107/13826	PSMA5/PSMB4/SHC1/FCER1G/PSMD14/TEC/PSMB8/PSMB9/PSMB1/PSMA2/CUL1/PSMD13/RELA/PSME2/PSMD3/GRB2/MALT1/PSMA7	18	845	107	13826	7.88456e-05	3.15236	1.7782	5.30394	0.00504841	Microglia	Up	Microglia_Up
Microglia_1	BP	GO:0016052	carbohydrate catabolic process	24/845	169/13826	ENO1/PGD/RBKS/PPP1CB/RANBP2/GPD2/HDAC4/PFKFB4/POM121C/PRKAG2/PPP1R3B/PFKFB3/HK1/NUP98/LDHA/GAPDH/TPI1/NUP58/PYGL/HIF1A/PKM/ALDOA/GPI/PFKL	24	845	169	13826	9.49573e-05	2.58749	1.59657	4.03116	0.00583937	Microglia	Up	Microglia_Up
Microglia_1	BP	GO:2000514	regulation of CD4-positive, alpha-beta T cell activation	12/845	55/13826	CD55/HLX/NFKBIZ/CD80/BCL6/ANXA1/IL4R/IL27/RARA/MALT1/JAK3/RUNX1	12	845	55	13826	9.59544e-05	4.33367	2.0721	8.40424	0.00588015	Microglia	Up	Microglia_Up
Microglia_1	BP	GO:0001819	positive regulation of cytokine production	41/845	362/13826	CD58/IFI16/FCER1G/PTPRC/PELI1/IL18R1/LRRFIP1/WNT5A/CD80/IL1RAP/TLR2/IRF1/CD14/HLA-E/FLOT1/LY96/ANXA1/AGPAT2/DDX21/HK1/NFKB2/RELA/RPS3/CASP1/GAPDH/TBK1/HIF1A/B2M/IL4R/IL27/NOD2/RARA/STAT5B/STAT3/SPHK1/MALT1/POU2F2/C5AR1/SULF2/RUNX1/MIF	41	845	362	13826	9.7635e-05	2.01107	1.40497	2.81445	0.0059693	Microglia	Up	Microglia_Up
Microglia_1	BP	GO:1902106	negative regulation of leukocyte differentiation	15/845	81/13826	C1QC/HLX/BCL6/IRF1/TMEM176B/TMEM176A/ANXA1/IL4R/RARA/PTPN2/FSTL3/JAK3/MAFB/ZBTB46/RUNX1	15	845	81	13826	0.000100319	3.53585	1.86584	6.29494	0.00611217	Microglia	Up	Microglia_Up
Microglia_1	BP	GO:0046031	ADP metabolic process	18/845	109/13826	ENO1/RANBP2/HDAC4/PFKFB4/POM121C/PRKAG2/PFKFB3/HK1/NUP98/LDHA/GAPDH/TPI1/NUP58/HIF1A/PKM/ALDOA/GPI/PFKL	18	845	109	13826	0.000100999	3.08262	1.74034	5.18016	0.00613945	Microglia	Up	Microglia_Up
Microglia_1	BP	GO:0042254	ribosome biogenesis	34/845	281/13826	RPS8/GLUL/RPSA/RPL14/RPL24/NUDT16/LSM6/RPS14/RPL10A/RPL7/RPS6/RPL7A/DDX21/RPS24/PTEN/RPS25/PA2G4/RPLP0/NOP10/ISG20/RPS2/HEATR3/MPHOSPH6/RPL27/RPL38/RPS15/RPS28/RPS16/RPS19/RPS9/RPS5/XRN2/RRP1B/RPL3	34	845	281	13826	0.000106282	2.16128	1.45321	3.12675	0.00637981	Microglia	Up	Microglia_Up
Microglia_1	BP	GO:0002694	regulation of leukocyte activation	48/845	449/13826	MAD2L2/TNFRSF1B/PTPRC/CD55/HLX/PELI1/NCK2/WNT5A/NFKBIZ/CD80/PLSCR1/BCL6/IRF1/HAVCR1/PRELID1/RIPOR2/HLA-E/CD24/PAG1/ANXA1/STXBP1/MAP3K8/ZMIZ1/RPS3/CTSC/ZBTB16/SLC7A1/TNFSF13B/GAS6/IL4R/IL27/NOD2/TNFSF13/FLOT2/RARA/STAT5B/DUSP3/GRB2/SPHK1/PTPN2/MALT1/ADGRE2/JAK3/NECTIN2/RUNX1/ICOSLG/MIF/RAC2	48	845	449	13826	0.000108114	1.88932	1.35858	2.57766	0.00646042	Microglia	Up	Microglia_Up
Microglia_1	BP	GO:0006735	NADH regeneration	8/845	26/13826	ENO1/HK1/GAPDH/TPI1/PKM/ALDOA/GPI/PFKL	8	845	26	13826	0.000109498	6.88101	2.58103	16.6979	0.00649904	Microglia	Up	Microglia_Up
Microglia_1	BP	GO:0061621	canonical glycolysis	8/845	26/13826	ENO1/HK1/GAPDH/TPI1/PKM/ALDOA/GPI/PFKL	8	845	26	13826	0.000109498	6.88101	2.58103	16.6979	0.00649904	Microglia	Up	Microglia_Up
Microglia_1	BP	GO:0061718	glucose catabolic process to pyruvate	8/845	26/13826	ENO1/HK1/GAPDH/TPI1/PKM/ALDOA/GPI/PFKL	8	845	26	13826	0.000109498	6.88101	2.58103	16.6979	0.00649904	Microglia	Up	Microglia_Up
Microglia_1	BP	GO:0046635	positive regulation of alpha-beta T cell activation	12/845	56/13826	PTPRC/CD55/HLX/NFKBIZ/CD80/HLA-E/ANXA1/ZBTB16/IL4R/RARA/MALT1/RUNX1	12	845	56	13826	0.000115427	4.23492	2.0281	8.19676	0.006767	Microglia	Up	Microglia_Up
Microglia_1	BP	GO:0046637	regulation of alpha-beta T cell differentiation	12/845	56/13826	HLX/NFKBIZ/CD80/BCL6/ANXA1/ZBTB16/IL4R/IL27/RARA/MALT1/JAK3/RUNX1	12	845	56	13826	0.000115427	4.23492	2.0281	8.19676	0.006767	Microglia	Up	Microglia_Up
Microglia_1	BP	GO:0002683	negative regulation of immune system process	38/845	329/13826	PADI2/C1QC/GBP1/PSMB4/IFI16/PTPRC/CD55/HLX/PELI1/PPARG/CD80/BCL6/IRF1/RIPOR2/HLA-E/HLA-B/TMEM176B/TMEM176A/PAG1/ANXA1/SERPING1/IRAK3/RIN3/IL4R/NOD2/NLRC5/RARA/DUSP3/SEC14L1/PTPN2/FSTL3/JAK3/RPS19/C5AR2/MAFB/ZBTB46/RUNX1/MIF	38	845	329	13826	0.000115638	2.05328	1.41338	2.91069	0.006767	Microglia	Up	Microglia_Up
Microglia_1	BP	GO:0002756	MyD88-independent toll-like receptor signaling pathway	9/845	33/13826	IKBKE/PRKCE/RPS27A/TANK/UBE2D3/CD14/LY96/TBK1/UBA52	9	845	33	13826	0.000115995	5.8105	2.369	12.9972	0.006778	Microglia	Up	Microglia_Up
Microglia_1	BP	GO:0045624	positive regulation of T-helper cell differentiation	7/845	20/13826	HLX/NFKBIZ/CD80/ANXA1/IL4R/RARA/MALT1	7	845	20	13826	0.000119176	8.33074	2.80621	22.529	0.00693321	Microglia	Up	Microglia_Up
Microglia_1	BP	GO:0030217	T cell differentiation	28/845	215/13826	SEMA4A/FCER1G/MR1/PTPRC/HLX/IL18R1/NFKBIZ/CD80/BCL6/IRF1/PRELID1/RPS6/ANXA1/CTSL/ZMIZ1/ZBTB16/B2M/IL4R/IL27/RARA/STAT5B/STAT3/JMJD6/PTPN2/MALT1/JAK3/MAFB/RUNX1	28	845	215	13826	0.000121599	2.34456	1.50717	3.52588	0.00705862	Microglia	Up	Microglia_Up
Microglia_1	BP	GO:0060627	regulation of vesicle-mediated transport	47/845	439/13826	RAB13/FCER1G/ABL2/PTPRC/ARF1/ITGAV/DGKD/PPARG/WNT5A/ATG3/PLSCR1/SNCA/TLR2/CD14/RACK1/DTNBP1/FLOT1/C2/AHI1/SDCBP/ANXA1/STXBP1/RAPGEF1/IL15RA/PTEN/CD63/RAB21/GAS6/ARF6/NUMB/RIN3/B2M/RAB27A/ANXA2/RAB8B/IL4R/NOD2/RAB5C/SPHK1/RAB12/ADGRE2/APOC1/APOC2/HCK/PTPN1/DNAJC5/RAC2	47	845	439	13826	0.000122852	1.89141	1.35523	2.58851	0.00712353	Microglia	Up	Microglia_Up
Microglia_1	BP	GO:0006091	generation of precursor metabolites and energy	46/845	427/13826	ENO1/PGD/STK40/NCF2/RBKS/PPP1CB/COX7A2L/RANBP2/GPD2/IDH1/HDAC4/PFKFB4/PDE12/GBE1/SNCA/PRELID1/PPARD/HMGCLL1/POM121C/PRKAG2/PPP1R3B/UQCRB/PFKFB3/HK1/BNIP3/TALDO1/NUP98/LDHA/GAPDH/TPI1/PHB2/SHMT2/NUP58/DNAJC15/PYGL/HIF1A/PKM/IDH3A/ALDOA/ACADVL/UQCR11/GPI/GYS1/ASIP/PFKL/SCO2	46	845	427	13826	0.000125106	1.90388	1.359	2.61444	0.00723043	Microglia	Up	Microglia_Up
Microglia_1	BP	GO:1903707	negative regulation of hemopoiesis	15/845	83/13826	C1QC/HLX/BCL6/IRF1/TMEM176B/TMEM176A/ANXA1/IL4R/RARA/PTPN2/FSTL3/JAK3/MAFB/ZBTB46/RUNX1	15	845	83	13826	0.000133691	3.43133	1.81351	6.09675	0.00763087	Microglia	Up	Microglia_Up
Microglia_1	BP	GO:0031349	positive regulation of defense response	35/845	296/13826	PSMA5/PSMB4/IFI16/FCER1G/IKBKE/PSMD14/WNT5A/NFKBIZ/PARP9/PLSCR1/SNCA/TLR2/HLA-E/PSMB8/PSMB9/PSMB1/PSMA2/CUL1/PSMD13/NEAT1/RELA/CTSC/TBK1/PSME2/ABCC1/NOD2/NLRC5/PSMD3/STAT5B/MALT1/PRKACA/RPS19/NECTIN2/HCK/PSMA7	35	845	296	13826	0.00013414	2.10579	1.42521	3.02906	0.0076438	Microglia	Up	Microglia_Up
Microglia_1	BP	GO:0043065	positive regulation of apoptotic process	50/845	479/13826	TNFRSF1B/MCL1/ATF6/PTPRC/RPS27A/NCK2/MAP3K20/STK17B/HDAC4/PPARG/WNT5A/FAM162A/BCL6/SNCA/TNFAIP8/PRELID1/RACK1/E2F3/MTCH1/SOD2/IGF2R/RPS6KA2/CASP2/TNFRSF10C/TNFRSF10A/BNIP3L/NSMAF/STK3/RPS6/ANXA1/TGFBR1/PTEN/BNIP3/LDHA/RPS3/CTSC/ZBTB16/SAP18/ARHGEF7/BMF/ALDH1A2/CYLD/GNA13/PTPN2/UBA52/PDCD5/UBE2M/RASSF2/RRP1B/TSPO	50	845	479	13826	0.000141387	1.83997	1.3327	2.49465	0.00797078	Microglia	Up	Microglia_Up
Microglia_1	BP	GO:0061620	glycolytic process through glucose-6-phosphate	8/845	27/13826	ENO1/HK1/GAPDH/TPI1/PKM/ALDOA/GPI/PFKL	8	845	27	13826	0.000147331	6.51862	2.46127	15.6442	0.0082182	Microglia	Up	Microglia_Up
Microglia_1	BP	GO:0060397	growth hormone receptor signaling pathway via JAK-STAT	5/845	10/13826	STAT5B/STAT5A/STAT3/JAK3/PTPN1	5	845	10	13826	0.000164001	15.4375	3.54567	67.2582	0.00901477	Microglia	Up	Microglia_Up
Microglia_1	BP	GO:0006521	regulation of cellular amino acid metabolic process	12/845	58/13826	PSMA5/PSMB4/ATP2B4/PSMD14/PSMB8/PSMB9/PSMB1/PSMA2/PSMD13/PSME2/PSMD3/PSMA7	12	845	58	13826	0.0001647	4.05036	1.94522	7.80725	0.00903436	Microglia	Up	Microglia_Up
Microglia_1	BP	GO:0010499	proteasomal ubiquitin-independent protein catabolic process	7/845	21/13826	PSMA5/PSMB4/PSMB8/PSMB9/PSMB1/PSMA2/PSMA7	7	845	21	13826	0.000169387	7.73297	2.63448	20.5382	0.00927224	Microglia	Up	Microglia_Up
Microglia_1	BP	GO:0048259	regulation of receptor-mediated endocytosis	15/845	85/13826	ARF1/ITGAV/DGKD/FLOT1/AHI1/SDCBP/CD63/RAB21/ARF6/NUMB/RIN3/B2M/ANXA2/APOC1/APOC2	15	845	85	13826	0.000176318	3.3328	1.7638	5.90977	0.0096118	Microglia	Up	Microglia_Up
Microglia_1	BP	GO:0051251	positive regulation of lymphocyte activation	31/845	254/13826	MAD2L2/PTPRC/CD55/HLX/PELI1/NCK2/NFKBIZ/CD80/BCL6/HLA-E/CD24/ANXA1/MAP3K8/ZMIZ1/RPS3/ZBTB16/SLC7A1/TNFSF13B/GAS6/IL4R/NOD2/TNFSF13/FLOT2/RARA/STAT5B/GRB2/MALT1/JAK3/RUNX1/ICOSLG/MIF	31	845	254	13826	0.000180534	2.17861	1.43597	3.20618	0.00981125	Microglia	Up	Microglia_Up
Microglia_1	BP	GO:0002237	response to molecule of bacterial origin	32/845	266/13826	TNFRSF1B/CD55/PRKCE/PELI1/WNT5A/CD80/SNCA/TLR2/CD14/PPARD/CD24/SOD2/ADAM9/LY96/NFKB2/RELA/CASP1/CARD16/IL10RA/IRAK3/B2M/LITAF/NOD2/MALT1/SBNO2/ZFP36/C5AR1/THBD/HCK/IFNAR1/CSF2RB/TSPO	32	845	266	13826	0.00018681	2.14394	1.42341	3.13537	0.0100592	Microglia	Up	Microglia_Up
Microglia_1	BP	GO:0038113	interleukin-9-mediated signaling pathway	4/845	6/13826	STAT5B/STAT5A/STAT3/JAK3	4	845	6	13826	0.000188163	30.8576	4.41284	340.019	0.0101012	Microglia	Up	Microglia_Up
Microglia_1	BP	GO:0071104	response to interleukin-9	4/845	6/13826	STAT5B/STAT5A/STAT3/JAK3	4	845	6	13826	0.000188163	30.8576	4.41284	340.019	0.0101012	Microglia	Up	Microglia_Up
Microglia_1	BP	GO:0071355	cellular response to interleukin-9	4/845	6/13826	STAT5B/STAT5A/STAT3/JAK3	4	845	6	13826	0.000188163	30.8576	4.41284	340.019	0.0101012	Microglia	Up	Microglia_Up
Microglia_1	BP	GO:1903131	mononuclear cell differentiation	39/845	349/13826	SEMA4A/IFI16/FCER1G/MR1/PTPRC/HLX/IL18R1/HDAC4/PPARG/AZI2/NFKBIZ/CD80/BCL6/RBPJ/IRF1/PRELID1/HLA-B/TMEM176B/TMEM176A/PTK2B/RPS6/ANXA1/CTSL/ZMIZ1/ZBTB16/GAS6/B2M/IL4R/IL27/RARA/STAT5B/STAT3/JMJD6/PTPN2/MALT1/JAK3/MAFB/ZBTB46/RUNX1	39	845	349	13826	0.000190019	1.97767	1.36911	2.78931	0.0101904	Microglia	Up	Microglia_Up
Microglia_1	BP	GO:0061615	glycolytic process through fructose-6-phosphate	8/845	28/13826	ENO1/HK1/GAPDH/TPI1/PKM/ALDOA/GPI/PFKL	8	845	28	13826	0.000195308	6.19227	2.35176	14.7273	0.0103792	Microglia	Up	Microglia_Up
Microglia_1	BP	GO:0002758	innate immune response-activating signal transduction	17/845	105/13826	PSMA5/PSMB4/FCER1G/PSMD14/PSMB8/PSMB9/PSMB1/PSMA2/CUL1/PSMD13/RELA/PSME2/PSMD3/MALT1/PRKACA/HCK/PSMA7	17	845	105	13826	0.000199892	3.00769	1.66894	5.12327	0.0105591	Microglia	Up	Microglia_Up
Microglia_1	BP	GO:0044262	cellular carbohydrate metabolic process	30/845	245/13826	PGD/SESN2/STK40/HS2ST1/RBKS/PPP1CB/PRKCE/RANBP2/GPD2/PDK1/IDH1/HDAC4/PFKFB4/GBE1/SNCA/NDST1/PRKAG2/PPP1R3B/PTK2B/PFKFB3/HK1/NDST2/PTEN/TPI1/PYGL/BCKDK/PTPN2/MIDN/GYS1/B4GALT5	30	845	245	13826	0.000215271	2.18547	1.42985	3.23648	0.0111924	Microglia	Up	Microglia_Up
Microglia_1	BP	GO:1902105	regulation of leukocyte differentiation	29/845	234/13826	C1QC/PTPRC/HLX/NFKBIZ/CD80/HCLS1/BCL6/IRF1/PRELID1/HLA-B/TMEM176B/TMEM176A/ANXA1/ZMIZ1/ZBTB16/RB1/GAS6/IL4R/IL27/RARA/STAT5B/PTPN2/MALT1/FSTL3/JAK3/RASSF2/MAFB/ZBTB46/RUNX1	29	845	234	13826	0.000221729	2.21466	1.4374	3.30237	0.0114493	Microglia	Up	Microglia_Up
Microglia_1	BP	GO:1903578	regulation of ATP metabolic process	16/845	97/13826	ENO1/COX7A2L/RANBP2/HDAC4/PFKFB4/PDE12/SNCA/POM121C/PRKAG2/PFKFB3/NUP98/SHMT2/NUP58/DNAJC15/HIF1A/TSPO	16	845	97	13826	0.00024487	3.07334	1.66972	5.32735	0.0124136	Microglia	Up	Microglia_Up
Microglia_1	BP	GO:0035666	TRIF-dependent toll-like receptor signaling pathway	8/845	29/13826	IKBKE/RPS27A/TANK/UBE2D3/CD14/LY96/TBK1/UBA52	8	845	29	13826	0.000255396	5.89702	2.25182	13.9111	0.0128606	Microglia	Up	Microglia_Up
Microglia_1	BP	GO:0045785	positive regulation of cell adhesion	40/845	367/13826	S100A10/F11R/PTPRC/CD55/HLX/PRKCE/NCK2/ITGAV/WNT5A/NFKBIZ/CD80/BCL6/HLA-E/FLOT1/CD24/PTK2B/ADAM9/ANXA1/MAP3K8/ALOX5/ZMIZ1/CD44/RELA/RPS3/ZBTB16/SLC7A1/TNFSF13B/ARHGEF7/IL4R/NOD2/FLOT2/RARA/STAT5B/GRB2/MALT1/FSTL3/JAK3/PLAUR/RUNX1/ICOSLG	40	845	367	13826	0.000266991	1.92276	1.33812	2.69894	0.0133304	Microglia	Up	Microglia_Up
Microglia_1	BP	GO:0043068	positive regulation of programmed cell death	50/845	492/13826	TNFRSF1B/MCL1/ATF6/PTPRC/RPS27A/NCK2/MAP3K20/STK17B/HDAC4/PPARG/WNT5A/FAM162A/BCL6/SNCA/TNFAIP8/PRELID1/RACK1/E2F3/MTCH1/SOD2/IGF2R/RPS6KA2/CASP2/TNFRSF10C/TNFRSF10A/BNIP3L/NSMAF/STK3/RPS6/ANXA1/TGFBR1/PTEN/BNIP3/LDHA/RPS3/CTSC/ZBTB16/SAP18/ARHGEF7/BMF/ALDH1A2/CYLD/GNA13/PTPN2/UBA52/PDCD5/UBE2M/RASSF2/RRP1B/TSPO	50	845	492	13826	0.000269717	1.78409	1.29274	2.41761	0.0134284	Microglia	Up	Microglia_Up
Microglia_1	BP	GO:0033238	regulation of cellular amine metabolic process	13/845	70/13826	PSMA5/PSMB4/ATP2B4/PSMD14/PNKD/PSMB8/PSMB9/PSMB1/PSMA2/PSMD13/PSME2/PSMD3/PSMA7	13	845	70	13826	0.000278877	3.54219	1.77142	6.58246	0.0137676	Microglia	Up	Microglia_Up
Microglia_1	BP	GO:0042274	ribosomal small subunit biogenesis	13/845	70/13826	RPS8/RPSA/LSM6/RPS14/RPS6/RPS24/RPS25/RPL38/RPS15/RPS28/RPS16/RPS19/RPS5	13	845	70	13826	0.000278877	3.54219	1.77142	6.58246	0.0137676	Microglia	Up	Microglia_Up
Microglia_1	BP	GO:0006165	nucleoside diphosphate phosphorylation	18/845	118/13826	ENO1/RANBP2/HDAC4/PFKFB4/POM121C/PRKAG2/PFKFB3/HK1/NUP98/LDHA/GAPDH/TPI1/NUP58/HIF1A/PKM/ALDOA/GPI/PFKL	18	845	118	13826	0.000282884	2.80328	1.5886	4.68833	0.0139247	Microglia	Up	Microglia_Up
Microglia_1	BP	GO:0045628	regulation of T-helper 2 cell differentiation	5/845	11/13826	HLX/BCL6/ANXA1/IL4R/RARA	5	845	11	13826	0.000285555	12.8656	3.09932	50.7186	0.0140187	Microglia	Up	Microglia_Up
Microglia_1	BP	GO:0009132	nucleoside diphosphate metabolic process	20/845	139/13826	ENO1/GUK1/RANBP2/HDAC4/PFKFB4/NUDT16/POM121C/PRKAG2/PFKFB3/HK1/NUP98/LDHA/GAPDH/TPI1/NUP58/HIF1A/PKM/ALDOA/GPI/PFKL	20	845	139	13826	0.000296654	2.61988	1.53649	4.25652	0.0144963	Microglia	Up	Microglia_Up
Microglia_1	BP	GO:0050922	negative regulation of chemotaxis	11/845	53/13826	PADI2/SEMA4A/WNT5A/PTPRO/RIN3/SEMA4B/DUSP3/PTPN2/SEMA6B/C5AR2/MIF	11	845	53	13826	0.000297409	4.0628	1.87924	8.06676	0.0145197	Microglia	Up	Microglia_Up
Microglia_1	BP	GO:0002218	activation of innate immune response	19/845	129/13826	PSMA5/PSMB4/IFI16/FCER1G/PSMD14/PSMB8/PSMB9/PSMB1/PSMA2/CUL1/PSMD13/RELA/TBK1/PSME2/PSMD3/MALT1/PRKACA/HCK/PSMA7	19	845	129	13826	0.000307647	2.69105	1.55308	4.43154	0.014882	Microglia	Up	Microglia_Up
Microglia_1	BP	GO:0046939	nucleotide phosphorylation	18/845	119/13826	ENO1/RANBP2/HDAC4/PFKFB4/POM121C/PRKAG2/PFKFB3/HK1/NUP98/LDHA/GAPDH/TPI1/NUP58/HIF1A/PKM/ALDOA/GPI/PFKL	18	845	119	13826	0.000314691	2.77541	1.57334	4.6396	0.0151534	Microglia	Up	Microglia_Up
Microglia_1	BP	GO:0035456	response to interferon-beta	7/845	23/13826	IFI16/IKBKE/PLSCR1/IRF1/IFITM2/IFITM3/IFNAR2	7	845	23	13826	0.000320693	6.76672	2.34738	17.4342	0.0153863	Microglia	Up	Microglia_Up
Microglia_1	BP	GO:0002224	toll-like receptor signaling pathway	19/845	130/13826	IKBKE/PRKCE/RPS27A/PELI1/TANK/UBE2D3/TLR2/IRF1/CD14/FLOT1/TREML4/LY96/CTSL/PIK3AP1/TBK1/IRAK3/NOD2/UBA52/GRAMD4	19	845	130	13826	0.000340151	2.66664	1.53933	4.39008	0.016043	Microglia	Up	Microglia_Up
Microglia_1	BP	GO:0050777	negative regulation of immune response	18/845	120/13826	PSMB4/IFI16/PTPRC/CD55/HLX/PPARG/BCL6/HLA-E/HLA-B/ANXA1/SERPING1/IRAK3/IL4R/NOD2/NLRC5/PTPN2/JAK3/RPS19	18	845	120	13826	0.000349561	2.74808	1.55837	4.59083	0.016368	Microglia	Up	Microglia_Up
Microglia_1	BP	GO:0060760	positive regulation of response to cytokine stimulus	11/845	54/13826	IKBKE/WNT5A/PARP9/TLR2/AGPAT2/CASP4/CASP1/TBK1/GAS6/HIF1A/NLRC5	11	845	54	13826	0.000353186	3.96813	1.83825	7.86107	0.0165104	Microglia	Up	Microglia_Up
Microglia_1	BP	GO:0019216	regulation of lipid metabolic process	37/845	336/13826	ARF1/PRKCE/PDK1/IDH1/PPARG/ABHD5/ACSL1/RACK1/PPARD/ELOVL5/PDGFA/PRKAG2/PTK2B/NSMAF/PLIN2/ANXA1/PDE3B/RAB38/PHB2/LPCAT3/DNAJC15/LACTB/CNEP1R1/NOD2/ACADVL/SREBF1/STAT5B/KPNB1/SPHK1/PLIN5/CARM1/APOC1/APOC2/MBOAT7/HELZ2/PIK3IP1/TSPO	37	845	336	13826	0.000366848	1.94216	1.33128	2.76229	0.0170285	Microglia	Up	Microglia_Up
Microglia_1	BP	GO:0032496	response to lipopolysaccharide	30/845	253/13826	TNFRSF1B/CD55/PRKCE/PELI1/WNT5A/CD80/SNCA/TLR2/CD14/PPARD/SOD2/ADAM9/LY96/NFKB2/RELA/CASP1/CARD16/IL10RA/IRAK3/LITAF/NOD2/MALT1/SBNO2/ZFP36/C5AR1/THBD/HCK/IFNAR1/CSF2RB/TSPO	30	845	253	13826	0.000375991	2.10583	1.37878	3.11531	0.017331	Microglia	Up	Microglia_Up
Microglia_1	BP	GO:0097193	intrinsic apoptotic signaling pathway	30/845	253/13826	ENO1/TNFRSF1B/MCL1/IFI16/IKBKE/NCK2/PDK1/SHISA5/FNIP2/HINT1/RACK1/CD24/SOD2/CASP2/CUL1/GRINA/BNIP3/CD44/RPS3/CASP4/YBX3/TPT1/ERO1A/HIF1A/BMF/CYLD/PTPN2/PLAUR/PTPN1/MIF	30	845	253	13826	0.000375991	2.10583	1.37878	3.11531	0.017331	Microglia	Up	Microglia_Up
Microglia_1	BP	GO:0051235	maintenance of location	32/845	277/13826	SLC30A7/SOAT1/PTPRC/IKBKE/PRKCE/TMSB10/INSIG2/ITGAV/SP100/PPARG/ABHD5/SNCA/GOLPH3/PPARD/SRI/PTK2B/PLIN2/TMEM38B/TXN/HK1/GSTO1/FTH1/TPCN2/ERO1A/POLR2M/SREBF1/STAT5B/PTPN2/PLIN5/PRKACA/FTL/TSPO	32	845	277	13826	0.000389016	2.04596	1.35969	2.98871	0.0177456	Microglia	Up	Microglia_Up
Microglia_1	BP	GO:0002223	stimulatory C-type lectin receptor signaling pathway	16/845	101/13826	PSMA5/PSMB4/FCER1G/PSMD14/PSMB8/PSMB9/PSMB1/PSMA2/CUL1/PSMD13/RELA/PSME2/PSMD3/MALT1/PRKACA/PSMA7	16	845	101	13826	0.000392889	2.92784	1.59391	5.06132	0.017873	Microglia	Up	Microglia_Up
Microglia_1	BP	GO:0019058	viral life cycle	35/845	314/13826	IFI16/F11R/CD55/RPS27A/RAB1A/RANBP2/ITGAV/RPSA/PDE12/TMEM39A/CD80/PLSCR1/HAVCR1/DEK/DYNLT1/POM121C/ZC3HAV1/PCSK5/CTSL/STOM/IFITM2/IFITM3/NUP98/TPCN2/NUP58/GAS6/CCNK/ISG20/KPNB1/TRIM25/VAPA/RAD23A/UBA52/NECTIN2/STAU1	35	845	314	13826	0.000417725	1.9671	1.33312	2.82532	0.0186999	Microglia	Up	Microglia_Up
Microglia_1	BP	GO:0046034	ATP metabolic process	29/845	243/13826	ENO1/COX7A2L/RANBP2/OLA1/HDAC4/PFKFB4/PDE12/SNCA/POM121C/PRKAG2/UQCRB/PFKFB3/HK1/NUP98/LDHA/GAPDH/TPI1/SHMT2/NUP58/DNAJC15/HIF1A/PKM/ATP6V0C/ALDOA/VPS9D1/UQCR11/GPI/PFKL/TSPO	29	845	243	13826	0.000420148	2.12002	1.37737	3.1577	0.0187803	Microglia	Up	Microglia_Up
Microglia_1	BP	GO:0002825	regulation of T-helper 1 type immune response	7/845	24/13826	HLX/IL18R1/CD80/ANXA1/IL4R/IL27/JAK3	7	845	24	13826	0.000429065	6.36823	2.2264	16.2066	0.0190943	Microglia	Up	Microglia_Up
Microglia_1	BP	GO:0001961	positive regulation of cytokine-mediated signaling pathway	10/845	47/13826	IKBKE/WNT5A/PARP9/AGPAT2/CASP4/CASP1/TBK1/GAS6/HIF1A/NLRC5	10	845	47	13826	0.000450625	4.18902	1.85105	8.63095	0.0197946	Microglia	Up	Microglia_Up
Microglia_1	BP	GO:1903706	regulation of hemopoiesis	36/845	328/13826	C1QC/PTPRC/HLX/NFKBIZ/CD80/HCLS1/BCL6/IRF1/PRELID1/HLA-B/TMEM176B/TMEM176A/PTK2B/ANXA1/ZMIZ1/ZBTB16/ACVR1B/RB1/GAS6/HIF1A/RCOR1/B2M/IL4R/IL27/RARA/STAT5B/STAT3/PTPN2/MALT1/FSTL3/JAK3/ZFP36/RASSF2/MAFB/ZBTB46/RUNX1	36	845	328	13826	0.000466281	1.93365	1.31833	2.76272	0.020289	Microglia	Up	Microglia_Up
Microglia_1	BP	GO:0051091	positive regulation of DNA-binding transcription factor activity	28/845	234/13826	DDR2/RPS27A/IL18R1/LRRFIP1/HDAC4/PPARG/WNT5A/HCLS1/IL1RAP/TLR2/FLOT1/STK3/ARID5B/PTEN/PPRC1/NFKB2/RELA/RPS3/CARD16/PHB2/IRAK3/NOD2/FLOT2/STAT3/TRIM25/SPHK1/MALT1/UBA52	28	845	234	13826	0.000502382	2.12517	1.36938	3.18714	0.0214487	Microglia	Up	Microglia_Up
Microglia_1	BP	GO:0060396	growth hormone receptor signaling pathway	6/845	18/13826	PXN/STAT5B/STAT5A/STAT3/JAK3/PTPN1	6	845	18	13826	0.000503085	7.72497	2.37325	22.3079	0.0214487	Microglia	Up	Microglia_Up
Microglia_1	BP	GO:2000516	positive regulation of CD4-positive, alpha-beta T cell activation	8/845	32/13826	CD55/HLX/NFKBIZ/CD80/ANXA1/IL4R/RARA/MALT1	8	845	32	13826	0.000531559	5.15883	1.99722	11.9138	0.0223918	Microglia	Up	Microglia_Up
Microglia_1	BP	GO:0019674	NAD metabolic process	10/845	48/13826	ENO1/GPD2/HK1/LDHA/GAPDH/TPI1/PKM/ALDOA/GPI/PFKL	10	845	48	13826	0.000538515	4.07859	1.80567	8.3786	0.0226305	Microglia	Up	Microglia_Up
Microglia_1	BP	GO:0002220	innate immune response activating cell surface receptor signaling pathway	16/845	104/13826	PSMA5/PSMB4/FCER1G/PSMD14/PSMB8/PSMB9/PSMB1/PSMA2/CUL1/PSMD13/RELA/PSME2/PSMD3/MALT1/PRKACA/PSMA7	16	845	104	13826	0.000549386	2.82739	1.54148	4.87796	0.0229776	Microglia	Up	Microglia_Up
Microglia_1	BP	GO:0045582	positive regulation of T cell differentiation	13/845	75/13826	PTPRC/HLX/NFKBIZ/CD80/BCL6/ANXA1/ZMIZ1/ZBTB16/IL4R/RARA/STAT5B/MALT1/RUNX1	13	845	75	13826	0.000560856	3.25532	1.63528	6.01219	0.0233281	Microglia	Up	Microglia_Up
Microglia_1	BP	GO:0030099	myeloid cell differentiation	36/845	332/13826	C1QC/IFI16/PPARG/HCLS1/BCL6/RBPJ/TLR2/RPS14/L3MBTL3/SNX10/PTK2B/RPS6/ZBTB16/SLC11A2/ACVR1B/RB1/HIF1A/ACTN1/RCOR1/B2M/ANXA2/RARA/STAT5B/STAT3/JMJD6/PTPN2/FSTL3/SBNO2/JAK3/ZFP36/RPS19/OSCAR/RASSF2/MAFB/ZBTB46/RUNX1	36	845	332	13826	0.00058509	1.90694	1.30044	2.72379	0.0240895	Microglia	Up	Microglia_Up
Microglia_1	BP	GO:0022613	ribonucleoprotein complex biogenesis	42/845	407/13826	SF3A3/RPS8/GLUL/RPSA/RPL14/RPL24/NUDT16/LSM6/RPS14/RPL10A/RPL7/EIF3E/AGO2/RPS6/RPL7A/CELF2/DDX21/RPS24/PTEN/EIF3A/RPS25/PA2G4/RPLP0/DICER1/NOP10/ISG20/RPS2/HEATR3/MPHOSPH6/RPL27/RPL38/RPS15/RPS28/RPS16/RPS19/RPL13A/RPS9/RPS5/XRN2/EIF2S2/RRP1B/RPL3	42	845	407	13826	0.000598442	1.80771	1.27076	2.51503	0.0245436	Microglia	Up	Microglia_Up
Microglia_1	BP	GO:0051249	regulation of lymphocyte activation	40/845	382/13826	MAD2L2/TNFRSF1B/PTPRC/CD55/HLX/PELI1/NCK2/NFKBIZ/CD80/BCL6/IRF1/PRELID1/RIPOR2/HLA-E/CD24/PAG1/ANXA1/MAP3K8/ZMIZ1/RPS3/ZBTB16/SLC7A1/TNFSF13B/GAS6/IL4R/IL27/NOD2/TNFSF13/FLOT2/RARA/STAT5B/DUSP3/GRB2/PTPN2/MALT1/JAK3/RUNX1/ICOSLG/MIF/RAC2	40	845	382	13826	0.00060111	1.83614	1.27888	2.57523	0.024615	Microglia	Up	Microglia_Up
Microglia_1	BP	GO:0030100	regulation of endocytosis	23/845	180/13826	ABL2/ARF1/ITGAV/DGKD/PPARG/WNT5A/SNCA/CD14/FLOT1/AHI1/SDCBP/CD63/RAB21/ARF6/NUMB/RIN3/B2M/ANXA2/RAB5C/SPHK1/APOC1/APOC2/PTPN1	23	845	180	13826	0.00062431	2.28535	1.39934	3.57771	0.0253292	Microglia	Up	Microglia_Up
Microglia_1	BP	GO:0045580	regulation of T cell differentiation	18/845	126/13826	PTPRC/HLX/NFKBIZ/CD80/BCL6/IRF1/PRELID1/ANXA1/ZMIZ1/ZBTB16/IL4R/IL27/RARA/STAT5B/PTPN2/MALT1/JAK3/RUNX1	18	845	126	13826	0.000637644	2.59401	1.47414	4.32264	0.0257711	Microglia	Up	Microglia_Up
Microglia_1	BP	GO:0006007	glucose catabolic process	8/845	33/13826	ENO1/HK1/GAPDH/TPI1/PKM/ALDOA/GPI/PFKL	8	845	33	13826	0.00066454	4.95217	1.92462	11.3695	0.0264718	Microglia	Up	Microglia_Up
Microglia_1	BP	GO:0045621	positive regulation of lymphocyte differentiation	14/845	86/13826	PTPRC/HLX/NFKBIZ/CD80/BCL6/ANXA1/ZMIZ1/ZBTB16/GAS6/IL4R/RARA/STAT5B/MALT1/RUNX1	14	845	86	13826	0.00067328	3.02016	1.56608	5.43016	0.0266872	Microglia	Up	Microglia_Up
Microglia_1	BP	GO:0006734	NADH metabolic process	9/845	41/13826	ENO1/GPD2/HK1/GAPDH/TPI1/PKM/ALDOA/GPI/PFKL	9	845	41	13826	0.000678306	4.35554	1.82229	9.37686	0.0267994	Microglia	Up	Microglia_Up
Microglia_1	BP	GO:0046638	positive regulation of alpha-beta T cell differentiation	9/845	41/13826	HLX/NFKBIZ/CD80/ANXA1/ZBTB16/IL4R/RARA/MALT1/RUNX1	9	845	41	13826	0.000678306	4.35554	1.82229	9.37686	0.0267994	Microglia	Up	Microglia_Up
Microglia_1	BP	GO:0035455	response to interferon-alpha	6/845	19/13826	PDE12/IFITM2/IFITM3/GAS6/IFNAR2/IFNAR1	6	845	19	13826	0.000697544	7.13116	2.21691	20.1675	0.0272941	Microglia	Up	Microglia_Up
Microglia_1	BP	GO:0043371	negative regulation of CD4-positive, alpha-beta T cell differentiation	6/845	19/13826	HLX/BCL6/ANXA1/IL4R/JAK3/RUNX1	6	845	19	13826	0.000697544	7.13116	2.21691	20.1675	0.0272941	Microglia	Up	Microglia_Up
Microglia_1	BP	GO:0071378	cellular response to growth hormone stimulus	6/845	19/13826	PXN/STAT5B/STAT5A/STAT3/JAK3/PTPN1	6	845	19	13826	0.000697544	7.13116	2.21691	20.1675	0.0272941	Microglia	Up	Microglia_Up
Microglia_1	BP	GO:1902532	negative regulation of intracellular signal transduction	44/845	436/13826	ENO1/SESN2/GBP1/MCL1/ABL2/PTPRC/ATP2B4/RNF149/TANK/DGKD/RASA2/BCL6/UBE2B/RACK1/RANBP9/RIPOR2/SOD2/GRINA/RAPGEF1/PTEN/EIF3A/PDE3B/HIPK3/CD44/RELA/YBX3/IRAK3/TPT1/HIF1A/LITAF/CYLD/USP10/PER1/MAP2K3/DUSP3/RNF157/SEC14L1/PTPN2/WTIP/PLAUR/RASSF2/PTPN1/MIF/PIK3IP1	44	845	436	13826	0.00071513	1.76401	1.25089	2.43538	0.0277969	Microglia	Up	Microglia_Up
Microglia_1	BP	GO:0007599	hemostasis	31/845	275/13826	F11R/FCER1G/PRKCE/LNPK/DGKD/PROS1/PLSCR1/RAP2B/TEC/IRF1/DTNBP1/PDGFA/SH2B2/GNAQ/STXBP1/HPS5/PHF21A/SERPING1/FERMT3/GAS6/SERPINA1/RCOR1/RAB27A/VKORC1/GNA13/HMG20B/PRKACA/GPI/PLAUR/THBD/MAFF	31	845	275	13826	0.000722712	1.98787	1.31273	2.91858	0.0280298	Microglia	Up	Microglia_Up
Microglia_1	BP	GO:0055076	transition metal ion homeostasis	17/845	117/13826	SLC30A7/ARF1/ABCB6/FBXL5/SRI/CUL1/SLC25A37/SLC31A1/FTH1/SLC11A2/HIF1A/B2M/MT2A/MT1E/MT1X/FTL/SCO2	17	845	117	13826	0.000733604	2.64428	1.47465	4.47528	0.0283689	Microglia	Up	Microglia_Up
Microglia_1	BP	GO:0031532	actin cytoskeleton reorganization	15/845	97/13826	SHC1/F11R/ABL2/HCLS1/DTNBP1/PTK2B/ANXA1/MCU/SIPA1L1/GPR65/GRB2/HCK/PTPN1/PARVB/PARVG	15	845	97	13826	0.000766238	2.84252	1.51522	4.99364	0.0292905	Microglia	Up	Microglia_Up
Microglia_1	BP	GO:0002920	regulation of humoral immune response	11/845	59/13826	C1QC/PTPRC/CD55/PROS1/C2/CFB/SERPING1/C1S/NOD2/C5AR1/C5AR2	11	845	59	13826	0.0007812	3.55315	1.65767	6.97153	0.0298004	Microglia	Up	Microglia_Up
Microglia_1	BP	GO:0043467	regulation of generation of precursor metabolites and energy	19/845	139/13826	PPP1CB/COX7A2L/RANBP2/HDAC4/PFKFB4/PDE12/SNCA/PRELID1/POM121C/PRKAG2/PPP1R3B/PFKFB3/BNIP3/NUP98/PHB2/SHMT2/NUP58/DNAJC15/HIF1A	19	845	139	13826	0.000794457	2.46504	1.42673	4.04486	0.030255	Microglia	Up	Microglia_Up
Microglia_1	BP	GO:0050900	leukocyte migration	38/845	363/13826	PADI2/CD58/SHC1/CD48/F11R/FCER1G/ITGAV/OXSR1/WNT5A/PROS1/ATP1B3/GOLPH3/RIPOR2/TREM1/TNFRSF10D/TNFRSF10A/PTK2B/ANXA1/ALOX5/MCU/CD44/SLC3A2/WNK1/PTPRO/GAS6/RIN3/NOD2/STAT5B/GRB2/SLC16A3/ADGRE2/RPS19/C5AR1/C5AR2/THBD/HCK/MIF/RAC2	38	845	363	13826	0.000819456	1.83349	1.26468	2.59299	0.0308751	Microglia	Up	Microglia_Up
Microglia_1	BP	GO:0046916	cellular transition metal ion homeostasis	15/845	98/13826	SLC30A7/ARF1/ABCB6/FBXL5/SRI/CUL1/SLC31A1/FTH1/SLC11A2/HIF1A/MT2A/MT1E/MT1X/FTL/SCO2	15	845	98	13826	0.000854765	2.80806	1.49754	4.92977	0.0319774	Microglia	Up	Microglia_Up
Microglia_1	BP	GO:0006898	receptor-mediated endocytosis	28/845	242/13826	FCGR1A/FCER1G/ARF1/ITGAV/CALCRL/DGKD/RAMP1/SNCA/CD14/PDLIM7/FLOT1/AHI1/IGF2R/SDCBP/CTSL/TPCN2/CD163/CD63/RAB21/ARF6/NUMB/RIN3/B2M/ANXA2/GRB2/APOC1/APOC2/APOL1	28	845	242	13826	0.000856392	2.04447	1.31852	3.06279	0.0319944	Microglia	Up	Microglia_Up
Microglia_1	BP	GO:0043372	positive regulation of CD4-positive, alpha-beta T cell differentiation	7/845	27/13826	HLX/NFKBIZ/CD80/ANXA1/IL4R/RARA/MALT1	7	845	27	13826	0.000937341	5.4116	1.92795	13.3678	0.0340772	Microglia	Up	Microglia_Up
Microglia_1	BP	GO:0002285	lymphocyte activation involved in immune response	20/845	152/13826	MAD2L2/SEMA4A/FCER1G/PTPRC/HLX/IL18R1/NFKBIZ/CD80/BCL6/PTK2B/RPS6/ANXA1/RAB27A/IL4R/IL27/TNFSF13/RARA/STAT3/MALT1/JAK3	20	845	152	13826	0.000953672	2.35964	1.38842	3.81784	0.034552	Microglia	Up	Microglia_Up
Microglia_1	BP	GO:0006959	humoral immune response	20/845	152/13826	C1QC/PTPRC/CD55/PROS1/RBPJ/HLA-E/C2/CFB/TREM1/RPL30/ALOX5/SERPING1/GAPDH/C1S/NOD2/GPI/RPS19/POU2F2/C5AR1/C5AR2	20	845	152	13826	0.000953672	2.35964	1.38842	3.81784	0.034552	Microglia	Up	Microglia_Up
Microglia_1	BP	GO:0010506	regulation of autophagy	33/845	304/13826	SESN2/SH3GLB1/MCL1/IFI16/ATF6/ABL2/TMEM39A/TBC1D14/SNCA/EEF1A1/PRKAG2/BNIP3L/ATP6V1C1/BNIP3/TPCN2/CASP1/IL10RA/GAPDH/PHB2/TBK1/PRKAB1/HIF1A/BMF/ATP6V0C/MEFV/NOD2/USP10/SREBF1/STAT3/CALCOCO2/PRKACA/CAPNS1/TSPO	33	845	304	13826	0.000955597	1.90598	1.27676	2.76398	0.0345609	Microglia	Up	Microglia_Up
Microglia_1	BP	GO:1902036	regulation of hematopoietic stem cell differentiation	12/845	70/13826	PSMA5/PSMB4/PSMD14/PSMB8/PSMB9/PSMB1/PSMA2/PSMD13/PSME2/PSMD3/PSMA7/RUNX1	12	845	70	13826	0.00100134	3.20929	1.56247	6.07122	0.0357397	Microglia	Up	Microglia_Up
Microglia_1	BP	GO:0043122	regulation of I-kappaB kinase/NF-kappaB signaling	26/845	221/13826	S100A4/IKBKE/PRKCE/REL/PELI1/SLC20A1/TANK/SHISA5/WNT5A/TIFA/ALPK1/DDX21/RELA/CASP1/CARD16/TBK1/ZFAND6/LITAF/NOD2/USP10/PER1/TRIM25/SECTM1/VAPA/MALT1/APOL3	26	845	221	13826	0.00101039	2.08141	1.31817	3.16636	0.0359897	Microglia	Up	Microglia_Up
Microglia_1	BP	GO:0043123	positive regulation of I-kappaB kinase/NF-kappaB signaling	21/845	164/13826	S100A4/IKBKE/PRKCE/REL/PELI1/SLC20A1/SHISA5/TIFA/ALPK1/DDX21/RELA/CASP1/CARD16/TBK1/LITAF/NOD2/TRIM25/SECTM1/VAPA/MALT1/APOL3	21	845	164	13826	0.00102763	2.28783	1.36638	3.65531	0.0364318	Microglia	Up	Microglia_Up
Microglia_1	BP	GO:0070265	necrotic cell death	10/845	52/13826	PELI1/CD14/LY96/BNIP3/CASP1/YBX3/PYGL/CYLD/MLKL/TSPO	10	845	52	13826	0.00104384	3.6888	1.64435	7.50445	0.036846	Microglia	Up	Microglia_Up
Microglia_1	BP	GO:0002824	positive regulation of adaptive immune response based on somatic recombination of immune receptors built from immunoglobulin superfamily domains	13/845	80/13826	MAD2L2/MR1/PTPRC/IL18R1/NFKBIZ/HLA-E/HLA-B/TNFSF13B/B2M/NOD2/TNFSF13/MALT1/NECTIN2	13	845	80	13826	0.00105333	3.01126	1.5184	5.53336	0.0370833	Microglia	Up	Microglia_Up
Microglia_1	BP	GO:0030852	regulation of granulocyte differentiation	5/845	14/13826	C1QC/HCLS1/RARA/ZBTB46/RUNX1	5	845	14	13826	0.00106055	8.57718	2.25261	28.5709	0.0371994	Microglia	Up	Microglia_Up
Microglia_1	BP	GO:0038111	interleukin-7-mediated signaling pathway	5/845	14/13826	CISH/STAT5B/STAT5A/STAT3/JAK3	5	845	14	13826	0.00106055	8.57718	2.25261	28.5709	0.0371994	Microglia	Up	Microglia_Up
Microglia_1	BP	GO:0045064	T-helper 2 cell differentiation	5/845	14/13826	HLX/BCL6/ANXA1/IL4R/RARA	5	845	14	13826	0.00106055	8.57718	2.25261	28.5709	0.0371994	Microglia	Up	Microglia_Up
Microglia_1	BP	GO:0002700	regulation of production of molecular mediator of immune response	17/845	121/13826	MAD2L2/TNFRSF1B/PTPRC/IL18R1/WNT5A/BCL6/HLA-E/DDX21/HK1/IRAK3/B2M/IL4R/NOD2/TNFSF13/MALT1/JAK3/GPI	17	845	121	13826	0.0010785	2.54187	1.41953	4.29402	0.0377288	Microglia	Up	Microglia_Up
Microglia_1	BP	GO:0051090	regulation of DNA-binding transcription factor activity	38/845	369/13826	MAD2L2/DDR2/EGLN1/RPS27A/PELI1/IL18R1/SP100/LRRFIP1/HDAC4/PPARG/WNT5A/HCLS1/IL1RAP/TLR2/FLOT1/SRI/STK3/ARID5B/PTEN/PPRC1/NFKB2/RELA/RPS3/CARD16/PHB2/IRAK3/RB1/GAS6/NOD2/CYLD/NLRC5/FLOT2/STAT3/TRIM25/SPHK1/MALT1/UBA52/HCK	38	845	369	13826	0.00111194	1.79946	1.24162	2.54398	0.0385667	Microglia	Up	Microglia_Up
Microglia_1	BP	GO:1902750	negative regulation of cell cycle G2/M phase transition	15/845	101/13826	MIIP/PSMA5/PSMB4/PSMD14/NABP1/PSMB8/PSMB9/PSMB1/PSMA2/CUL1/PSMD13/PSME2/PSMD3/ATF5/PSMA7	15	845	101	13826	0.00117399	2.70931	1.44711	4.74777	0.0402173	Microglia	Up	Microglia_Up
Microglia_1	BP	GO:0034248	regulation of cellular amide metabolic process	39/845	383/13826	SESN2/KHDRBS1/YBX1/RBM8A/NCK2/PDK1/SELENOT/RPS14/CPEB4/RACK1/IGF2BP3/PTK2B/NSMAF/RPL30/EIF3E/AGO2/DNAJC1/EIF4EBP2/RELA/RPS3/GAPDH/YBX3/PA2G4/SHMT2/PKM/GSPT1/NOD2/EIF5A/PER1/SHMT1/EIF1/STAT3/RPL38/SPHK1/EEF2/SAMD4B/ZFP36/RPL13A/RPS9	39	845	383	13826	0.00118892	1.77743	1.23272	2.50152	0.0406494	Microglia	Up	Microglia_Up
Microglia_1	BP	GO:0006364	rRNA processing	25/845	212/13826	RPS8/RPL14/NUDT16/LSM6/RPS14/RPL10A/RPL7/RPS6/RPL7A/DDX21/RPS24/RPS25/PA2G4/NOP10/ISG20/RPS2/MPHOSPH6/RPL27/RPS15/RPS28/RPS16/RPS19/RPS9/XRN2/RRP1B	25	845	212	13826	0.00121051	2.08574	1.30803	3.19877	0.0411481	Microglia	Up	Microglia_Up
Microglia_1	BP	GO:0032663	regulation of interleukin-2 production	10/845	53/13826	GBP1/PTPRC/CD80/ANXA1/RPS3/NOD2/STAT5B/MALT1/ZFP36/RUNX1	10	845	53	13826	0.00121743	3.6028	1.60844	7.31368	0.0413565	Microglia	Up	Microglia_Up
Microglia_1	BP	GO:0051092	positive regulation of NF-kappaB transcription factor activity	19/845	144/13826	RPS27A/IL18R1/LRRFIP1/WNT5A/IL1RAP/TLR2/FLOT1/NFKB2/RELA/RPS3/CARD16/IRAK3/NOD2/FLOT2/STAT3/TRIM25/SPHK1/MALT1/UBA52	19	845	144	13826	0.00122289	2.36563	1.37092	3.87513	0.0415154	Microglia	Up	Microglia_Up
Microglia_1	BP	GO:0061013	regulation of mRNA catabolic process	23/845	189/13826	YBX1/PSMA5/PSMB4/RPS27A/PSMD14/PDE12/PSMB8/PSMB9/PSMB1/IGF2BP3/PSMA2/ZC3HAV1/AGO2/PSMD13/YBX3/PSME2/TNFSF13/ALKBH5/PSMD3/UBA52/SAMD4B/ZFP36/PSMA7	23	845	189	13826	0.00122564	2.16003	1.32454	3.37534	0.0415821	Microglia	Up	Microglia_Up
Microglia_1	BP	GO:0007596	blood coagulation	30/845	272/13826	F11R/FCER1G/PRKCE/LNPK/DGKD/PROS1/PLSCR1/RAP2B/TEC/IRF1/DTNBP1/PDGFA/SH2B2/GNAQ/STXBP1/HPS5/PHF21A/SERPING1/FERMT3/GAS6/SERPINA1/RCOR1/RAB27A/VKORC1/GNA13/HMG20B/PRKACA/PLAUR/THBD/MAFF	30	845	272	13826	0.00124109	1.93759	1.27092	2.86045	0.0420253	Microglia	Up	Microglia_Up
Microglia_1	BP	GO:0001916	positive regulation of T cell mediated cytotoxicity	6/845	21/13826	MR1/PTPRC/HLA-E/HLA-B/B2M/NECTIN2	6	845	21	13826	0.00125583	6.1799	1.95931	16.9033	0.0423532	Microglia	Up	Microglia_Up
Microglia_1	BP	GO:0046639	negative regulation of alpha-beta T cell differentiation	6/845	21/13826	HLX/BCL6/ANXA1/IL4R/JAK3/RUNX1	6	845	21	13826	0.00125583	6.1799	1.95931	16.9033	0.0423532	Microglia	Up	Microglia_Up
Microglia_1	BP	GO:0050878	regulation of body fluid levels	40/845	397/13826	COPA/F11R/FCER1G/PRKCE/LNPK/DGKD/PROS1/PLSCR1/RAP2B/TEC/PAM/SLC22A4/IRF1/DTNBP1/PDGFA/SH2B2/GPAT4/GNAQ/UGCG/STXBP1/HPS5/PHF21A/SERPING1/FERMT3/PTPRO/GAS6/HIF1A/SERPINA1/RCOR1/RAB27A/VKORC1/STAT5B/STAT5A/GNA13/HMG20B/PRKACA/GPI/PLAUR/THBD/MAFF	40	845	397	13826	0.00126444	1.75699	1.22458	2.4623	0.0424513	Microglia	Up	Microglia_Up
Microglia_1	BP	GO:0043487	regulation of RNA stability	22/845	178/13826	TNFRSF1B/YBX1/PSMA5/PSMB4/RPS27A/PSMD14/PDE12/PSMB8/PSMB9/PSMB1/IGF2BP3/PSMA2/PSMD13/YBX3/PSME2/TNFSF13/ALKBH5/PSMD3/UBA52/SAMD4B/ZFP36/PSMA7	22	845	178	13826	0.0012652	2.19744	1.33099	3.4693	0.0424513	Microglia	Up	Microglia_Up
Microglia_1	BP	GO:0009150	purine ribonucleotide metabolic process	35/845	334/13826	ENO1/AMPD2/MPC2/GUK1/RANBP2/PDK1/HDAC4/PFKFB4/IMPDH2/NUDT16/PAICS/ACSL1/HINT1/SLC26A2/ELOVL5/POM121C/PRKAG2/GPAT4/PFKFB3/HK1/PAPSS2/NUP98/LDHA/GAPDH/TPI1/NUP58/HIF1A/PKM/ATP6V0C/ALDOA/VPS9D1/COASY/PDE4A/GPI/PFKL	35	845	334	13826	0.00127131	1.83255	1.24359	2.62814	0.0425844	Microglia	Up	Microglia_Up
Microglia_1	BP	GO:0051607	defense response to virus	25/845	213/13826	GBP1/IFI16/PTPRC/PDE12/PARP9/DTX3L/PLSCR1/IRF1/ZC3HAV1/BNIP3L/DDX21/BNIP3/IFITM2/IFITM3/RELA/PHB2/USP15/TBK1/ISG20/IL27/NLRC5/MLKL/SEC14L1/IFNAR2/IL10RB	25	845	213	13826	0.00129427	2.07448	1.30114	3.18105	0.043162	Microglia	Up	Microglia_Up
Microglia_1	BP	GO:0140546	defense response to symbiont	25/845	213/13826	GBP1/IFI16/PTPRC/PDE12/PARP9/DTX3L/PLSCR1/IRF1/ZC3HAV1/BNIP3L/DDX21/BNIP3/IFITM2/IFITM3/RELA/PHB2/USP15/TBK1/ISG20/IL27/NLRC5/MLKL/SEC14L1/IFNAR2/IL10RB	25	845	213	13826	0.00129427	2.07448	1.30114	3.18105	0.043162	Microglia	Up	Microglia_Up
Microglia_1	BP	GO:0071222	cellular response to lipopolysaccharide	20/845	156/13826	TNFRSF1B/CD55/PRKCE/WNT5A/CD80/TLR2/CD14/PPARD/ADAM9/LY96/RELA/CASP1/CARD16/LITAF/NOD2/MALT1/SBNO2/ZFP36/HCK/TSPO	20	845	156	13826	0.00131934	2.28949	1.34842	3.6998	0.0439149	Microglia	Up	Microglia_Up
Microglia_1	BP	GO:0072659	protein localization to plasma membrane	28/845	249/13826	GBP1/S100A10/RAB13/F11R/ATP2B4/PRKCE/VAMP5/TMBIM1/RAMP1/GOLGA4/ATP1B3/GOLPH3/RACK1/FLOT1/TSPAN33/EFR3A/STXBP1/SEC16A/RILPL2/GAS6/ARF6/NUMB/RAB8B/IFT20/RAB34/FLOT2/EPB41L3/RAB12	28	845	249	13826	0.00132807	1.97865	1.27698	2.96134	0.0441278	Microglia	Up	Microglia_Up
Microglia_1	BP	GO:0010972	negative regulation of G2/M transition of mitotic cell cycle	14/845	92/13826	MIIP/PSMA5/PSMB4/PSMD14/NABP1/PSMB8/PSMB9/PSMB1/PSMA2/CUL1/PSMD13/PSME2/PSMD3/PSMA7	14	845	92	13826	0.00133136	2.78664	1.45011	4.98644	0.0442036	Microglia	Up	Microglia_Up
Microglia_1	BP	GO:0002367	cytokine production involved in immune response	13/845	82/13826	TNFRSF1B/CD55/IL18R1/WNT5A/BCL6/HLA-E/DDX21/HK1/IRAK3/B2M/NOD2/MALT1/JAK3	13	845	82	13826	0.00133243	2.92354	1.47628	5.36216	0.0442111	Microglia	Up	Microglia_Up
Microglia_1	BP	GO:0030449	regulation of complement activation	9/845	45/13826	C1QC/CD55/PROS1/C2/CFB/SERPING1/C1S/C5AR1/C5AR2	9	845	45	13826	0.00137789	3.87001	1.63386	8.22401	0.0454344	Microglia	Up	Microglia_Up
Microglia_1	BP	GO:0050817	coagulation	30/845	274/13826	F11R/FCER1G/PRKCE/LNPK/DGKD/PROS1/PLSCR1/RAP2B/TEC/IRF1/DTNBP1/PDGFA/SH2B2/GNAQ/STXBP1/HPS5/PHF21A/SERPING1/FERMT3/GAS6/SERPINA1/RCOR1/RAB27A/VKORC1/GNA13/HMG20B/PRKACA/PLAUR/THBD/MAFF	30	845	274	13826	0.00139356	1.92142	1.26047	2.83608	0.0458651	Microglia	Up	Microglia_Up
Microglia_1	BP	GO:0016050	vesicle organization	33/845	311/13826	STX12/S100A10/RAB13/STX6/ARF1/RAB1A/SNCA/SEC24D/GOLPH3/SEC24A/DTNBP1/TAP2/TAP1/SNX10/SDCBP/ANXA1/STXBP1/SEC16A/SEC23IP/RAB38/CTSC/SERPINA1/RAB27A/ANXA2/RAB8B/RAB34/SPHK1/CSNK1D/VAPA/RFX2/NECTIN2/ASIP/ARFGAP3	33	845	311	13826	0.00140369	1.85702	1.24453	2.6914	0.0461121	Microglia	Up	Microglia_Up
Microglia_1	BP	GO:0006417	regulation of translation	34/845	324/13826	SESN2/KHDRBS1/YBX1/RBM8A/NCK2/SELENOT/RPS14/CPEB4/RACK1/IGF2BP3/PTK2B/RPL30/EIF3E/AGO2/DNAJC1/EIF4EBP2/RPS3/GAPDH/YBX3/PA2G4/SHMT2/PKM/GSPT1/EIF5A/PER1/SHMT1/EIF1/STAT3/RPL38/EEF2/SAMD4B/ZFP36/RPL13A/RPS9	34	845	324	13826	0.0014465	1.83447	1.23751	2.64409	0.0473128	Microglia	Up	Microglia_Up
Microglia_1	BP	GO:0032743	positive regulation of interleukin-2 production	7/845	29/13826	PTPRC/CD80/ANXA1/RPS3/STAT5B/MALT1/RUNX1	7	845	29	13826	0.00148037	4.9192	1.76978	11.9657	0.0482412	Microglia	Up	Microglia_Up
Microglia_1	BP	GO:0001913	T cell mediated cytotoxicity	8/845	37/13826	MR1/PTPRC/HLA-E/HLA-B/CTSC/B2M/RAB27A/NECTIN2	8	845	37	13826	0.00148753	4.26804	1.6806	9.60637	0.0484149	Microglia	Up	Microglia_Up
Microglia_1	BP	GO:0045581	negative regulation of T cell differentiation	8/845	37/13826	HLX/BCL6/IRF1/ANXA1/IL4R/PTPN2/JAK3/RUNX1	8	845	37	13826	0.00148753	4.26804	1.6806	9.60637	0.0484149	Microglia	Up	Microglia_Up
Microglia_1	BP	GO:0042102	positive regulation of T cell proliferation	13/845	83/13826	PTPRC/CD55/NCK2/CD80/HLA-E/CD24/ANXA1/RPS3/SLC7A1/TNFSF13B/STAT5B/JAK3/ICOSLG	13	845	83	13826	0.00149351	2.88157	1.456	5.28043	0.0485796	Microglia	Up	Microglia_Up
Microglia_1	BP	GO:0031348	negative regulation of defense response	21/845	169/13826	TNFRSF1B/PSMB4/IFI16/PTPRC/CALCRL/PPARG/HLA-E/HLA-B/PPARD/ALOX5/SERPING1/LPCAT3/IRAK3/RB1/MEFV/NOD2/NLRC5/SEC14L1/METRNL/PTPN2/RPS19	21	845	169	13826	0.00150877	2.20962	1.32101	3.52627	0.0490092	Microglia	Up	Microglia_Up
Microglia_1	BP	GO:0019885	antigen processing and presentation of endogenous peptide antigen via MHC class I	5/845	15/13826	HLA-E/HLA-B/TAP2/TAP1/B2M	5	845	15	13826	0.00151136	7.717	2.06516	24.8608	0.0490092	Microglia	Up	Microglia_Up
Microglia_1	BP	GO:0045623	negative regulation of T-helper cell differentiation	5/845	15/13826	HLX/BCL6/ANXA1/IL4R/JAK3	5	845	15	13826	0.00151136	7.717	2.06516	24.8608	0.0490092	Microglia	Up	Microglia_Up
Microglia_1	BP	GO:0051546	keratinocyte migration	5/845	15/13826	IQSEC1/PPARD/ADAM9/PTEN/ARF6	5	845	15	13826	0.00151136	7.717	2.06516	24.8608	0.0490092	Microglia	Up	Microglia_Up
Microglia_1	BP	GO:0043488	regulation of mRNA stability	21/845	170/13826	YBX1/PSMA5/PSMB4/RPS27A/PSMD14/PDE12/PSMB8/PSMB9/PSMB1/IGF2BP3/PSMA2/PSMD13/YBX3/PSME2/TNFSF13/ALKBH5/PSMD3/UBA52/SAMD4B/ZFP36/PSMA7	21	845	170	13826	0.00162515	2.19464	1.31228	3.50145	0.0517773	Microglia	Up	Microglia_Up
Microglia_1	BP	GO:0032623	interleukin-2 production	10/845	55/13826	GBP1/PTPRC/CD80/ANXA1/RPS3/NOD2/STAT5B/MALT1/ZFP36/RUNX1	10	845	55	13826	0.00163525	3.44217	1.54113	6.96081	0.0519739	Microglia	Up	Microglia_Up
Microglia_1	BP	GO:0002718	regulation of cytokine production involved in immune response	12/845	74/13826	TNFRSF1B/IL18R1/WNT5A/BCL6/HLA-E/DDX21/HK1/IRAK3/B2M/NOD2/MALT1/JAK3	12	845	74	13826	0.00165122	3.00135	1.46614	5.65155	0.052237	Microglia	Up	Microglia_Up
Microglia_1	BP	GO:0002456	T cell mediated immunity	13/845	84/13826	TNFRSF1B/MR1/PTPRC/CD55/IL18R1/HLA-E/HLA-B/CTSC/B2M/RAB27A/NOD2/MALT1/NECTIN2	13	845	84	13826	0.00167042	2.84077	1.4363	5.20113	0.0525854	Microglia	Up	Microglia_Up
Microglia_1	BP	GO:0002702	positive regulation of production of molecular mediator of immune response	13/845	84/13826	MAD2L2/PTPRC/IL18R1/WNT5A/HLA-E/DDX21/HK1/B2M/IL4R/NOD2/TNFSF13/MALT1/GPI	13	845	84	13826	0.00167042	2.84077	1.4363	5.20113	0.0525854	Microglia	Up	Microglia_Up
Microglia_1	BP	GO:0042088	T-helper 1 type immune response	8/845	38/13826	SEMA4A/HLX/IL18R1/CD80/ANXA1/IL4R/IL27/JAK3	8	845	38	13826	0.00178496	4.12559	1.62895	9.24792	0.0553013	Microglia	Up	Microglia_Up
Microglia_1	BP	GO:0002755	MyD88-dependent toll-like receptor signaling pathway	7/845	30/13826	RPS27A/TLR2/IRF1/CD14/LY96/IRAK3/UBA52	7	845	30	13826	0.00183054	4.70511	1.70009	11.369	0.0565146	Microglia	Up	Microglia_Up
Microglia_1	BP	GO:0070670	response to interleukin-4	7/845	30/13826	NFIL3/RPLP0/IL4R/STAT5B/PTPN2/JAK3/RPL3	7	845	30	13826	0.00183054	4.70511	1.70009	11.369	0.0565146	Microglia	Up	Microglia_Up
Microglia_1	BP	GO:0002821	positive regulation of adaptive immune response	13/845	85/13826	MAD2L2/MR1/PTPRC/IL18R1/NFKBIZ/HLA-E/HLA-B/TNFSF13B/B2M/NOD2/TNFSF13/MALT1/NECTIN2	13	845	85	13826	0.00186432	2.8011	1.41717	5.12428	0.0569913	Microglia	Up	Microglia_Up
Microglia_1	BP	GO:0042255	ribosome assembly	10/845	56/13826	RPSA/RPL24/RPS14/RPLP0/RPL38/RPS15/RPS28/RPS19/RPS5/RPL3	10	845	56	13826	0.00188393	3.36709	1.50957	6.79506	0.057491	Microglia	Up	Microglia_Up
Microglia_1	BP	GO:0042129	regulation of T cell proliferation	18/845	139/13826	TNFRSF1B/PTPRC/CD55/PELI1/NCK2/CD80/IRF1/HLA-E/CD24/ANXA1/RPS3/SLC7A1/TNFSF13B/IL27/STAT5B/JAK3/ICOSLG/RAC2	18	845	139	13826	0.00201007	2.31305	1.31952	3.83586	0.0601927	Microglia	Up	Microglia_Up
Microglia_1	BP	GO:0051702	biological process involved in interaction with symbiont	11/845	66/13826	CHD1/IGF2R/STOM/CFL1/GAPDH/CCNK/ANXA2/VAPA/CTDP1/RRP1B/APOL1	11	845	66	13826	0.00203122	3.09933	1.45709	6.01535	0.0605513	Microglia	Up	Microglia_Up
Microglia_1	BP	GO:0019693	ribose phosphate metabolic process	36/845	356/13826	ENO1/AMPD2/MPC2/GUK1/RANBP2/PDK1/HDAC4/PFKFB4/IMPDH2/NUDT16/PAICS/ACSL1/HINT1/SLC26A2/ELOVL5/POM121C/PRKAG2/GPAT4/PFKFB3/HK1/PAPSS2/NUP98/LDHA/GAPDH/TPI1/NUP58/PYGL/HIF1A/PKM/ATP6V0C/ALDOA/VPS9D1/COASY/PDE4A/GPI/PFKL	36	845	356	13826	0.00203346	1.76055	1.20233	2.51054	0.0605675	Microglia	Up	Microglia_Up
Microglia_1	BP	GO:0002428	antigen processing and presentation of peptide antigen via MHC class Ib	3/845	5/13826	HLA-E/TAP2/B2M	3	845	5	13826	0.00207243	23.1043	2.64304	275.794	0.0611929	Microglia	Up	Microglia_Up
Microglia_1	BP	GO:0045627	positive regulation of T-helper 1 cell differentiation	3/845	5/13826	HLX/CD80/ANXA1	3	845	5	13826	0.00207243	23.1043	2.64304	275.794	0.0611929	Microglia	Up	Microglia_Up
Microglia_1	BP	GO:0045650	negative regulation of macrophage differentiation	3/845	5/13826	C1QC/PTPN2/ZBTB46	3	845	5	13826	0.00207243	23.1043	2.64304	275.794	0.0611929	Microglia	Up	Microglia_Up
Microglia_1	BP	GO:0046543	development of secondary female sexual characteristics	3/845	5/13826	WNT5A/PHB2/STAT5B	3	845	5	13826	0.00207243	23.1043	2.64304	275.794	0.0611929	Microglia	Up	Microglia_Up
Microglia_1	BP	GO:2001199	negative regulation of dendritic cell differentiation	3/845	5/13826	TMEM176B/TMEM176A/ZBTB46	3	845	5	13826	0.00207243	23.1043	2.64304	275.794	0.0611929	Microglia	Up	Microglia_Up
Microglia_1	BP	GO:0045649	regulation of macrophage differentiation	5/845	16/13826	C1QC/HCLS1/RB1/PTPN2/ZBTB46	5	845	16	13826	0.00208871	7.01594	1.90663	21.9645	0.0616049	Microglia	Up	Microglia_Up
Microglia_1	BP	GO:0034377	plasma lipoprotein particle assembly	6/845	23/13826	SOAT1/ARF1/LPCAT3/PRKACA/APOC1/APOC2	6	845	23	13826	0.00210358	5.45173	1.75543	14.5389	0.0619052	Microglia	Up	Microglia_Up
Microglia_1	BP	GO:0045619	regulation of lymphocyte differentiation	19/845	151/13826	PTPRC/HLX/NFKBIZ/CD80/BCL6/IRF1/PRELID1/ANXA1/ZMIZ1/ZBTB16/GAS6/IL4R/IL27/RARA/STAT5B/PTPN2/MALT1/JAK3/RUNX1	19	845	151	13826	0.00214274	2.23881	1.29969	3.65949	0.0628474	Microglia	Up	Microglia_Up
Microglia_1	BP	GO:0006875	cellular metal ion homeostasis	45/845	474/13826	SLC30A7/ABL2/PTPRC/ATP2B4/CD55/ARF1/PRKCE/ITGAV/ABCB6/WNT5A/ATP1B3/SELENOT/ATP13A3/FBXL5/TMEM165/SNCA/CD24/SRI/CUL1/PTK2B/GRINA/TMEM38B/SLC31A1/MCU/GSTO1/BNIP3/CALCB/FTH1/TPCN2/SLC11A2/TPT1/ERO1A/HIF1A/GPR65/MT2A/MT1E/MT1X/CCDC47/GNA13/PRKACA/C5AR1/C5AR2/FTL/FPR1/SCO2	45	845	474	13826	0.00215886	1.64572	1.1728	2.26189	0.0629601	Microglia	Up	Microglia_Up
Microglia_1	BP	GO:0001765	membrane raft assembly	4/845	10/13826	S100A10/FLOT1/ANXA2/FLOT2	4	845	10	13826	0.00216089	10.2813	2.12968	43.4036	0.0629601	Microglia	Up	Microglia_Up
Microglia_1	BP	GO:0034379	very-low-density lipoprotein particle assembly	4/845	10/13826	SOAT1/ARF1/LPCAT3/APOC1	4	845	10	13826	0.00216089	10.2813	2.12968	43.4036	0.0629601	Microglia	Up	Microglia_Up
Microglia_1	BP	GO:0035999	tetrahydrofolate interconversion	4/845	10/13826	MTHFD2/SHMT2/MTHFS/SHMT1	4	845	10	13826	0.00216089	10.2813	2.12968	43.4036	0.0629601	Microglia	Up	Microglia_Up
Microglia_1	BP	GO:0098792	xenophagy	4/845	10/13826	LGALS8/TBK1/NOD2/CALCOCO2	4	845	10	13826	0.00216089	10.2813	2.12968	43.4036	0.0629601	Microglia	Up	Microglia_Up
Microglia_1	BP	GO:0016072	rRNA metabolic process	25/845	221/13826	RPS8/RPL14/NUDT16/LSM6/RPS14/RPL10A/RPL7/RPS6/RPL7A/DDX21/RPS24/RPS25/PA2G4/NOP10/ISG20/RPS2/MPHOSPH6/RPL27/RPS15/RPS28/RPS16/RPS19/RPS9/XRN2/RRP1B	25	845	221	13826	0.00216342	1.98858	1.24847	3.04542	0.0629992	Microglia	Up	Microglia_Up
Microglia_1	BP	GO:0050671	positive regulation of lymphocyte proliferation	16/845	118/13826	PTPRC/CD55/PELI1/NCK2/CD80/BCL6/HLA-E/CD24/ANXA1/RPS3/SLC7A1/TNFSF13B/STAT5B/JAK3/ICOSLG/MIF	16	845	118	13826	0.00217304	2.43664	1.33587	4.17429	0.0632443	Microglia	Up	Microglia_Up
Microglia_1	BP	GO:0030098	lymphocyte differentiation	32/845	307/13826	SEMA4A/FCER1G/MR1/PTPRC/HLX/IL18R1/HDAC4/NFKBIZ/CD80/BCL6/RBPJ/IRF1/PRELID1/PTK2B/RPS6/ANXA1/CTSL/ZMIZ1/ZBTB16/GAS6/B2M/IL4R/IL27/RARA/STAT5B/STAT3/JMJD6/PTPN2/MALT1/JAK3/MAFB/RUNX1	32	845	307	13826	0.00218976	1.81844	1.2113	2.64894	0.0635517	Microglia	Up	Microglia_Up
Microglia_1	BP	GO:1902107	positive regulation of leukocyte differentiation	17/845	129/13826	PTPRC/HLX/NFKBIZ/CD80/HCLS1/BCL6/ANXA1/ZMIZ1/ZBTB16/RB1/GAS6/IL4R/RARA/STAT5B/MALT1/ZBTB46/RUNX1	17	845	129	13826	0.00219082	2.35896	1.32064	3.97161	0.0635517	Microglia	Up	Microglia_Up
Microglia_1	BP	GO:1903708	positive regulation of hemopoiesis	17/845	129/13826	PTPRC/HLX/NFKBIZ/CD80/HCLS1/BCL6/ANXA1/ZMIZ1/ZBTB16/RB1/GAS6/IL4R/RARA/STAT5B/MALT1/ZBTB46/RUNX1	17	845	129	13826	0.00219082	2.35896	1.32064	3.97161	0.0635517	Microglia	Up	Microglia_Up
Microglia_1	BP	GO:0071219	cellular response to molecule of bacterial origin	20/845	163/13826	TNFRSF1B/CD55/PRKCE/WNT5A/CD80/TLR2/CD14/PPARD/ADAM9/LY96/RELA/CASP1/CARD16/LITAF/NOD2/MALT1/SBNO2/ZFP36/HCK/TSPO	20	845	163	13826	0.00224812	2.17622	1.28359	3.5104	0.0648225	Microglia	Up	Microglia_Up
Microglia_1	BP	GO:0032946	positive regulation of mononuclear cell proliferation	16/845	119/13826	PTPRC/CD55/PELI1/NCK2/CD80/BCL6/HLA-E/CD24/ANXA1/RPS3/SLC7A1/TNFSF13B/STAT5B/JAK3/ICOSLG/MIF	16	845	119	13826	0.00237204	2.41272	1.32323	4.13175	0.0675492	Microglia	Up	Microglia_Up
Microglia_1	BP	GO:0002440	production of molecular mediator of immune response	20/845	164/13826	MAD2L2/TNFRSF1B/PTPRC/CD55/IL18R1/WNT5A/BCL6/XRCC4/HLA-E/DDX21/HK1/PHB2/IRAK3/B2M/IL4R/NOD2/TNFSF13/MALT1/JAK3/GPI	20	845	164	13826	0.00241764	2.16107	1.27482	3.4848	0.0682572	Microglia	Up	Microglia_Up
Microglia_1	BP	GO:0042098	T cell proliferation	20/845	164/13826	TNFRSF1B/PTPRC/CD55/PELI1/NCK2/CD80/IRF1/HLA-E/CD24/RPS6/ANXA1/RPS3/SLC7A1/TNFSF13B/IL27/STAT5B/MALT1/JAK3/ICOSLG/RAC2	20	845	164	13826	0.00241764	2.16107	1.27482	3.4848	0.0682572	Microglia	Up	Microglia_Up
Microglia_1	BP	GO:0002449	lymphocyte mediated immunity	24/845	211/13826	MAD2L2/TNFRSF1B/C1QC/FCER1G/MR1/PTPRC/CD55/IL18R1/BCL6/HLA-E/TUBB/HLA-B/C2/SERPING1/CTSC/C1S/B2M/RAB27A/IL4R/NOD2/TNFSF13/STAT5B/MALT1/NECTIN2	24	845	211	13826	0.00244218	1.99989	1.24248	3.08944	0.0687665	Microglia	Up	Microglia_Up
Microglia_1	BP	GO:0048872	homeostasis of number of cells	24/845	211/13826	HCLS1/BCL6/RPS14/L3MBTL3/RPS6/ANXA1/RPS24/LPCAT3/SLC11A2/ACVR1B/RB1/TNFSF13B/HIF1A/RCOR1/B2M/STAT5B/STAT3/JMJD6/PTPN2/JAK3/ZFP36/RPS19/RASSF2/MAFB	24	845	211	13826	0.00244218	1.99989	1.24248	3.08944	0.0687665	Microglia	Up	Microglia_Up
Microglia_1	BP	GO:1990778	protein localization to cell periphery	31/845	297/13826	GBP1/S100A10/RAB13/F11R/ATP2B4/PRKCE/VAMP5/TMBIM1/RAMP1/GOLGA4/LZTFL1/ARL13B/ATP1B3/WDR19/GOLPH3/RACK1/FLOT1/TSPAN33/EFR3A/STXBP1/SEC16A/RILPL2/GAS6/ARF6/NUMB/RAB8B/IFT20/RAB34/FLOT2/EPB41L3/RAB12	31	845	297	13826	0.00249319	1.82026	1.20418	2.66718	0.0698064	Microglia	Up	Microglia_Up
Microglia_1	BP	GO:0061025	membrane fusion	19/845	153/13826	STX12/RAB13/STX6/GCA/SNCA/TAP2/TAP1/UBXN2B/ANXA1/CTSL/STXBP1/GAS6/ANXA2/RAB8B/RAB34/SPHK1/VAPA/NECTIN2/SPACA6	19	845	153	13826	0.00249365	2.20511	1.28067	3.60198	0.0698064	Microglia	Up	Microglia_Up
Microglia_1	BP	GO:0031146	SCF-dependent proteasomal ubiquitin-dependent protein catabolic process	13/845	88/13826	PSMA5/PSMB4/PSMD14/FBXL5/PSMB8/PSMB9/PSMB1/PSMA2/CUL1/PSMD13/PSME2/PSMD3/PSMA7	13	845	88	13826	0.00256035	2.68831	1.36257	4.90619	0.0714087	Microglia	Up	Microglia_Up
Microglia_1	BP	GO:0010883	regulation of lipid storage	9/845	49/13826	IKBKE/ITGAV/PPARG/ABHD5/PPARD/PLIN2/SREBF1/PTPN2/PLIN5	9	845	49	13826	0.0025672	3.48237	1.48067	7.3221	0.0714424	Microglia	Up	Microglia_Up
Microglia_1	BP	GO:0048261	negative regulation of receptor-mediated endocytosis	6/845	24/13826	ITGAV/SDCBP/ARF6/RIN3/APOC1/APOC2	6	845	24	13826	0.00266176	5.14893	1.66869	13.5825	0.0733199	Microglia	Up	Microglia_Up
Microglia_1	BP	GO:0009259	ribonucleotide metabolic process	35/845	349/13826	ENO1/AMPD2/MPC2/GUK1/RANBP2/PDK1/HDAC4/PFKFB4/IMPDH2/NUDT16/PAICS/ACSL1/HINT1/SLC26A2/ELOVL5/POM121C/PRKAG2/GPAT4/PFKFB3/HK1/PAPSS2/NUP98/LDHA/GAPDH/TPI1/NUP58/HIF1A/PKM/ATP6V0C/ALDOA/VPS9D1/COASY/PDE4A/GPI/PFKL	35	845	349	13826	0.00267347	1.74303	1.18386	2.49705	0.0734373	Microglia	Up	Microglia_Up
Microglia_1	BP	GO:0002688	regulation of leukocyte chemotaxis	14/845	99/13826	PADI2/OXSR1/WNT5A/RIPOR2/PTK2B/MCU/WNK1/GAS6/RIN3/NOD2/C5AR1/C5AR2/MIF/RAC2	14	845	99	13826	0.00270585	2.55573	1.33467	4.55172	0.0740205	Microglia	Up	Microglia_Up
Microglia_1	BP	GO:0006638	neutral lipid metabolic process	14/845	99/13826	DGKD/ABHD5/ACSL1/SLC22A4/GPAT4/ABHD12B/APOBR/CNEP1R1/SREBF1/PGS1/PLIN5/APOC1/APOC2/MBOAT7	14	845	99	13826	0.00270585	2.55573	1.33467	4.55172	0.0740205	Microglia	Up	Microglia_Up
Microglia_1	BP	GO:0006639	acylglycerol metabolic process	14/845	99/13826	DGKD/ABHD5/ACSL1/SLC22A4/GPAT4/ABHD12B/APOBR/CNEP1R1/SREBF1/PGS1/PLIN5/APOC1/APOC2/MBOAT7	14	845	99	13826	0.00270585	2.55573	1.33467	4.55172	0.0740205	Microglia	Up	Microglia_Up
Microglia_1	BP	GO:0033003	regulation of mast cell activation	7/845	32/13826	PLSCR1/HAVCR1/STXBP1/IL4R/ADGRE2/NECTIN2/RAC2	7	845	32	13826	0.0027205	4.32819	1.576	10.3294	0.0742676	Microglia	Up	Microglia_Up
Microglia_1	BP	GO:0060338	regulation of type I interferon-mediated signaling pathway	7/845	32/13826	IKBKE/WNT5A/TBK1/NLRC5/PTPN2/PTPN1/IFNAR2	7	845	32	13826	0.0027205	4.32819	1.576	10.3294	0.0742676	Microglia	Up	Microglia_Up
Microglia_1	BP	GO:0002483	antigen processing and presentation of endogenous peptide antigen	5/845	17/13826	HLA-E/HLA-B/TAP2/TAP1/B2M	5	845	17	13826	0.0028117	6.43116	1.77064	19.6645	0.0762058	Microglia	Up	Microglia_Up
Microglia_1	BP	GO:0090208	positive regulation of triglyceride metabolic process	5/845	17/13826	ABHD5/CNEP1R1/SREBF1/PLIN5/APOC2	5	845	17	13826	0.0028117	6.43116	1.77064	19.6645	0.0762058	Microglia	Up	Microglia_Up
Microglia_1	BP	GO:0032652	regulation of interleukin-1 production	13/845	89/13826	IFI16/WNT5A/SERPINB1/ANXA1/HK1/CASP1/CARD16/GAS6/MEFV/NOD2/STAT3/SPHK1/MALT1	13	845	89	13826	0.00283486	2.65279	1.3453	4.83707	0.0765195	Microglia	Up	Microglia_Up
Microglia_1	BP	GO:0072521	purine-containing compound metabolic process	37/845	376/13826	ENO1/AMPD2/MPC2/GUK1/RANBP2/PDK1/HDAC4/PFKFB4/IMPDH2/NUDT16/PAICS/ACSL1/HINT1/SLC26A2/ELOVL5/POM121C/PRKAG2/GPAT4/PFKFB3/HK1/PAPSS2/NUP98/LDHA/GAPDH/TPI1/SHMT2/NUP58/HIF1A/PKM/ATP6V0C/ALDOA/VPS9D1/SHMT1/COASY/PDE4A/GPI/PFKL	37	845	376	13826	0.00283893	1.70759	1.17305	2.42231	0.0765902	Microglia	Up	Microglia_Up
Microglia_1	BP	GO:0048145	regulation of fibroblast proliferation	11/845	69/13826	S100A6/DDR2/PPARG/WNT5A/PDGFA/ZMIZ1/FTH1/GAS6/SPHK1/IFI30/MIF	11	845	69	13826	0.00292044	2.93837	1.38525	5.68181	0.0775611	Microglia	Up	Microglia_Up
Microglia_1	BP	GO:0002711	positive regulation of T cell mediated immunity	8/845	41/13826	MR1/PTPRC/IL18R1/HLA-E/HLA-B/B2M/MALT1/NECTIN2	8	845	41	13826	0.00296578	3.74937	1.49143	8.31119	0.0781615	Microglia	Up	Microglia_Up
Microglia_1	BP	GO:0048146	positive regulation of fibroblast proliferation	8/845	41/13826	S100A6/DDR2/WNT5A/PDGFA/ZMIZ1/GAS6/SPHK1/MIF	8	845	41	13826	0.00296578	3.74937	1.49143	8.31119	0.0781615	Microglia	Up	Microglia_Up
Microglia_1	BP	GO:1905952	regulation of lipid localization	18/845	144/13826	IKBKE/ITGAV/PPARG/ABHD5/SPP1/ACSL1/PRELID1/PPARD/PLIN2/STXBP1/LPCAT3/ANXA2/PTPN2/PLIN5/APOC1/APOC2/PLTP/TSPO	18	845	144	13826	0.00297598	2.22037	1.26819	3.67626	0.0782655	Microglia	Up	Microglia_Up
Microglia_1	BP	GO:0032680	regulation of tumor necrosis factor production	16/845	122/13826	PTPRC/WNT5A/TLR2/CD14/HLA-E/LY96/IRAK3/GAS6/DICER1/NOD2/RARA/STAT3/ZFP36/C5AR2/MIF/TSPO	16	845	122	13826	0.00306205	2.34406	1.2868	4.00794	0.0799554	Microglia	Up	Microglia_Up
Microglia_1	BP	GO:0072522	purine-containing compound biosynthetic process	19/845	156/13826	ENO1/AMPD2/MPC2/GUK1/PDK1/IMPDH2/PAICS/ACSL1/SLC26A2/ELOVL5/PRKAG2/PAPSS2/SHMT2/PKM/ATP6V0C/ALDOA/VPS9D1/SHMT1/COASY	19	845	156	13826	0.0031096	2.15625	1.25315	3.5194	0.0808374	Microglia	Up	Microglia_Up
Microglia_1	BP	GO:0046794	transport of virus	10/845	60/13826	RPS27A/RANBP2/DYNLT1/POM121C/CTSL/NUP98/TPCN2/NUP58/KPNB1/UBA52	10	845	60	13826	0.00320059	3.09682	1.39508	6.20582	0.0820496	Microglia	Up	Microglia_Up
Microglia_1	BP	GO:0006878	cellular copper ion homeostasis	4/845	11/13826	ARF1/SLC31A1/MT2A/SCO2	4	845	11	13826	0.00323251	8.8129	1.88787	34.761	0.0825297	Microglia	Up	Microglia_Up
Microglia_1	BP	GO:0032494	response to peptidoglycan	4/845	11/13826	RELA/IRAK3/NOD2/C5AR1	4	845	11	13826	0.00323251	8.8129	1.88787	34.761	0.0825297	Microglia	Up	Microglia_Up
Microglia_1	BP	GO:0051238	sequestering of metal ion	4/845	11/13826	SLC30A7/SRI/FTH1/FTL	4	845	11	13826	0.00323251	8.8129	1.88787	34.761	0.0825297	Microglia	Up	Microglia_Up
Microglia_1	BP	GO:2001198	regulation of dendritic cell differentiation	4/845	11/13826	HLA-B/TMEM176B/TMEM176A/ZBTB46	4	845	11	13826	0.00323251	8.8129	1.88787	34.761	0.0825297	Microglia	Up	Microglia_Up
Microglia_1	BP	GO:0016064	immunoglobulin mediated immune response	14/845	101/13826	MAD2L2/C1QC/FCER1G/PTPRC/CD55/BCL6/HLA-E/C2/SERPING1/C1S/IL4R/NOD2/TNFSF13/NECTIN2	14	845	101	13826	0.00326378	2.49661	1.30503	4.44128	0.0830071	Microglia	Up	Microglia_Up
Microglia_1	BP	GO:0051651	maintenance of location in cell	21/845	180/13826	SLC30A7/PTPRC/PRKCE/TMSB10/INSIG2/SP100/SNCA/GOLPH3/SRI/PTK2B/TMEM38B/TXN/HK1/GSTO1/FTH1/TPCN2/ERO1A/POLR2M/PRKACA/FTL/TSPO	21	845	180	13826	0.00327298	2.05504	1.23097	3.27185	0.0830947	Microglia	Up	Microglia_Up
Microglia_1	BP	GO:1903725	regulation of phospholipid metabolic process	7/845	33/13826	ARF1/IDH1/PDGFA/RAB38/PHB2/APOC1/APOC2	7	845	33	13826	0.00327403	4.16154	1.52046	9.88132	0.0830947	Microglia	Up	Microglia_Up
Microglia_1	BP	GO:0048144	fibroblast proliferation	11/845	70/13826	S100A6/DDR2/PPARG/WNT5A/PDGFA/ZMIZ1/FTH1/GAS6/SPHK1/IFI30/MIF	11	845	70	13826	0.00327823	2.88836	1.3628	5.57808	0.0830947	Microglia	Up	Microglia_Up
Microglia_1	BP	GO:0019079	viral genome replication	15/845	112/13826	IFI16/PDE12/TMEM39A/PLSCR1/DEK/ZC3HAV1/STOM/IFITM2/IFITM3/GAS6/CCNK/ISG20/VAPA/RAD23A/STAU1	15	845	112	13826	0.00332327	2.40038	1.28781	4.18068	0.0838216	Microglia	Up	Microglia_Up
Microglia_1	BP	GO:0032479	regulation of type I interferon production	15/845	112/13826	IFI16/IKBKE/REL/LRRFIP1/TLR2/IRF1/CD14/FLOT1/NFKB2/UBE2L6/RELA/TBK1/CYLD/NLRC5/TRIM25	15	845	112	13826	0.00332327	2.40038	1.28781	4.18068	0.0838216	Microglia	Up	Microglia_Up
Microglia_1	BP	GO:0045923	positive regulation of fatty acid metabolic process	6/845	25/13826	PPARG/PPARD/ELOVL5/ANXA1/PLIN5/APOC2	6	845	25	13826	0.00332396	4.87718	1.59001	12.7454	0.0838216	Microglia	Up	Microglia_Up
Microglia_1	BP	GO:2000515	negative regulation of CD4-positive, alpha-beta T cell activation	6/845	25/13826	HLX/BCL6/ANXA1/IL4R/JAK3/RUNX1	6	845	25	13826	0.00332396	4.87718	1.59001	12.7454	0.0838216	Microglia	Up	Microglia_Up
Microglia_1	BP	GO:0045834	positive regulation of lipid metabolic process	16/845	123/13826	PRKCE/PPARG/ABHD5/RACK1/PPARD/ELOVL5/PTK2B/NSMAF/ANXA1/RAB38/CNEP1R1/NOD2/SREBF1/PLIN5/APOC1/APOC2	16	845	123	13826	0.00332595	2.32197	1.27512	3.9685	0.0838216	Microglia	Up	Microglia_Up
Microglia_1	BP	GO:0018105	peptidyl-serine phosphorylation	28/845	266/13826	MAD2L2/CDC7/ATP2B4/IKBKE/PRKCE/NCK2/WNT5A/HCLS1/SNCA/FNIP2/CSNK1A1/RACK1/RPS6KA2/TGFBR1/TXN/PTEN/HIPK3/CD44/WNK1/CDK2/TBK1/DCLK1/GAS6/CSNK1D/PRKACA/RASSF2/TOP1/MIF	28	845	266	13826	0.00349173	1.83479	1.18606	2.74116	0.0868804	Microglia	Up	Microglia_Up
Microglia_1	BP	GO:0017148	negative regulation of translation	16/845	124/13826	SESN2/YBX1/CPEB4/RACK1/IGF2BP3/EIF3E/AGO2/EIF4EBP2/RPS3/GAPDH/SHMT2/SHMT1/STAT3/SAMD4B/ZFP36/RPL13A	16	845	124	13826	0.00360832	2.3003	1.26357	3.93071	0.0883253	Microglia	Up	Microglia_Up
Microglia_1	BP	GO:0032640	tumor necrosis factor production	16/845	124/13826	PTPRC/WNT5A/TLR2/CD14/HLA-E/LY96/IRAK3/GAS6/DICER1/NOD2/RARA/STAT3/ZFP36/C5AR2/MIF/TSPO	16	845	124	13826	0.00360832	2.3003	1.26357	3.93071	0.0883253	Microglia	Up	Microglia_Up
Microglia_1	BP	GO:0032606	type I interferon production	15/845	113/13826	IFI16/IKBKE/REL/LRRFIP1/TLR2/IRF1/CD14/FLOT1/NFKB2/UBE2L6/RELA/TBK1/CYLD/NLRC5/TRIM25	15	845	113	13826	0.00362156	2.37566	1.27506	4.1358	0.0885672	Microglia	Up	Microglia_Up
Microglia_1	BP	GO:0050854	regulation of antigen receptor-mediated signaling pathway	10/845	61/13826	GBP1/PTPRC/ELF2/RELA/RPS3/DUSP3/PTPN2/MALT1/NECTIN2/RUNX1	10	845	61	13826	0.00362346	3.03587	1.36906	6.07539	0.0885726	Microglia	Up	Microglia_Up
Microglia_1	BP	GO:0002082	regulation of oxidative phosphorylation	5/845	18/13826	COX7A2L/PDE12/SNCA/SHMT2/DNAJC15	5	845	18	13826	0.00369962	5.93611	1.65295	17.7918	0.089628	Microglia	Up	Microglia_Up
Microglia_1	BP	GO:0050765	negative regulation of phagocytosis	5/845	18/13826	ATG3/PLSCR1/TLR2/RACK1/PTEN	5	845	18	13826	0.00369962	5.93611	1.65295	17.7918	0.089628	Microglia	Up	Microglia_Up
Microglia_1	BP	GO:0150146	cell junction disassembly	5/845	18/13826	C1QC/IQSEC1/TGFBR1/ARF6/DUSP3	5	845	18	13826	0.00369962	5.93611	1.65295	17.7918	0.089628	Microglia	Up	Microglia_Up
Microglia_1	BP	GO:2000765	regulation of cytoplasmic translation	5/845	18/13826	CPEB4/YBX3/PKM/EEF2/RPL13A	5	845	18	13826	0.00369962	5.93611	1.65295	17.7918	0.089628	Microglia	Up	Microglia_Up
Microglia_1	BP	GO:1903311	regulation of mRNA metabolic process	31/845	305/13826	CDK11A/KHDRBS1/YBX1/PSMA5/RBM8A/PSMB4/RPS27A/PSMD14/PDE12/PSMB8/PSMB9/PSMB1/IGF2BP3/PSMA2/ZC3HAV1/AGO2/ZC3H3/CELF2/PSMD13/NUP98/YBX3/SAP18/PSME2/TNFSF13/ALKBH5/PSMD3/JMJD6/UBA52/SAMD4B/ZFP36/PSMA7	31	845	305	13826	0.00372904	1.76606	1.16891	2.58585	0.089628	Microglia	Up	Microglia_Up
Microglia_1	BP	GO:0031331	positive regulation of cellular catabolic process	34/845	344/13826	TNFRSF1B/SESN2/SH3GLB1/ATF6/ABHD5/PFKFB4/DTX3L/FBXL5/SNCA/CSNK1A1/RACK1/RNF144B/RNF217/ZC3HAV1/BNIP3L/PTK2B/ADAM9/AGO2/PFKFB3/PTEN/BNIP3/CTSC/PHB2/TBK1/HIF1A/MEFV/NOD2/CALCOCO2/CSNK1D/PLIN5/RAD23A/ZFP36/APOC2/PTPN1	34	845	344	13826	0.00384412	1.7135	1.15723	2.46625	0.0913097	Microglia	Up	Microglia_Up
Microglia_1	BP	GO:0030177	positive regulation of Wnt signaling pathway	19/845	159/13826	PSMA5/PSMB4/PSMD14/WNT5A/RBPJ/TLR2/UBE2B/PSMB8/PSMB9/PSMB1/PSMA2/PSMD13/WNK1/PSME2/ATP6V0C/PSMD3/CSNK1D/SULF2/PSMA7	19	845	159	13826	0.00384758	2.10975	1.22677	3.44057	0.0913097	Microglia	Up	Microglia_Up
Microglia_1	BP	GO:0007566	embryo implantation	7/845	34/13826	RPL29/SPP1/PPARD/AGO2/PCSK5/ACVR1B/VMP1	7	845	34	13826	0.00390946	4.00728	1.46871	9.46714	0.0920338	Microglia	Up	Microglia_Up
Microglia_1	BP	GO:0019724	B cell mediated immunity	14/845	103/13826	MAD2L2/C1QC/FCER1G/PTPRC/CD55/BCL6/HLA-E/C2/SERPING1/C1S/IL4R/NOD2/TNFSF13/NECTIN2	14	845	103	13826	0.00391239	2.44007	1.27658	4.33596	0.0920338	Microglia	Up	Microglia_Up
Microglia_1	BP	GO:0033135	regulation of peptidyl-serine phosphorylation	15/845	114/13826	MAD2L2/ATP2B4/NCK2/WNT5A/HCLS1/SNCA/FNIP2/RACK1/TXN/PTEN/CD44/TBK1/GAS6/RASSF2/MIF	15	845	114	13826	0.00394142	2.35144	1.26252	4.09187	0.0920338	Microglia	Up	Microglia_Up
Microglia_1	BP	GO:0032364	oxygen homeostasis	3/845	6/13826	EGLN1/SOD2/HIF1A	3	845	6	13826	0.0039567	15.4034	2.06014	115.488	0.0920338	Microglia	Up	Microglia_Up
Microglia_1	BP	GO:0035771	interleukin-4-mediated signaling pathway	3/845	6/13826	IL4R/PTPN2/JAK3	3	845	6	13826	0.0039567	15.4034	2.06014	115.488	0.0920338	Microglia	Up	Microglia_Up
Microglia_1	BP	GO:0038114	interleukin-21-mediated signaling pathway	3/845	6/13826	STAT4/STAT3/JAK3	3	845	6	13826	0.0039567	15.4034	2.06014	115.488	0.0920338	Microglia	Up	Microglia_Up
Microglia_1	BP	GO:0090324	negative regulation of oxidative phosphorylation	3/845	6/13826	PDE12/SNCA/DNAJC15	3	845	6	13826	0.0039567	15.4034	2.06014	115.488	0.0920338	Microglia	Up	Microglia_Up
Microglia_1	BP	GO:0098756	response to interleukin-21	3/845	6/13826	STAT4/STAT3/JAK3	3	845	6	13826	0.0039567	15.4034	2.06014	115.488	0.0920338	Microglia	Up	Microglia_Up
Microglia_1	BP	GO:0098757	cellular response to interleukin-21	3/845	6/13826	STAT4/STAT3/JAK3	3	845	6	13826	0.0039567	15.4034	2.06014	115.488	0.0920338	Microglia	Up	Microglia_Up
Microglia_1	BP	GO:0120180	cell-substrate junction disassembly	3/845	6/13826	IQSEC1/ARF6/DUSP3	3	845	6	13826	0.0039567	15.4034	2.06014	115.488	0.0920338	Microglia	Up	Microglia_Up
Microglia_1	BP	GO:0120181	focal adhesion disassembly	3/845	6/13826	IQSEC1/ARF6/DUSP3	3	845	6	13826	0.0039567	15.4034	2.06014	115.488	0.0920338	Microglia	Up	Microglia_Up
Microglia_1	BP	GO:0120182	regulation of focal adhesion disassembly	3/845	6/13826	IQSEC1/ARF6/DUSP3	3	845	6	13826	0.0039567	15.4034	2.06014	115.488	0.0920338	Microglia	Up	Microglia_Up
Microglia_1	BP	GO:0120183	positive regulation of focal adhesion disassembly	3/845	6/13826	IQSEC1/ARF6/DUSP3	3	845	6	13826	0.0039567	15.4034	2.06014	115.488	0.0920338	Microglia	Up	Microglia_Up
Microglia_1	BP	GO:0042116	macrophage activation	12/845	82/13826	PTPRC/PRKCE/WNT5A/SNCA/TLR2/CTSC/IL4R/SPHK1/JMJD6/SBNO2/C5AR1/MIF	12	845	82	13826	0.00399024	2.65666	1.30515	4.96404	0.0926099	Microglia	Up	Microglia_Up
Microglia_1	BP	GO:0060191	regulation of lipase activity	12/845	82/13826	ABL2/ABHD5/SNCA/ANXA1/PCSK5/GNAQ/PHB2/GNA13/PLIN5/APOC1/APOC2/C5AR1	12	845	82	13826	0.00399024	2.65666	1.30515	4.96404	0.0926099	Microglia	Up	Microglia_Up
Microglia_1	BP	GO:0006163	purine nucleotide metabolic process	35/845	358/13826	ENO1/AMPD2/MPC2/GUK1/RANBP2/PDK1/HDAC4/PFKFB4/IMPDH2/NUDT16/PAICS/ACSL1/HINT1/SLC26A2/ELOVL5/POM121C/PRKAG2/GPAT4/PFKFB3/HK1/PAPSS2/NUP98/LDHA/GAPDH/TPI1/NUP58/HIF1A/PKM/ATP6V0C/ALDOA/VPS9D1/COASY/PDE4A/GPI/PFKL	35	845	358	13826	0.00403583	1.69326	1.15057	2.42434	0.0932991	Microglia	Up	Microglia_Up
Microglia_1	BP	GO:0045620	negative regulation of lymphocyte differentiation	8/845	43/13826	HLX/BCL6/IRF1/ANXA1/IL4R/PTPN2/JAK3/RUNX1	8	845	43	13826	0.00404115	3.53477	1.41197	7.78795	0.0932997	Microglia	Up	Microglia_Up
Microglia_1	BP	GO:0097300	programmed necrotic cell death	8/845	43/13826	PELI1/CD14/LY96/CASP1/YBX3/PYGL/CYLD/MLKL	8	845	43	13826	0.00404115	3.53477	1.41197	7.78795	0.0932997	Microglia	Up	Microglia_Up
Microglia_1	BP	GO:0044766	multi-organism transport	10/845	62/13826	RPS27A/RANBP2/DYNLT1/POM121C/CTSL/NUP98/TPCN2/NUP58/KPNB1/UBA52	10	845	62	13826	0.00408942	2.97727	1.34409	5.94903	0.0938732	Microglia	Up	Microglia_Up
Microglia_1	BP	GO:1902579	multi-organism localization	10/845	62/13826	RPS27A/RANBP2/DYNLT1/POM121C/CTSL/NUP98/TPCN2/NUP58/KPNB1/UBA52	10	845	62	13826	0.00408942	2.97727	1.34409	5.94903	0.0938732	Microglia	Up	Microglia_Up
Microglia_1	BP	GO:0032637	interleukin-8 production	11/845	72/13826	CD58/PTPRC/RAB1A/WNT5A/TLR2/CD14/ANXA1/RELA/NOD2/STAT3/C5AR2	11	845	72	13826	0.00409909	2.79327	1.32008	5.38204	0.0939801	Microglia	Up	Microglia_Up
Microglia_1	BP	GO:0090022	regulation of neutrophil chemotaxis	6/845	26/13826	RIPOR2/MCU/NOD2/C5AR1/C5AR2/RAC2	6	845	26	13826	0.00410139	4.63346	1.51858	12.0034	0.0939921	Microglia	Up	Microglia_Up
Microglia_1	BP	GO:2001242	regulation of intrinsic apoptotic signaling pathway	17/845	137/13826	ENO1/MCL1/NCK2/RACK1/SOD2/GRINA/CD44/RPS3/YBX3/TPT1/HIF1A/BMF/CYLD/PTPN2/PLAUR/PTPN1/MIF	17	845	137	13826	0.0041344	2.20026	1.23463	3.69409	0.0945027	Microglia	Up	Microglia_Up
Microglia_1	BP	GO:0002703	regulation of leukocyte mediated immunity	20/845	172/13826	MAD2L2/TNFRSF1B/MR1/PTPRC/IL18R1/BCL6/HLA-E/HLA-B/STXBP1/DDX21/B2M/IL4R/NOD2/TNFSF13/STAT5B/MALT1/ADGRE2/JAK3/NECTIN2/RAC2	20	845	172	13826	0.00420175	2.04595	1.20879	3.29362	0.0953816	Microglia	Up	Microglia_Up
Microglia_1	BP	GO:0030595	leukocyte chemotaxis	20/845	172/13826	PADI2/FCER1G/OXSR1/WNT5A/RIPOR2/PTK2B/ANXA1/ALOX5/MCU/WNK1/PTPRO/GAS6/RIN3/NOD2/ADGRE2/RPS19/C5AR1/C5AR2/MIF/RAC2	20	845	172	13826	0.00420175	2.04595	1.20879	3.29362	0.0953816	Microglia	Up	Microglia_Up
Microglia_1	BP	GO:1903555	regulation of tumor necrosis factor superfamily cytokine production	16/845	126/13826	PTPRC/WNT5A/TLR2/CD14/HLA-E/LY96/IRAK3/GAS6/DICER1/NOD2/RARA/STAT3/ZFP36/C5AR2/MIF/TSPO	16	845	126	13826	0.00423231	2.25799	1.24117	3.85526	0.0958449	Microglia	Up	Microglia_Up
Microglia_1	BP	GO:0071216	cellular response to biotic stimulus	21/845	184/13826	TNFRSF1B/CD55/PRKCE/WNT5A/CD80/TLR2/CD14/PPARD/ADAM9/LY96/RELA/CASP1/CARD16/LITAF/NOD2/CCDC47/MALT1/SBNO2/ZFP36/HCK/TSPO	21	845	184	13826	0.00424276	2.004	1.20117	3.18748	0.0960238	Microglia	Up	Microglia_Up
Microglia_1	BP	GO:0006900	vesicle budding from membrane	14/845	104/13826	S100A10/ARF1/RAB1A/SEC24D/GOLPH3/SEC24A/SEC16A/SEC23IP/CTSC/SERPINA1/ANXA2/CSNK1D/VAPA/ARFGAP3	14	845	104	13826	0.00427395	2.41269	1.26283	4.28507	0.0964432	Microglia	Up	Microglia_Up
Microglia_1	BP	GO:0050728	negative regulation of inflammatory response	14/845	104/13826	TNFRSF1B/PSMB4/PTPRC/CALCRL/PPARG/PPARD/ALOX5/LPCAT3/RB1/MEFV/NOD2/METRNL/PTPN2/RPS19	14	845	104	13826	0.00427395	2.41269	1.26283	4.28507	0.0964432	Microglia	Up	Microglia_Up
Microglia_1	BP	GO:0043112	receptor metabolic process	18/845	149/13826	SH3GLB1/FCER1G/ARF1/CALCRL/RAMP1/DTX3L/SNCA/AP1AR/SNX25/FLOT1/AHI1/SDCBP/CD63/NUMB/RIN3/ANXA2/GRB2/PTPN1	18	845	149	13826	0.00430078	2.13484	1.22078	3.52923	0.0964432	Microglia	Up	Microglia_Up
Microglia_1	BP	GO:0050766	positive regulation of phagocytosis	9/845	53/13826	FCER1G/PTPRC/PPARG/C2/RAPGEF1/IL15RA/GAS6/RAB27A/NOD2	9	845	53	13826	0.00445339	3.16487	1.35372	6.59761	0.0983263	Microglia	Up	Microglia_Up
Microglia_1	BP	GO:0051851	modulation by host of symbiont process	9/845	53/13826	CHD1/IGF2R/STOM/CFL1/CCNK/ANXA2/VAPA/CTDP1/RRP1B	9	845	53	13826	0.00445339	3.16487	1.35372	6.59761	0.0983263	Microglia	Up	Microglia_Up
Microglia_1	BP	GO:0098586	cellular response to virus	9/845	53/13826	IKBKE/ARF1/LGALS8/PHB2/USP15/HIF1A/SEC14L1/POU2F2/RRP1B	9	845	53	13826	0.00445339	3.16487	1.35372	6.59761	0.0983263	Microglia	Up	Microglia_Up
Microglia_1	BP	GO:2001233	regulation of apoptotic signaling pathway	30/845	296/13826	ENO1/MCL1/PTPRC/NCK2/ITGAV/TMBIM1/SP100/PRELID1/RACK1/SOD2/CASP2/TNFRSF10A/STK3/GRINA/TGFBR1/PTEN/CD44/RELA/RPS3/CTSC/YBX3/TPT1/RB1/HIF1A/BMF/CYLD/PTPN2/PLAUR/PTPN1/MIF	30	845	296	13826	0.00446484	1.75944	1.15624	2.5916	0.0985175	Microglia	Up	Microglia_Up
Microglia_1	BP	GO:0016051	carbohydrate biosynthetic process	21/845	185/13826	ENO1/PGD/SESN2/HS2ST1/PPP1CB/RANBP2/GBE1/SNCA/NDST1/PPP1R3B/PTK2B/NDST2/TALDO1/GAPDH/TPI1/CHST11/ALDOA/PTPN2/GPI/GYS1/B4GALT5	21	845	185	13826	0.00451935	1.99163	1.19394	3.16722	0.0993467	Microglia	Up	Microglia_Up
Microglia_2	BP	GO:0002024	diet induced thermogenesis	5/801	7/13826	OMA1/ADRB2/ADRB1/SORL1/APPL2	5	801	7	13826	1.22769e-05	40.9038	6.67674	428.986	0.0010614	Microglia	Down	Microglia_Down
Microglia_2	BP	GO:0070434	positive regulation of nucleotide-binding oligomerization domain containing 2 signaling pathway	4/801	5/13826	HSPA1A/HSPA1B/TLR4/SLC15A3	4	801	5	13826	5.33499e-05	65.1805	6.45229	3149.65	0.00360378	Microglia	Down	Microglia_Down
Microglia_2	BP	GO:0070426	positive regulation of nucleotide-binding oligomerization domain containing signaling pathway	4/801	6/13826	HSPA1A/HSPA1B/TLR4/SLC15A3	4	801	6	13826	0.000152681	32.6538	4.67166	360.136	0.00849867	Microglia	Down	Microglia_Down
Microglia_2	BP	GO:0097201	negative regulation of transcription from RNA polymerase II promoter in response to stress	5/801	12/13826	JUN/NCK1/HSPA1A/CITED2/DNAJB1	5	801	12	13826	0.000362584	11.6761	2.91534	42.7913	0.0168601	Microglia	Down	Microglia_Down
Microglia_2	BP	GO:0002021	response to dietary excess	6/801	18/13826	OMA1/ADRB2/RMI1/ADRB1/SORL1/APPL2	6	801	18	13826	0.000377272	8.18252	2.51254	23.6109	0.0173585	Microglia	Down	Microglia_Down
Microglia_2	BP	GO:0032691	negative regulation of interleukin-1 beta production	7/801	25/13826	NLRP3/GHRL/CX3CR1/TREM2/FFAR4/CD33/LILRB4	7	801	25	13826	0.000408614	6.36878	2.24145	16.0322	0.0184169	Microglia	Down	Microglia_Down
Microglia_2	BP	GO:0043046	DNA methylation involved in gamete generation	6/801	19/13826	TDRKH/DNMT3A/MORC1/PIWIL4/PRMT7/PICK1	6	801	19	13826	0.000524561	7.54999	2.34739	21.3604	0.0222031	Microglia	Down	Microglia_Down
Microglia_2	BP	GO:0070432	regulation of nucleotide-binding oligomerization domain containing 2 signaling pathway	4/801	8/13826	HSPA1A/HSPA1B/TLR4/SLC15A3	4	801	8	13826	0.000648602	16.3277	3.03534	87.6322	0.0259756	Microglia	Down	Microglia_Down
Microglia_2	BP	GO:1903975	regulation of glial cell migration	5/801	16/13826	CX3CR1/TREM2/P2RX4/IDH2/TIAM1	5	801	16	13826	0.00164662	7.42778	2.01844	23.2609	0.0522094	Microglia	Down	Microglia_Down
Microglia_2	BP	GO:0032692	negative regulation of interleukin-1 production	7/801	31/13826	NLRP3/GHRL/CX3CR1/TREM2/FFAR4/CD33/LILRB4	7	801	31	13826	0.00164944	4.77511	1.73189	11.4681	0.052237	Microglia	Down	Microglia_Down
Microglia_2	BP	GO:0006054	N-acetylneuraminate metabolic process	4/801	10/13826	NAGK/ST6GAL1/GNPDA1/AMDHD2	4	801	10	13826	0.00177197	10.8852	2.2546	46.0015	0.0550921	Microglia	Down	Microglia_Down
Microglia_2	BP	GO:0090084	negative regulation of inclusion body assembly	4/801	10/13826	HSPA1A/HSPA1B/SORL1/DNAJB1	4	801	10	13826	0.00177197	10.8852	2.2546	46.0015	0.0550921	Microglia	Down	Microglia_Down
Microglia_2	BP	GO:0009446	putrescine biosynthetic process	3/801	5/13826	AGMAT/AZIN2/ODC1	3	801	5	13826	0.00177372	24.4581	2.79805	291.838	0.0550921	Microglia	Down	Microglia_Down
Microglia_2	BP	GO:0019262	N-acetylneuraminate catabolic process	3/801	5/13826	NAGK/GNPDA1/AMDHD2	3	801	5	13826	0.00177372	24.4581	2.79805	291.838	0.0550921	Microglia	Down	Microglia_Down
Microglia_2	BP	GO:1904179	positive regulation of adipose tissue development	3/801	5/13826	GHRL/SIRT1/SORL1	3	801	5	13826	0.00177372	24.4581	2.79805	291.838	0.0550921	Microglia	Down	Microglia_Down
Microglia_2	BP	GO:1904783	positive regulation of NMDA glutamate receptor activity	3/801	5/13826	PINK1/EPHB2/CCL2	3	801	5	13826	0.00177372	24.4581	2.79805	291.838	0.0550921	Microglia	Down	Microglia_Down
Microglia_2	BP	GO:0032957	inositol trisphosphate metabolic process	4/801	11/13826	PTAFR/ITPKB/HRH1/P2RY6	4	801	11	13826	0.00265762	9.33043	1.99862	36.7548	0.0733199	Microglia	Down	Microglia_Down
Microglia_2	BP	GO:0045657	positive regulation of monocyte differentiation	4/801	11/13826	CTNNBIP1/JUN/CD4/ZFP36L1	4	801	11	13826	0.00265762	9.33043	1.99862	36.7548	0.0733199	Microglia	Down	Microglia_Down
Microglia_2	BP	GO:1903977	positive regulation of glial cell migration	4/801	11/13826	CX3CR1/TREM2/P2RX4/TIAM1	4	801	11	13826	0.00265762	9.33043	1.99862	36.7548	0.0733199	Microglia	Down	Microglia_Down
Microglia_2	BP	GO:0045639	positive regulation of myeloid cell differentiation	12/801	83/13826	CTNNBIP1/TAL1/JUN/HSPA1A/HSPA1B/TREM2/MTURN/TMEM64/CD4/ZFP36L1/FOS/EVI2B	12	801	83	13826	0.00286429	2.77459	1.36362	5.18126	0.0766854	Microglia	Down	Microglia_Down
Microglia_2	BP	GO:1902107	positive regulation of leukocyte differentiation	16/801	129/13826	CTNNBIP1/JUN/ITPKB/NLRP3/CD83/SOX4/TREM2/VNN1/TMEM64/IL18/CD4/MMP14/ZFP36L1/FOS/EVI2B/LILRB4	16	801	129	13826	0.00318253	2.32883	1.28076	3.97211	0.0820383	Microglia	Down	Microglia_Down
Microglia_2	BP	GO:1903708	positive regulation of hemopoiesis	16/801	129/13826	CTNNBIP1/JUN/ITPKB/NLRP3/CD83/SOX4/TREM2/VNN1/TMEM64/IL18/CD4/MMP14/ZFP36L1/FOS/EVI2B/LILRB4	16	801	129	13826	0.00318253	2.32883	1.28076	3.97211	0.0820383	Microglia	Down	Microglia_Down
Microglia_2	BP	GO:0002521	leukocyte differentiation	40/801	441/13826	PIK3CD/CTNNBIP1/TAL1/JUN/IL6R/ITPKB/NLRP3/ZFP36L2/LOXL3/DOCK10/TCTA/NRROS/CD83/SOX4/TREM2/VNN1/CARD11/HDAC9/TMEM64/TLR4/SIRT1/HHEX/BLNK/IL18/ITFG2/CD4/MMP14/ZFP36L1/FOS/LRRK1/IRF8/CBFA2T3/EVI2B/KAT2A/HDAC5/SMAD7/TNFRSF11A/LYL1/CEBPA/LILRB4	40	801	441	13826	0.00325849	1.65465	1.15484	2.3149	0.0829125	Microglia	Down	Microglia_Down
Microglia_2	BP	GO:1903010	regulation of bone development	3/801	6/13826	GHRL/TMEM119/KAT2A	3	801	6	13826	0.00339477	16.309	2.18084	121.754	0.0849479	Microglia	Down	Microglia_Down
Microglia_2	BP	GO:1904177	regulation of adipose tissue development	3/801	6/13826	GHRL/SIRT1/SORL1	3	801	6	13826	0.00339477	16.309	2.18084	121.754	0.0849479	Microglia	Down	Microglia_Down
Microglia_2	BP	GO:0050865	regulation of cell activation	43/801	484/13826	PTAFR/CD84/ITPKB/NLRP3/ZFP36L2/LOXL3/DPP4/SLC39A10/PRKCD/NCK1/IL6ST/CD83/SOX4/HFE/MICA/LST1/TREM2/ENPP3/VNN1/CARD11/PAXIP1/TLR4/CCDC88B/KMT5B/IL18/CD4/SH2B3/MMP14/ZFP36L1/CD276/SHPK/ALOX12/MYO18A/CCL2/KAT2A/SMAD7/SOCS6/TMIGD2/CEBPA/CD33/LILRA2/LILRB4/PDGFB	43	801	484	13826	0.00341877	1.61867	1.14501	2.23858	0.085306	Microglia	Down	Microglia_Down
Microglia_2	BP	GO:0002573	myeloid leukocyte differentiation	19/801	167/13826	PIK3CD/CTNNBIP1/TAL1/JUN/TCTA/NRROS/TREM2/TMEM64/TLR4/SIRT1/CD4/ZFP36L1/FOS/LRRK1/CBFA2T3/EVI2B/TNFRSF11A/CEBPA/LILRB4	19	801	167	13826	0.00371411	2.11376	1.23074	3.44181	0.089628	Microglia	Down	Microglia_Down
Microglia_2	BP	GO:0070424	regulation of nucleotide-binding oligomerization domain containing signaling pathway	4/801	12/13826	HSPA1A/HSPA1B/TLR4/SLC15A3	4	801	12	13826	0.00380514	8.16452	1.795	30.5577	0.0908691	Microglia	Down	Microglia_Down
Non_DA_1	BP	GO:0071108	protein K48-linked deubiquitination	2/24	30/13593	USP33/USP34	2	24	30	13593	0.001261	43.8332	4.77623	193.217	0.0423734	Non_DA	Up	Non_DA_Up
Non_DA_1	BP	GO:0061647	histone H3-K9 modification	2/24	38/13593	RIF1/ZNF451	2	24	38	13593	0.0020204	34.0907	3.75163	146.994	0.0603653	Non_DA	Up	Non_DA_Up
Non_DA_2	BP	GO:0050808	synapse organization	12/39	357/13593	NRP2/EPHA4/PDZRN3/TMEM108/LRFN2/LRRC4C/SHANK2/GRM5/GRIN2B/CUX2/LRRC4B/DSCAM	12	39	357	13593	1.85137e-10	17.0048	7.77915	35.0504	6.26903e-08	Non_DA	Down	Non_DA_Down
Non_DA_2	BP	GO:0050804	modulation of chemical synaptic transmission	12/39	369/13593	EPHA4/TMEM108/LRFN2/GRIN1/LRRC4C/SHANK2/GRM5/GRIN2B/SYT1/CUX2/GRIN2A/DLGAP4	12	39	369	13593	2.70827e-10	16.4193	7.51138	33.8297	9.05454e-08	Non_DA	Down	Non_DA_Down
Non_DA_2	BP	GO:0099177	regulation of trans-synaptic signaling	12/39	370/13593	EPHA4/TMEM108/LRFN2/GRIN1/LRRC4C/SHANK2/GRM5/GRIN2B/SYT1/CUX2/GRIN2A/DLGAP4	12	39	370	13593	2.79381e-10	16.3722	7.4898	33.7318	9.28177e-08	Non_DA	Down	Non_DA_Down
Non_DA_2	BP	GO:0099173	postsynapse organization	8/39	140/13593	NRP2/EPHA4/TMEM108/LRFN2/SHANK2/GRIN2B/CUX2/LRRC4B	8	39	140	13593	4.8672e-09	26.1965	10.21	59.6763	1.31176e-06	Non_DA	Down	Non_DA_Down
Non_DA_2	BP	GO:0060078	regulation of postsynaptic membrane potential	7/39	120/13593	TMEM108/GRIN1/SHANK2/GRM5/GRIN2B/CUX2/GRIN2A	7	39	120	13593	4.26457e-08	25.9705	9.47895	61.5676	8.97497e-06	Non_DA	Down	Non_DA_Down
Non_DA_2	BP	GO:0099175	regulation of postsynapse organization	6/39	75/13593	NRP2/EPHA4/LRFN2/GRIN2B/CUX2/LRRC4B	6	39	75	13593	6.50079e-08	35.4736	11.7635	89.4967	1.29584e-05	Non_DA	Down	Non_DA_Down
Non_DA_2	BP	GO:0060079	excitatory postsynaptic potential	6/39	89/13593	TMEM108/GRIN1/SHANK2/GRIN2B/CUX2/GRIN2A	6	39	89	13593	1.82205e-07	29.4665	9.82686	73.8358	3.15567e-05	Non_DA	Down	Non_DA_Down
Non_DA_2	BP	GO:0099565	chemical synaptic transmission, postsynaptic	6/39	92/13593	TMEM108/GRIN1/SHANK2/GRIN2B/CUX2/GRIN2A	6	39	92	13593	2.22185e-07	28.4361	9.49083	71.0977	3.70243e-05	Non_DA	Down	Non_DA_Down
Non_DA_2	BP	GO:0098976	excitatory chemical synaptic transmission	3/39	8/13593	GRIN1/GRIN2B/GRIN2A	3	39	8	13593	1.21079e-06	223.044	33.5164	1215.31	0.000158314	Non_DA	Down	Non_DA_Down
Non_DA_2	BP	GO:0007611	learning or memory	7/39	208/13593	PTPRZ1/GRIN1/SHANK2/GRM5/GRIN2B/CUX2/GRIN2A	7	39	208	13593	1.80267e-06	14.5249	5.34567	34.04	0.000220938	Non_DA	Down	Non_DA_Down
Non_DA_2	BP	GO:0099601	regulation of neurotransmitter receptor activity	5/39	74/13593	GRIN1/SHANK2/GRIN2B/GRIN2A/DLGAP4	5	39	74	13593	2.07812e-06	28.6996	8.50796	76.8999	0.000246684	Non_DA	Down	Non_DA_Down
Non_DA_2	BP	GO:0050890	cognition	7/39	238/13593	PTPRZ1/GRIN1/SHANK2/GRM5/GRIN2B/CUX2/GRIN2A	7	39	238	13593	4.40647e-06	12.6121	4.64848	29.4685	0.000462758	Non_DA	Down	Non_DA_Down
Non_DA_2	BP	GO:0007610	behavior	9/39	459/13593	EPHA4/PTPRZ1/GRIN1/SHANK2/GRM5/GRIN2B/CUX2/GRIN2A/DSCAM	9	39	459	13593	4.53584e-06	8.73245	3.62443	19.0045	0.00047352	Non_DA	Down	Non_DA_Down
Non_DA_2	BP	GO:0098815	modulation of excitatory postsynaptic potential	4/39	40/13593	TMEM108/GRIN1/SHANK2/CUX2	4	39	40	13593	4.90849e-06	42.8503	10.5134	129.042	0.000502492	Non_DA	Down	Non_DA_Down
Non_DA_2	BP	GO:0048167	regulation of synaptic plasticity	6/39	164/13593	EPHA4/GRIN1/SHANK2/GRM5/GRIN2B/GRIN2A	6	39	164	13593	6.60423e-06	15.4042	5.20052	37.9307	0.00065699	Non_DA	Down	Non_DA_Down
Non_DA_2	BP	GO:0050807	regulation of synapse organization	6/39	172/13593	NRP2/EPHA4/LRFN2/GRIN2B/CUX2/LRRC4B	6	39	172	13593	8.68073e-06	14.6554	4.95107	36.0583	0.000812888	Non_DA	Down	Non_DA_Down
Non_DA_2	BP	GO:0007215	glutamate receptor signaling pathway	4/39	49/13593	GRIN1/GRM5/GRIN2B/GRIN2A	4	39	49	13593	1.11706e-05	34.2089	8.49137	101.583	0.000988229	Non_DA	Down	Non_DA_Down
Non_DA_2	BP	GO:0050803	regulation of synapse structure or activity	6/39	182/13593	NRP2/EPHA4/LRFN2/GRIN2B/CUX2/LRRC4B	6	39	182	13593	1.19911e-05	13.815	4.67041	33.969	0.00104352	Non_DA	Down	Non_DA_Down
Non_DA_2	BP	GO:0007409	axonogenesis	8/39	413/13593	NRP2/EPHA4/AUTS2/SHC3/LRRC4C/PTPRO/MAP2K1/DSCAM	8	39	413	13593	1.82559e-05	8.37533	3.30489	18.7736	0.00148134	Non_DA	Down	Non_DA_Down
Non_DA_2	BP	GO:0031644	regulation of nervous system process	5/39	116/13593	TMEM108/GRIN1/SHANK2/CUX2/DLGAP4	5	39	116	13593	1.89541e-05	17.7854	5.33294	46.9864	0.00153094	Non_DA	Down	Non_DA_Down
Non_DA_2	BP	GO:0051291	protein heterooligomerization	3/39	22/13593	GRIN1/GRIN2B/SYT1	3	39	22	13593	3.23833e-05	59.1701	10.7476	214.827	0.00240619	Non_DA	Down	Non_DA_Down
Non_DA_2	BP	GO:0050806	positive regulation of synaptic transmission	5/39	130/13593	EPHA4/SHANK2/GRIN2B/SYT1/GRIN2A	5	39	130	13593	3.28527e-05	15.7853	4.74075	41.5532	0.00243055	Non_DA	Down	Non_DA_Down
Non_DA_2	BP	GO:0061564	axon development	8/39	451/13593	NRP2/EPHA4/AUTS2/SHC3/LRRC4C/PTPRO/MAP2K1/DSCAM	8	39	451	13593	3.43295e-05	7.63623	3.01435	17.1045	0.00251864	Non_DA	Down	Non_DA_Down
Non_DA_2	BP	GO:0035235	ionotropic glutamate receptor signaling pathway	3/39	24/13593	GRIN1/GRIN2B/GRIN2A	3	39	24	13593	4.23922e-05	53.4929	9.79675	191.593	0.00301796	Non_DA	Down	Non_DA_Down
Non_DA_2	BP	GO:0051962	positive regulation of nervous system development	6/39	231/13593	EPHA4/PTPRZ1/CUX2/MAP2K1/LRRC4B/DSCAM	6	39	231	13593	4.60599e-05	10.7677	3.6501	26.365	0.00323546	Non_DA	Down	Non_DA_Down
Non_DA_2	BP	GO:0019932	second-messenger-mediated signaling	6/39	237/13593	DDAH1/GRIN1/GRM5/GRIN2B/GRIN2A/CDH13	6	39	237	13593	5.3139e-05	10.4815	3.55475	25.6534	0.0035966	Non_DA	Down	Non_DA_Down
Non_DA_2	BP	GO:2000463	positive regulation of excitatory postsynaptic potential	3/39	26/13593	GRIN1/SHANK2/CUX2	3	39	26	13593	5.42406e-05	48.8529	9.00216	173.262	0.0036546	Non_DA	Down	Non_DA_Down
Non_DA_2	BP	GO:0097061	dendritic spine organization	4/39	73/13593	EPHA4/SHANK2/GRIN2B/CUX2	4	39	73	13593	5.46172e-05	22.3005	5.60795	64.8894	0.00366594	Non_DA	Down	Non_DA_Down
Non_DA_2	BP	GO:0097106	postsynaptic density organization	3/39	27/13593	TMEM108/SHANK2/LRRC4B	3	39	27	13593	6.08997e-05	46.8244	8.65205	165.266	0.00403634	Non_DA	Down	Non_DA_Down
Non_DA_2	BP	GO:1990138	neuron projection extension	5/39	148/13593	NRP2/TMEM108/AUTS2/SYT1/DSCAM	5	39	148	13593	6.10938e-05	13.786	4.14715	36.1609	0.00404413	Non_DA	Down	Non_DA_Down
Non_DA_2	BP	GO:0010469	regulation of signaling receptor activity	5/39	149/13593	GRIN1/SHANK2/GRIN2B/GRIN2A/DLGAP4	5	39	149	13593	6.30833e-05	13.6782	4.11809	35.8895	0.00416019	Non_DA	Down	Non_DA_Down
Non_DA_2	BP	GO:0019722	calcium-mediated signaling	5/39	150/13593	GRIN1/GRM5/GRIN2B/GRIN2A/CDH13	5	39	150	13593	6.51224e-05	13.5833	4.08996	35.629	0.00427333	Non_DA	Down	Non_DA_Down
Non_DA_2	BP	GO:0060291	long-term synaptic potentiation	4/39	77/13593	EPHA4/SHANK2/GRIN2B/GRIN2A	4	39	77	13593	6.73501e-05	21.0705	5.30727	61.1887	0.00439765	Non_DA	Down	Non_DA_Down
Non_DA_2	BP	GO:0099084	postsynaptic specialization organization	3/39	29/13593	TMEM108/SHANK2/LRRC4B	3	39	29	13593	7.57763e-05	43.1952	8.02324	151.258	0.00486959	Non_DA	Down	Non_DA_Down
Non_DA_2	BP	GO:0042391	regulation of membrane potential	7/39	372/13593	TMEM108/GRIN1/SHANK2/GRM5/GRIN2B/CUX2/GRIN2A	7	39	372	13593	7.84737e-05	7.90197	2.92387	18.3823	0.00503069	Non_DA	Down	Non_DA_Down
Non_DA_2	BP	GO:0106027	neuron projection organization	4/39	81/13593	EPHA4/SHANK2/GRIN2B/CUX2	4	39	81	13593	8.21224e-05	19.9819	5.03725	57.9081	0.00521501	Non_DA	Down	Non_DA_Down
Non_DA_2	BP	GO:2000310	regulation of NMDA receptor activity	3/39	32/13593	GRIN1/GRIN2B/GRIN2A	3	39	32	13593	0.000102249	38.7754	7.23641	133.642	0.00619406	Non_DA	Down	Non_DA_Down
Non_DA_2	BP	GO:0097484	dendrite extension	3/39	33/13593	TMEM108/AUTS2/SYT1	3	39	33	13593	0.000112251	37.4743	7.0091	129.316	0.00663262	Non_DA	Down	Non_DA_Down
Non_DA_2	BP	GO:0031346	positive regulation of cell projection organization	6/39	299/13593	EPHA4/AUTS2/CUX2/MAP2K1/MARK4/DSCAM	6	39	299	13593	0.000190703	8.22555	2.79557	20.0848	0.010197	Non_DA	Down	Non_DA_Down
Non_DA_2	BP	GO:0050769	positive regulation of neurogenesis	5/39	190/13593	EPHA4/PTPRZ1/CUX2/MAP2K1/DSCAM	5	39	190	13593	0.000198147	10.6198	3.20646	27.7305	0.0104879	Non_DA	Down	Non_DA_Down
Non_DA_2	BP	GO:0048588	developmental cell growth	5/39	193/13593	NRP2/TMEM108/AUTS2/SYT1/DSCAM	5	39	193	13593	0.000213131	10.4459	3.15518	27.2724	0.0111463	Non_DA	Down	Non_DA_Down
Non_DA_2	BP	GO:0060560	developmental growth involved in morphogenesis	5/39	201/13593	NRP2/TMEM108/AUTS2/SYT1/DSCAM	5	39	201	13593	0.000257335	10.0174	3.02595	26.1255	0.0129093	Non_DA	Down	Non_DA_Down
Non_DA_2	BP	GO:0044057	regulation of system process	7/39	459/13593	TMEM108/GRIN1/CELF2/SHANK2/PTPRO/CUX2/DLGAP4	7	39	459	13593	0.000288023	6.33874	2.34847	14.7201	0.0141137	Non_DA	Down	Non_DA_Down
Non_DA_2	BP	GO:0032412	regulation of ion transmembrane transporter activity	5/39	219/13593	GRIN1/SHANK2/GRM5/GRIN2B/GRIN2A	5	39	219	13593	0.000382142	9.16101	2.77037	23.8844	0.0175076	Non_DA	Down	Non_DA_Down
Non_DA_2	BP	GO:0007612	learning	4/39	122/13593	GRIN1/SHANK2/GRM5/GRIN2A	4	39	122	13593	0.000398483	13.0028	3.30484	37.2029	0.0180527	Non_DA	Down	Non_DA_Down
Non_DA_2	BP	GO:0048813	dendrite morphogenesis	4/39	125/13593	EPHA4/SHANK2/CUX2/DSCAM	4	39	125	13593	0.000436973	12.6779	3.2232	36.2298	0.0193484	Non_DA	Down	Non_DA_Down
Non_DA_2	BP	GO:0022898	regulation of transmembrane transporter activity	5/39	227/13593	GRIN1/SHANK2/GRM5/GRIN2B/GRIN2A	5	39	227	13593	0.000450392	8.82887	2.67004	22.9745	0.0197946	Non_DA	Down	Non_DA_Down
Non_DA_2	BP	GO:0006935	chemotaxis	7/39	495/13593	NRP2/EPHA4/SHC3/PTPRO/MAP2K1/CDH13/DSCAM	7	39	495	13593	0.000454719	5.85472	2.17021	13.5978	0.0199007	Non_DA	Down	Non_DA_Down
Non_DA_2	BP	GO:0098742	cell-cell adhesion via plasma-membrane adhesion molecules	5/39	228/13593	LRRC4C/FAT3/CDH13/LRRC4B/DSCAM	5	39	228	13593	0.000459531	8.78736	2.65757	22.8696	0.0200614	Non_DA	Down	Non_DA_Down
Non_DA_2	BP	GO:0042330	taxis	7/39	496/13593	NRP2/EPHA4/SHC3/PTPRO/MAP2K1/CDH13/DSCAM	7	39	496	13593	0.000460265	5.84234	2.16563	13.569	0.0200672	Non_DA	Down	Non_DA_Down
Non_DA_2	BP	GO:0060997	dendritic spine morphogenesis	3/39	54/13593	EPHA4/SHANK2/CUX2	3	39	54	13593	0.000489504	22.0233	4.20773	73.3827	0.0211255	Non_DA	Down	Non_DA_Down
Non_DA_2	BP	GO:0032409	regulation of transporter activity	5/39	238/13593	GRIN1/SHANK2/GRM5/GRIN2B/GRIN2A	5	39	238	13593	0.000558821	8.40366	2.54285	21.8689	0.0232801	Non_DA	Down	Non_DA_Down
Non_DA_2	BP	GO:0051960	regulation of nervous system development	6/39	371/13593	EPHA4/PTPRZ1/CUX2/MAP2K1/LRRC4B/DSCAM	6	39	371	13593	0.000604403	6.56751	2.23551	16.012	0.0247262	Non_DA	Down	Non_DA_Down
Non_DA_2	BP	GO:0051290	protein heterotetramerization	2/39	13/13593	GRIN1/GRIN2B	2	39	13	13593	0.000613301	66.2929	6.90917	320.814	0.0249784	Non_DA	Down	Non_DA_Down
Non_DA_2	BP	GO:0050770	regulation of axonogenesis	4/39	139/13593	EPHA4/LRRC4C/MAP2K1/DSCAM	4	39	139	13593	0.000652403	11.354	2.8909	32.3946	0.0260667	Non_DA	Down	Non_DA_Down
Non_DA_2	BP	GO:0030032	lamellipodium assembly	3/39	60/13593	AUTS2/PTPRO/CDH13	3	39	60	13593	0.00066735	19.7144	3.77581	65.1761	0.0265053	Non_DA	Down	Non_DA_Down
Non_DA_2	BP	GO:0007411	axon guidance	5/39	248/13593	NRP2/EPHA4/SHC3/PTPRO/DSCAM	5	39	248	13593	0.000673487	8.0522	2.4373	20.9431	0.0266872	Non_DA	Down	Non_DA_Down
Non_DA_2	BP	GO:0010720	positive regulation of cell development	5/39	249/13593	EPHA4/PTPRZ1/CUX2/MAP2K1/DSCAM	5	39	249	13593	0.000685855	8.01865	2.42722	20.8547	0.0270204	Non_DA	Down	Non_DA_Down
Non_DA_2	BP	GO:0097485	neuron projection guidance	5/39	249/13593	NRP2/EPHA4/SHC3/PTPRO/DSCAM	5	39	249	13593	0.000685855	8.01865	2.42722	20.8547	0.0270204	Non_DA	Down	Non_DA_Down
Non_DA_2	BP	GO:0051966	regulation of synaptic transmission, glutamatergic	3/39	61/13593	SHANK2/GRM5/SYT1	3	39	61	13593	0.000700479	19.3706	3.71233	63.95	0.0273873	Non_DA	Down	Non_DA_Down
Non_DA_2	BP	GO:0010975	regulation of neuron projection development	6/39	388/13593	EPHA4/LRRC4C/PTPRO/CUX2/MAP2K1/DSCAM	6	39	388	13593	0.00076449	6.26728	2.13379	15.2629	0.0292846	Non_DA	Down	Non_DA_Down
Non_DA_2	BP	GO:0007416	synapse assembly	4/39	151/13593	SHANK2/CUX2/LRRC4B/DSCAM	4	39	151	13593	0.000889556	10.4167	2.65576	29.6797	0.0327456	Non_DA	Down	Non_DA_Down
Non_DA_2	BP	GO:2001257	regulation of cation channel activity	4/39	151/13593	GRIN1/SHANK2/GRIN2B/GRIN2A	4	39	151	13593	0.000889556	10.4167	2.65576	29.6797	0.0327456	Non_DA	Down	Non_DA_Down
Non_DA_2	BP	GO:0010950	positive regulation of endopeptidase activity	4/39	152/13593	EPHA4/GRIN1/GRIN2B/GRIN2A	4	39	152	13593	0.000911723	10.3456	2.63787	29.4737	0.0333293	Non_DA	Down	Non_DA_Down
Non_DA_2	BP	GO:0097107	postsynaptic density assembly	2/39	18/13593	SHANK2/LRRC4B	2	39	18	13593	0.00119216	45.5955	4.91799	205.813	0.0406813	Non_DA	Down	Non_DA_Down
Non_DA_2	BP	GO:0010952	positive regulation of peptidase activity	4/39	168/13593	EPHA4/GRIN1/GRIN2B/GRIN2A	4	39	168	13593	0.00132165	9.32474	2.38056	26.5213	0.0439639	Non_DA	Down	Non_DA_Down
Non_DA_2	BP	GO:0097581	lamellipodium organization	3/39	76/13593	AUTS2/PTPRO/CDH13	3	39	76	13593	0.00132825	15.3754	2.96334	50.4609	0.0441278	Non_DA	Down	Non_DA_Down
Non_DA_2	BP	GO:0021549	cerebellum development	3/39	80/13593	MYO16/RORA/MAP2K1	3	39	80	13593	0.0015401	14.5747	2.81188	47.6942	0.0497275	Non_DA	Down	Non_DA_Down
Non_DA_2	BP	GO:0035249	synaptic transmission, glutamatergic	3/39	81/13593	SHANK2/GRM5/SYT1	3	39	81	13593	0.00159617	14.3874	2.7764	47.0548	0.0511628	Non_DA	Down	Non_DA_Down
Non_DA_2	BP	GO:0021697	cerebellar cortex formation	2/39	21/13593	RORA/MAP2K1	2	39	21	13593	0.00162743	38.4158	4.19274	168.269	0.0517876	Non_DA	Down	Non_DA_Down
Non_DA_2	BP	GO:0098698	postsynaptic specialization assembly	2/39	21/13593	SHANK2/LRRC4B	2	39	21	13593	0.00162743	38.4158	4.19274	168.269	0.0517876	Non_DA	Down	Non_DA_Down
Non_DA_2	BP	GO:0048013	ephrin receptor signaling pathway	3/39	82/13593	EPHA4/GRIN1/GRIN2B	3	39	82	13593	0.00165352	14.205	2.7418	46.4338	0.052237	Non_DA	Down	Non_DA_Down
Non_DA_2	BP	GO:0050767	regulation of neurogenesis	5/39	306/13593	EPHA4/PTPRZ1/CUX2/MAP2K1/DSCAM	5	39	306	13593	0.00171982	6.47264	1.96245	16.8058	0.0538873	Non_DA	Down	Non_DA_Down
Non_DA_2	BP	GO:0022037	metencephalon development	3/39	85/13593	MYO16/RORA/MAP2K1	3	39	85	13593	0.00183325	13.6844	2.64296	44.6354	0.0565263	Non_DA	Down	Non_DA_Down
Non_DA_2	BP	GO:0099560	synaptic membrane adhesion	2/39	23/13593	LRRC4C/LRRC4B	2	39	23	13593	0.00195358	34.7575	3.81729	151.424	0.0589354	Non_DA	Down	Non_DA_Down
Non_DA_2	BP	GO:0060996	dendritic spine development	3/39	88/13593	EPHA4/SHANK2/CUX2	3	39	88	13593	0.00202475	13.1901	2.55066	43.036	0.0604267	Non_DA	Down	Non_DA_Down
Non_DA_2	BP	GO:1903409	reactive oxygen species biosynthetic process	3/39	89/13593	DDAH1/GRIN1/RORA	3	39	89	13593	0.00209124	13.0365	2.52138	42.5198	0.0616106	Non_DA	Down	Non_DA_Down
Non_DA_2	BP	GO:0048679	regulation of axon regeneration	2/39	24/13593	EPHA4/MAP2K1	2	39	24	13593	0.00212732	33.1954	3.65363	143.042	0.0624993	Non_DA	Down	Non_DA_Down
Non_DA_2	BP	GO:1904861	excitatory synapse assembly	2/39	26/13593	SHANK2/LRRC4B	2	39	26	13593	0.00249595	30.4166	3.36542	129.811	0.0698338	Non_DA	Down	Non_DA_Down
Non_DA_2	BP	GO:0070570	regulation of neuron projection regeneration	2/39	27/13593	EPHA4/MAP2K1	2	39	27	13593	0.00269076	29.2022	3.2373	124.608	0.0737988	Non_DA	Down	Non_DA_Down
Non_DA_2	BP	GO:0099068	postsynapse assembly	2/39	27/13593	SHANK2/LRRC4B	2	39	27	13593	0.00269076	29.2022	3.2373	124.608	0.0737988	Non_DA	Down	Non_DA_Down
Non_DA_2	BP	GO:0045471	response to ethanol	3/39	100/13593	GRIN1/GRIN2B/GRIN2A	3	39	100	13593	0.00291367	11.5528	2.2388	37.5427	0.0774984	Non_DA	Down	Non_DA_Down
Non_DA_2	BP	GO:0016358	dendrite development	4/39	210/13593	EPHA4/SHANK2/CUX2/DSCAM	4	39	210	13593	0.00298184	7.40327	1.89381	20.9797	0.0783256	Non_DA	Down	Non_DA_Down
Non_DA_2	BP	GO:0042177	negative regulation of protein catabolic process	3/39	101/13593	EPHA4/NELL1/GRIN2A	3	39	101	13593	0.00299694	11.4341	2.2159	37.1443	0.0785506	Non_DA	Down	Non_DA_Down
Non_DA_2	BP	GO:0048675	axon extension	3/39	101/13593	NRP2/AUTS2/DSCAM	3	39	101	13593	0.00299694	11.4341	2.2159	37.1443	0.0785506	Non_DA	Down	Non_DA_Down
Non_DA_2	BP	GO:0021696	cerebellar cortex morphogenesis	2/39	29/13593	RORA/MAP2K1	2	39	29	13593	0.00310115	27.0448	3.00865	114.519	0.0807368	Non_DA	Down	Non_DA_Down
Non_DA_2	BP	GO:0050775	positive regulation of dendrite morphogenesis	2/39	29/13593	EPHA4/CUX2	2	39	29	13593	0.00310115	27.0448	3.00865	114.519	0.0807368	Non_DA	Down	Non_DA_Down
Non_DA_2	BP	GO:0034329	cell junction assembly	5/39	362/13593	SHANK2/PTPRO/CUX2/LRRC4B/DSCAM	5	39	362	13593	0.00356387	5.43432	1.64944	14.0819	0.0879364	Non_DA	Down	Non_DA_Down
Non_DA_2	BP	GO:0097553	calcium ion transmembrane import into cytosol	3/39	110/13593	GRIN1/GRIN2B/GRIN2A	3	39	110	13593	0.00381289	10.465	2.03119	33.9335	0.0909958	Non_DA	Down	Non_DA_Down
Non_DA_2	BP	GO:1904646	cellular response to amyloid-beta	2/39	33/13593	EPHA4/GRM5	2	39	33	13593	0.00400397	23.5556	2.63606	98.4262	0.0927656	Non_DA	Down	Non_DA_Down
Non_DA_2	BP	GO:0030902	hindbrain development	3/39	114/13593	MYO16/RORA/MAP2K1	3	39	114	13593	0.0042149	10.086	1.9585	32.6676	0.0956391	Non_DA	Down	Non_DA_Down
Non_DA_2	BP	GO:0021587	cerebellum morphogenesis	2/39	35/13593	RORA/MAP2K1	2	39	35	13593	0.00449577	22.1304	2.48231	91.9959	0.0989519	Non_DA	Down	Non_DA_Down
Non_DA_2	BP	GO:0048846	axon extension involved in axon guidance	2/39	35/13593	NRP2/DSCAM	2	39	35	13593	0.00449577	22.1304	2.48231	91.9959	0.0989519	Non_DA	Down	Non_DA_Down
Non_DA_2	BP	GO:0060999	positive regulation of dendritic spine development	2/39	35/13593	SHANK2/CUX2	2	39	35	13593	0.00449577	22.1304	2.48231	91.9959	0.0989519	Non_DA	Down	Non_DA_Down
Non_DA_2	BP	GO:1902284	neuron projection extension involved in neuron projection guidance	2/39	35/13593	NRP2/DSCAM	2	39	35	13593	0.00449577	22.1304	2.48231	91.9959	0.0989519	Non_DA	Down	Non_DA_Down
ODC_1	BP	GO:0010942	positive regulation of cell death	57/773	498/12910	TP73/ZC3H12A/JUN/MCL1/PHLDA3/ATF3/KLF11/FRZB/HSPD1/BARD1/SLC6A6/C3orf38/FAM162A/BCL6/MSX1/PPID/ITGA1/EGR1/CTNNA1/DUSP1/CDKN1A/MTCH1/TIAM2/RPS6KA2/BNIP3L/PNMA2/CLU/RNF122/CD274/DNAJA1/GADD45G/FGD3/DDIT4/BNIP3/CTSD/LDHA/HTATIP2/FOSL1/ZBTB16/DDIT3/DUSP6/UBC/MCF2L/FOS/ALDH1A2/HBA2/NQO1/OSGIN1/MAP2K4/LGALS9/CRYBA1/NGFR/GADD45B/PLEKHF1/PLEKHG2/DEDD2/SOD1	57	773	498	12910	1.6381e-06	2.11114	1.55712	2.81847	0.000205453	ODC	Up	ODC_Up
ODC_1	BP	GO:0002521	leukocyte differentiation	46/773	373/12910	ZC3H12A/JUN/IL6R/SEMA4A/IFI16/CR2/CR1/BATF3/LBR/FANCD2/NFKBIZ/HCLS1/BCL6/SLC9B2/IRF1/EGR1/HLA-B/VEGFA/LFNG/SNX10/KLF6/VSIR/IRF7/ZBTB16/LMBR1L/PCID2/GAS6/FOS/DLL4/B2M/LRRK1/PLCG2/LGALS9/STAT3/JMJD6/FASN/TNFSF9/JUNB/CEBPG/TGFB1/RELB/RRAS/SOD1/XBP1/TOB2/NFAM1	46	773	373	12910	2.30099e-06	2.28502	1.62545	3.15028	0.000269507	ODC	Up	ODC_Up
ODC_1	BP	GO:0043068	positive regulation of programmed cell death	52/773	446/12910	TP73/ZC3H12A/JUN/MCL1/PHLDA3/ATF3/KLF11/FRZB/HSPD1/BARD1/C3orf38/FAM162A/BCL6/MSX1/PPID/ITGA1/CTNNA1/DUSP1/CDKN1A/MTCH1/TIAM2/RPS6KA2/BNIP3L/PNMA2/CLU/RNF122/CD274/DNAJA1/GADD45G/FGD3/BNIP3/CTSD/LDHA/HTATIP2/FOSL1/ZBTB16/DDIT3/DUSP6/UBC/MCF2L/ALDH1A2/NQO1/OSGIN1/MAP2K4/LGALS9/CRYBA1/NGFR/GADD45B/PLEKHF1/PLEKHG2/DEDD2/SOD1	52	773	446	12910	2.7532e-06	2.14926	1.56231	2.90736	0.000316163	ODC	Up	ODC_Up
ODC_1	BP	GO:0060333	interferon-gamma-mediated signaling pathway	16/773	71/12910	STAT1/PARP9/IRF1/HLA-F/HLA-E/HLA-B/HLA-DQB1/HSP90AB1/IFNGR1/IRF7/IRF9/B2M/CIITA/MT2A/TRIM25/SOCS3	16	773	71	12910	3.35495e-06	4.64195	2.47036	8.26703	0.000369212	ODC	Up	ODC_Up
ODC_1	BP	GO:0043065	positive regulation of apoptotic process	50/773	436/12910	TP73/ZC3H12A/JUN/MCL1/PHLDA3/ATF3/KLF11/FRZB/HSPD1/BARD1/C3orf38/FAM162A/BCL6/MSX1/PPID/ITGA1/CTNNA1/DUSP1/MTCH1/TIAM2/RPS6KA2/BNIP3L/PNMA2/CLU/RNF122/CD274/DNAJA1/GADD45G/FGD3/BNIP3/CTSD/LDHA/FOSL1/ZBTB16/DDIT3/DUSP6/UBC/MCF2L/ALDH1A2/NQO1/OSGIN1/MAP2K4/LGALS9/CRYBA1/NGFR/GADD45B/PLEKHF1/PLEKHG2/DEDD2/SOD1	50	773	436	12910	6.84136e-06	2.10505	1.52091	2.86219	0.000676756	ODC	Up	ODC_Up
ODC_1	BP	GO:0002576	platelet degranulation	18/773	94/12910	TAGLN2/SELP/SCCPDH/TUBA4A/PROS1/WDR1/ANXA5/VEGFA/SERPINE1/DMTN/CLU/VCL/CD63/GAS6/SERPINA3/STXBP2/TGFB1/SOD1	18	773	94	12910	9.73038e-06	3.78252	2.11765	6.42654	0.000887734	ODC	Up	ODC_Up
ODC_1	BP	GO:0006457	protein folding	28/773	197/12910	DNAJB4/CCT4/HSPD1/HSPA4L/PPID/SGTB/HSPA9/FKBP5/HSP90AB1/TCP1/CCT6A/FKBP6/HSPB1/GNB2/DNAJB6/CLU/DNAJA1/DNAJB5/BAG3/CRYAB/GNB3/PTGES3/ERO1A/B2M/GNB5/TBCD/SGTA/ST13	28	773	197	12910	1.71901e-05	2.66115	1.7051	4.0182	0.00141662	ODC	Up	ODC_Up
ODC_1	BP	GO:1903131	mononuclear cell differentiation	36/773	292/12910	ZC3H12A/JUN/IL6R/SEMA4A/IFI16/CR2/CR1/BATF3/FANCD2/NFKBIZ/BCL6/IRF1/EGR1/HLA-B/VEGFA/LFNG/KLF6/VSIR/IRF7/ZBTB16/LMBR1L/PCID2/GAS6/DLL4/B2M/PLCG2/LGALS9/STAT3/JMJD6/FASN/TNFSF9/CEBPG/RELB/SOD1/XBP1/NFAM1	36	773	292	12910	2.90563e-05	2.26689	1.5404	3.25125	0.00219267	ODC	Up	ODC_Up
ODC_1	BP	GO:0034340	response to type I interferon	15/773	75/12910	DCST1/RNASEL/STAT1/IRF1/EGR1/HLA-F/HLA-E/HLA-B/PSMB8/HSP90AB1/TRIM56/IRF7/IRF9/ISG20/SAMHD1	15	773	75	12910	3.10631e-05	3.98273	2.08996	7.14301	0.0023209	ODC	Up	ODC_Up
ODC_1	BP	GO:1990830	cellular response to leukemia inhibitory factor	14/773	68/12910	GCLM/CACYBP/HNRNPU/HK2/MAT2A/KDM3A/LRAT/SNX10/PFKP/SPRY2/ABCD4/SHMT1/TRIM25/SOCS3	14	773	68	12910	4.0448e-05	4.12666	2.10694	7.57438	0.00291167	ODC	Up	ODC_Up
ODC_1	BP	GO:0090181	regulation of cholesterol metabolic process	12/773	52/12910	HMGCR/CYP51A1/FDFT1/EPHX2/TTC39B/IDI1/DHCR7/GNB3/MVK/MVD/FASN/SOD1	12	773	52	12910	4.36292e-05	4.76773	2.26717	9.31728	0.00308937	ODC	Up	ODC_Up
ODC_1	BP	GO:0045444	fat cell differentiation	24/773	165/12910	ZC3H12A/RNASEL/RGS2/HNRNPU/FRZB/PER2/CDS1/NOCT/PSMB8/PIM1/ARL4A/BNIP3/ZBTB16/GNB3/NR4A1/DDIT3/ERO1A/JDP2/ZBTB7C/ZNF516/ZFP36/TGFB1/XBP1/PNPLA3	24	773	165	12910	4.62893e-05	2.72602	1.67956	4.25328	0.00324726	ODC	Up	ODC_Up
ODC_1	BP	GO:0031342	negative regulation of cell killing	7/773	18/12910	SERPINB9/HLA-F/HLA-E/HLA-B/HSP90AB1/KLRD1/LGALS9	7	773	18	12910	4.77147e-05	10.0696	3.30019	28.5387	0.00333839	ODC	Up	ODC_Up
ODC_1	BP	GO:1990823	response to leukemia inhibitory factor	14/773	69/12910	GCLM/CACYBP/HNRNPU/HK2/MAT2A/KDM3A/LRAT/SNX10/PFKP/SPRY2/ABCD4/SHMT1/TRIM25/SOCS3	14	773	69	12910	4.79927e-05	4.05138	2.07063	7.42539	0.00334554	ODC	Up	ODC_Up
ODC_1	BP	GO:0009615	response to virus	32/773	254/12910	ENO1/ZC3H12A/IFI44/IFI16/RNASEL/BATF3/STAT1/PARP9/DTX3L/POLR3G/IRF1/IFNGR1/HSPB1/TRIM56/ZC3HAV1/BNIP3L/CLU/DDIT4/ACTA2/BNIP3/IRF7/FOSL1/UNC93B1/BIRC3/TPT1/IRF9/ISG20/RPS15A/LGALS9/BTBD17/SAMHD1/APOBEC3H	32	773	254	12910	5.23431e-05	2.31757	1.53587	3.39659	0.00355852	ODC	Up	ODC_Up
ODC_1	BP	GO:0002428	antigen processing and presentation of peptide antigen via MHC class Ib	4/773	5/12910	HLA-F/HLA-E/TAP2/B2M	4	773	5	12910	6.07571e-05	62.9451	6.22971	3044.37	0.00403634	ODC	Up	ODC_Up
ODC_1	BP	GO:0060337	type I interferon signaling pathway	14/773	71/12910	DCST1/RNASEL/STAT1/IRF1/EGR1/HLA-F/HLA-E/HLA-B/PSMB8/HSP90AB1/IRF7/IRF9/ISG20/SAMHD1	14	773	71	12910	6.68458e-05	3.90878	2.00176	7.14255	0.00437013	ODC	Up	ODC_Up
ODC_1	BP	GO:0071357	cellular response to type I interferon	14/773	71/12910	DCST1/RNASEL/STAT1/IRF1/EGR1/HLA-F/HLA-E/HLA-B/PSMB8/HSP90AB1/IRF7/IRF9/ISG20/SAMHD1	14	773	71	12910	6.68458e-05	3.90878	2.00176	7.14255	0.00437013	ODC	Up	ODC_Up
ODC_1	BP	GO:1902652	secondary alcohol metabolic process	19/773	119/12910	SOAT1/LBR/IDH1/HMGCR/CYP51A1/CLN8/FDFT1/EPHX2/TTC39B/IDI1/OSBPL5/DHCR7/GNB3/MVK/MVD/FASN/LDLR/SOD1/APOL2	19	773	119	12910	7.91231e-05	3.03276	1.74311	5.02002	0.00505393	ODC	Up	ODC_Up
ODC_1	BP	GO:0002446	neutrophil mediated immunity	43/773	392/12910	SLC2A5/FCGR2A/CHIT1/CR1/TNFAIP6/IDH1/CD47/WDR1/TICAM2/DIAPH1/TUBB/HLA-B/HSP90AB1/EEF1A1/PSMC2/MGAM/SDCBP/FABP5/STOM/SPTAN1/TUBB4B/VCL/CTSD/CD59/SLC2A3/CD63/RHOF/SERPINA3/SNAP23/B2M/PLEKHO2/PKM/MVP/ALDOC/VAT1/RAB31/CNN2/STXBP2/RAB3A/GMFG/PYGB/PDXK/NFAM1	43	773	392	12910	8.56177e-05	1.98944	1.40175	2.7636	0.00539698	ODC	Up	ODC_Up
ODC_1	BP	GO:0071346	cellular response to interferon-gamma	19/773	120/12910	STAT1/CD47/PARP9/IRF1/HLA-F/HLA-E/HLA-B/HLA-DQB1/HSP90AB1/IFNGR1/ZYX/IRF7/IRF9/B2M/CIITA/MT2A/LGALS9/TRIM25/SOCS3	19	773	120	12910	8.88492e-05	3.00249	1.72638	4.96738	0.00556746	ODC	Up	ODC_Up
ODC_1	BP	GO:0045953	negative regulation of natural killer cell mediated cytotoxicity	6/773	14/12910	SERPINB9/HLA-F/HLA-E/HLA-B/KLRD1/LGALS9	6	773	14	12910	8.95683e-05	11.8542	3.38103	39.0674	0.00560143	ODC	Up	ODC_Up
ODC_1	BP	GO:0002444	myeloid leukocyte mediated immunity	46/773	430/12910	SLC2A5/FCGR2A/CHIT1/CR1/TNFAIP6/IDH1/CD47/WDR1/TICAM2/DIAPH1/SERPINB9/HLA-E/TUBB/HLA-B/HSP90AB1/EEF1A1/PSMC2/MGAM/SDCBP/FABP5/STOM/SPTAN1/TUBB4B/VCL/CTSD/CD59/SLC2A3/CD63/RHOF/SERPINA3/SNAP23/B2M/PLEKHO2/PKM/MVP/LGALS9/ALDOC/VAT1/RAB31/CNN2/STXBP2/RAB3A/GMFG/PYGB/PDXK/NFAM1	46	773	430	12910	8.96034e-05	1.9365	1.38136	2.66126	0.00560143	ODC	Up	ODC_Up
ODC_1	BP	GO:0061077	chaperone-mediated protein folding	12/773	56/12910	DNAJB4/PPID/SGTB/HSPA9/FKBP5/HSPB1/CLU/DNAJB5/PTGES3/ERO1A/SGTA/ST13	12	773	56	12910	9.46507e-05	4.33303	2.07428	8.38847	0.0058291	ODC	Up	ODC_Up
ODC_1	BP	GO:0062012	regulation of small molecule metabolic process	39/773	346/12910	C1QTNF12/ENO1/MFSD2A/ATP2B4/PDK1/SLC7A11/HMGCR/STARD4/EGR1/PSMB8/PSMB9/ELOVL5/CYP51A1/PSMC2/PPP1R3B/FDFT1/EPHX2/FABP5/PDP1/AZIN1/TTC39B/NUP188/IDI1/DDIT4/SORBS1/DKK3/CPT1A/DHCR7/GNB3/DYRK2/MVK/PSME1/NQO1/MVD/FASN/MIDN/OAZ1/ATCAY/SOD1	39	773	346	12910	0.000101767	2.04731	1.41605	2.89044	0.006179	ODC	Up	ODC_Up
ODC_1	BP	GO:0001819	positive regulation of cytokine production	36/773	310/12910	IL6R/IFI16/STAT1/HSPD1/HMGB2/IL6ST/POLR3G/IRF1/EGR1/HLA-F/HLA-E/IFNGR1/HSPB1/SERPINE1/CLU/LY96/CD274/HK1/NODAL/NFKB2/IRF7/CD6/CCDC88B/FRMD8/DDIT3/B2M/SEMA7A/PLCG2/SLC7A5/LGALS9/STAT3/CEBPG/TGFB1/SOD1/XBP1/NFAM1	36	773	310	12910	0.000102137	2.11463	1.43903	3.02812	0.00619406	ODC	Up	ODC_Up
ODC_1	BP	GO:0043312	neutrophil degranulation	42/773	384/12910	SLC2A5/FCGR2A/CHIT1/CR1/TNFAIP6/IDH1/CD47/TICAM2/DIAPH1/TUBB/HLA-B/HSP90AB1/EEF1A1/PSMC2/MGAM/SDCBP/FABP5/STOM/SPTAN1/TUBB4B/VCL/CTSD/CD59/SLC2A3/CD63/RHOF/SERPINA3/SNAP23/B2M/PLEKHO2/PKM/MVP/ALDOC/VAT1/RAB31/CNN2/STXBP2/RAB3A/GMFG/PYGB/PDXK/NFAM1	42	773	384	12910	0.000110185	1.98141	1.39032	2.76236	0.00653243	ODC	Up	ODC_Up
ODC_1	BP	GO:0002283	neutrophil activation involved in immune response	42/773	386/12910	SLC2A5/FCGR2A/CHIT1/CR1/TNFAIP6/IDH1/CD47/TICAM2/DIAPH1/TUBB/HLA-B/HSP90AB1/EEF1A1/PSMC2/MGAM/SDCBP/FABP5/STOM/SPTAN1/TUBB4B/VCL/CTSD/CD59/SLC2A3/CD63/RHOF/SERPINA3/SNAP23/B2M/PLEKHO2/PKM/MVP/ALDOC/VAT1/RAB31/CNN2/STXBP2/RAB3A/GMFG/PYGB/PDXK/NFAM1	42	773	386	12910	0.000123716	1.96957	1.38213	2.74561	0.0071579	ODC	Up	ODC_Up
ODC_1	BP	GO:0030218	erythrocyte differentiation	16/773	94/12910	STAT1/ALAS1/HCLS1/BCL6/HMGB2/HSPA9/RPS14/VEGFA/DMTN/B2M/STAT3/JMJD6/DNASE2/CEBPG/ZFP36/RPS19	16	773	94	12910	0.000132189	3.26717	1.77125	5.67874	0.00756529	ODC	Up	ODC_Up
ODC_1	BP	GO:0034341	response to interferon-gamma	20/773	134/12910	STAT1/CD47/PARP9/IRF1/HLA-F/HLA-E/HLA-B/HLA-DQB1/HSP90AB1/IFNGR1/ZYX/IRF7/IRF9/B2M/CIITA/MT2A/LGALS9/CALCOCO2/TRIM25/SOCS3	20	773	134	12910	0.000135777	2.80084	1.63935	4.56145	0.00770386	ODC	Up	ODC_Up
ODC_1	BP	GO:0008203	cholesterol metabolic process	18/773	114/12910	SOAT1/LBR/HMGCR/CYP51A1/CLN8/FDFT1/EPHX2/TTC39B/IDI1/OSBPL5/DHCR7/GNB3/MVK/MVD/FASN/LDLR/SOD1/APOL2	18	773	114	12910	0.00014012	2.9899	1.69093	5.01328	0.00791627	ODC	Up	ODC_Up
ODC_1	BP	GO:0002716	negative regulation of natural killer cell mediated immunity	6/773	15/12910	SERPINB9/HLA-F/HLA-E/HLA-B/KLRD1/LGALS9	6	773	15	12910	0.000141741	10.5368	3.0776	33.2353	0.00797375	ODC	Up	ODC_Up
ODC_1	BP	GO:0019885	antigen processing and presentation of endogenous peptide antigen via MHC class I	6/773	15/12910	HLA-F/HLA-E/HLA-B/TAP2/TAP1/B2M	6	773	15	12910	0.000141741	10.5368	3.0776	33.2353	0.00797375	ODC	Up	ODC_Up
ODC_1	BP	GO:0045824	negative regulation of innate immune response	11/773	50/12910	DCST1/IFI16/CR1/SERPINB9/HLA-F/HLA-E/HLA-B/KLRD1/LGALS9/RPS19/SAMHD1	11	773	50	12910	0.000143484	4.47706	2.05952	8.95724	0.00804609	ODC	Up	ODC_Up
ODC_1	BP	GO:2000117	negative regulation of cysteine-type endopeptidase activity	12/773	59/12910	IFI16/SIAH2/CAST/SERPINB9/VEGFA/DNAJB6/CARD18/CRYAB/PCID2/GAS6/NGFR/CDKN2D	12	773	59	12910	0.000160834	4.0557	1.94976	7.80617	0.00885198	ODC	Up	ODC_Up
ODC_1	BP	GO:0042119	neutrophil activation	42/773	391/12910	SLC2A5/FCGR2A/CHIT1/CR1/TNFAIP6/IDH1/CD47/TICAM2/DIAPH1/TUBB/HLA-B/HSP90AB1/EEF1A1/PSMC2/MGAM/SDCBP/FABP5/STOM/SPTAN1/TUBB4B/VCL/CTSD/CD59/SLC2A3/CD63/RHOF/SERPINA3/SNAP23/B2M/PLEKHO2/PKM/MVP/ALDOC/VAT1/RAB31/CNN2/STXBP2/RAB3A/GMFG/PYGB/PDXK/NFAM1	42	773	391	12910	0.000164367	1.94054	1.36209	2.70438	0.00902549	ODC	Up	ODC_Up
ODC_1	BP	GO:0043299	leukocyte degranulation	44/773	420/12910	SLC2A5/FCGR2A/CHIT1/CR1/TNFAIP6/IDH1/CD47/TICAM2/DIAPH1/HLA-F/TUBB/HLA-B/HSP90AB1/EEF1A1/PSMC2/MGAM/SDCBP/FABP5/STOM/SPTAN1/TUBB4B/VCL/CTSD/CD59/SLC2A3/CD63/RHOF/SERPINA3/SNAP23/B2M/PLEKHO2/PKM/MVP/LGALS9/ALDOC/VAT1/RAB31/CNN2/STXBP2/RAB3A/GMFG/PYGB/PDXK/NFAM1	44	773	420	12910	0.000203557	1.88785	1.33676	2.61068	0.010742	ODC	Up	ODC_Up
ODC_1	BP	GO:0036230	granulocyte activation	42/773	395/12910	SLC2A5/FCGR2A/CHIT1/CR1/TNFAIP6/IDH1/CD47/TICAM2/DIAPH1/TUBB/HLA-B/HSP90AB1/EEF1A1/PSMC2/MGAM/SDCBP/FABP5/STOM/SPTAN1/TUBB4B/VCL/CTSD/CD59/SLC2A3/CD63/RHOF/SERPINA3/SNAP23/B2M/PLEKHO2/PKM/MVP/ALDOC/VAT1/RAB31/CNN2/STXBP2/RAB3A/GMFG/PYGB/PDXK/NFAM1	42	773	395	12910	0.000205181	1.91791	1.3465	2.67221	0.0108124	ODC	Up	ODC_Up
ODC_1	BP	GO:0045088	regulation of innate immune response	29/773	239/12910	DCST1/IFI16/RNASEL/CR1/STAT1/PARP9/MUC13/HMGB2/POLR3G/IRF1/SERPINB9/HLA-F/HLA-E/HLA-B/PSMB8/PSMB9/HSP90AB1/IFNGR1/PSMC2/IRF7/BIRC3/KLRD1/PSME1/PLCG2/LGALS9/SOCS3/RPS19/RELB/SAMHD1	29	773	239	12910	0.000223716	2.21356	1.43662	3.30083	0.0115406	ODC	Up	ODC_Up
ODC_1	BP	GO:0002262	myeloid cell homeostasis	18/773	119/12910	STAT1/ALAS1/HCLS1/BCL6/SLC7A11/HMGB2/HSPA9/RPS14/VEGFA/DMTN/B2M/STAT3/JMJD6/DNASE2/CEBPG/ZFP36/RPS19/SOD1	18	773	119	12910	0.0002439	2.84073	1.60968	4.75143	0.0123913	ODC	Up	ODC_Up
ODC_1	BP	GO:0034101	erythrocyte homeostasis	16/773	99/12910	STAT1/ALAS1/HCLS1/BCL6/HMGB2/HSPA9/RPS14/VEGFA/DMTN/B2M/STAT3/JMJD6/DNASE2/CEBPG/ZFP36/RPS19	16	773	99	12910	0.000246175	3.06912	1.66846	5.31549	0.0124678	ODC	Up	ODC_Up
ODC_1	BP	GO:0019218	regulation of steroid metabolic process	15/773	90/12910	HMGCR/STARD4/EGR1/CYP51A1/FDFT1/EPHX2/TTC39B/IDI1/DKK3/DHCR7/GNB3/MVK/MVD/FASN/SOD1	15	773	90	12910	0.000269973	3.1821	1.68888	5.62212	0.0134285	ODC	Up	ODC_Up
ODC_1	BP	GO:0019216	regulation of lipid metabolic process	35/773	314/12910	MFSD2A/FHL2/PDK1/IDH1/ALAS1/P2RY12/HMGCR/STARD4/EGR1/ELOVL5/ME1/TIAM2/CYP51A1/FDFT1/EPHX2/FABP5/PDP1/TTC39B/PLIN2/GOLM1/IDI1/SORBS1/DKK3/CPT1A/DHCR7/GNB3/TXNRD1/MVK/SERPINA3/MVD/FASN/LDLR/TGFB1/HELZ2/SOD1	35	773	314	12910	0.000282058	2.01552	1.36502	2.89703	0.0139117	ODC	Up	ODC_Up
ODC_1	BP	GO:0001911	negative regulation of leukocyte mediated cytotoxicity	6/773	17/12910	SERPINB9/HLA-F/HLA-E/HLA-B/KLRD1/LGALS9	6	773	17	12910	0.000316039	8.62096	2.61025	25.5079	0.0151906	ODC	Up	ODC_Up
ODC_1	BP	GO:0002483	antigen processing and presentation of endogenous peptide antigen	6/773	17/12910	HLA-F/HLA-E/HLA-B/TAP2/TAP1/B2M	6	773	17	12910	0.000316039	8.62096	2.61025	25.5079	0.0151906	ODC	Up	ODC_Up
ODC_1	BP	GO:0002250	adaptive immune response	32/773	280/12910	ZC3H12A/IL6R/SEMA4A/CR2/CR1/HSPD1/RFTN1/NFKBIZ/BTLA/BCL6/IL6ST/IRF1/HLA-F/HLA-E/HLA-B/C2/HLA-DQB1/HLA-DOB/TAP2/TAP1/CLU/CD274/NFKB2/IRF7/CD6/UNC93B1/KLRD1/B2M/STAT3/SKAP1/TGFB1/RELB	32	773	280	12910	0.000325706	2.0701	1.37521	3.02517	0.0155702	ODC	Up	ODC_Up
ODC_1	BP	GO:0031347	regulation of defense response	47/773	469/12910	C1QTNF12/ZC3H12A/DCST1/IFI16/RNASEL/CR1/TNFAIP6/STAT1/FANCD2/NFKBIZ/CD47/PARP9/DTX3L/MUC13/BCL6/HMGB2/OSMR/IL6ST/POLR3G/IRF1/SERPINB9/HLA-F/HLA-E/HLA-B/PSMB8/PSMB9/HSP90AB1/IFNGR1/SERPINE1/PSMC2/ZYX/IRF7/NEAT1/BIRC3/KLRD1/MVK/PSME1/NFKBIA/SEMA7A/PLCG2/LGALS9/SOCS3/LDLR/RPS19/RELB/SAMHD1/SOD1	47	773	469	12910	0.000348326	1.79704	1.28806	2.45866	0.0163555	ODC	Up	ODC_Up
ODC_1	BP	GO:0006735	NADH regeneration	7/773	24/12910	ENO1/HK2/PFKP/HK1/ENO2/PKM/ALDOC	7	773	24	12910	0.00037823	6.51309	2.27625	16.5795	0.0173585	ODC	Up	ODC_Up
ODC_1	BP	GO:0061621	canonical glycolysis	7/773	24/12910	ENO1/HK2/PFKP/HK1/ENO2/PKM/ALDOC	7	773	24	12910	0.00037823	6.51309	2.27625	16.5795	0.0173585	ODC	Up	ODC_Up
ODC_1	BP	GO:0061718	glucose catabolic process to pyruvate	7/773	24/12910	ENO1/HK2/PFKP/HK1/ENO2/PKM/ALDOC	7	773	24	12910	0.00037823	6.51309	2.27625	16.5795	0.0173585	ODC	Up	ODC_Up
ODC_1	BP	GO:0002475	antigen processing and presentation via MHC class Ib	4/773	7/12910	HLA-F/HLA-E/TAP2/B2M	4	773	7	12910	0.000385838	21.0158	3.54994	144.151	0.0176302	ODC	Up	ODC_Up
ODC_1	BP	GO:0002480	antigen processing and presentation of exogenous peptide antigen via MHC class I, TAP-independent	4/773	7/12910	HLA-F/HLA-E/HLA-B/B2M	4	773	7	12910	0.000385838	21.0158	3.54994	144.151	0.0176302	ODC	Up	ODC_Up
ODC_1	BP	GO:0038066	p38MAPK cascade	9/773	39/12910	ZC3H12A/DUSP1/VEGFA/GADD45G/PER1/MAP2K3/LGALS9/GADD45B/ZFP36	9	773	39	12910	0.000393163	4.75294	1.97764	10.3148	0.017873	ODC	Up	ODC_Up
ODC_1	BP	GO:0022409	positive regulation of cell-cell adhesion	25/773	201/12910	PTPRU/SELP/CR1/HSPD1/NFKBIZ/CD47/BTLA/BCL6/IL6ST/HLA-E/AFDN/DMTN/CD274/MAP3K8/NODAL/VSIR/CD6/CCDC88B/ZBTB16/SLC7A1/PIEZO1/LGALS9/SKAP1/TNFSF9/XBP1	25	773	201	12910	0.000408007	2.27129	1.42144	3.49143	0.0184169	ODC	Up	ODC_Up
ODC_1	BP	GO:0006954	inflammatory response	47/773	474/12910	C1QTNF12/ZC3H12A/IL6R/IFI16/SELP/TNFAIP6/FANCD2/IRAK2/NFKBIZ/CD47/BCL6/HMGB2/OSMR/IL6ST/TICAM2/HLA-E/TPST1/TFR2/SERPINE1/ZYX/LY96/HK1/CHST1/CD6/NEAT1/BIRC3/CARD18/MVK/NFKBIA/FOS/SERPINA3/SNAP23/SEMA7A/CIITA/PER1/MAP2K3/LGALS9/STAT3/TAC4/SOCS3/LDLR/TGFB1/RPS19/RELB/SOD1/APOL2/NFAM1	47	773	474	12910	0.000441539	1.77527	1.27266	2.42849	0.0194921	ODC	Up	ODC_Up
ODC_1	BP	GO:0052548	regulation of endopeptidase activity	32/773	286/12910	EFNA1/IFI16/CR1/HSPD1/PROS1/FAM162A/SIAH2/CAST/SERPINB9/PSMB8/PSMB9/MTCH1/VEGFA/SERPINE1/DNAJB6/NODAL/VSIR/CTSD/BIRC3/CARD18/CRYAB/SERPINE3/PCID2/GAS6/PSME1/SERPINA3/LGALS9/STAT3/NGFR/HMSD/CDKN2D/TBC1D10A	32	773	286	12910	0.000474288	2.02019	1.34272	2.95037	0.0205527	ODC	Up	ODC_Up
ODC_1	BP	GO:0001906	cell killing	15/773	95/12910	GNLY/SERPINB9/HLA-F/HLA-E/TUBB/HLA-B/HSP90AB1/TUBB4B/CD59/KLRD1/B2M/LGALS9/STXBP2/CEBPG/RPS19	15	773	95	12910	0.000492575	2.98202	1.5872	5.24875	0.0212387	ODC	Up	ODC_Up
ODC_1	BP	GO:0061620	glycolytic process through glucose-6-phosphate	7/773	25/12910	ENO1/HK2/PFKP/HK1/ENO2/PKM/ALDOC	7	773	25	12910	0.000498436	6.15081	2.16458	15.4873	0.021373	ODC	Up	ODC_Up
ODC_1	BP	GO:1902532	negative regulation of intracellular signal transduction	42/773	413/12910	ENO1/ZC3H12A/MCL1/EFNA1/RGS2/PHLDA3/ATP2B4/ATF3/FHL2/STAT1/ACKR3/LIMD1/BCL6/UCHL1/PAQR3/UBE2B/DUSP1/HSPB1/RASA4B/RASA4/CLU/DNAJA1/SPAAR/CARD19/DDIT4/DUSP8/FOXM1/DDIT3/DYRK2/DUSP6/TPT1/SPRY2/PER1/MAP2K3/CRYBA1/DUSP3/RNF157/CDKN2D/HOMER3/SPRED3/XBP1/CASTOR1	42	773	413	12910	0.000525479	1.82198	1.28025	2.53631	0.0222241	ODC	Up	ODC_Up
ODC_1	BP	GO:0016125	sterol metabolic process	18/773	127/12910	SOAT1/LBR/HMGCR/CYP51A1/CLN8/FDFT1/EPHX2/TTC39B/IDI1/OSBPL5/DHCR7/GNB3/MVK/MVD/FASN/LDLR/SOD1/APOL2	18	773	127	12910	0.000549138	2.63045	1.49474	4.38385	0.0229776	ODC	Up	ODC_Up
ODC_1	BP	GO:0002275	myeloid cell activation involved in immune response	43/773	427/12910	SLC2A5/FCGR2A/CHIT1/CR1/TNFAIP6/IDH1/CD47/TICAM2/DIAPH1/TUBB/HLA-B/HSP90AB1/EEF1A1/PSMC2/MGAM/SDCBP/FABP5/STOM/SPTAN1/TUBB4B/VCL/CTSD/CD59/SLC2A3/CD63/RHOF/SERPINA3/SNAP23/B2M/PLEKHO2/PKM/MVP/LGALS9/ALDOC/VAT1/RAB31/CNN2/STXBP2/RAB3A/GMFG/PYGB/PDXK/NFAM1	43	773	427	12910	0.000555731	1.80272	1.27228	2.5	0.0231696	ODC	Up	ODC_Up
ODC_1	BP	GO:0045540	regulation of cholesterol biosynthetic process	9/773	41/12910	HMGCR/CYP51A1/FDFT1/IDI1/DHCR7/MVK/MVD/FASN/SOD1	9	773	41	12910	0.000583705	4.45524	1.86343	9.5938	0.0240512	ODC	Up	ODC_Up
ODC_1	BP	GO:0106118	regulation of sterol biosynthetic process	9/773	41/12910	HMGCR/CYP51A1/FDFT1/IDI1/DHCR7/MVK/MVD/FASN/SOD1	9	773	41	12910	0.000583705	4.45524	1.86343	9.5938	0.0240512	ODC	Up	ODC_Up
ODC_1	BP	GO:0019883	antigen processing and presentation of endogenous antigen	6/773	19/12910	HLA-F/HLA-E/HLA-B/TAP2/TAP1/B2M	6	773	19	12910	0.000624913	7.29238	2.26677	20.6307	0.0253342	ODC	Up	ODC_Up
ODC_1	BP	GO:0045600	positive regulation of fat cell differentiation	10/773	50/12910	ZC3H12A/HNRNPU/FRZB/CDS1/NOCT/PIM1/ZBTB16/ZBTB7C/ZFP36/XBP1	10	773	50	12910	0.000644139	3.96322	1.76023	8.1035	0.0259166	ODC	Up	ODC_Up
ODC_1	BP	GO:0018126	protein hydroxylation	7/773	26/12910	PLOD1/P4HA2/P4HA1/P3H3/ERO1A/OGFOD1/JMJD6	7	773	26	12910	0.000647199	5.82668	2.06335	14.5283	0.0259587	ODC	Up	ODC_Up
ODC_1	BP	GO:0061615	glycolytic process through fructose-6-phosphate	7/773	26/12910	ENO1/HK2/PFKP/HK1/ENO2/PKM/ALDOC	7	773	26	12910	0.000647199	5.82668	2.06335	14.5283	0.0259587	ODC	Up	ODC_Up
ODC_1	BP	GO:0002831	regulation of response to biotic stimulus	34/773	316/12910	ZC3H12A/DCST1/IFI16/RNASEL/CR1/STAT1/HSPD1/PARP9/DTX3L/MUC13/HMGB2/POLR3G/IRF1/SERPINB9/HLA-F/HLA-E/HLA-B/PSMB8/PSMB9/HSP90AB1/IFNGR1/PSMC2/LY96/CD274/IRF7/BIRC3/KLRD1/PSME1/PLCG2/LGALS9/SOCS3/RPS19/RELB/SAMHD1	34	773	316	12910	0.000652126	1.93403	1.30304	2.79145	0.0260667	ODC	Up	ODC_Up
ODC_1	BP	GO:0050778	positive regulation of immune response	46/773	471/12910	KHDRBS1/ZC3H12A/IFI16/FCGR2A/CR2/CR1/HSPD1/RFTN1/PROS1/NFKBIZ/CD47/PARP9/MUC13/HMGB2/IL6ST/POLR3G/BTN2A2/HLA-F/HLA-E/HLA-B/C2/HLA-DQB1/PSMB8/PSMB9/HSP90AB1/PSMC2/CLU/CD274/IRF7/CD59/KLRD1/PSME1/B2M/PLCG2/LGALS9/DUSP3/SKAP1/BAIAP2/ACTG1/HMSD/TGFB1/RPS19/KCNN4/RELB/XBP1/NFAM1	46	773	471	12910	0.000701723	1.74358	1.24567	2.39197	0.0273957	ODC	Up	ODC_Up
ODC_1	BP	GO:0030098	lymphocyte differentiation	29/773	256/12910	ZC3H12A/IL6R/SEMA4A/CR2/CR1/FANCD2/NFKBIZ/BCL6/IRF1/EGR1/LFNG/KLF6/VSIR/ZBTB16/LMBR1L/PCID2/GAS6/DLL4/B2M/PLCG2/LGALS9/STAT3/JMJD6/TNFSF9/CEBPG/RELB/SOD1/XBP1/NFAM1	29	773	256	12910	0.000703605	2.04493	1.32944	3.04301	0.0274265	ODC	Up	ODC_Up
ODC_1	BP	GO:0042267	natural killer cell mediated cytotoxicity	9/773	42/12910	SERPINB9/HLA-F/HLA-E/TUBB/HLA-B/TUBB4B/KLRD1/LGALS9/CEBPG	9	773	42	12910	0.000704041	4.31995	1.8112	9.26991	0.0274265	ODC	Up	ODC_Up
ODC_1	BP	GO:0002707	negative regulation of lymphocyte mediated immunity	8/773	34/12910	CR1/BCL6/SERPINB9/HLA-F/HLA-E/HLA-B/KLRD1/LGALS9	8	773	34	12910	0.00071807	4.86975	1.89906	11.1236	0.0278907	ODC	Up	ODC_Up
ODC_1	BP	GO:0050810	regulation of steroid biosynthetic process	12/773	69/12910	HMGCR/STARD4/EGR1/CYP51A1/FDFT1/IDI1/DKK3/DHCR7/MVK/MVD/FASN/SOD1	12	773	69	12910	0.000730848	3.34132	1.62462	6.33183	0.0283038	ODC	Up	ODC_Up
ODC_1	BP	GO:0030099	myeloid cell differentiation	33/773	306/12910	JUN/IFI16/BATF3/LBR/STAT1/ALAS1/HCLS1/BCL6/WDR1/SLC9B2/HMGB2/HSPA9/RPS14/VEGFA/SNX10/DMTN/IRF7/ZBTB16/NFKBIA/FOS/B2M/LRRK1/STAT3/JMJD6/FASN/JUNB/DNASE2/CEBPG/ZFP36/TGFB1/RPS19/RELB/TOB2	33	773	306	12910	0.000747789	1.93788	1.29746	2.81207	0.0286864	ODC	Up	ODC_Up
ODC_1	BP	GO:0032689	negative regulation of interferon-gamma production	7/773	27/12910	ZC3H12A/CR1/CD274/VSIR/DDIT3/GAS6/LGALS9	7	773	27	12910	0.000829093	5.53405	1.97117	13.6796	0.0311272	ODC	Up	ODC_Up
ODC_1	BP	GO:0045104	intermediate filament cytoskeleton organization	7/773	27/12910	NES/DNAJB6/CLN8/NEFM/SYNM/PPL/SOD1	7	773	27	12910	0.000829093	5.53405	1.97117	13.6796	0.0311272	ODC	Up	ODC_Up
ODC_1	BP	GO:0046649	lymphocyte activation	47/773	489/12910	ZC3H12A/PRDX1/IL6R/SEMA4A/CR2/CR1/HSPD1/FANCD2/NFKBIZ/CD47/BTLA/BCL6/IL6ST/IRF1/EGR1/BTN2A2/HLA-F/HLA-E/CDKN1A/LFNG/CD274/KLF6/MAP3K8/VSIR/HELLS/CD6/CCDC88B/ZBTB16/LMBR1L/SLC7A1/PCID2/GAS6/DLL4/B2M/PLCG2/LGALS9/STAT3/DUSP3/JMJD6/TNFSF9/CEBPG/TGFB1/RELB/CDH26/SOD1/XBP1/NFAM1	47	773	489	12910	0.000869254	1.71284	1.22847	2.34173	0.0322755	ODC	Up	ODC_Up
ODC_1	BP	GO:0042110	T cell activation	35/773	334/12910	ZC3H12A/IL6R/SEMA4A/CR1/HSPD1/FANCD2/NFKBIZ/CD47/BTLA/BCL6/IL6ST/IRF1/EGR1/BTN2A2/HLA-E/LFNG/CD274/MAP3K8/VSIR/CD6/CCDC88B/ZBTB16/LMBR1L/SLC7A1/DLL4/B2M/LGALS9/STAT3/DUSP3/JMJD6/TNFSF9/RELB/CDH26/SOD1/XBP1	35	773	334	12910	0.000881102	1.87762	1.27321	2.69474	0.0325023	ODC	Up	ODC_Up
ODC_1	BP	GO:0097190	apoptotic signaling pathway	46/773	477/12910	TP73/ENO1/JUN/GCLM/MCL1/IL6R/IFI16/PHLDA3/ATF3/PDK1/ACKR3/FAM162A/SIAH2/MSX1/HMGB2/TICAM2/CTNNA1/ANXA6/CDKN1A/GFRAL/HSPB1/YWHAG/SERPINE1/BNIP3L/CLU/FGFR1/LY96/DNAJA1/DDIT4/BAG3/BNIP3/DDIT3/DYRK2/TPT1/ERO1A/MNT/NGFR/TMC8/MKNK2/CDKN2D/PLEKHF1/TGFB1/DEDD2/PPP1R15A/SOD1/XBP1	46	773	477	12910	0.000916739	1.71843	1.22794	2.35694	0.0334895	ODC	Up	ODC_Up
ODC_1	BP	GO:0002460	adaptive immune response based on somatic recombination of immune receptors built from immunoglobulin superfamily domains	23/773	189/12910	ZC3H12A/IL6R/SEMA4A/CR2/CR1/HSPD1/RFTN1/NFKBIZ/BCL6/HLA-F/HLA-E/HLA-B/C2/HLA-DQB1/CLU/CD274/NFKB2/IRF7/KLRD1/B2M/STAT3/TGFB1/RELB	23	773	189	12910	0.000926809	2.21128	1.35535	3.45736	0.033764	ODC	Up	ODC_Up
ODC_1	BP	GO:0019511	peptidyl-proline hydroxylation	5/773	14/12910	P4HA2/P4HA1/P3H3/ERO1A/OGFOD1	5	773	14	12910	0.000965643	8.77048	2.30308	29.2241	0.0348492	ODC	Up	ODC_Up
ODC_1	BP	GO:0009617	response to bacterium	38/773	374/12910	ZC3H12A/JUN/IFI44/IL6R/SELP/CHIT1/CMPK2/GNLY/IRAK2/OCIAD2/NOCT/LRAT/HMGB2/TICAM2/SERPINB9/HLA-E/HLA-B/FKBP5/SLC17A5/SERPINE1/ADAM9/LY96/CD274/NFKB2/BNIP3/CD6/NFKBIA/FOS/B2M/PLCG2/LGALS9/BAIAP2/JUND/ZFP36/TGFB1/RPS19/XBP1/ST13	38	773	374	12910	0.000968869	1.81567	1.25219	2.56827	0.0348748	ODC	Up	ODC_Up
ODC_1	BP	GO:0002228	natural killer cell mediated immunity	9/773	44/12910	SERPINB9/HLA-F/HLA-E/TUBB/HLA-B/TUBB4B/KLRD1/LGALS9/CEBPG	9	773	44	12910	0.00100545	4.07265	1.7151	8.6815	0.035838	ODC	Up	ODC_Up
ODC_1	BP	GO:0030857	negative regulation of epithelial cell differentiation	7/773	28/12910	FRZB/STAT1/VEGFA/NODAL/SPRY2/SPRED3/ID1	7	773	28	12910	0.00104905	5.27088	1.88687	12.9199	0.0369681	ODC	Up	ODC_Up
ODC_1	BP	GO:0045103	intermediate filament-based process	7/773	28/12910	NES/DNAJB6/CLN8/NEFM/SYNM/PPL/SOD1	7	773	28	12910	0.00104905	5.27088	1.88687	12.9199	0.0369681	ODC	Up	ODC_Up
ODC_1	BP	GO:0030217	T cell differentiation	22/773	180/12910	ZC3H12A/IL6R/SEMA4A/CR1/FANCD2/NFKBIZ/BCL6/IRF1/EGR1/LFNG/VSIR/ZBTB16/LMBR1L/DLL4/B2M/LGALS9/STAT3/JMJD6/TNFSF9/RELB/SOD1/XBP1	22	773	180	12910	0.00111964	2.22074	1.34485	3.50701	0.0387829	ODC	Up	ODC_Up
ODC_1	BP	GO:0045589	regulation of regulatory T cell differentiation	6/773	21/12910	CR1/FANCD2/BCL6/IRF1/VSIR/LGALS9	6	773	21	12910	0.00112756	6.31982	2.00317	17.2907	0.0389294	ODC	Up	ODC_Up
ODC_1	BP	GO:0019674	NAD metabolic process	9/773	45/12910	ENO1/HK2/PFKP/HK1/LDHA/ENO2/PKM/NQO1/ALDOC	9	773	45	12910	0.00119122	3.95935	1.67075	8.41583	0.0406753	ODC	Up	ODC_Up
ODC_1	BP	GO:0071229	cellular response to acid chemical	10/773	54/12910	GCLM/PDGFC/GLRA1/VEGFA/RRAGD/SPAAR/NSMF/XBP1/CASTOR1/PNPLA3	10	773	54	12910	0.00120857	3.60147	1.60963	7.29893	0.0411084	ODC	Up	ODC_Up
ODC_1	BP	GO:0051409	response to nitrosative stress	4/773	9/12910	GCLM/DNAJA1/DDIT3/DUSP6	4	773	9	12910	0.00126065	12.6144	2.49792	58.7727	0.0423734	ODC	Up	ODC_Up
ODC_1	BP	GO:0033135	regulation of peptidyl-serine phosphorylation	15/773	105/12910	DOCK7/ATP2B4/HCLS1/PAQR3/VEGFA/HSP90AB1/DMTN/TXN/SH2D3C/DDIT4/INPP5F/SPRY2/GAS6/TERF2IP/TGFB1	15	773	105	12910	0.00142551	2.64845	1.41648	4.63289	0.0467123	ODC	Up	ODC_Up
ODC_1	BP	GO:0045066	regulatory T cell differentiation	6/773	22/12910	CR1/FANCD2/BCL6/IRF1/VSIR/LGALS9	6	773	22	12910	0.00147274	5.92443	1.89314	15.9917	0.048052	ODC	Up	ODC_Up
ODC_1	BP	GO:0035710	CD4-positive, alpha-beta T cell activation	11/773	65/12910	ZC3H12A/IL6R/SEMA4A/NFKBIZ/BCL6/CD274/VSIR/LGALS9/STAT3/RELB/CDH26	11	773	65	12910	0.00151598	3.22962	1.5163	6.2796	0.0491289	ODC	Up	ODC_Up
ODC_1	BP	GO:0010565	regulation of cellular ketone metabolic process	19/773	150/12910	MFSD2A/ATP2B4/PDK1/SLC7A11/STARD4/EGR1/PSMB8/PSMB9/ELOVL5/PSMC2/FABP5/PDP1/AZIN1/DKK3/CPT1A/PSME1/NQO1/OAZ1/ATCAY	19	773	150	12910	0.00156204	2.30924	1.33955	3.77768	0.0503438	ODC	Up	ODC_Up
ODC_1	BP	GO:0002704	negative regulation of leukocyte mediated immunity	8/773	38/12910	CR1/BCL6/SERPINB9/HLA-F/HLA-E/HLA-B/KLRD1/LGALS9	8	773	38	12910	0.00156434	4.21955	1.66559	9.46032	0.0503562	ODC	Up	ODC_Up
ODC_1	BP	GO:0006734	NADH metabolic process	8/773	38/12910	ENO1/HK2/PFKP/HK1/ENO2/PKM/NQO1/ALDOC	8	773	38	12910	0.00156434	4.21955	1.66559	9.46032	0.0503562	ODC	Up	ODC_Up
ODC_1	BP	GO:0052547	regulation of peptidase activity	32/773	307/12910	EFNA1/IFI16/CR1/HSPD1/PROS1/FAM162A/SIAH2/CAST/SERPINB9/PSMB8/PSMB9/MTCH1/VEGFA/SERPINE1/DNAJB6/NODAL/VSIR/CTSD/BIRC3/CARD18/CRYAB/SERPINE3/PCID2/GAS6/PSME1/SERPINA3/LGALS9/STAT3/NGFR/HMSD/CDKN2D/TBC1D10A	32	773	307	12910	0.00156962	1.86273	1.2399	2.71544	0.0504647	ODC	Up	ODC_Up
ODC_1	BP	GO:0006007	glucose catabolic process	7/773	30/12910	ENO1/HK2/PFKP/HK1/ENO2/PKM/ALDOC	7	773	30	12910	0.0016246	4.81244	1.73824	11.6265	0.0517773	ODC	Up	ODC_Up
ODC_1	BP	GO:1902895	positive regulation of pri-miRNA transcription by RNA polymerase II	7/773	30/12910	JUN/EGR1/FOSL1/FOS/STAT3/NGFR/TGFB1	7	773	30	12910	0.0016246	4.81244	1.73824	11.6265	0.0517773	ODC	Up	ODC_Up
ODC_1	BP	GO:0009991	response to extracellular stimulus	36/773	359/12910	ZC3H12A/BMP8A/MFSD2A/JUN/GCLM/ENSA/IFI16/ATF3/NOCT/LRAT/STC2/C2/CDKN1A/PIM1/GFRAL/RRAGD/ASNS/BNIP3/LDHA/FOSL1/CPT1A/DDIT3/GAS6/SLC10A1/FOS/ALDH1A2/PKM/NQO1/TRIM25/BRIP1/CDKN2D/LDLR/ZFP36/RPS19/SOD1/XBP1	36	773	359	12910	0.0016407	1.7865	1.21939	2.54909	0.0520844	ODC	Up	ODC_Up
ODC_1	BP	GO:0002479	antigen processing and presentation of exogenous peptide antigen via MHC class I, TAP-dependent	11/773	66/12910	HLA-F/HLA-E/HLA-B/TAP2/PSMB8/PSMB9/TAP1/PSMC2/PSME1/SNAP23/B2M	11	773	66	12910	0.00172294	3.17065	1.49011	6.15665	0.0539173	ODC	Up	ODC_Up
ODC_1	BP	GO:0045598	regulation of fat cell differentiation	14/773	97/12910	ZC3H12A/HNRNPU/FRZB/CDS1/NOCT/PIM1/ZBTB16/GNB3/DDIT3/JDP2/ZBTB7C/ZFP36/TGFB1/XBP1	14	773	97	12910	0.00183713	2.67834	1.39682	4.77907	0.0565519	ODC	Up	ODC_Up
ODC_1	BP	GO:0051272	positive regulation of cellular component movement	41/773	427/12910	ZC3H12A/DOCK7/IL6R/SEMA4A/DDR2/SELP/TNFAIP6/ACKR3/MYLK/P2RY12/BCL6/PDGFC/TUBB2B/VEGFA/HSPB1/SERPINE1/LAMB1/DMTN/FGFR1/ADAM9/SDCBP/CD274/NSMF/VSIR/SPRY2/GAS6/PGF/SEMA7A/SEMA4B/PLCG2/MAP2K3/LGALS9/STAT5A/STAT3/TAC4/ACTG1/TGFB1/RPS19/RRAS/CASS4/XBP1	41	773	427	12910	0.00185079	1.70505	1.19396	2.37984	0.0567317	ODC	Up	ODC_Up
ODC_1	BP	GO:0006695	cholesterol biosynthetic process	10/773	57/12910	LBR/HMGCR/CYP51A1/FDFT1/IDI1/DHCR7/MVK/MVD/FASN/SOD1	10	773	57	12910	0.00185476	3.37079	1.51266	6.79303	0.0567317	ODC	Up	ODC_Up
ODC_1	BP	GO:0032922	circadian regulation of gene expression	10/773	57/12910	CIART/HNRNPU/PER2/NOCT/EGR1/NAMPT/PER1/NGFR/RELB/ID1	10	773	57	12910	0.00185476	3.37079	1.51266	6.79303	0.0567317	ODC	Up	ODC_Up
ODC_1	BP	GO:1902653	secondary alcohol biosynthetic process	10/773	57/12910	LBR/HMGCR/CYP51A1/FDFT1/IDI1/DHCR7/MVK/MVD/FASN/SOD1	10	773	57	12910	0.00185476	3.37079	1.51266	6.79303	0.0567317	ODC	Up	ODC_Up
ODC_1	BP	GO:0010951	negative regulation of endopeptidase activity	18/773	141/12910	IFI16/CR1/PROS1/SIAH2/CAST/SERPINB9/VEGFA/SERPINE1/DNAJB6/CARD18/CRYAB/SERPINE3/PCID2/GAS6/SERPINA3/NGFR/HMSD/CDKN2D	18	773	141	12910	0.00187821	2.32845	1.32829	3.86125	0.0573495	ODC	Up	ODC_Up
ODC_1	BP	GO:1903555	regulation of tumor necrosis factor superfamily cytokine production	15/773	108/12910	ZC3H12A/CD47/HLA-E/IFNGR1/HSPB1/CLU/LY96/CD274/VSIR/FRMD8/GAS6/MC1R/LGALS9/STAT3/ZFP36	15	773	108	12910	0.00189927	2.56246	1.37217	4.4745	0.0578254	ODC	Up	ODC_Up
ODC_1	BP	GO:0006030	chitin metabolic process	3/773	5/12910	CTBS/OVGP1/CHIT1	3	773	5	12910	0.00195198	23.6197	2.70188	281.927	0.0589209	ODC	Up	ODC_Up
ODC_1	BP	GO:0006032	chitin catabolic process	3/773	5/12910	CTBS/OVGP1/CHIT1	3	773	5	12910	0.00195198	23.6197	2.70188	281.927	0.0589209	ODC	Up	ODC_Up
ODC_1	BP	GO:0009240	isopentenyl diphosphate biosynthetic process	3/773	5/12910	IDI1/MVK/MVD	3	773	5	12910	0.00195198	23.6197	2.70188	281.927	0.0589209	ODC	Up	ODC_Up
ODC_1	BP	GO:0046490	isopentenyl diphosphate metabolic process	3/773	5/12910	IDI1/MVK/MVD	3	773	5	12910	0.00195198	23.6197	2.70188	281.927	0.0589209	ODC	Up	ODC_Up
ODC_1	BP	GO:0097240	chromosome attachment to the nuclear envelope	3/773	5/12910	LMNA/MAJIN/RAD21L1	3	773	5	12910	0.00195198	23.6197	2.70188	281.927	0.0589209	ODC	Up	ODC_Up
ODC_1	BP	GO:1902949	positive regulation of tau-protein kinase activity	3/773	5/12910	EGR1/HSP90AB1/CLU	3	773	5	12910	0.00195198	23.6197	2.70188	281.927	0.0589209	ODC	Up	ODC_Up
ODC_1	BP	GO:2000562	negative regulation of CD4-positive, alpha-beta T cell proliferation	3/773	5/12910	CD274/VSIR/LGALS9	3	773	5	12910	0.00195198	23.6197	2.70188	281.927	0.0589209	ODC	Up	ODC_Up
ODC_1	BP	GO:0045861	negative regulation of proteolysis	24/773	212/12910	EFNA1/IFI16/CR1/PROS1/SIAH2/CAST/SERPINB9/VEGFA/HSP90AB1/SERPINE1/DNAJB6/CLN8/SDCBP/CARD18/CRYAB/SERPINE3/PCID2/GAS6/SERPINA3/MAP1A/NGFR/HMSD/SGTA/CDKN2D	24	773	212	12910	0.00197812	2.03644	1.26465	3.14724	0.0595106	ODC	Up	ODC_Up
ODC_1	BP	GO:1902105	regulation of leukocyte differentiation	23/773	200/12910	ZC3H12A/JUN/CR1/FANCD2/NFKBIZ/HCLS1/BCL6/SLC9B2/IRF1/HLA-B/VSIR/IRF7/ZBTB16/PCID2/GAS6/FOS/LGALS9/TNFSF9/TGFB1/SOD1/XBP1/TOB2/NFAM1	23	773	200	12910	0.00198114	2.07201	1.27203	3.23357	0.0595289	ODC	Up	ODC_Up
ODC_1	BP	GO:0045591	positive regulation of regulatory T cell differentiation	4/773	10/12910	CR1/BCL6/VSIR/LGALS9	4	773	10	12910	0.00200197	10.512	2.17706	44.432	0.0599842	ODC	Up	ODC_Up
ODC_1	BP	GO:0006521	regulation of cellular amino acid metabolic process	10/773	58/12910	ATP2B4/SLC7A11/PSMB8/PSMB9/PSMC2/AZIN1/PSME1/NQO1/OAZ1/ATCAY	10	773	58	12910	0.00212353	3.30031	1.48287	6.63945	0.0624224	ODC	Up	ODC_Up
ODC_1	BP	GO:0043090	amino acid import	8/773	40/12910	RGS2/PER2/SLC6A6/SLC7A11/CLN8/SFXN3/SLC7A1/SLC7A5	8	773	40	12910	0.00221303	3.95549	1.56912	8.80216	0.0639854	ODC	Up	ODC_Up
ODC_1	BP	GO:0043392	negative regulation of DNA binding	8/773	40/12910	JUN/IFI16/PER2/MSX1/MDFI/DDIT3/NFKBIA/ID1	8	773	40	12910	0.00221303	3.95549	1.56912	8.80216	0.0639854	ODC	Up	ODC_Up
ODC_1	BP	GO:0046631	alpha-beta T cell activation	14/773	99/12910	ZC3H12A/IL6R/SEMA4A/NFKBIZ/BCL6/IRF1/HLA-E/CD274/VSIR/ZBTB16/LGALS9/STAT3/RELB/CDH26	14	773	99	12910	0.00223565	2.61497	1.36506	4.66018	0.064498	ODC	Up	ODC_Up
ODC_1	BP	GO:0071706	tumor necrosis factor superfamily cytokine production	15/773	110/12910	ZC3H12A/CD47/HLA-E/IFNGR1/HSPB1/CLU/LY96/CD274/VSIR/FRMD8/GAS6/MC1R/LGALS9/STAT3/ZFP36	15	773	110	12910	0.00228284	2.50812	1.34411	4.37556	0.0655288	ODC	Up	ODC_Up
ODC_1	BP	GO:0051101	regulation of DNA binding	13/773	89/12910	JUN/IFI16/PER2/MSX1/HMGB2/MDFI/TXN/DDIT3/NFKBIA/ZBTB7C/CEBPG/TGFB1/ID1	13	773	89	12910	0.00236551	2.71402	1.37592	4.95193	0.0674707	ODC	Up	ODC_Up
ODC_1	BP	GO:2000116	regulation of cysteine-type endopeptidase activity	21/773	179/12910	IFI16/HSPD1/FAM162A/SIAH2/CAST/SERPINB9/PSMB9/MTCH1/VEGFA/DNAJB6/NODAL/CTSD/BIRC3/CARD18/CRYAB/PCID2/GAS6/LGALS9/NGFR/CDKN2D/TBC1D10A	21	773	179	12910	0.00239069	2.11699	1.26724	3.37336	0.0679307	ODC	Up	ODC_Up
ODC_1	BP	GO:0050777	negative regulation of immune response	14/773	100/12910	ZC3H12A/DCST1/IFI16/CR1/BCL6/SERPINB9/HLA-F/HLA-E/HLA-B/CD59/KLRD1/LGALS9/RPS19/SAMHD1	14	773	100	12910	0.0024602	2.58438	1.34971	4.60201	0.0692368	ODC	Up	ODC_Up
ODC_1	BP	GO:0032649	regulation of interferon-gamma production	11/773	69/12910	ZC3H12A/CR1/HSPD1/CD47/CD274/VSIR/DDIT3/GAS6/SLC7A5/LGALS9/CEBPG	11	773	69	12910	0.00248585	3.00593	1.41656	5.81412	0.0696988	ODC	Up	ODC_Up
ODC_1	BP	GO:0060538	skeletal muscle organ development	15/773	111/12910	BTG2/ATF3/FXR1/EGR1/BVES/BIN3/TLL2/CDON/FOS/HLF/MYOM1/HMG20B/TGFB1/GPCPD1/MAFF	15	773	111	12910	0.00249748	2.4818	1.3305	4.32703	0.0698396	ODC	Up	ODC_Up
ODC_1	BP	GO:0060117	auditory receptor cell development	5/773	17/12910	SLC4A7/TMC1/PDZD7/STRC/SOD1	5	773	17	12910	0.00256832	6.57616	1.8102	20.1134	0.0714424	ODC	Up	ODC_Up
ODC_1	BP	GO:0060965	negative regulation of gene silencing by miRNA	5/773	17/12910	ZC3H12A/POU5F1/NEAT1/STAT3/TGFB1	5	773	17	12910	0.00256832	6.57616	1.8102	20.1134	0.0714424	ODC	Up	ODC_Up
ODC_1	BP	GO:0035924	cellular response to vascular endothelial growth factor stimulus	9/773	50/12910	ATP2B4/VEGFA/HSPB1/NR4A1/CD63/SPRY2/PGF/DLL4/MAP2K3	9	773	50	12910	0.00257761	3.47482	1.47935	7.29233	0.0715878	ODC	Up	ODC_Up
ODC_1	BP	GO:0071230	cellular response to amino acid stimulus	9/773	50/12910	GCLM/PDGFC/GLRA1/RRAGD/SPAAR/NSMF/XBP1/CASTOR1/PNPLA3	9	773	50	12910	0.00257761	3.47482	1.47935	7.29233	0.0715878	ODC	Up	ODC_Up
ODC_1	BP	GO:1902893	regulation of pri-miRNA transcription by RNA polymerase II	8/773	41/12910	JUN/EGR1/POU5F1/FOSL1/FOS/STAT3/NGFR/TGFB1	8	773	41	12910	0.00260802	3.83461	1.52503	8.50498	0.0722803	ODC	Up	ODC_Up
ODC_1	BP	GO:1902107	positive regulation of leukocyte differentiation	15/773	112/12910	JUN/CR1/NFKBIZ/HCLS1/BCL6/SLC9B2/VSIR/ZBTB16/PCID2/GAS6/FOS/LGALS9/TNFSF9/TGFB1/XBP1	15	773	112	12910	0.00272855	2.45602	1.31714	4.28047	0.0744104	ODC	Up	ODC_Up
ODC_1	BP	GO:1903708	positive regulation of hemopoiesis	15/773	112/12910	JUN/CR1/NFKBIZ/HCLS1/BCL6/SLC9B2/VSIR/ZBTB16/PCID2/GAS6/FOS/LGALS9/TNFSF9/TGFB1/XBP1	15	773	112	12910	0.00272855	2.45602	1.31714	4.28047	0.0744104	ODC	Up	ODC_Up
ODC_1	BP	GO:0043407	negative regulation of MAP kinase activity	10/773	60/12910	RGS2/UCHL1/PAQR3/DUSP1/DNAJA1/DUSP8/DUSP6/SPRY2/DUSP3/SPRED3	10	773	60	12910	0.00275492	3.1678	1.42656	6.35176	0.0750108	ODC	Up	ODC_Up
ODC_1	BP	GO:0040017	positive regulation of locomotion	40/773	424/12910	ZC3H12A/DOCK7/IL6R/SEMA4A/DDR2/SELP/TNFAIP6/ACKR3/MYLK/P2RY12/PDGFC/VEGFA/BVES/HSPB1/SERPINE1/LAMB1/DMTN/FGFR1/ADAM9/SDCBP/CD274/NSMF/VSIR/STX3/SPRY2/GAS6/PGF/SEMA7A/SEMA4B/PLCG2/MAP2K3/LGALS9/STAT5A/STAT3/TAC4/ACTG1/TGFB1/RRAS/CASS4/XBP1	40	773	424	12910	0.00287006	1.67013	1.16452	2.33946	0.0766854	ODC	Up	ODC_Up
ODC_1	BP	GO:0002698	negative regulation of immune effector process	13/773	91/12910	ZC3H12A/CR1/CD47/BCL6/SERPINB9/HLA-F/HLA-E/HLA-B/CD59/KLRD1/LGALS9/TGFB1/RPS19	13	773	91	12910	0.00289061	2.64412	1.34183	4.81644	0.0770402	ODC	Up	ODC_Up
ODC_1	BP	GO:1903039	positive regulation of leukocyte cell-cell adhesion	20/773	170/12910	SELP/CR1/HSPD1/NFKBIZ/CD47/BTLA/BCL6/IL6ST/HLA-E/CD274/MAP3K8/VSIR/CD6/CCDC88B/ZBTB16/SLC7A1/LGALS9/SKAP1/TNFSF9/XBP1	20	773	170	12910	0.00290226	2.12234	1.25285	3.41961	0.0773117	ODC	Up	ODC_Up
ODC_1	BP	GO:0050873	brown fat cell differentiation	7/773	33/12910	RGS2/HNRNPU/PIM1/ARL4A/BNIP3/ERO1A/ZNF516	7	773	33	12910	0.0029154	4.25594	1.5545	10.1104	0.0775053	ODC	Up	ODC_Up
ODC_1	BP	GO:0010466	negative regulation of peptidase activity	18/773	147/12910	IFI16/CR1/PROS1/SIAH2/CAST/SERPINB9/VEGFA/SERPINE1/DNAJB6/CARD18/CRYAB/SERPINE3/PCID2/GAS6/SERPINA3/NGFR/HMSD/CDKN2D	18	773	147	12910	0.00298531	2.21901	1.26771	3.67279	0.0783479	ODC	Up	ODC_Up
ODC_1	BP	GO:1903706	regulation of hemopoiesis	30/773	294/12910	ZC3H12A/JUN/CR1/STAT1/FANCD2/NFKBIZ/HCLS1/BCL6/SLC9B2/HMGB2/IRF1/HSPA9/HLA-B/VSIR/IRF7/ZBTB16/PCID2/GAS6/NFKBIA/FOS/B2M/LGALS9/STAT3/TNFSF9/ZFP36/TGFB1/SOD1/XBP1/TOB2/NFAM1	30	773	294	12910	0.00298566	1.81573	1.19235	2.67712	0.0783479	ODC	Up	ODC_Up
ODC_1	BP	GO:0060537	muscle tissue development	28/773	269/12910	TP73/CACYBP/RGS2/BTG2/ATF3/HNRNPU/FHL2/MYLK/EGR1/PIM1/VEGFA/BVES/BIN3/ZFAND5/TLL2/CDON/FOS/DLL4/ALDH1A2/ALPK3/NDRG4/MAP2K4/HLF/MYOM1/HMG20B/TGFB1/GPCPD1/MAFF	28	773	269	12910	0.0030538	1.85516	1.19868	2.7726	0.079819	ODC	Up	ODC_Up
ODC_1	BP	GO:0061614	pri-miRNA transcription by RNA polymerase II	8/773	42/12910	JUN/EGR1/POU5F1/FOSL1/FOS/STAT3/NGFR/TGFB1	8	773	42	12910	0.00305602	3.72176	1.48321	8.22933	0.0798374	ODC	Up	ODC_Up
ODC_1	BP	GO:0048525	negative regulation of viral process	10/773	61/12910	IFI16/RNASEL/STAT1/ZC3HAV1/ISG20/CIITA/TRIM25/BTBD17/ZFP36/APOBEC3H	10	773	61	12910	0.00312247	3.10544	1.40002	6.21643	0.0809728	ODC	Up	ODC_Up
ODC_1	BP	GO:0001909	leukocyte mediated cytotoxicity	11/773	71/12910	SERPINB9/HLA-F/HLA-E/TUBB/HLA-B/TUBB4B/KLRD1/B2M/LGALS9/STXBP2/CEBPG	11	773	71	12910	0.00313141	2.90527	1.37139	5.60687	0.0810852	ODC	Up	ODC_Up
ODC_1	BP	GO:0042590	antigen processing and presentation of exogenous peptide antigen via MHC class I	11/773	71/12910	HLA-F/HLA-E/HLA-B/TAP2/PSMB8/PSMB9/TAP1/PSMC2/PSME1/SNAP23/B2M	11	773	71	12910	0.00313141	2.90527	1.37139	5.60687	0.0810852	ODC	Up	ODC_Up
ODC_1	BP	GO:0002819	regulation of adaptive immune response	16/773	125/12910	ZC3H12A/CR1/HSPD1/NFKBIZ/BCL6/IL6ST/IRF1/HLA-F/HLA-E/HLA-B/CD274/IRF7/KLRD1/B2M/SKAP1/TGFB1	16	773	125	12910	0.00319039	2.33211	1.28084	3.9848	0.0820383	ODC	Up	ODC_Up
ODC_1	BP	GO:0071901	negative regulation of protein serine/threonine kinase activity	15/773	114/12910	RGS2/UCHL1/PAQR3/DUSP1/CDKN1A/HSPB1/YWHAG/PKIA/DNAJA1/DUSP8/DUSP6/SPRY2/DUSP3/CDKN2D/SPRED3	15	773	114	12910	0.00324377	2.40585	1.2913	4.18893	0.0827216	ODC	Up	ODC_Up
ODC_1	BP	GO:1901615	organic hydroxy compound metabolic process	40/773	427/12910	SOAT1/LBR/IDH1/PLCD4/PER2/SLC7A11/LRAT/SLC45A2/HMGCR/STARD4/IP6K3/CYP51A1/CLN8/FDFT1/EPHX2/TTC39B/PTGR1/IDI1/OSBPL5/DKK3/LDHA/DHCR7/GNB3/MVK/ALDH2/ALDH1A2/HSD3B7/CDH3/PLCG2/MVD/ALDH3A2/DHRS13/AOC2/FASN/LDLR/SLC5A5/ASIP/SOD1/PDXK/APOL2	40	773	427	12910	0.00324959	1.65676	1.15534	2.32012	0.0828056	ODC	Up	ODC_Up
ODC_1	BP	GO:0034504	protein localization to nucleus	26/773	245/12910	ZC3H12A/LMNA/GLUL/RASSF5/HNRNPU/CCT4/RGPD2/BARD1/HCLS1/PARP9/DTX3L/MSX1/CTNNA1/CDKN1A/HSP90AB1/TCP1/CCT6A/PKIA/TXN/NUP188/BAG3/ZBTB16/NFKBIA/STAT3/NGFR/TGFB1	26	773	245	12910	0.0032525	1.89408	1.20194	2.87382	0.0828399	ODC	Up	ODC_Up
ODC_1	BP	GO:0089718	amino acid import across plasma membrane	7/773	34/12910	RGS2/PER2/SLC6A6/SLC7A11/CLN8/SLC7A1/SLC7A5	7	773	34	12910	0.00348507	4.09813	1.50167	9.68531	0.0867557	ODC	Up	ODC_Up
ODC_1	BP	GO:0045785	positive regulation of cell adhesion	32/773	323/12910	PTPRU/SELP/CR1/HSPD1/FBLN2/NFKBIZ/CD47/BTLA/P2RY12/BCL6/IL6ST/HLA-E/VEGFA/AFDN/DMTN/ADAM9/CD274/MAP3K8/NODAL/VSIR/STX3/CD6/CCDC88B/ZBTB16/SLC7A1/PIEZO1/LGALS9/SKAP1/TNFSF9/RRAS/CASS4/XBP1	32	773	323	12910	0.00349419	1.75787	1.17133	2.55948	0.0869006	ODC	Up	ODC_Up
ODC_1	BP	GO:0032680	regulation of tumor necrosis factor production	14/773	104/12910	ZC3H12A/CD47/HLA-E/IFNGR1/HSPB1/CLU/LY96/VSIR/FRMD8/GAS6/MC1R/LGALS9/STAT3/ZFP36	14	773	104	12910	0.00355215	2.46875	1.29157	4.38644	0.0879364	ODC	Up	ODC_Up
ODC_1	BP	GO:0002449	lymphocyte mediated immunity	20/773	173/12910	CR2/CR1/HSPD1/RFTN1/BCL6/SERPINB9/HLA-F/HLA-E/TUBB/HLA-B/C2/HLA-DQB1/CLU/TUBB4B/IRF7/KLRD1/B2M/LGALS9/CEBPG/TGFB1	20	773	173	12910	0.00355471	2.08023	1.22864	3.3501	0.0879364	ODC	Up	ODC_Up
ODC_1	BP	GO:0036294	cellular response to decreased oxygen levels	20/773	173/12910	ENO1/PLK3/LMNA/PDK1/LIMD1/FAM162A/EGR1/STC2/PSMB8/PSMB9/VEGFA/PSMC2/BNIP3L/NDRG1/BNIP3/UBC/PSME1/ERO1A/EEF2K/BRIP1	20	773	173	12910	0.00355471	2.08023	1.22864	3.3501	0.0879364	ODC	Up	ODC_Up
ODC_1	BP	GO:2000637	positive regulation of gene silencing by miRNA	6/773	26/12910	MYCN/LIMD1/FXR1/STAT3/ZFP36/TGFB1	6	773	26	12910	0.00370264	4.73826	1.55248	12.2787	0.089628	ODC	Up	ODC_Up
ODC_1	BP	GO:0002484	antigen processing and presentation of endogenous peptide antigen via MHC class I via ER pathway	3/773	6/12910	HLA-F/HLA-E/HLA-B	3	773	6	12910	0.00373036	15.7441	2.1059	118.132	0.089628	ODC	Up	ODC_Up
ODC_1	BP	GO:0002486	antigen processing and presentation of endogenous peptide antigen via MHC class I via ER pathway, TAP-independent	3/773	6/12910	HLA-F/HLA-E/HLA-B	3	773	6	12910	0.00373036	15.7441	2.1059	118.132	0.089628	ODC	Up	ODC_Up
ODC_1	BP	GO:0034397	telomere localization	3/773	6/12910	UBE2B/MAJIN/RAD21L1	3	773	6	12910	0.00373036	15.7441	2.1059	118.132	0.089628	ODC	Up	ODC_Up
ODC_1	BP	GO:0038113	interleukin-9-mediated signaling pathway	3/773	6/12910	STAT1/STAT5A/STAT3	3	773	6	12910	0.00373036	15.7441	2.1059	118.132	0.089628	ODC	Up	ODC_Up
ODC_1	BP	GO:0045141	meiotic telomere clustering	3/773	6/12910	UBE2B/MAJIN/RAD21L1	3	773	6	12910	0.00373036	15.7441	2.1059	118.132	0.089628	ODC	Up	ODC_Up
ODC_1	BP	GO:0071104	response to interleukin-9	3/773	6/12910	STAT1/STAT5A/STAT3	3	773	6	12910	0.00373036	15.7441	2.1059	118.132	0.089628	ODC	Up	ODC_Up
ODC_1	BP	GO:0071355	cellular response to interleukin-9	3/773	6/12910	STAT1/STAT5A/STAT3	3	773	6	12910	0.00373036	15.7441	2.1059	118.132	0.089628	ODC	Up	ODC_Up
ODC_1	BP	GO:0090220	chromosome localization to nuclear envelope involved in homologous chromosome segregation	3/773	6/12910	UBE2B/MAJIN/RAD21L1	3	773	6	12910	0.00373036	15.7441	2.1059	118.132	0.089628	ODC	Up	ODC_Up
ODC_1	BP	GO:1900222	negative regulation of amyloid-beta clearance	3/773	6/12910	HMGCR/IFNGR1/CYP51A1	3	773	6	12910	0.00373036	15.7441	2.1059	118.132	0.089628	ODC	Up	ODC_Up
ODC_1	BP	GO:2000371	regulation of DNA topoisomerase (ATP-hydrolyzing) activity	3/773	6/12910	HNRNPU/NCAPH/UHRF1	3	773	6	12910	0.00373036	15.7441	2.1059	118.132	0.089628	ODC	Up	ODC_Up
ODC_1	BP	GO:2000373	positive regulation of DNA topoisomerase (ATP-hydrolyzing) activity	3/773	6/12910	HNRNPU/NCAPH/UHRF1	3	773	6	12910	0.00373036	15.7441	2.1059	118.132	0.089628	ODC	Up	ODC_Up
ODC_1	BP	GO:1900180	regulation of protein localization to nucleus	15/773	116/12910	ZC3H12A/GLUL/RASSF5/CCT4/HCLS1/PARP9/DTX3L/CTNNA1/HSP90AB1/TCP1/CCT6A/PKIA/BAG3/NGFR/TGFB1	15	773	116	12910	0.00383634	2.35807	1.26641	4.10173	0.0913097	ODC	Up	ODC_Up
ODC_1	BP	GO:0007519	skeletal muscle tissue development	14/773	105/12910	BTG2/ATF3/EGR1/BVES/BIN3/TLL2/CDON/FOS/HLF/MYOM1/HMG20B/TGFB1/GPCPD1/MAFF	14	773	105	12910	0.00387932	2.44138	1.27779	4.33563	0.0918106	ODC	Up	ODC_Up
ODC_1	BP	GO:0032609	interferon-gamma production	11/773	73/12910	ZC3H12A/CR1/HSPD1/CD47/CD274/VSIR/DDIT3/GAS6/SLC7A5/LGALS9/CEBPG	11	773	73	12910	0.0039052	2.81111	1.32909	5.41306	0.0920338	ODC	Up	ODC_Up
ODC_1	BP	GO:0051251	positive regulation of lymphocyte activation	23/773	211/12910	CR1/HSPD1/NFKBIZ/CD47/BTLA/BCL6/IL6ST/HLA-F/HLA-E/CDKN1A/CD274/MAP3K8/VSIR/CD6/CCDC88B/ZBTB16/SLC7A1/PCID2/GAS6/LGALS9/TNFSF9/TGFB1/XBP1	23	773	211	12910	0.00392111	1.94902	1.19825	3.03598	0.0920338	ODC	Up	ODC_Up
ODC_1	BP	GO:0016126	sterol biosynthetic process	10/773	63/12910	LBR/HMGCR/CYP51A1/FDFT1/IDI1/DHCR7/MVK/MVD/FASN/SOD1	10	773	63	12910	0.00397431	2.98779	1.34975	5.96412	0.092362	ODC	Up	ODC_Up
ODC_1	BP	GO:1902930	regulation of alcohol biosynthetic process	10/773	63/12910	HMGCR/CYP51A1/FDFT1/IDI1/DKK3/DHCR7/MVK/MVD/FASN/SOD1	10	773	63	12910	0.00397431	2.98779	1.34975	5.96412	0.092362	ODC	Up	ODC_Up
ODC_1	BP	GO:0008285	negative regulation of cell population proliferation	45/773	500/12910	TP73/CHD5/PTPRU/LMNA/BTG2/RASSF5/CR1/KLF11/FRZB/STAT1/ACKR3/PER2/BCL6/MSX1/ITGA1/IRF1/CTNNA1/BTN2A2/CDKN1A/RPS6KA2/TES/NDRG1/SMARCA2/CD274/KLF9/NODAL/VSIR/FOSL1/ZBTB16/P3H3/SPRY2/ING1/DLL4/B2M/ALDH1A2/NDRG4/MNT/LGALS9/NGFR/BRIP1/ZBTB7C/CDKN2D/TGFB1/BTG3/TOB2	45	773	500	12910	0.00398605	1.58696	1.13095	2.181	0.0925941	ODC	Up	ODC_Up
ODC_1	BP	GO:0002287	alpha-beta T cell activation involved in immune response	8/773	44/12910	ZC3H12A/IL6R/SEMA4A/NFKBIZ/BCL6/LGALS9/STAT3/RELB	8	773	44	12910	0.0041297	3.51457	1.40622	7.72401	0.094436	ODC	Up	ODC_Up
ODC_1	BP	GO:0002293	alpha-beta T cell differentiation involved in immune response	8/773	44/12910	ZC3H12A/IL6R/SEMA4A/NFKBIZ/BCL6/LGALS9/STAT3/RELB	8	773	44	12910	0.0041297	3.51457	1.40622	7.72401	0.094436	ODC	Up	ODC_Up
ODC_1	BP	GO:0002294	CD4-positive, alpha-beta T cell differentiation involved in immune response	8/773	44/12910	ZC3H12A/IL6R/SEMA4A/NFKBIZ/BCL6/LGALS9/STAT3/RELB	8	773	44	12910	0.0041297	3.51457	1.40622	7.72401	0.094436	ODC	Up	ODC_Up
ODC_1	BP	GO:0001101	response to acid chemical	13/773	95/12910	GCLM/ATP2B4/PDGFC/GLRA1/VEGFA/RRAGD/ASNS/SPAAR/NSMF/NQO1/XBP1/CASTOR1/PNPLA3	13	773	95	12910	0.00422636	2.5144	1.27856	4.56795	0.0958168	ODC	Up	ODC_Up
ODC_1	BP	GO:0032640	tumor necrosis factor production	14/773	106/12910	ZC3H12A/CD47/HLA-E/IFNGR1/HSPB1/CLU/LY96/VSIR/FRMD8/GAS6/MC1R/LGALS9/STAT3/ZFP36	14	773	106	12910	0.00423059	2.41455	1.2643	4.28588	0.0958449	ODC	Up	ODC_Up
ODC_1	BP	GO:0046890	regulation of lipid biosynthetic process	18/773	152/12910	MFSD2A/IDH1/HMGCR/STARD4/EGR1/ELOVL5/CYP51A1/FDFT1/FABP5/IDI1/SORBS1/DKK3/DHCR7/MVK/MVD/FASN/LDLR/SOD1	18	773	152	12910	0.0042813	2.13538	1.22132	3.52917	0.0964432	ODC	Up	ODC_Up
ODC_1	BP	GO:1900221	regulation of amyloid-beta clearance	4/773	12/12910	HMGCR/IFNGR1/CYP51A1/CLU	4	773	12	12910	0.00428558	7.88148	1.73326	29.5047	0.0964432	ODC	Up	ODC_Up
ODC_1	BP	GO:0098656	anion transmembrane transport	40/773	434/12910	C1QTNF12/SLC2A5/MCL1/RNASEL/RGS2/SLC3A1/RHOQ/SLC4A5/HK2/HSPD1/PER2/SLC6A6/SLC4A7/KLF15/SLC2A9/SLC39A8/SLC7A11/GLRA1/TAP2/TAP1/SLC17A5/CLCN1/CLN8/CLU/FABP5/AZIN1/SORBS1/SFXN3/CPT1A/SLC2A3/SLC7A1/ABCD4/ABCC6/SLC12A3/SLC7A5/SLC13A5/SLC16A3/OAZ1/SLC5A5/CLTCL1	40	773	434	12910	0.00430627	1.62636	1.13444	2.277	0.0964432	ODC	Up	ODC_Up
ODC_1	BP	GO:0051591	response to cAMP	11/773	74/12910	JUN/STAT1/DUSP1/DMTN/LDHA/FOSL1/FOS/EEF2K/PER1/HCN2/SLC5A5	11	773	74	12910	0.00434551	2.76636	1.30887	5.32115	0.097019	ODC	Up	ODC_Up
ODC_1	BP	GO:0070201	regulation of establishment of protein localization	43/773	475/12910	C1QTNF12/TP73/ZC3H12A/BMP8A/PLK3/PDZK1/ENSA/YOD1/KCNS3/CCT4/RAB11FIP5/BARD1/PER2/HCLS1/SLC9B2/SLC7A11/PPID/GOLPH3/HMGCR/HSP90AB1/OOEP/TCP1/CCT6A/YWHAG/CYP51A1/DMTN/BNIP3L/ADAM9/PKIA/DNAJA1/TXN/STOM/BAG3/CTSD/B3GAT3/CPT1A/GAS6/MYOM1/MIDN/OAZ1/TGFB1/KCNN4/PIM3	43	773	475	12910	0.00434872	1.59592	1.12823	2.20856	0.0970222	ODC	Up	ODC_Up
ODC_1	BP	GO:0060149	negative regulation of posttranscriptional gene silencing	5/773	19/12910	ZC3H12A/POU5F1/NEAT1/STAT3/TGFB1	5	773	19	12910	0.00436801	5.63644	1.58451	16.61	0.0971111	ODC	Up	ODC_Up
ODC_1	BP	GO:0060967	negative regulation of gene silencing by RNA	5/773	19/12910	ZC3H12A/POU5F1/NEAT1/STAT3/TGFB1	5	773	19	12910	0.00436801	5.63644	1.58451	16.61	0.0971111	ODC	Up	ODC_Up
ODC_1	BP	GO:0070102	interleukin-6-mediated signaling pathway	5/773	19/12910	IL6R/STAT1/IL6ST/STAT3/SOCS3	5	773	19	12910	0.00436801	5.63644	1.58451	16.61	0.0971111	ODC	Up	ODC_Up
ODC_1	BP	GO:2000515	negative regulation of CD4-positive, alpha-beta T cell activation	5/773	19/12910	ZC3H12A/BCL6/CD274/VSIR/LGALS9	5	773	19	12910	0.00436801	5.63644	1.58451	16.61	0.0971111	ODC	Up	ODC_Up
ODC_1	BP	GO:0022407	regulation of cell-cell adhesion	31/773	315/12910	PTPRU/ZC3H12A/SELP/CR1/HSPD1/NFKBIZ/CD47/BTLA/BCL6/IL6ST/IRF1/BTN2A2/HLA-E/VEGFA/AFDN/DMTN/CD274/MAP3K8/NODAL/VSIR/CD6/CCDC88B/ZBTB16/SLC7A1/PIEZO1/LGALS9/DUSP3/SKAP1/TNFSF9/TGFB1/XBP1	31	773	315	12910	0.00442179	1.74359	1.15408	2.55291	0.0978946	ODC	Up	ODC_Up
ODC_1	BP	GO:0060148	positive regulation of posttranscriptional gene silencing	6/773	27/12910	MYCN/LIMD1/FXR1/STAT3/ZFP36/TGFB1	6	773	27	12910	0.00452365	4.51232	1.48563	11.6017	0.0994	ODC	Up	ODC_Up
ODC_1	BP	GO:1903037	regulation of leukocyte cell-cell adhesion	24/773	226/12910	ZC3H12A/SELP/CR1/HSPD1/NFKBIZ/CD47/BTLA/BCL6/IL6ST/IRF1/BTN2A2/HLA-E/CD274/MAP3K8/VSIR/CD6/CCDC88B/ZBTB16/SLC7A1/LGALS9/DUSP3/SKAP1/TNFSF9/XBP1	24	773	226	12910	0.00454419	1.89315	1.1776	2.91996	0.0997267	ODC	Up	ODC_Up
ODC_2	BP	GO:0018146	keratan sulfate biosynthetic process	4/185	23/12910	ST3GAL6/OGN/OMD/ST3GAL2	4	185	23	12910	0.000292042	14.7699	3.61711	44.9889	0.0142841	ODC	Down	ODC_Down
ODC_2	BP	GO:0042339	keratan sulfate metabolic process	4/185	28/12910	ST3GAL6/OGN/OMD/ST3GAL2	4	185	28	12910	0.000638554	11.6842	2.91769	34.5119	0.0257882	ODC	Down	ODC_Down
ODC_2	BP	GO:0000280	nuclear division	14/185	373/12910	CDC20/NUF2/GEN1/SGO2/SPICE1/MND1/FIGNL1/ASZ1/MTBP/KIF20B/KIF11/BORA/KIF22/AURKA	14	185	373	12910	0.000965833	2.81973	1.49433	4.92431	0.0348492	ODC	Down	ODC_Down
ODC_2	BP	GO:0140014	mitotic nuclear division	11/185	258/12910	CDC20/NUF2/GEN1/SGO2/SPICE1/MTBP/KIF20B/KIF11/BORA/KIF22/AURKA	11	185	258	12910	0.00123679	3.19314	1.54482	5.95634	0.0419333	ODC	Down	ODC_Down
ODC_2	BP	GO:0009052	pentose-phosphate shunt, non-oxidative branch	2/185	5/12910	RPIA/SHPK	2	185	5	12910	0.00198524	46.2481	3.84158	410.749	0.0595503	ODC	Down	ODC_Down
ODC_2	BP	GO:0033141	positive regulation of peptidyl-serine phosphorylation of STAT protein	2/185	5/12910	IFNA6/IFNA2	2	185	5	12910	0.00198524	46.2481	3.84158	410.749	0.0595503	ODC	Down	ODC_Down
ODC_2	BP	GO:0007088	regulation of mitotic nuclear division	6/185	94/12910	CDC20/GEN1/MTBP/KIF20B/BORA/AURKA	6	185	94	12910	0.0022912	4.81213	1.69709	11.1043	0.065636	ODC	Down	ODC_Down
ODC_2	BP	GO:0048285	organelle fission	14/185	419/12910	CDC20/NUF2/GEN1/SGO2/SPICE1/MND1/FIGNL1/ASZ1/MTBP/KIF20B/KIF11/BORA/KIF22/AURKA	14	185	419	12910	0.00285567	2.49014	1.32115	4.34296	0.0766854	ODC	Down	ODC_Down
ODC_2	BP	GO:0002725	negative regulation of T cell cytokine production	2/185	6/12910	IFNA2/SMAD7	2	185	6	12910	0.0029498	34.7008	3.12022	242.895	0.0779882	ODC	Down	ODC_Down
ODC_2	BP	GO:0048861	leukemia inhibitory factor signaling pathway	2/185	6/12910	HESX1/LIFR	2	185	6	12910	0.0029498	34.7008	3.12022	242.895	0.0779882	ODC	Down	ODC_Down
ODC_2	BP	GO:0007052	mitotic spindle organization	6/185	104/12910	CDC20/NUF2/SPICE1/KIF11/BORA/AURKA	6	185	104	12910	0.00379759	4.31776	1.52678	9.92343	0.090734	ODC	Down	ODC_Down
ODC_2	BP	GO:0072102	glomerulus morphogenesis	2/185	7/12910	MTSS1/KIRREL3	2	185	7	12910	0.00409087	27.7406	2.62751	171.093	0.0938732	ODC	Down	ODC_Down
ODC_2	BP	GO:2001225	regulation of chloride transport	2/185	7/12910	PTAFR/ATP8B1	2	185	7	12910	0.00409087	27.7406	2.62751	171.093	0.0938732	ODC	Down	ODC_Down
ODC_2	BP	GO:0046605	regulation of centrosome cycle	4/185	46/12910	GEN1/SPICE1/TMEM67/AURKA	4	185	46	12910	0.00416572	6.67077	1.71935	18.6664	0.095013	ODC	Down	ODC_Down
OPC_1	BP	GO:0019885	antigen processing and presentation of endogenous peptide antigen via MHC class I	8/626	16/13813	HLA-F/HLA-A/HLA-E/HLA-C/HLA-B/TAP2/TAP1/B2M	8	626	16	13813	1.58635e-07	21.309	6.94743	65.3628	2.812e-05	OPC	Up	OPC_Up
OPC_1	BP	GO:0002480	antigen processing and presentation of exogenous peptide antigen via MHC class I, TAP-independent	6/626	8/13813	HLA-F/HLA-A/HLA-E/HLA-C/HLA-B/B2M	6	626	8	13813	2.19196e-07	63.6622	11.3653	641.006	3.66417e-05	OPC	Up	OPC_Up
OPC_1	BP	GO:0043068	positive regulation of programmed cell death	48/626	485/13813	PIK3CD/GADD45A/MCL1/ADCY10/TP53BP2/NCOA1/BCL2L11/MAP3K20/BARD1/HDAC4/ARHGEF3/ARHGEF26/BCL6/PAK2/CAMK2D/TRIO/CTNNA1/DUSP1/E2F3/CDKN1A/EPHA7/AKAP12/INHBA/IGFBP3/CASP2/TNFRSF10B/BNIP3L/RNF122/RIPK2/STK3/BNIP3/LDHA/TRAF6/FOSL1/PPP2R1B/ZBTB16/TNFRSF1A/HMGA2/PAWR/BTG1/FOXO1/MAP3K9/TNFRSF12A/CYLD/C1QBP/PLEKHG2/PREX1/TIAM1	48	626	485	13813	2.85421e-07	2.4227	1.73916	3.31201	4.6391e-05	OPC	Up	OPC_Up
OPC_1	BP	GO:0043065	positive regulation of apoptotic process	47/626	473/13813	PIK3CD/GADD45A/MCL1/ADCY10/TP53BP2/NCOA1/BCL2L11/MAP3K20/BARD1/HDAC4/ARHGEF3/ARHGEF26/BCL6/PAK2/CAMK2D/TRIO/CTNNA1/DUSP1/E2F3/EPHA7/AKAP12/INHBA/IGFBP3/CASP2/TNFRSF10B/BNIP3L/RNF122/RIPK2/STK3/BNIP3/LDHA/TRAF6/FOSL1/PPP2R1B/ZBTB16/TNFRSF1A/HMGA2/PAWR/BTG1/FOXO1/MAP3K9/TNFRSF12A/CYLD/C1QBP/PLEKHG2/PREX1/TIAM1	47	626	473	13813	3.39294e-07	2.43137	1.73918	3.33422	5.33418e-05	OPC	Up	OPC_Up
OPC_1	BP	GO:0002483	antigen processing and presentation of endogenous peptide antigen	8/626	18/13813	HLA-F/HLA-A/HLA-E/HLA-C/HLA-B/TAP2/TAP1/B2M	8	626	18	13813	4.97453e-07	17.0489	5.82478	48.1789	7.26382e-05	OPC	Up	OPC_Up
OPC_1	BP	GO:0031589	cell-substrate adhesion	35/626	313/13813	PDPN/GBP1/CSF1/ITGA10/EFNA1/NID1/ACTN2/LIMS1/BCL2L11/SNED1/ADAMTS9/PHLDB2/BCL6/SPOCK1/NEDD9/MKLN1/ZYX/ADAM9/HAS2/VCL/SORBS1/PTPRJ/CD63/CORO1C/FERMT2/ACTN1/EMP2/C1QBP/ATP1B2/ITGB3/ITGA3/ITGB4/AXL/PREX1/TIAM1	35	626	313	13813	7.54273e-07	2.74965	1.85877	3.96071	0.000104303	OPC	Up	OPC_Up
OPC_1	BP	GO:0019883	antigen processing and presentation of endogenous antigen	8/626	21/13813	HLA-F/HLA-A/HLA-E/HLA-C/HLA-B/TAP2/TAP1/B2M	8	626	21	13813	2.04933e-06	13.1106	4.69293	34.2772	0.000244366	OPC	Up	OPC_Up
OPC_1	BP	GO:0007160	cell-matrix adhesion	25/626	197/13813	CSF1/ITGA10/NID1/ACTN2/LIMS1/BCL2L11/SNED1/ADAMTS9/PHLDB2/BCL6/MKLN1/ZYX/ADAM9/VCL/SORBS1/PTPRJ/CD63/CORO1C/FERMT2/ACTN1/EMP2/ITGB3/ITGA3/ITGB4/TIAM1	25	626	197	13813	3.09428e-06	3.14716	1.96564	4.84983	0.000345566	OPC	Up	OPC_Up
OPC_1	BP	GO:0002484	antigen processing and presentation of endogenous peptide antigen via MHC class I via ER pathway	5/626	7/13813	HLA-F/HLA-A/HLA-E/HLA-C/HLA-B	5	626	7	13813	3.66311e-06	53.0182	8.65911	554.864	0.000397617	OPC	Up	OPC_Up
OPC_1	BP	GO:0002486	antigen processing and presentation of endogenous peptide antigen via MHC class I via ER pathway, TAP-independent	5/626	7/13813	HLA-F/HLA-A/HLA-E/HLA-C/HLA-B	5	626	7	13813	3.66311e-06	53.0182	8.65911	554.864	0.000397617	OPC	Up	OPC_Up
OPC_1	BP	GO:0030099	myeloid cell differentiation	34/626	329/13813	PIK3CD/PABPC4/TGFBR3/CSF1/IFI16/BATF3/FLVCR1/STAT1/BCL6/WDR1/SLC9B2/HSPA9/NDFIP1/SNX10/INHBA/PURB/TRIB1/PTBP3/PIP4K2A/CD81/TRAF6/ZBTB16/UBASH3B/NFKBIA/ACTN1/KLF13/MEIS2/B2M/SIN3A/CBFB/RARA/STAT3/ZFP36/RELB	34	626	329	13813	6.33102e-06	2.5096	1.68924	3.62576	0.000632192	OPC	Up	OPC_Up
OPC_1	BP	GO:0048762	mesenchymal cell differentiation	23/626	191/13813	PDPN/TGFBR3/EFNA1/STAT1/IL17RD/PHLDB2/HES1/GDNF/HNRNPAB/HGF/LOXL2/SDCBP/RDH10/HAS2/NOLC1/HMGA2/CORO1C/SPRY2/FERMT2/SPRED1/SEMA4B/SPRED3/TIAM1	23	626	191	13813	1.82012e-05	2.95543	1.80945	4.62751	0.00147917	OPC	Up	OPC_Up
OPC_1	BP	GO:0050878	regulation of body fluid levels	37/626	392/13813	PDPN/PABPC4/GRHL1/NCOA1/SLC4A5/HK2/NFE2L2/RAB5A/PROS1/PLSCR1/DGKG/PPAT/ANXA5/PAM/SLC22A4/IRF1/F12/DTNBP1/GNA12/MET/PLAT/HAS2/UGCG/VCL/CD59/SERPING1/UBASH3B/DGKH/RAB27A/RAB11A/EMP2/C1QBP/ITGB3/MAFG/AXL/PLAUR/MAFF	37	626	392	13813	1.96271e-05	2.27051	1.55691	3.22763	0.00158288	OPC	Up	OPC_Up
OPC_1	BP	GO:0042542	response to hydrogen peroxide	17/626	117/13813	NFE2L2/DUSP1/HGF/MET/PPP2CB/ADAM9/TXN/PLEKHA1/BNIP3/LDHA/RELA/FOSL1/PAWR/FOXO1/STK24/KDM6B/AXL	17	626	117	13813	2.00689e-05	3.65242	2.03371	6.1938	0.00160624	OPC	Up	OPC_Up
OPC_1	BP	GO:0002720	positive regulation of cytokine production involved in immune response	10/626	45/13813	FZD5/HLA-F/HLA-A/HLA-E/DDX21/HK1/CD81/TRAF6/B2M/SLC7A5	10	626	45	13813	2.57378e-05	6.09814	2.68051	12.6555	0.00197326	OPC	Up	OPC_Up
OPC_1	BP	GO:0034504	protein localization to nucleus	27/626	259/13813	LMNA/HNRNPU/RANBP2/RGPD5/BARD1/PARP9/CCT5/CTNNA1/E2F3/CDKN1A/CCT6A/TXN/NOLC1/BAG3/IPO7/ZBTB16/NUP58/IPO5/NFKBIA/FERMT2/SIX4/SIN3A/STAT3/KPNA2/NXT1/CCT8/NUP50	27	626	259	13813	4.84475e-05	2.51672	1.60985	3.79534	0.00335852	OPC	Up	OPC_Up
OPC_1	BP	GO:0032922	circadian regulation of gene expression	11/626	58/13813	HNRNPU/BHLHE40/EGR1/AHR/NAMPT/CRY1/PER1/NR1D1/RELB/TOP1/NRIP1	11	626	58	13813	4.94088e-05	4.99892	2.32635	9.84019	0.00339948	OPC	Up	OPC_Up
OPC_1	BP	GO:0002428	antigen processing and presentation of peptide antigen via MHC class Ib	4/626	6/13813	HLA-F/HLA-E/TAP2/B2M	4	626	6	13813	5.82643e-05	42.3514	6.05665	467.056	0.00389096	OPC	Up	OPC_Up
OPC_1	BP	GO:1902746	regulation of lens fiber cell differentiation	4/626	6/13813	FGF2/SPRY2/SPRED1/SPRED3	4	626	6	13813	5.82643e-05	42.3514	6.05665	467.056	0.00389096	OPC	Up	OPC_Up
OPC_1	BP	GO:0002711	positive regulation of T cell mediated immunity	9/626	40/13813	FZD5/HLA-F/HLA-A/HLA-E/HLA-B/CD81/TRAF6/B2M/NECTIN2	9	626	40	13813	5.88795e-05	6.1882	2.57983	13.3848	0.00392708	OPC	Up	OPC_Up
OPC_1	BP	GO:0001837	epithelial to mesenchymal transition	17/626	130/13813	PDPN/TGFBR3/EFNA1/IL17RD/PHLDB2/HNRNPAB/HGF/LOXL2/SDCBP/HAS2/NOLC1/HMGA2/SPRY2/FERMT2/SPRED1/SPRED3/TIAM1	17	626	130	13813	7.91049e-05	3.22921	1.80555	5.44624	0.00505393	OPC	Up	OPC_Up
OPC_1	BP	GO:0006090	pyruvate metabolic process	17/626	132/13813	ENO1/PRKAA2/HK2/RANBP2/PDK1/HDAC4/VDAC1/ME1/PDK4/PFKP/PFKFB3/HK1/PGAM1/LDHA/GAPDH/NUP58/NUP50	17	626	132	13813	9.59227e-05	3.17257	1.77484	5.34673	0.00588015	OPC	Up	OPC_Up
OPC_1	BP	GO:0019216	regulation of lipid metabolic process	31/626	331/13813	PRKAA2/PROX1/GRHL1/NCOA1/PDK1/ACSL3/FGF2/HMGCS1/HMGCR/EGR1/ELOVL5/ME1/CYP51A1/PDK4/RDH10/FABP5/SQLE/TTC39B/PIP4K2A/SAMD8/SORBS1/CD81/FADS1/TNFRSF1A/IRS2/SERPINA3/LACTB/SIN3A/NR1D1/LDLR/HELZ2	31	626	331	13813	0.000105984	2.23789	1.48018	3.27936	0.00636919	OPC	Up	OPC_Up
OPC_1	BP	GO:0038066	p38MAPK cascade	9/626	43/13813	GADD45A/MAPKAPK2/RELL1/DUSP1/HGF/CYLD/PER1/MAP2K3/ZFP36	9	626	43	13813	0.000107531	5.64089	2.36882	12.0805	0.00643286	OPC	Up	OPC_Up
OPC_1	BP	GO:0030856	regulation of epithelial cell differentiation	15/626	110/13813	GRHL1/STAT1/HES1/FGF2/GDNF/VCL/TNFRSF1A/BTG1/SPRY2/SPRED1/CBFB/MAFG/SPRED3/ZFP36/MAFF	15	626	110	13813	0.000127693	3.38269	1.81087	5.90934	0.00735578	OPC	Up	OPC_Up
OPC_1	BP	GO:1905276	regulation of epithelial tube formation	4/626	7/13813	PIK3CD/FGF2/GDNF/SIX4	4	626	7	13813	0.000131066	28.2368	4.76553	193.108	0.00752546	OPC	Up	OPC_Up
OPC_1	BP	GO:1905278	positive regulation of epithelial tube formation	4/626	7/13813	PIK3CD/FGF2/GDNF/SIX4	4	626	7	13813	0.000131066	28.2368	4.76553	193.108	0.00752546	OPC	Up	OPC_Up
OPC_1	BP	GO:0060485	mesenchyme development	24/626	231/13813	PDPN/TGFBR3/EFNA1/STAT1/IL17RD/PHLDB2/HES1/GDNF/HNRNPAB/HGF/LOXL2/SDCBP/RDH10/HAS2/NOLC1/HMGA2/CORO1C/SPRY2/FERMT2/SIX4/SPRED1/SEMA4B/SPRED3/TIAM1	24	626	231	13813	0.000132394	2.49959	1.55345	3.85978	0.0075688	OPC	Up	OPC_Up
OPC_1	BP	GO:0001913	T cell mediated cytotoxicity	8/626	35/13813	HLA-F/HLA-A/HLA-E/HLA-B/B2M/RAB27A/EMP2/NECTIN2	8	626	35	13813	0.000134994	6.307	2.46607	14.3528	0.00767593	OPC	Up	OPC_Up
OPC_1	BP	GO:0090343	positive regulation of cell aging	5/626	13/13813	LMNA/HMGA1/HMGA2/PAWR/B2M	5	626	13	13813	0.000178715	13.256	3.40187	46.088	0.00972238	OPC	Up	OPC_Up
OPC_1	BP	GO:1903131	mononuclear cell differentiation	30/626	329/13813	PIK3CD/CSF1/IL6R/IFI16/BATF3/IRF2BP2/ZFP36L2/FZD5/HDAC4/FANCD2/NFKBIZ/BCL6/IRF1/EGR1/NDFIP1/HLA-B/INHBA/TMEM176A/RIPK2/KLF6/TRAF6/PTPRJ/ZBTB16/B2M/CBFB/RARA/STAT3/AXL/RELB/PREX1	30	626	329	13813	0.000218148	2.16944	1.42541	3.19628	0.0113197	OPC	Up	OPC_Up
OPC_1	BP	GO:0002479	antigen processing and presentation of exogenous peptide antigen via MHC class I, TAP-dependent	11/626	68/13813	HLA-F/HLA-A/HLA-E/HLA-C/HLA-B/TAP2/PSMB8/PSMB9/TAP1/PSMB1/B2M	11	626	68	13813	0.000220585	4.11938	1.93772	7.98855	0.0114013	OPC	Up	OPC_Up
OPC_1	BP	GO:0002718	regulation of cytokine production involved in immune response	11/626	68/13813	FZD5/BCL6/HLA-F/HLA-A/HLA-E/DDX21/HK1/CD81/TRAF6/B2M/SLC7A5	11	626	68	13813	0.000220585	4.11938	1.93772	7.98855	0.0114013	OPC	Up	OPC_Up
OPC_1	BP	GO:0010035	response to inorganic substance	38/626	458/13813	CLIC4/PRKAA2/AHCYL1/SYT6/S100A16/ADCY10/NFE2L2/PLSCR1/UBE2D3/CAMK2D/HMGCS1/MAP1B/PAM/DUSP1/CPNE5/HGF/TFR2/MET/LOXL2/PPP2CB/ADAM9/TXN/PLEKHA1/BNIP3/LDHA/RELA/FOSL1/CPNE8/PAWR/FOXO1/STK24/GCH1/LGMN/B2M/MT1M/MT1X/KDM6B/AXL	38	626	458	13813	0.000237416	1.96435	1.35667	2.77383	0.0121406	OPC	Up	OPC_Up
OPC_1	BP	GO:0042698	ovulation cycle	10/626	58/13813	NCOA1/PAM/EGR1/INHBA/CASP2/HAS2/PLEKHA1/AXL/NRIP1/ADAMTS1	10	626	58	13813	0.00024757	4.44271	1.99432	8.94672	0.0125265	OPC	Up	OPC_Up
OPC_1	BP	GO:0034341	response to interferon-gamma	18/626	156/13813	GBP1/ACTR3/STAT1/PDE12/PARP9/CAMK2D/IRF1/HLA-F/HLA-A/HLA-E/HLA-C/HLA-B/ZYX/GAPDH/GCH1/B2M/CALCOCO2/CDC42EP4	18	626	156	13813	0.000248974	2.79907	1.60028	4.62862	0.0125614	OPC	Up	OPC_Up
OPC_1	BP	GO:0071900	regulation of protein serine/threonine kinase activity	36/626	427/13813	GADD45A/DIRAS3/MAPKAPK2/PROX1/SPDYA/MAP3K20/FZD5/IRAK2/CCNL1/TNIK/FGF2/CCNH/DUSP1/DTNBP1/CDKN1A/HGF/DBF4/RIPK2/STK3/TRIB1/DUSP5/CD81/IPO7/TRAF6/PTPRJ/CHORDC1/HMGA2/SPRY2/IPO5/FERMT2/MAP3K9/SPRED1/MAP2K3/CCNE1/SPRED3/TIAM1	36	626	427	13813	0.000253397	1.99673	1.36441	2.84522	0.0127723	OPC	Up	OPC_Up
OPC_1	BP	GO:0001916	positive regulation of T cell mediated cytotoxicity	6/626	21/13813	HLA-F/HLA-A/HLA-E/HLA-B/B2M/NECTIN2	6	626	21	13813	0.000255877	8.49559	2.69104	23.2542	0.0128606	OPC	Up	OPC_Up
OPC_1	BP	GO:0010769	regulation of cell morphogenesis involved in differentiation	12/626	81/13813	PDPN/GBP1/LIMS1/NEDD9/HAS2/CAPRIN1/RAB21/CORO1C/FERMT2/C1QBP/PREX1/TIAM1	12	626	81	13813	0.000271731	3.71471	1.82142	6.95914	0.0134652	OPC	Up	OPC_Up
OPC_1	BP	GO:0002821	positive regulation of adaptive immune response	12/626	82/13813	FZD5/NFKBIZ/IL6ST/HLA-F/HLA-A/HLA-E/HLA-B/RIPK2/CD81/TRAF6/B2M/NECTIN2	12	626	82	13813	0.000305461	3.6615	1.79639	6.85176	0.0148034	OPC	Up	OPC_Up
OPC_1	BP	GO:0048511	rhythmic process	25/626	260/13813	HNRNPR/PRKAA2/PROX1/HNRNPU/NCOA1/BHLHE40/PAM/EGR1/AHR/INHBA/NAMPT/CASP2/HAS2/KLF9/NFIL3/PLEKHA1/CRY1/SIN3A/PER1/NR1D1/AXL/RELB/TOP1/NRIP1/ADAMTS1	25	626	260	13813	0.000324341	2.2925	1.44187	3.50235	0.015519	OPC	Up	OPC_Up
OPC_1	BP	GO:0062012	regulation of small molecule metabolic process	32/626	369/13813	ENO1/PRKAA2/AK4/PROX1/RANBP2/PDK1/HDAC4/HRH1/HMGCS1/HMGCR/EGR1/PSMB8/PSMB9/ELOVL5/PSMB1/IGFBP3/CYP51A1/PDK4/RDH10/FABP5/SQLE/TTC39B/PFKFB3/SORBS1/PGAM1/DYRK2/CRY1/NUP58/IRS2/NR1D1/MIDN/NUP50	32	626	369	13813	0.000336793	2.05403	1.3697	2.9882	0.0159415	OPC	Up	OPC_Up
OPC_1	BP	GO:1903706	regulation of hemopoiesis	29/626	322/13813	CSF1/ZFP36L2/STAT1/FANCD2/NFKBIZ/BCL6/SLC9B2/IRF1/HSPA9/NDFIP1/HLA-B/INHBA/PURB/TMEM176A/RIPK2/TRIB1/TRAF6/ZBTB16/UBASH3B/NFKBIA/KLF13/MEIS2/B2M/SIN3A/CBFB/RARA/STAT3/ZFP36/AXL	29	626	322	13813	0.000340059	2.13751	1.39417	3.16827	0.016043	OPC	Up	OPC_Up
OPC_1	BP	GO:0007596	blood coagulation	25/626	261/13813	PDPN/PABPC4/NFE2L2/RAB5A/PROS1/PLSCR1/DGKG/ANXA5/IRF1/F12/DTNBP1/GNA12/PLAT/VCL/CD59/SERPING1/UBASH3B/DGKH/RAB27A/C1QBP/ITGB3/MAFG/AXL/PLAUR/MAFF	25	626	261	13813	0.000343779	2.2826	1.43578	3.48683	0.0161852	OPC	Up	OPC_Up
OPC_1	BP	GO:0002521	leukocyte differentiation	35/626	418/13813	PIK3CD/CSF1/IL6R/IFI16/BATF3/IRF2BP2/ZFP36L2/FZD5/HDAC4/FANCD2/NFKBIZ/BCL6/SLC9B2/IRF1/EGR1/NDFIP1/HLA-B/SNX10/INHBA/TMEM176A/RIPK2/TRIB1/KLF6/CD81/TRAF6/PTPRJ/ZBTB16/UBASH3B/B2M/CBFB/RARA/STAT3/AXL/RELB/PREX1	35	626	418	13813	0.000349831	1.9797	1.34543	2.83395	0.016368	OPC	Up	OPC_Up
OPC_1	BP	GO:1900024	regulation of substrate adhesion-dependent cell spreading	9/626	50/13813	PDPN/GBP1/LIMS1/NEDD9/HAS2/CORO1C/FERMT2/C1QBP/PREX1	9	626	50	13813	0.000360014	4.6759	1.98907	9.82297	0.0167554	OPC	Up	OPC_Up
OPC_1	BP	GO:0050817	coagulation	25/626	263/13813	PDPN/PABPC4/NFE2L2/RAB5A/PROS1/PLSCR1/DGKG/ANXA5/IRF1/F12/DTNBP1/GNA12/PLAT/VCL/CD59/SERPING1/UBASH3B/DGKH/RAB27A/C1QBP/ITGB3/MAFG/AXL/PLAUR/MAFF	25	626	263	13813	0.000385758	2.26305	1.42372	3.45693	0.0176302	OPC	Up	OPC_Up
OPC_1	BP	GO:0000302	response to reactive oxygen species	20/626	190/13813	PLK3/NFE2L2/TRA2B/DUSP1/HGF/MET/PPP2CB/ADAM9/TXN/PLEKHA1/BNIP3/LDHA/RELA/FOSL1/PAWR/FOXO1/STK24/GCH1/KDM6B/AXL	20	626	190	13813	0.00039578	2.52677	1.49443	4.06172	0.0179511	OPC	Up	OPC_Up
OPC_1	BP	GO:0007599	hemostasis	25/626	264/13813	PDPN/PABPC4/NFE2L2/RAB5A/PROS1/PLSCR1/DGKG/ANXA5/IRF1/F12/DTNBP1/GNA12/PLAT/VCL/CD59/SERPING1/UBASH3B/DGKH/RAB27A/C1QBP/ITGB3/MAFG/AXL/PLAUR/MAFF	25	626	264	13813	0.000408391	2.2534	1.41783	3.4418	0.0184169	OPC	Up	OPC_Up
OPC_1	BP	GO:0042590	antigen processing and presentation of exogenous peptide antigen via MHC class I	11/626	73/13813	HLA-F/HLA-A/HLA-E/HLA-C/HLA-B/TAP2/PSMB8/PSMB9/TAP1/PSMB1/B2M	11	626	73	13813	0.000417161	3.7853	1.78824	7.2981	0.0186905	OPC	Up	OPC_Up
OPC_1	BP	GO:0019693	ribose phosphate metabolic process	31/626	358/13813	ENO1/PRKAA2/AK4/UCK2/ADCY10/HK2/RANBP2/PDK1/ACSL3/HDAC4/PPAT/PAICS/HMGCS1/ELOVL7/HMGCR/PDE8B/ELOVL5/PDE10A/TPST1/PDK4/AASS/PFKP/PFKFB3/HK1/PGAM1/LDHA/GAPDH/FAR2/NUP58/PYGL/NUP50	31	626	358	13813	0.00042576	2.04884	1.35706	2.9974	0.0189792	OPC	Up	OPC_Up
OPC_1	BP	GO:0002475	antigen processing and presentation via MHC class Ib	4/626	9/13813	HLA-F/HLA-E/TAP2/B2M	4	626	9	13813	0.000438618	16.9472	3.35347	78.8759	0.019405	OPC	Up	OPC_Up
OPC_1	BP	GO:0046031	ADP metabolic process	14/626	110/13813	ENO1/PRKAA2/AK4/HK2/RANBP2/HDAC4/PFKP/PFKFB3/HK1/PGAM1/LDHA/GAPDH/NUP58/NUP50	14	626	110	13813	0.000439131	3.119	1.63391	5.53209	0.0194114	OPC	Up	OPC_Up
OPC_1	BP	GO:0032102	negative regulation of response to external stimulus	27/626	296/13813	IFI16/FNDC4/PPM1B/TNFAIP6/PROS1/PHLDB2/FGF2/NDFIP1/DUSP1/F12/HLA-F/HLA-A/HLA-E/HLA-B/HGF/PLAT/TRIB1/INPP5F/SERPING1/UBASH3B/TNFRSF1A/SEMA4B/C1QBP/NR1D1/METRNL/LDLR/PLAUR	27	626	296	13813	0.000441693	2.16441	1.3884	3.2528	0.0194921	OPC	Up	OPC_Up
OPC_1	BP	GO:0045637	regulation of myeloid cell differentiation	20/626	193/13813	CSF1/STAT1/SLC9B2/HSPA9/NDFIP1/INHBA/PURB/TRIB1/TRAF6/ZBTB16/UBASH3B/NFKBIA/KLF13/MEIS2/B2M/SIN3A/CBFB/RARA/STAT3/ZFP36	20	626	193	13813	0.000485092	2.48241	1.46883	3.98825	0.0209865	OPC	Up	OPC_Up
OPC_1	BP	GO:0002460	adaptive immune response based on somatic recombination of immune receptors built from immunoglobulin superfamily domains	21/626	208/13813	IL6R/FZD5/NFKBIZ/BCL6/RNF168/NDFIP1/HLA-F/HLA-A/HLA-E/HLA-B/RIPK2/CD81/TRAF6/SERPING1/B2M/RAB27A/EMP2/C1QBP/STAT3/NECTIN2/RELB	21	626	208	13813	0.000502181	2.41281	1.44828	3.83087	0.0214487	OPC	Up	OPC_Up
OPC_1	BP	GO:0007229	integrin-mediated signaling pathway	13/626	99/13813	ITGA10/LIMS1/CTNNA1/NEDD9/ZYX/ADAM9/CD63/FERMT2/EMP2/ITGB3/ITGA3/ITGB4/ADAMTS1	13	626	99	13813	0.000513948	3.23015	1.64391	5.86263	0.0218238	OPC	Up	OPC_Up
OPC_1	BP	GO:0009117	nucleotide metabolic process	36/626	445/13813	ENO1/PRKAA2/AK4/UCK2/ADCY10/HK2/RANBP2/PDK1/ACSL3/HDAC4/PARP9/PPAT/PAICS/HMGCS1/ELOVL7/HMGCR/PDE8B/ELOVL5/ME1/PDE10A/NT5C3A/TPST1/PDK4/NAMPT/AASS/PFKP/PFKFB3/HK1/PGAM1/LDHA/NNMT/GAPDH/FAR2/NUP58/DCTPP1/NUP50	36	626	445	13813	0.000552547	1.90621	1.30334	2.71439	0.0230916	OPC	Up	OPC_Up
OPC_1	BP	GO:0048333	mesodermal cell differentiation	6/626	24/13813	INHBA/HMGA2/KDM6B/ITGB3/ITGA3/ITGB4	6	626	24	13813	0.000565065	7.07798	2.29151	18.6866	0.0234847	OPC	Up	OPC_Up
OPC_1	BP	GO:0001822	kidney development	23/626	240/13813	IL6R/PROX1/NID1/BCL2L11/STAT1/KLF15/SEC61A1/TIPARP/HES1/PPAT/FGF2/GDNF/EGR1/EPHA7/SULF1/RDH10/HAS2/ARID5B/ZBTB16/SIX4/TMED10/ITGA3/ADAMTS1	23	626	240	13813	0.000581157	2.27962	1.40388	3.54322	0.0239836	OPC	Up	OPC_Up
OPC_1	BP	GO:0070301	cellular response to hydrogen peroxide	11/626	76/13813	NFE2L2/HGF/MET/TXN/PLEKHA1/BNIP3/RELA/PAWR/FOXO1/KDM6B/AXL	11	626	76	13813	0.000593839	3.61019	1.70909	6.93904	0.0243927	OPC	Up	OPC_Up
OPC_1	BP	GO:0071346	cellular response to interferon-gamma	16/626	140/13813	GBP1/ACTR3/STAT1/PDE12/PARP9/CAMK2D/IRF1/HLA-F/HLA-A/HLA-E/HLA-C/HLA-B/ZYX/GAPDH/B2M/CDC42EP4	16	626	140	13813	0.000601116	2.76287	1.5219	4.70343	0.024615	OPC	Up	OPC_Up
OPC_1	BP	GO:0002576	platelet degranulation	13/626	101/13813	TAGLN2/ACTN2/PROS1/WDR1/ANXA5/HGF/VCL/SERPING1/CD63/ACTN1/SERPINA3/ITGB3/LGALS3BP	13	626	101	13813	0.000624227	3.15627	1.60764	5.72112	0.0253292	OPC	Up	OPC_Up
OPC_1	BP	GO:0090407	organophosphate biosynthetic process	39/626	499/13813	ENO1/PIK3CD/AK4/UCK2/ADCY10/LPIN1/SELENOI/PDK1/PGAP1/ACSL3/HRH1/RAB5A/PARP9/PLSCR1/DGKG/PPAT/PAICS/FGF2/HMGCS1/ELOVL7/ELOVL5/ME1/PLEKHA8/PDK4/NAMPT/AGPAT5/FABP5/PIP4K2A/SAMD8/INPP5F/PLEKHA1/FADS1/NNMT/ETNK1/TPTE2/DGKH/PYGL/GCH1/ITPKC	39	626	499	13813	0.000646552	1.83819	1.27673	2.58211	0.0259587	OPC	Up	OPC_Up
OPC_1	BP	GO:0009259	ribonucleotide metabolic process	30/626	351/13813	ENO1/PRKAA2/AK4/UCK2/ADCY10/HK2/RANBP2/PDK1/ACSL3/HDAC4/PPAT/PAICS/HMGCS1/ELOVL7/HMGCR/PDE8B/ELOVL5/PDE10A/TPST1/PDK4/AASS/PFKP/PFKFB3/HK1/PGAM1/LDHA/GAPDH/FAR2/NUP58/NUP50	30	626	351	13813	0.000649843	2.01736	1.327	2.96781	0.0260055	OPC	Up	OPC_Up
OPC_1	BP	GO:0002367	cytokine production involved in immune response	11/626	77/13813	FZD5/BCL6/HLA-F/HLA-A/HLA-E/DDX21/HK1/CD81/TRAF6/B2M/SLC7A5	11	626	77	13813	0.000665059	3.55523	1.68424	6.82616	0.0264718	OPC	Up	OPC_Up
OPC_1	BP	GO:0002824	positive regulation of adaptive immune response based on somatic recombination of immune receptors built from immunoglobulin superfamily domains	11/626	77/13813	FZD5/NFKBIZ/HLA-F/HLA-A/HLA-E/HLA-B/RIPK2/CD81/TRAF6/B2M/NECTIN2	11	626	77	13813	0.000665059	3.55523	1.68424	6.82616	0.0264718	OPC	Up	OPC_Up
OPC_1	BP	GO:0009150	purine ribonucleotide metabolic process	29/626	336/13813	ENO1/PRKAA2/AK4/ADCY10/HK2/RANBP2/PDK1/ACSL3/HDAC4/PPAT/PAICS/HMGCS1/ELOVL7/HMGCR/PDE8B/ELOVL5/PDE10A/TPST1/PDK4/AASS/PFKP/PFKFB3/HK1/PGAM1/LDHA/GAPDH/FAR2/NUP58/NUP50	29	626	336	13813	0.000680355	2.03784	1.3302	3.01757	0.0268603	OPC	Up	OPC_Up
OPC_1	BP	GO:0006096	glycolytic process	13/626	102/13813	ENO1/PRKAA2/HK2/RANBP2/HDAC4/PFKP/PFKFB3/HK1/PGAM1/LDHA/GAPDH/NUP58/NUP50	13	626	102	13813	0.000686456	3.12058	1.59012	5.6533	0.0270204	OPC	Up	OPC_Up
OPC_1	BP	GO:0002726	positive regulation of T cell cytokine production	5/626	17/13813	FZD5/HLA-A/CD81/TRAF6/B2M	5	626	17	13813	0.000738712	8.83691	2.43099	27.0338	0.0285246	OPC	Up	OPC_Up
OPC_1	BP	GO:1903205	regulation of hydrogen peroxide-induced cell death	5/626	17/13813	NFE2L2/HGF/MET/TXN/PAWR	5	626	17	13813	0.000738712	8.83691	2.43099	27.0338	0.0285246	OPC	Up	OPC_Up
OPC_1	BP	GO:0060337	type I interferon signaling pathway	11/626	78/13813	STAT1/ABCE1/IRF1/EGR1/HLA-F/HLA-A/HLA-E/HLA-C/HLA-B/PSMB8/ISG20	11	626	78	13813	0.000743244	3.50191	1.66011	6.71916	0.0285743	OPC	Up	OPC_Up
OPC_1	BP	GO:0006757	ATP generation from ADP	13/626	103/13813	ENO1/PRKAA2/HK2/RANBP2/HDAC4/PFKP/PFKFB3/HK1/PGAM1/LDHA/GAPDH/NUP58/NUP50	13	626	103	13813	0.00075383	3.08567	1.57297	5.58705	0.0288972	OPC	Up	OPC_Up
OPC_1	BP	GO:0006753	nucleoside phosphate metabolic process	36/626	453/13813	ENO1/PRKAA2/AK4/UCK2/ADCY10/HK2/RANBP2/PDK1/ACSL3/HDAC4/PARP9/PPAT/PAICS/HMGCS1/ELOVL7/HMGCR/PDE8B/ELOVL5/ME1/PDE10A/NT5C3A/TPST1/PDK4/NAMPT/AASS/PFKP/PFKFB3/HK1/PGAM1/LDHA/NNMT/GAPDH/FAR2/NUP58/DCTPP1/NUP50	36	626	453	13813	0.000765341	1.8685	1.27785	2.6598	0.0292905	OPC	Up	OPC_Up
OPC_1	BP	GO:0045785	positive regulation of cell adhesion	30/626	355/13813	PDPN/CSF1/NID1/LIMS1/NFKBIZ/BCL6/HES1/PAK2/IL6ST/NEDD9/HLA-A/HLA-E/ADAM9/RIPK2/HAS2/EPB41L4B/CD81/TRAF6/PTPRJ/RELA/ZBTB16/SLC7A1/FERMT2/EMP2/CBFB/C1QBP/RARA/ITGA3/PLAUR/PREX1	30	626	355	13813	0.00078134	1.99192	1.3105	2.92985	0.0298004	OPC	Up	OPC_Up
OPC_1	BP	GO:0002474	antigen processing and presentation of peptide antigen via MHC class I	12/626	91/13813	SEC24D/HLA-F/HLA-A/HLA-E/HLA-C/HLA-B/TAP2/PSMB8/PSMB9/TAP1/PSMB1/B2M	12	626	91	13813	0.000803257	3.24232	1.5988	6.02661	0.0305041	OPC	Up	OPC_Up
OPC_1	BP	GO:0045638	negative regulation of myeloid cell differentiation	10/626	67/13813	HSPA9/INHBA/TRIB1/ZBTB16/UBASH3B/NFKBIA/KLF13/MEIS2/RARA/ZFP36	10	626	67	13813	0.000816126	3.7385	1.69383	7.43271	0.030858	OPC	Up	OPC_Up
OPC_1	BP	GO:1902532	negative regulation of intracellular signal transduction	35/626	438/13813	ENO1/PRKAA2/GBP1/MCL1/EFNA1/IVNS1ABP/PPM1B/NFE2L2/STAT1/DGKG/BCL6/DUSP1/PDE10A/MET/PPP2CB/CARD19/VDAC2/DUSP5/PLEKHA1/PTPRJ/RELA/YBX3/DYRK2/FOXO1/SPRY2/DACT1/SPRED1/CYLD/C1QBP/PER1/MAP2K3/NR1D1/ITGA3/SPRED3/PLAUR	35	626	438	13813	0.00081814	1.87857	1.27753	2.68697	0.0308696	OPC	Up	OPC_Up
OPC_1	BP	GO:0071357	cellular response to type I interferon	11/626	79/13813	STAT1/ABCE1/IRF1/EGR1/HLA-F/HLA-A/HLA-E/HLA-C/HLA-B/PSMB8/ISG20	11	626	79	13813	0.000828911	3.45015	1.63669	6.613	0.0311272	OPC	Up	OPC_Up
OPC_1	BP	GO:0071496	cellular response to external stimulus	24/626	262/13813	SLC2A1/PRKAA2/GADD45A/IFI16/NCOA1/NFE2L2/HDAC4/TMEM150C/IRF1/CDKN1A/PIM1/PDK4/CASP2/TNFRSF10B/BAG3/BNIP3/FADS1/FOSL1/TNFRSF1A/FOXO1/STK24/MAX/DCTPP1/AXL	24	626	262	13813	0.000848686	2.16886	1.35173	3.33749	0.031795	OPC	Up	OPC_Up
OPC_1	BP	GO:0072001	renal system development	23/626	247/13813	IL6R/PROX1/NID1/BCL2L11/STAT1/KLF15/SEC61A1/TIPARP/HES1/PPAT/FGF2/GDNF/EGR1/EPHA7/SULF1/RDH10/HAS2/ARID5B/ZBTB16/SIX4/TMED10/ITGA3/ADAMTS1	23	626	247	13813	0.000864214	2.20701	1.36014	3.42828	0.0322	OPC	Up	OPC_Up
OPC_1	BP	GO:0002476	antigen processing and presentation of endogenous peptide antigen via MHC class Ib	3/626	5/13813	HLA-F/HLA-E/TAP2	3	626	5	13813	0.000864982	31.7203	3.62619	378.298	0.0322	OPC	Up	OPC_Up
OPC_1	BP	GO:0042270	protection from natural killer cell mediated cytotoxicity	3/626	5/13813	HLA-A/HLA-E/HLA-B	3	626	5	13813	0.000864982	31.7203	3.62619	378.298	0.0322	OPC	Up	OPC_Up
OPC_1	BP	GO:1902747	negative regulation of lens fiber cell differentiation	3/626	5/13813	SPRY2/SPRED1/SPRED3	3	626	5	13813	0.000864982	31.7203	3.62619	378.298	0.0322	OPC	Up	OPC_Up
OPC_1	BP	GO:0002724	regulation of T cell cytokine production	6/626	26/13813	FZD5/HLA-F/HLA-A/CD81/TRAF6/B2M	6	626	26	13813	0.000894684	6.36848	2.08553	16.5116	0.03282	OPC	Up	OPC_Up
OPC_1	BP	GO:0006735	NADH regeneration	6/626	26/13813	ENO1/HK2/PFKP/HK1/PGAM1/GAPDH	6	626	26	13813	0.000894684	6.36848	2.08553	16.5116	0.03282	OPC	Up	OPC_Up
OPC_1	BP	GO:0061621	canonical glycolysis	6/626	26/13813	ENO1/HK2/PFKP/HK1/PGAM1/GAPDH	6	626	26	13813	0.000894684	6.36848	2.08553	16.5116	0.03282	OPC	Up	OPC_Up
OPC_1	BP	GO:0061718	glucose catabolic process to pyruvate	6/626	26/13813	ENO1/HK2/PFKP/HK1/PGAM1/GAPDH	6	626	26	13813	0.000894684	6.36848	2.08553	16.5116	0.03282	OPC	Up	OPC_Up
OPC_1	BP	GO:1901031	regulation of response to reactive oxygen species	6/626	26/13813	NFE2L2/HGF/MET/TXN/PAWR/GCH1	6	626	26	13813	0.000894684	6.36848	2.08553	16.5116	0.03282	OPC	Up	OPC_Up
OPC_1	BP	GO:0002456	T cell mediated immunity	11/626	80/13813	FZD5/HLA-F/HLA-A/HLA-E/HLA-B/CD81/TRAF6/B2M/RAB27A/EMP2/NECTIN2	11	626	80	13813	0.000922602	3.3999	1.61386	6.51184	0.0336571	OPC	Up	OPC_Up
OPC_1	BP	GO:0046890	regulation of lipid biosynthetic process	17/626	160/13813	PRKAA2/PROX1/ACSL3/HMGCS1/HMGCR/EGR1/ELOVL5/CYP51A1/PDK4/RDH10/FABP5/SQLE/SAMD8/SORBS1/TNFRSF1A/NR1D1/LDLR	17	626	160	13813	0.000948536	2.54594	1.43349	4.25566	0.0344131	OPC	Up	OPC_Up
OPC_1	BP	GO:0006165	nucleoside diphosphate phosphorylation	14/626	119/13813	ENO1/PRKAA2/AK4/HK2/RANBP2/HDAC4/PFKP/PFKFB3/HK1/PGAM1/LDHA/GAPDH/NUP58/NUP50	14	626	119	13813	0.000973101	2.84975	1.49729	5.03425	0.0349443	OPC	Up	OPC_Up
OPC_1	BP	GO:0003299	muscle hypertrophy in response to stress	5/626	18/13813	LMNA/HDAC4/KLF15/INPP5F/FOXO1	5	626	18	13813	0.000985004	8.15738	2.26941	24.4865	0.0352519	OPC	Up	OPC_Up
OPC_1	BP	GO:0014887	cardiac muscle adaptation	5/626	18/13813	LMNA/HDAC4/KLF15/INPP5F/FOXO1	5	626	18	13813	0.000985004	8.15738	2.26941	24.4865	0.0352519	OPC	Up	OPC_Up
OPC_1	BP	GO:0014898	cardiac muscle hypertrophy in response to stress	5/626	18/13813	LMNA/HDAC4/KLF15/INPP5F/FOXO1	5	626	18	13813	0.000985004	8.15738	2.26941	24.4865	0.0352519	OPC	Up	OPC_Up
OPC_1	BP	GO:0042730	fibrinolysis	5/626	18/13813	PROS1/F12/PLAT/SERPING1/PLAUR	5	626	18	13813	0.000985004	8.15738	2.26941	24.4865	0.0352519	OPC	Up	OPC_Up
OPC_1	BP	GO:0034612	response to tumor necrosis factor	23/626	250/13813	GBP1/ZFP36L2/LIMS1/NFE2L2/STAT1/HDAC4/PSMB8/PSMB9/AKAP12/PSMB1/ADAM9/HAS2/TRAF6/RELA/TNFRSF1A/YBX3/NFKBIA/GCH1/ZFAND6/TNFRSF12A/CYLD/NR1D1/ZFP36	23	626	250	13813	0.00101808	2.17743	1.34222	3.38101	0.0361904	OPC	Up	OPC_Up
OPC_1	BP	GO:0060333	interferon-gamma-mediated signaling pathway	11/626	81/13813	GBP1/STAT1/PARP9/CAMK2D/IRF1/HLA-F/HLA-A/HLA-E/HLA-C/HLA-B/B2M	11	626	81	13813	0.00102488	3.35108	1.59167	6.4116	0.0363833	OPC	Up	OPC_Up
OPC_1	BP	GO:0071260	cellular response to mechanical stimulus	10/626	69/13813	SLC2A1/GADD45A/HDAC4/TMEM150C/IRF1/CASP2/TNFRSF10B/BAG3/BNIP3/TNFRSF1A	10	626	69	13813	0.00103184	3.61153	1.63885	7.16296	0.0365323	OPC	Up	OPC_Up
OPC_1	BP	GO:0033673	negative regulation of kinase activity	22/626	235/13813	GADD45A/HNRNPU/PAK2/DUSP1/DTNBP1/CDKN1A/TRIB1/PIP4K2A/DUSP5/IPO7/PTPRJ/CHORDC1/UBASH3B/CORO1C/SPRY2/IPO5/IRS2/GMFB/SPRED1/MVP/MIDN/SPRED3	22	626	235	13813	0.00103451	2.21852	1.35098	3.47855	0.0366022	OPC	Up	OPC_Up
OPC_1	BP	GO:0046939	nucleotide phosphorylation	14/626	120/13813	ENO1/PRKAA2/AK4/HK2/RANBP2/HDAC4/PFKP/PFKFB3/HK1/PGAM1/LDHA/GAPDH/NUP58/NUP50	14	626	120	13813	0.00105693	2.82265	1.48352	4.98438	0.0371465	OPC	Up	OPC_Up
OPC_1	BP	GO:0006002	fructose 6-phosphate metabolic process	4/626	11/13813	HK2/GFPT2/PFKP/HK1	4	626	11	13813	0.00106813	12.1017	2.59103	47.7558	0.0374159	OPC	Up	OPC_Up
OPC_1	BP	GO:2000774	positive regulation of cellular senescence	4/626	11/13813	HMGA1/HMGA2/PAWR/B2M	4	626	11	13813	0.00106813	12.1017	2.59103	47.7558	0.0374159	OPC	Up	OPC_Up
OPC_1	BP	GO:0001667	ameboidal-type cell migration	29/626	346/13813	PIK3CD/GADD45A/EFNA1/PROX1/NFE2L2/SCG2/ADAMTS9/FGF2/GDNF/AKAP12/GNA12/MET/LOXL2/ADAM9/HAS2/ZFAND5/EPB41L4B/ARID5B/CORO1C/LGMN/SPRED1/RAB11A/SEMA4B/EMP2/C1QBP/MAP2K3/ITGB3/ITGA3/ITGB4	29	626	346	13813	0.00107965	1.97204	1.2879	2.91828	0.0377442	OPC	Up	OPC_Up
OPC_1	BP	GO:0061620	glycolytic process through glucose-6-phosphate	6/626	27/13813	ENO1/HK2/PFKP/HK1/PGAM1/GAPDH	6	626	27	13813	0.00110677	6.06528	1.99574	15.6033	0.0385139	OPC	Up	OPC_Up
OPC_1	BP	GO:0002709	regulation of T cell mediated immunity	9/626	58/13813	FZD5/HLA-F/HLA-A/HLA-E/HLA-B/CD81/TRAF6/B2M/NECTIN2	9	626	58	13813	0.00110876	3.91058	1.68092	8.09236	0.0385324	OPC	Up	OPC_Up
OPC_1	BP	GO:0043489	RNA stabilization	8/626	47/13813	ZCCHC17/YBX1/MAPKAPK2/HNRNPU/GDNF/PABPC1/YBX3/ZFP36	8	626	47	13813	0.00111723	4.36321	1.75361	9.52324	0.0387247	OPC	Up	OPC_Up
OPC_1	BP	GO:0009135	purine nucleoside diphosphate metabolic process	14/626	121/13813	ENO1/PRKAA2/AK4/HK2/RANBP2/HDAC4/PFKP/PFKFB3/HK1/PGAM1/LDHA/GAPDH/NUP58/NUP50	14	626	121	13813	0.00114674	2.79607	1.46995	4.93548	0.0395142	OPC	Up	OPC_Up
OPC_1	BP	GO:0009179	purine ribonucleoside diphosphate metabolic process	14/626	121/13813	ENO1/PRKAA2/AK4/HK2/RANBP2/HDAC4/PFKP/PFKFB3/HK1/PGAM1/LDHA/GAPDH/NUP58/NUP50	14	626	121	13813	0.00114674	2.79607	1.46995	4.93548	0.0395142	OPC	Up	OPC_Up
OPC_1	BP	GO:1990830	cellular response to leukemia inhibitory factor	10/626	70/13813	HNRNPU/HK2/MAT2A/KDM3A/ADAM23/GFPT2/SNX10/PFKP/ARID5B/SPRY2	10	626	70	13813	0.00115601	3.55108	1.6127	7.03396	0.0397702	OPC	Up	OPC_Up
OPC_1	BP	GO:0033500	carbohydrate homeostasis	19/626	192/13813	PRKAA2/HK2/KLF15/TRA2B/SLC9B2/PDK4/SLC39A14/FABP5/HK1/CRY1/FOXO1/IRS2/PYGL/SIN3A/NR1D1/STAT3/TIAM1/BACE2/PIM3	19	626	192	13813	0.0011613	2.35434	1.37415	3.82218	0.0398601	OPC	Up	OPC_Up
OPC_1	BP	GO:0042593	glucose homeostasis	19/626	192/13813	PRKAA2/HK2/KLF15/TRA2B/SLC9B2/PDK4/SLC39A14/FABP5/HK1/CRY1/FOXO1/IRS2/PYGL/SIN3A/NR1D1/STAT3/TIAM1/BACE2/PIM3	19	626	192	13813	0.0011613	2.35434	1.37415	3.82218	0.0398601	OPC	Up	OPC_Up
OPC_1	BP	GO:0002250	adaptive immune response	27/626	317/13813	PIK3CD/IL6R/FZD5/NFKBIZ/BCL6/RNF168/IL6ST/IRF1/NDFIP1/HLA-F/HLA-A/HLA-E/HLA-C/HLA-B/TAP2/TAP1/RIPK2/CD81/TRAF6/SERPING1/B2M/RAB27A/EMP2/C1QBP/STAT3/NECTIN2/RELB	27	626	317	13813	0.00125134	2.00446	1.28744	3.00779	0.042318	OPC	Up	OPC_Up
OPC_1	BP	GO:0034340	response to type I interferon	11/626	83/13813	STAT1/ABCE1/IRF1/EGR1/HLA-F/HLA-A/HLA-E/HLA-C/HLA-B/PSMB8/ISG20	11	626	83	13813	0.0012576	3.25751	1.54898	6.22361	0.0423532	OPC	Up	OPC_Up
OPC_1	BP	GO:0002819	regulation of adaptive immune response	15/626	136/13813	FZD5/NFKBIZ/BCL6/IL6ST/IRF1/NDFIP1/HLA-F/HLA-A/HLA-E/HLA-B/RIPK2/CD81/TRAF6/B2M/NECTIN2	15	626	136	13813	0.00127064	2.65079	1.43025	4.58193	0.0425844	OPC	Up	OPC_Up
OPC_1	BP	GO:0031098	stress-activated protein kinase signaling cascade	22/626	239/13813	GADD45A/MAPKAPK2/SH3RF3/MAP3K20/IRAK2/TNIK/PAK2/RELL1/DUSP1/HGF/SDCBP/RIPK2/STK3/TRIB1/TRAF6/FOXO1/DACT1/MAP3K9/CYLD/PER1/MAP2K3/ZFP36	22	626	239	13813	0.00128902	2.17681	1.32618	3.41236	0.0430685	OPC	Up	OPC_Up
OPC_1	BP	GO:1990823	response to leukemia inhibitory factor	10/626	71/13813	HNRNPU/HK2/MAT2A/KDM3A/ADAM23/GFPT2/SNX10/PFKP/ARID5B/SPRY2	10	626	71	13813	0.00129211	3.49261	1.5874	6.91244	0.0431445	OPC	Up	OPC_Up
OPC_1	BP	GO:0009615	response to virus	25/626	286/13813	ENO1/GBP1/IFI16/IVNS1ABP/BATF3/PPM1B/STAT1/PDE12/PARP9/PLSCR1/ABCE1/CCT5/IRF1/HMGA1/NT5C3A/AP1S1/BNIP3L/DDX21/BNIP3/RELA/FOSL1/HMGA2/SIN3A/ISG20/C1QBP	25	626	286	13813	0.00130366	2.05996	1.29819	3.13973	0.0434202	OPC	Up	OPC_Up
OPC_1	BP	GO:0001914	regulation of T cell mediated cytotoxicity	6/626	28/13813	HLA-F/HLA-A/HLA-E/HLA-B/B2M/NECTIN2	6	626	28	13813	0.00135536	5.78936	1.91348	14.7888	0.044775	OPC	Up	OPC_Up
OPC_1	BP	GO:0061615	glycolytic process through fructose-6-phosphate	6/626	28/13813	ENO1/HK2/PFKP/HK1/PGAM1/GAPDH	6	626	28	13813	0.00135536	5.78936	1.91348	14.7888	0.044775	OPC	Up	OPC_Up
OPC_1	BP	GO:0070306	lens fiber cell differentiation	6/626	28/13813	PROX1/FGF2/TMOD1/SPRY2/SPRED1/SPRED3	6	626	28	13813	0.00135536	5.78936	1.91348	14.7888	0.044775	OPC	Up	OPC_Up
OPC_1	BP	GO:0009185	ribonucleoside diphosphate metabolic process	14/626	124/13813	ENO1/PRKAA2/AK4/HK2/RANBP2/HDAC4/PFKP/PFKFB3/HK1/PGAM1/LDHA/GAPDH/NUP58/NUP50	14	626	124	13813	0.00145542	2.71921	1.43082	4.79475	0.0475749	OPC	Up	OPC_Up
OPC_1	BP	GO:0051403	stress-activated MAPK cascade	21/626	226/13813	GADD45A/MAPKAPK2/SH3RF3/MAP3K20/IRAK2/TNIK/RELL1/DUSP1/HGF/SDCBP/RIPK2/STK3/TRIB1/TRAF6/FOXO1/DACT1/MAP3K9/CYLD/PER1/MAP2K3/ZFP36	21	626	226	13813	0.00146336	2.19783	1.32192	3.4809	0.0477755	OPC	Up	OPC_Up
OPC_1	BP	GO:0010717	regulation of epithelial to mesenchymal transition	11/626	85/13813	PDPN/EFNA1/IL17RD/PHLDB2/LOXL2/SDCBP/SPRY2/FERMT2/SPRED1/SPRED3/TIAM1	11	626	85	13813	0.00153207	3.16901	1.50858	6.04431	0.0495896	OPC	Up	OPC_Up
OPC_1	BP	GO:0032354	response to follicle-stimulating hormone	4/626	12/13813	TGFBR3/HMGCS1/INHBA/PAPPA	4	626	12	13813	0.00154509	10.589	2.32719	39.6639	0.0498277	OPC	Up	OPC_Up
OPC_1	BP	GO:2001044	regulation of integrin-mediated signaling pathway	4/626	12/13813	LIMS1/CTNNA1/CD63/EMP2	4	626	12	13813	0.00154509	10.589	2.32719	39.6639	0.0498277	OPC	Up	OPC_Up
OPC_1	BP	GO:0098657	import into cell	19/626	197/13813	SLC2A1/ACSL3/SLC6A6/ATP1B3/SLC12A7/GDNF/SLC22A4/NEURL1B/TFR2/SLC39A14/ARC/SLC3A2/SLC2A3/SLC38A1/SLC7A1/IRS2/SLC7A5/ATP1B2/ITGB3	19	626	197	13813	0.00157187	2.28751	1.33588	3.70997	0.0505064	OPC	Up	OPC_Up
OPC_1	BP	GO:0044262	cellular carbohydrate metabolic process	22/626	243/13813	STK40/SLC2A1/HK2/RANBP2/PDK1/HDAC4/HRH1/IL6ST/IGFBP3/PDK4/HAS2/PFKFB3/HK1/SORBS1/PGAM1/DYRK2/CRY1/IRS2/PYGL/NR1D1/MIDN/B4GALT5	22	626	243	13813	0.00159548	2.1368	1.30223	3.34799	0.0511628	OPC	Up	OPC_Up
OPC_1	BP	GO:0002369	T cell cytokine production	6/626	29/13813	FZD5/HLA-F/HLA-A/CD81/TRAF6/B2M	6	626	29	13813	0.00164437	5.53825	1.83756	14.0554	0.0521694	OPC	Up	OPC_Up
OPC_1	BP	GO:0034698	response to gonadotropin	5/626	20/13813	TGFBR3/HMGCS1/INHBA/PAPPA/ITGA3	5	626	20	13813	0.00165321	7.06819	2.00311	20.5378	0.052237	OPC	Up	OPC_Up
OPC_1	BP	GO:2000737	negative regulation of stem cell differentiation	5/626	20/13813	HNRNPU/ZFP36L2/NFE2L2/HES1/HSPA9	5	626	20	13813	0.00165321	7.06819	2.00311	20.5378	0.052237	OPC	Up	OPC_Up
OPC_1	BP	GO:2001046	positive regulation of integrin-mediated signaling pathway	3/626	6/13813	LIMS1/CD63/EMP2	3	626	6	13813	0.0016717	21.1461	2.82654	158.273	0.0525943	OPC	Up	OPC_Up
OPC_1	BP	GO:0010810	regulation of cell-substrate adhesion	18/626	184/13813	PDPN/GBP1/CSF1/NID1/LIMS1/PHLDB2/BCL6/SPOCK1/NEDD9/HAS2/VCL/PTPRJ/CORO1C/FERMT2/EMP2/C1QBP/ITGA3/PREX1	18	626	184	13813	0.00176231	2.32215	1.33382	3.81682	0.055019	OPC	Up	OPC_Up
OPC_1	BP	GO:0071347	cellular response to interleukin-1	15/626	141/13813	GBP1/IRAK2/IL1RAP/OTUD4/EGR1/PSMB8/PSMB9/AKAP12/PSMB1/RIPK2/HAS2/TRAF6/RELA/NFKBIA/NR1D1	15	626	141	13813	0.00182759	2.54447	1.37457	4.39279	0.0564967	OPC	Up	OPC_Up
OPC_1	BP	GO:0034446	substrate adhesion-dependent cell spreading	12/626	100/13813	PDPN/GBP1/EFNA1/LIMS1/NEDD9/HAS2/CORO1C/FERMT2/C1QBP/ITGB3/AXL/PREX1	12	626	100	13813	0.00184883	2.90878	1.44013	5.37749	0.0567317	OPC	Up	OPC_Up
OPC_1	BP	GO:0006163	purine nucleotide metabolic process	29/626	359/13813	ENO1/PRKAA2/AK4/ADCY10/HK2/RANBP2/PDK1/ACSL3/HDAC4/PPAT/PAICS/HMGCS1/ELOVL7/HMGCR/PDE8B/ELOVL5/PDE10A/TPST1/PDK4/AASS/PFKP/PFKFB3/HK1/PGAM1/LDHA/GAPDH/FAR2/NUP58/NUP50	29	626	359	13813	0.00189317	1.89249	1.23673	2.79856	0.0577063	OPC	Up	OPC_Up
OPC_1	BP	GO:0071356	cellular response to tumor necrosis factor	21/626	231/13813	GBP1/ZFP36L2/LIMS1/NFE2L2/STAT1/HDAC4/PSMB8/PSMB9/AKAP12/PSMB1/HAS2/TRAF6/RELA/TNFRSF1A/YBX3/NFKBIA/ZFAND6/TNFRSF12A/CYLD/NR1D1/ZFP36	21	626	231	13813	0.0019177	2.14478	1.29058	3.39519	0.0582186	OPC	Up	OPC_Up
OPC_1	BP	GO:0002262	myeloid cell homeostasis	14/626	128/13813	PIK3CD/TGFBR3/FLVCR1/BCL2L11/STAT1/BCL6/HSPA9/INHBA/PTBP3/KLF13/B2M/STAT3/ZFP36/AXL	14	626	128	13813	0.00197215	2.62319	1.38171	4.61873	0.0593938	OPC	Up	OPC_Up
OPC_1	BP	GO:0010632	regulation of epithelial cell migration	19/626	201/13813	PIK3CD/GADD45A/EFNA1/PROX1/NFE2L2/ADAMTS9/FGF2/MET/ADAM9/HAS2/EPB41L4B/CORO1C/LGMN/SPRED1/RAB11A/EMP2/MAP2K3/ITGB3/ITGA3	19	626	201	13813	0.00198346	2.23649	1.3068	3.62526	0.0595503	OPC	Up	OPC_Up
OPC_1	BP	GO:0045444	fat cell differentiation	18/626	186/13813	HNRNPU/ZFP36L2/HES1/TRIO/PSMB8/PIM1/STK3/ARID5B/BNIP3/ZBTB16/HMGA2/FOXO1/ERO1A/FERMT2/DIO2/NR1D1/METRNL/ZFP36	18	626	186	13813	0.00198792	2.2941	1.31817	3.76916	0.0595971	OPC	Up	OPC_Up
OPC_1	BP	GO:2000736	regulation of stem cell differentiation	12/626	101/13813	HNRNPU/ZFP36L2/KDM3A/NFE2L2/HES1/GDNF/HSPA9/PSMB8/PSMB9/PSMB1/LMO2/CBFB	12	626	101	13813	0.00201395	2.87589	1.4244	5.31379	0.0602746	OPC	Up	OPC_Up
OPC_1	BP	GO:0042476	odontogenesis	11/626	88/13813	CSF1/BCL2L11/SSUH2/PAM/CTNNA1/FAM20C/SNX10/INHBA/TRAF6/RELT/FOXO1	11	626	88	13813	0.00203405	3.04487	1.45179	5.79417	0.0605675	OPC	Up	OPC_Up
OPC_1	BP	GO:0042060	wound healing	32/626	411/13813	PDPN/PABPC4/NFE2L2/RAB5A/PROS1/PHLDB2/PLSCR1/DGKG/ANXA5/FGF2/IRF1/F12/DTNBP1/CDKN1A/GNA12/PLAT/EPB41L4B/VCL/CD59/SERPING1/UBASH3B/ELK3/DGKH/FERMT2/RAB27A/TNFRSF12A/C1QBP/ITGB3/MAFG/AXL/PLAUR/MAFF	32	626	411	13813	0.00204393	1.82038	1.21603	2.64278	0.0608272	OPC	Up	OPC_Up
OPC_1	BP	GO:0051348	negative regulation of transferase activity	23/626	264/13813	GADD45A/HNRNPU/PAK2/DUSP1/DTNBP1/CDKN1A/TRIB1/PIP4K2A/DUSP5/IPO7/PTPRJ/CHORDC1/UBASH3B/CORO1C/SPRY2/IPO5/IRS2/GMFB/SPRED1/MVP/MIDN/SPRED3/ZFP36	23	626	264	13813	0.00208877	2.04879	1.26425	3.17632	0.0616049	OPC	Up	OPC_Up
OPC_1	BP	GO:0036474	cell death in response to hydrogen peroxide	5/626	21/13813	NFE2L2/HGF/MET/TXN/PAWR	5	626	21	13813	0.00208988	6.62687	1.89222	19.0014	0.0616049	OPC	Up	OPC_Up
OPC_1	BP	GO:0048255	mRNA stabilization	7/626	41/13813	YBX1/MAPKAPK2/HNRNPU/GDNF/PABPC1/YBX3/ZFP36	7	626	41	13813	0.00222466	4.37384	1.62971	10.0776	0.064216	OPC	Up	OPC_Up
OPC_1	BP	GO:0051384	response to glucocorticoid	12/626	103/13813	HNRNPU/ZFP36L2/BCL2L11/PAM/DUSP1/CDKN1A/ADAM9/KLF9/PAPPA/FOSL1/FOXO1/ZFP36	12	626	103	13813	0.00238046	2.81227	1.394	5.19077	0.0677141	OPC	Up	OPC_Up
OPC_1	BP	GO:0046635	positive regulation of alpha-beta T cell activation	8/626	53/13813	NFKBIZ/HLA-A/HLA-E/RIPK2/CD81/ZBTB16/CBFB/RARA	8	626	53	13813	0.00248171	3.77944	1.53215	8.14815	0.0696466	OPC	Up	OPC_Up
OPC_1	BP	GO:0070555	response to interleukin-1	16/626	160/13813	GBP1/HDAC4/IRAK2/IL1RAP/OTUD4/EGR1/PSMB8/PSMB9/AKAP12/PSMB1/RIPK2/HAS2/TRAF6/RELA/NFKBIA/NR1D1	16	626	160	13813	0.00248267	2.37553	1.31391	4.02262	0.0696466	OPC	Up	OPC_Up
OPC_1	BP	GO:0045646	regulation of erythrocyte differentiation	7/626	42/13813	STAT1/HSPA9/INHBA/KLF13/B2M/STAT3/ZFP36	7	626	42	13813	0.00256724	4.2486	1.58611	9.758	0.0714424	OPC	Up	OPC_Up
OPC_1	BP	GO:0050819	negative regulation of coagulation	7/626	42/13813	PROS1/ANXA5/F12/PLAT/SERPING1/UBASH3B/PLAUR	7	626	42	13813	0.00256724	4.2486	1.58611	9.758	0.0714424	OPC	Up	OPC_Up
OPC_1	BP	GO:0002697	regulation of immune effector process	26/626	317/13813	PPM1B/STAT1/FZD5/PROS1/NFKBIZ/PARP9/BCL6/NDFIP1/HLA-F/HLA-A/HLA-E/HLA-B/RIPK2/DDX21/HK1/CD81/CD59/TRAF6/PTPRJ/SERPING1/B2M/SIN3A/SLC7A5/C1QBP/RARA/NECTIN2	26	626	317	13813	0.002584	1.92027	1.22318	2.90016	0.0717273	OPC	Up	OPC_Up
OPC_1	BP	GO:0001655	urogenital system development	23/626	269/13813	IL6R/PROX1/NID1/BCL2L11/STAT1/KLF15/SEC61A1/TIPARP/HES1/PPAT/FGF2/GDNF/EGR1/EPHA7/SULF1/RDH10/HAS2/ARID5B/ZBTB16/SIX4/TMED10/ITGA3/ADAMTS1	23	626	269	13813	0.00265375	2.00638	1.2386	3.10928	0.0733199	OPC	Up	OPC_Up
OPC_1	BP	GO:0070498	interleukin-1-mediated signaling pathway	11/626	91/13813	IRAK2/IL1RAP/OTUD4/EGR1/PSMB8/PSMB9/PSMB1/RIPK2/TRAF6/RELA/NFKBIA	11	626	91	13813	0.00266219	2.93004	1.39909	5.5654	0.0733199	OPC	Up	OPC_Up
OPC_1	BP	GO:0022604	regulation of cell morphogenesis	23/626	270/13813	PDPN/GBP1/LIMS1/WDR1/RHOBTB3/NEDD9/CPNE5/MKLN1/HAS2/ARC/CAPRIN1/EPS8/FMNL3/RAB21/CORO1C/FERMT2/ATP10A/MYO9A/C1QBP/CDC42EP4/BAIAP2/PREX1/TIAM1	23	626	270	13813	0.00278103	1.99811	1.23358	3.09633	0.0756463	OPC	Up	OPC_Up
OPC_1	BP	GO:0061045	negative regulation of wound healing	8/626	54/13813	PROS1/PHLDB2/FGF2/F12/PLAT/SERPING1/UBASH3B/PLAUR	8	626	54	13813	0.00280021	3.6972	1.50051	7.95638	0.0760114	OPC	Up	OPC_Up
OPC_1	BP	GO:1902369	negative regulation of RNA catabolic process	8/626	54/13813	ZCCHC17/YBX1/MAPKAPK2/HNRNPU/GDNF/PABPC1/YBX3/ZFP36	8	626	54	13813	0.00280021	3.6972	1.50051	7.95638	0.0760114	OPC	Up	OPC_Up
OPC_1	BP	GO:0006606	protein import into nucleus	14/626	133/13813	RANBP2/RGPD5/E2F3/CDKN1A/NOLC1/BAG3/IPO7/NUP58/IPO5/NFKBIA/STAT3/KPNA2/NXT1/NUP50	14	626	133	13813	0.00282323	2.51181	1.3248	4.41509	0.0763511	OPC	Up	OPC_Up
OPC_1	BP	GO:0035740	CD8-positive, alpha-beta T cell proliferation	3/626	7/13813	IRF1/HLA-A/HLA-E	3	626	7	13813	0.00282718	15.8534	2.31829	94.002	0.0763511	OPC	Up	OPC_Up
OPC_1	BP	GO:0070358	actin polymerization-dependent cell motility	3/626	7/13813	ENAH/ACTR3/EPS8	3	626	7	13813	0.00282718	15.8534	2.31829	94.002	0.0763511	OPC	Up	OPC_Up
OPC_1	BP	GO:1901298	regulation of hydrogen peroxide-mediated programmed cell death	3/626	7/13813	HGF/MET/PAWR	3	626	7	13813	0.00282718	15.8534	2.31829	94.002	0.0763511	OPC	Up	OPC_Up
OPC_1	BP	GO:2000564	regulation of CD8-positive, alpha-beta T cell proliferation	3/626	7/13813	IRF1/HLA-A/HLA-E	3	626	7	13813	0.00282718	15.8534	2.31829	94.002	0.0763511	OPC	Up	OPC_Up
OPC_1	BP	GO:0046631	alpha-beta T cell activation	13/626	119/13813	IL6R/NFKBIZ/BCL6/IRF1/HLA-A/HLA-E/RIPK2/CD81/ZBTB16/CBFB/RARA/STAT3/RELB	13	626	119	13813	0.00284572	2.617	1.34129	4.7035	0.0766854	OPC	Up	OPC_Up
OPC_1	BP	GO:1903206	negative regulation of hydrogen peroxide-induced cell death	4/626	14/13813	NFE2L2/HGF/MET/TXN	4	626	14	13813	0.00290624	8.47153	1.93372	29.4764	0.0773397	OPC	Up	OPC_Up
OPC_1	BP	GO:0015914	phospholipid transport	10/626	79/13813	OSBPL10/PLSCR4/PLSCR1/PRELID2/PLEKHA8/ATP10A/PITPNC1/LDLR/PRELID3B/PITPNB	10	626	79	13813	0.00291778	3.08585	1.41015	6.06222	0.0775296	OPC	Up	OPC_Up
OPC_1	BP	GO:0002683	negative regulation of immune system process	26/626	320/13813	GBP1/IFI16/PPM1B/BCL6/IRF1/HSPA9/NDFIP1/DUSP1/HLA-F/HLA-A/HLA-E/HLA-B/INHBA/TMEM176A/TRIB1/CD59/PTPRJ/SERPING1/UBASH3B/PAWR/CBFB/C1QBP/NR1D1/RARA/LDLR/AXL	26	626	320	13813	0.00293689	1.90025	1.21062	2.86935	0.0778059	OPC	Up	OPC_Up
OPC_1	BP	GO:2001238	positive regulation of extrinsic apoptotic signaling pathway	7/626	43/13813	PAK2/CTNNA1/INHBA/STK3/PPP2R1B/TNFRSF12A/CYLD	7	626	43	13813	0.00294895	4.13035	1.54473	9.45971	0.0779882	OPC	Up	OPC_Up
OPC_1	BP	GO:0097191	extrinsic apoptotic signaling pathway	18/626	193/13813	MCL1/IL6R/BCL2L11/SCG2/PAK2/GDNF/CTNNA1/INHBA/HGF/CASP2/TNFRSF10B/STK3/BAG3/RELA/PPP2R1B/TNFRSF1A/TNFRSF12A/CYLD	18	626	193	13813	0.00297807	2.20098	1.26596	3.61216	0.0782655	OPC	Up	OPC_Up
OPC_1	BP	GO:0010770	positive regulation of cell morphogenesis involved in differentiation	9/626	67/13813	LIMS1/NEDD9/HAS2/CAPRIN1/RAB21/FERMT2/C1QBP/PREX1/TIAM1	9	626	67	13813	0.0031037	3.30135	1.43122	6.74966	0.0807635	OPC	Up	OPC_Up
OPC_1	BP	GO:0051099	positive regulation of binding	15/626	149/13813	GTF2B/PARP9/HES1/MET/HMBOX1/PPP2CB/RIPK2/STK3/TXN/TRAF6/DACT1/B2M/RARA/PLAUR/TIAM1	15	626	149	13813	0.00313351	2.39119	1.2939	4.1189	0.0810998	OPC	Up	OPC_Up
OPC_1	BP	GO:0050854	regulation of antigen receptor-mediated signaling pathway	8/626	55/13813	GBP1/ELF2/CD81/PTPRJ/RELA/PAWR/CBFB/NECTIN2	8	626	55	13813	0.0031497	3.61847	1.47017	7.7733	0.0814789	OPC	Up	OPC_Up
OPC_1	BP	GO:0030098	lymphocyte differentiation	24/626	289/13813	PIK3CD/IL6R/IRF2BP2/ZFP36L2/FZD5/HDAC4/FANCD2/NFKBIZ/BCL6/IRF1/EGR1/NDFIP1/INHBA/RIPK2/KLF6/PTPRJ/ZBTB16/B2M/CBFB/RARA/STAT3/AXL/RELB/PREX1	24	626	289	13813	0.00316538	1.9439	1.21383	2.98388	0.0818043	OPC	Up	OPC_Up
OPC_1	BP	GO:0006006	glucose metabolic process	17/626	179/13813	ENO1/HK2/RANBP2/PDK1/IGFBP3/PDK4/SLC39A14/FABP5/PFKP/HK1/SORBS1/PGAM1/GAPDH/DYRK2/CRY1/IRS2/MIDN	17	626	179	13813	0.00318447	2.2442	1.26749	3.73655	0.0820383	OPC	Up	OPC_Up
OPC_1	BP	GO:0002702	positive regulation of production of molecular mediator of immune response	10/626	80/13813	FZD5/HLA-F/HLA-A/HLA-E/DDX21/HK1/CD81/TRAF6/B2M/SLC7A5	10	626	80	13813	0.00320281	3.04155	1.39074	5.96889	0.0820496	OPC	Up	OPC_Up
OPC_1	BP	GO:0051272	positive regulation of cellular component movement	34/626	458/13813	PIK3CD/PDPN/CSF1/IL6R/PROX1/TNFAIP6/NFE2L2/HDAC4/BCL6/FGF2/TUBB2B/NEDD9/AKAP12/HGF/MET/TCAF2/ADAM9/SDCBP/HAS2/EPB41L4B/SPRY2/IRS2/FERMT2/LGMN/RAB11A/SEMA4B/C1QBP/MAP2K3/STAT3/ITGB3/ITGA3/PREX1/ADAMTS1/TIAM1	34	626	458	13813	0.00325794	1.72871	1.17004	2.48161	0.0829125	OPC	Up	OPC_Up
OPC_1	BP	GO:0034101	erythrocyte homeostasis	12/626	107/13813	TGFBR3/FLVCR1/STAT1/BCL6/HSPA9/INHBA/PTBP3/KLF13/B2M/STAT3/ZFP36/AXL	12	626	107	13813	0.00327679	2.69306	1.33683	4.96093	0.0830947	OPC	Up	OPC_Up
OPC_1	BP	GO:0045598	regulation of fat cell differentiation	12/626	107/13813	HNRNPU/ZFP36L2/HES1/TRIO/PIM1/STK3/ZBTB16/FOXO1/FERMT2/NR1D1/METRNL/ZFP36	12	626	107	13813	0.00327679	2.69306	1.33683	4.96093	0.0830947	OPC	Up	OPC_Up
OPC_1	BP	GO:0006007	glucose catabolic process	6/626	33/13813	ENO1/HK2/PFKP/HK1/PGAM1/GAPDH	6	626	33	13813	0.00328792	4.71548	1.58613	11.7157	0.0831942	OPC	Up	OPC_Up
OPC_1	BP	GO:0042326	negative regulation of phosphorylation	28/626	356/13813	GADD45A/HNRNPU/HDAC4/PDE12/PAK2/DUSP1/DTNBP1/CDKN1A/INHBA/IGFBP3/HGF/TRIB1/PIP4K2A/DUSP5/INPP5F/IPO7/PTPRJ/CHORDC1/UBASH3B/CORO1C/SPRY2/IPO5/IRS2/GMFB/SPRED1/MVP/MIDN/SPRED3	28	626	356	13813	0.00328846	1.83565	1.19055	2.73077	0.0831942	OPC	Up	OPC_Up
OPC_1	BP	GO:0090342	regulation of cell aging	7/626	44/13813	YBX1/LMNA/BCL6/HMGA1/HMGA2/PAWR/B2M	7	626	44	13813	0.00337262	4.01852	1.50555	9.18001	0.0847281	OPC	Up	OPC_Up
OPC_1	BP	GO:0006109	regulation of carbohydrate metabolic process	17/626	180/13813	PRKAA2/RANBP2/PDK1/HDAC4/HRH1/IGFBP3/PDK4/HAS2/PFKFB3/SORBS1/PGAM1/DYRK2/CRY1/NUP58/IRS2/MIDN/NUP50	17	626	180	13813	0.00337315	2.23028	1.25977	3.71227	0.0847281	OPC	Up	OPC_Up
OPC_1	BP	GO:0031348	negative regulation of defense response	16/626	165/13813	IFI16/FNDC4/PPM1B/TNFAIP6/NDFIP1/HLA-F/HLA-A/HLA-E/HLA-B/HGF/SERPING1/TNFRSF1A/C1QBP/NR1D1/METRNL/LDLR	16	626	165	13813	0.00338126	2.29504	1.27041	3.88161	0.0848915	OPC	Up	OPC_Up
OPC_1	BP	GO:0016239	positive regulation of macroautophagy	8/626	56/13813	PRKAA2/VDAC1/BNIP3L/RIPK2/PIP4K2A/BAG3/BNIP3/CALCOCO2	8	626	56	13813	0.00353218	3.54282	1.44109	7.59833	0.0876392	OPC	Up	OPC_Up
OPC_1	BP	GO:0035924	cellular response to vascular endothelial growth factor stimulus	8/626	56/13813	PIK3CD/MAPKAPK2/ADAMTS3/TSPAN12/RELA/CD63/SPRY2/MAP2K3	8	626	56	13813	0.00353218	3.54282	1.44109	7.59833	0.0876392	OPC	Up	OPC_Up
OPC_1	BP	GO:0030855	epithelial cell differentiation	35/626	478/13813	PDPN/CLIC4/CNN3/TAGLN2/PROX1/GRHL1/FOSL2/SLC4A5/STAT1/SLC4A7/KLF15/ARHGEF26/HES1/FGF2/GDNF/IL6ST/VDAC1/CDKN1A/FAM20C/MET/ADAM9/TMOD1/UGCG/VCL/TNFRSF1A/BTG1/SPRY2/SPRED1/MYO9A/CBFB/KDM6B/MAFG/SPRED3/ZFP36/MAFF	35	626	478	13813	0.00356195	1.70357	1.15998	2.43314	0.0879364	OPC	Up	OPC_Up
OPC_1	BP	GO:0043487	regulation of RNA stability	17/626	181/13813	HNRNPR/ZCCHC17/PABPC4/YBX1/MAPKAPK2/HNRNPU/ZFP36L2/PDE12/IGF2BP2/GDNF/PSMB8/PSMB9/PSMB1/PABPC1/YBX3/SAMD4A/ZFP36	17	626	181	13813	0.00357099	2.21659	1.25217	3.68883	0.0879364	OPC	Up	OPC_Up
OPC_1	BP	GO:0008654	phospholipid biosynthetic process	21/626	244/13813	PIK3CD/LPIN1/SELENOI/PGAP1/ACSL3/RAB5A/PLSCR1/DGKG/FGF2/HMGCS1/PLEKHA8/AGPAT5/FABP5/PIP4K2A/SAMD8/INPP5F/PLEKHA1/FADS1/ETNK1/TPTE2/DGKH	21	626	244	13813	0.00369011	2.01775	1.21557	3.18888	0.089628	OPC	Up	OPC_Up
OPC_1	BP	GO:0051098	regulation of binding	25/626	309/13813	GTF2B/TGFBR3/IFI16/HDAC4/PARP9/HES1/DTNBP1/CDKN1A/MET/HMBOX1/PPP2CB/RIPK2/STK3/TXN/BTAF1/TRAF6/UBASH3B/HMGA2/NFKBIA/DACT1/B2M/SIN3A/RARA/PLAUR/TIAM1	25	626	309	13813	0.00369945	1.88983	1.19267	2.87557	0.089628	OPC	Up	OPC_Up
OPC_1	BP	GO:0072521	purine-containing compound metabolic process	29/626	376/13813	ENO1/PRKAA2/AK4/ADCY10/HK2/RANBP2/PDK1/ACSL3/HDAC4/PPAT/PAICS/HMGCS1/ELOVL7/HMGCR/PDE8B/ELOVL5/PDE10A/TPST1/PDK4/AASS/PFKP/PFKFB3/HK1/PGAM1/LDHA/GAPDH/FAR2/NUP58/NUP50	29	626	376	13813	0.00371284	1.79732	1.17545	2.65556	0.089628	OPC	Up	OPC_Up
OPC_1	BP	GO:2000278	regulation of DNA biosynthetic process	11/626	95/13813	HNRNPU/PARM1/FGF2/CCT5/DUSP1/CDKN1A/CCT6A/RFC2/HGF/HMBOX1/CCT8	11	626	95	13813	0.00373393	2.78969	1.33445	5.28584	0.089655	OPC	Up	OPC_Up
OPC_1	BP	GO:0051170	import into nucleus	15/626	152/13813	RANBP2/RGPD5/E2F3/CDKN1A/NOLC1/BAG3/IPO7/NUP58/IPO5/NFKBIA/STAT3/KPNA2/SNRPB/NXT1/NUP50	15	626	152	13813	0.00378829	2.33814	1.26602	4.02392	0.0906719	OPC	Up	OPC_Up
OPC_1	BP	GO:0002822	regulation of adaptive immune response based on somatic recombination of immune receptors built from immunoglobulin superfamily domains	13/626	123/13813	FZD5/NFKBIZ/BCL6/NDFIP1/HLA-F/HLA-A/HLA-E/HLA-B/RIPK2/CD81/TRAF6/B2M/NECTIN2	13	626	123	13813	0.00379745	2.52083	1.29363	4.52411	0.090734	OPC	Up	OPC_Up
OPC_1	BP	GO:0003300	cardiac muscle hypertrophy	9/626	69/13813	LMNA/HDAC4/KLF15/CAMK2D/IL6ST/INPP5F/TNFRSF1A/FOXO1/TIAM1	9	626	69	13813	0.00379776	3.19085	1.38548	6.51047	0.090734	OPC	Up	OPC_Up
OPC_1	BP	GO:1903035	negative regulation of response to wounding	9/626	69/13813	PROS1/PHLDB2/FGF2/F12/PLAT/INPP5F/SERPING1/UBASH3B/PLAUR	9	626	69	13813	0.00379776	3.19085	1.38548	6.51047	0.090734	OPC	Up	OPC_Up
OPC_1	BP	GO:1901032	negative regulation of response to reactive oxygen species	4/626	15/13813	NFE2L2/HGF/MET/TXN	4	626	15	13813	0.00382247	7.70185	1.78314	26.0873	0.0910773	OPC	Up	OPC_Up
OPC_1	BP	GO:1902373	negative regulation of mRNA catabolic process	7/626	45/13813	YBX1/MAPKAPK2/HNRNPU/GDNF/PABPC1/YBX3/ZFP36	7	626	45	13813	0.00384113	3.91262	1.46825	8.91505	0.0913097	OPC	Up	OPC_Up
OPC_1	BP	GO:0097028	dendritic cell differentiation	6/626	34/13813	BATF3/HLA-B/TMEM176A/TRAF6/AXL/RELB	6	626	34	13813	0.00384238	4.5472	1.53371	11.2481	0.0913097	OPC	Up	OPC_Up
OPC_1	BP	GO:0032103	positive regulation of response to external stimulus	30/626	394/13813	CSF1/IL6R/IFI16/SCG2/NFKBIZ/PARP9/PLSCR1/PAK2/FGF2/OSMR/IL6ST/HLA-F/HLA-E/PSMB8/PSMB9/PSMB1/MET/RIPK2/CD81/TRAF6/NEAT1/RELA/TNFRSF1A/NFKBIA/LGMN/SIN3A/C1QBP/NECTIN2/RELB/TIAM1	30	626	394	13813	0.00385349	1.77313	1.16849	2.60277	0.0913631	OPC	Up	OPC_Up
OPC_1	BP	GO:0006760	folic acid-containing compound metabolic process	5/626	24/13813	MTHFD2/ALDH1L1/MTHFD1L/SLC25A32/GCH1	5	626	24	13813	0.00390131	5.5778	1.62256	15.51	0.0920338	OPC	Up	OPC_Up
OPC_1	BP	GO:0036296	response to increased oxygen levels	5/626	24/13813	PDPN/CDKN1A/BNIP3/ATP6V0A2/FOXO1	5	626	24	13813	0.00390131	5.5778	1.62256	15.51	0.0920338	OPC	Up	OPC_Up
OPC_1	BP	GO:0045860	positive regulation of protein kinase activity	34/626	464/13813	GADD45A/CSF1/IL6R/EFNA1/MAPKAPK2/PROX1/SPDYA/MAP3K20/FZD5/IRAK2/TNIK/PAK2/FGF2/EGR1/NEDD9/CDKN1A/HGF/DBF4/TNFRSF10B/ADAM9/RIPK2/STK3/TXN/DUSP5/CD81/TRAF6/HMGA2/SPRY2/FERMT2/MAP3K9/EMP2/MAP2K3/ITGB3/TIAM1	34	626	464	13813	0.00399328	1.70379	1.1534	2.44542	0.0926193	OPC	Up	OPC_Up
OPC_1	BP	GO:0070201	regulation of establishment of protein localization	36/626	499/13813	SLC2A1/PLK3/TP53BP2/FZD5/BARD1/ACSL3/EDEM1/UBE2D3/SLC9B2/CCT5/HMGCR/PAM/NDFIP1/CCT6A/CYP51A1/TCAF2/BNIP3L/ADAM9/ARC/TXN/STOM/GLUD1/NOLC1/BAG3/CD81/NUP58/IPO5/IRS2/TMED10/RAB11A/NR1D1/ITGB3/MIDN/CCT8/TIAM1/PIM3	36	626	499	13813	0.00399415	1.67676	1.14828	2.38299	0.0926193	OPC	Up	OPC_Up
OPC_1	BP	GO:0002253	activation of immune response	29/626	378/13813	PIK3CD/GBP1/IFI16/ACTR3/PROS1/NFKBIZ/PLSCR1/PAK2/ELF2/HLA-A/PSMB8/PSMB9/PSMB1/RIPK2/PLPP4/PLEKHA1/CD81/CD59/TRAF6/PTPRJ/SERPING1/RELA/PAWR/SIN3A/CBFB/C1QBP/BAIAP2/NECTIN2/RELB	29	626	378	13813	0.00400195	1.78676	1.16856	2.6397	0.0927595	OPC	Up	OPC_Up
OPC_1	BP	GO:0031099	regeneration	15/626	153/13813	TGFBR3/LPIN1/GAP43/PPAT/MAP1B/CTNNA1/CDKN1A/HGF/RPL30/INPP5F/CD81/RTN4RL2/NNMT/STK24/AXL	15	626	153	13813	0.00402993	2.32131	1.25698	3.99348	0.0932036	OPC	Up	OPC_Up
OPC_1	BP	GO:0050727	regulation of inflammatory response	21/626	246/13813	FNDC4/TNFAIP6/FANCD2/NFKBIZ/BCL6/OSMR/IL6ST/NDFIP1/F12/HLA-E/HGF/ZYX/CD81/NEAT1/RELA/TNFRSF1A/NFKBIA/CYLD/NR1D1/METRNL/LDLR	21	626	246	13813	0.00405725	1.99951	1.20479	3.15944	0.0935662	OPC	Up	OPC_Up
OPC_1	BP	GO:0001819	positive regulation of cytokine production	27/626	345/13813	IL6R/IFI16/MAPKAPK2/STAT1/FZD5/LRRFIP1/IL1RAP/IL6ST/IRF1/EGR1/HLA-F/HLA-A/HLA-E/HGF/SULF1/RIPK2/DDX21/HK1/CD81/TRAF6/PTPRJ/RELA/GAPDH/B2M/SLC7A5/RARA/STAT3	27	626	345	13813	0.00412489	1.82394	1.17329	2.73216	0.094436	OPC	Up	OPC_Up
OPC_1	BP	GO:0014897	striated muscle hypertrophy	9/626	70/13813	LMNA/HDAC4/KLF15/CAMK2D/IL6ST/INPP5F/TNFRSF1A/FOXO1/TIAM1	9	626	70	13813	0.00418753	3.13831	1.36362	6.39512	0.0953017	OPC	Up	OPC_Up
OPC_1	BP	GO:0046634	regulation of alpha-beta T cell activation	10/626	83/13813	NFKBIZ/BCL6/IRF1/HLA-A/HLA-E/RIPK2/CD81/ZBTB16/CBFB/RARA	10	626	83	13813	0.00419281	2.91591	1.33551	5.71003	0.0953017	OPC	Up	OPC_Up
OPC_1	BP	GO:0007623	circadian rhythm	17/626	184/13813	HNRNPR/PRKAA2/PROX1/HNRNPU/BHLHE40/EGR1/AHR/NAMPT/KLF9/NFIL3/CRY1/SIN3A/PER1/NR1D1/RELB/TOP1/NRIP1	17	626	184	13813	0.00422279	2.17611	1.22991	3.61988	0.0957771	OPC	Up	OPC_Up
OPC_1	BP	GO:0030335	positive regulation of cell migration	32/626	431/13813	PIK3CD/PDPN/CSF1/IL6R/PROX1/TNFAIP6/NFE2L2/HDAC4/FGF2/NEDD9/AKAP12/HGF/MET/TCAF2/ADAM9/SDCBP/HAS2/EPB41L4B/SPRY2/IRS2/FERMT2/LGMN/RAB11A/SEMA4B/C1QBP/MAP2K3/STAT3/ITGB3/ITGA3/PREX1/ADAMTS1/TIAM1	32	626	431	13813	0.00423304	1.72652	1.15407	2.50449	0.0958449	OPC	Up	OPC_Up
OPC_1	BP	GO:0002699	positive regulation of immune effector process	16/626	169/13813	FZD5/NFKBIZ/HLA-F/HLA-A/HLA-E/HLA-B/RIPK2/DDX21/HK1/CD81/TRAF6/PTPRJ/B2M/SLC7A5/RARA/NECTIN2	16	626	169	13813	0.00427968	2.2343	1.2376	3.77635	0.0964432	OPC	Up	OPC_Up
OPC_1	BP	GO:1903034	regulation of response to wounding	13/626	125/13813	NFE2L2/PROS1/PHLDB2/FGF2/F12/PLAT/INPP5F/SERPING1/UBASH3B/STK24/FERMT2/TNFRSF12A/PLAUR	13	626	125	13813	0.00436182	2.47548	1.27099	4.43963	0.0971111	OPC	Up	OPC_Up
OPC_1	BP	GO:2001187	positive regulation of CD8-positive, alpha-beta T cell activation	3/626	8/13813	HLA-A/HLA-E/CBFB	3	626	8	13813	0.00437184	12.6834	1.96601	65.4011	0.0971145	OPC	Up	OPC_Up
OPC_1	BP	GO:2001241	positive regulation of extrinsic apoptotic signaling pathway in absence of ligand	3/626	8/13813	CTNNA1/INHBA/PPP2R1B	3	626	8	13813	0.00437184	12.6834	1.96601	65.4011	0.0971145	OPC	Up	OPC_Up
OPC_1	BP	GO:0014909	smooth muscle cell migration	8/626	58/13813	NFE2L2/HDAC4/IGFBP3/PLAT/HAS2/TRIB1/ITGB3/ADAMTS1	8	626	58	13813	0.0044042	3.40061	1.38619	7.27068	0.0975892	OPC	Up	OPC_Up
OPC_1	BP	GO:0050818	regulation of coagulation	8/626	58/13813	NFE2L2/PROS1/ANXA5/F12/PLAT/SERPING1/UBASH3B/PLAUR	8	626	58	13813	0.0044042	3.40061	1.38619	7.27068	0.0975892	OPC	Up	OPC_Up
OPC_1	BP	GO:0097193	intrinsic apoptotic signaling pathway	21/626	248/13813	ENO1/MCL1/IFI16/IVNS1ABP/TP53BP2/BCL2L11/PDK1/NFE2L2/SHISA5/CDKN1A/CASP2/TNFRSF10B/VDAC2/BNIP3/TNFRSF1A/YBX3/DYRK2/STK24/ERO1A/CYLD/PLAUR	21	626	248	13813	0.00445432	1.9816	1.19419	3.13053	0.0983263	OPC	Up	OPC_Up
OPC_1	BP	GO:0034248	regulation of cellular amide metabolic process	29/626	381/13813	HNRNPR/YBX1/EFNA1/ZFP36L2/PDK1/NFE2L2/IGF2BP2/PDK4/C8orf88/RPL30/PABPC1/SAMD8/PGAM1/NOLC1/CAPRIN1/RELA/TNFRSF1A/GAPDH/YBX3/SAMD4A/TMED10/DIO2/GSPT1/C1QBP/EIF5A/PER1/HAP1/STAT3/ZFP36	29	626	381	13813	0.00447116	1.77114	1.1585	2.61618	0.0986156	OPC	Up	OPC_Up
OPC_1	BP	GO:0009132	nucleoside diphosphate metabolic process	14/626	140/13813	ENO1/PRKAA2/AK4/HK2/RANBP2/HDAC4/PFKP/PFKFB3/HK1/PGAM1/LDHA/GAPDH/NUP58/NUP50	14	626	140	13813	0.00450041	2.37102	1.25257	4.15902	0.0990103	OPC	Up	OPC_Up
OPC_2	BP	GO:2000969	positive regulation of AMPA receptor activity	3/516	7/13813	CACNG4/CACNG2/SHANK3	3	516	7	13813	0.00162096	19.4201	2.83727	115.442	0.0517773	OPC	Down	OPC_Down
OPC_2	BP	GO:0010823	negative regulation of mitochondrion organization	6/516	41/13813	OMA1/HSPA1A/IGF1/ADCK1/TSC2/NOL3	6	516	41	13813	0.00390336	4.45639	1.52532	10.7738	0.0920338	OPC	Down	OPC_Down
OPC_2	BP	GO:0006858	extracellular transport	5/516	29/13813	STK36/DPCD/DNAAF4/WWP2/TTLL1	5	516	29	13813	0.00402935	5.40981	1.60564	14.5417	0.0932036	OPC	Down	OPC_Down
OPC_2	BP	GO:0009100	glycoprotein metabolic process	24/516	357/13813	ST6GALNAC3/EXTL2/CHST10/NEU4/UGDH/SRD5A3/AGA/GALNT10/NECAB1/ADAMTS13/TET1/CHST15/TMTC1/MGAT4C/IGF1/SERP2/ENTPD5/ST3GAL2/XYLT2/MGAT5B/MAN2B1/FBXO27/B3GALT5/GAL3ST1	24	516	357	13813	0.00404908	1.89898	1.18793	2.90863	0.093442	OPC	Down	OPC_Down
OPC_2	BP	GO:0042552	myelination	11/516	117/13813	MAL/RARB/MOBP/LPAR1/RARG/FA2H/ASPA/SIRT2/OLIG2/GAL3ST1/TYMP	11	516	117	13813	0.00434189	2.71033	1.3048	5.09082	0.097019	OPC	Down	OPC_Down
OPC_2	BP	GO:0018198	peptidyl-cysteine modification	6/516	42/13813	NOS1AP/NOS1/ZDHHC22/ZDHHC1/ZDHHC7/SNTA1	6	516	42	13813	0.00441325	4.33274	1.48539	10.4463	0.0977466	OPC	Down	OPC_Down
Pericyte_1	BP	GO:0000184	nuclear-transcribed mRNA catabolic process, nonsense-mediated decay	18/54	113/12522	RPL11/RPS7/RPL37A/RPL15/RPL24/RPS23/ETF1/RPL41/RPLP0/RPLP1/RPS15A/RPL13/RPL17/RPS15/RPS28/RPL13A/RPL28/RPL3	18	54	113	12522	2.85109e-24	64.7934	33.4788	122.187	7.92664e-21	Pericyte	Up	Pericyte_Up
Pericyte_1	BP	GO:0006614	SRP-dependent cotranslational protein targeting to membrane	17/54	92/12522	RPL11/RPS7/RPL37A/RPL15/RPL24/RPS23/RPL41/RPLP0/RPLP1/RPS15A/RPL13/RPL17/RPS15/RPS28/RPL13A/RPL28/RPL3	17	54	92	12522	4.23211e-24	75.6526	38.1446	144.441	1.11778e-20	Pericyte	Up	Pericyte_Up
Pericyte_1	BP	GO:0006613	cotranslational protein targeting to membrane	17/54	97/12522	RPL11/RPS7/RPL37A/RPL15/RPL24/RPS23/RPL41/RPLP0/RPLP1/RPS15A/RPL13/RPL17/RPS15/RPS28/RPL13A/RPL28/RPL3	17	54	97	12522	1.11869e-23	70.9127	35.9066	135.11	2.81399e-20	Pericyte	Up	Pericyte_Up
Pericyte_1	BP	GO:0045047	protein targeting to ER	17/54	106/12522	RPL11/RPS7/RPL37A/RPL15/RPL24/RPS23/RPL41/RPLP0/RPLP1/RPS15A/RPL13/RPL17/RPS15/RPS28/RPL13A/RPL28/RPL3	17	54	106	12522	5.63499e-23	63.634	32.3733	121.088	1.24026e-19	Pericyte	Up	Pericyte_Up
Pericyte_1	BP	GO:0072599	establishment of protein localization to endoplasmic reticulum	17/54	110/12522	RPL11/RPS7/RPL37A/RPL15/RPL24/RPS23/RPL41/RPLP0/RPLP1/RPS15A/RPL13/RPL17/RPS15/RPS28/RPL13A/RPL28/RPL3	17	54	110	12522	1.10173e-22	60.9586	31.0441	115.676	2.23837e-19	Pericyte	Up	Pericyte_Up
Pericyte_1	BP	GO:0006413	translational initiation	19/54	172/12522	RPL11/RPS7/RPL37A/RPL15/RPL24/RPS23/EIF4G2/RPL41/RPLP0/RPLP1/RPS15A/RPL13/EIF1/RPL17/RPS15/RPS28/RPL13A/RPL28/RPL3	19	54	172	12522	1.83292e-22	43.6042	22.9996	80.3851	3.586e-19	Pericyte	Up	Pericyte_Up
Pericyte_1	BP	GO:0070972	protein localization to endoplasmic reticulum	17/54	136/12522	RPL11/RPS7/RPL37A/RPL15/RPL24/RPS23/RPL41/RPLP0/RPLP1/RPS15A/RPL13/RPL17/RPS15/RPS28/RPL13A/RPL28/RPL3	17	54	136	12522	4.89482e-21	47.5546	24.3915	89.5501	7.83528e-18	Pericyte	Up	Pericyte_Up
Pericyte_1	BP	GO:0019083	viral transcription	18/54	169/12522	RPL11/RPS7/RPL37A/RPL15/RPL24/RPS23/IFITM3/RPL41/RPLP0/RPLP1/RPS15A/RPL13/RPL17/RPS15/RPS28/RPL13A/RPL28/RPL3	18	54	169	12522	5.59822e-21	40.7044	21.2686	75.4812	8.69766e-18	Pericyte	Up	Pericyte_Up
Pericyte_1	BP	GO:0006612	protein targeting to membrane	18/54	185/12522	RPL11/RPS7/RPL37A/RPL15/RPL24/RPS23/RPL41/NACA/RPLP0/RPLP1/RPS15A/RPL13/RPL17/RPS15/RPS28/RPL13A/RPL28/RPL3	18	54	185	12522	2.96774e-20	36.7657	19.2439	67.938	4.12547e-17	Pericyte	Up	Pericyte_Up
Pericyte_1	BP	GO:0019080	viral gene expression	18/54	185/12522	RPL11/RPS7/RPL37A/RPL15/RPL24/RPS23/IFITM3/RPL41/RPLP0/RPLP1/RPS15A/RPL13/RPL17/RPS15/RPS28/RPL13A/RPL28/RPL3	18	54	185	12522	2.96774e-20	36.7657	19.2439	67.938	4.12547e-17	Pericyte	Up	Pericyte_Up
Pericyte_1	BP	GO:0000956	nuclear-transcribed mRNA catabolic process	18/54	193/12522	RPL11/RPS7/RPL37A/RPL15/RPL24/RPS23/ETF1/RPL41/RPLP0/RPLP1/RPS15A/RPL13/RPL17/RPS15/RPS28/RPL13A/RPL28/RPL3	18	54	193	12522	6.45122e-20	35.0661	18.3578	64.7273	8.31169e-17	Pericyte	Up	Pericyte_Up
Pericyte_1	BP	GO:0006402	mRNA catabolic process	19/54	339/12522	RPL11/RPS7/PSMD14/RPL37A/RPL15/RPL24/RPS23/ETF1/RPL41/RPLP0/RPLP1/RPS15A/RPL13/RPL17/RPS15/RPS28/RPL13A/RPL28/RPL3	19	54	339	12522	7.77187e-17	20.5879	10.9946	37.4557	7.33109e-14	Pericyte	Up	Pericyte_Up
Pericyte_1	BP	GO:0090150	establishment of protein localization to membrane	18/54	313/12522	RPL11/RPS7/RPL37A/RPL15/RPL24/RPS23/RPL41/NACA/RPLP0/RPLP1/RPS15A/RPL13/RPL17/RPS15/RPS28/RPL13A/RPL28/RPL3	18	54	313	12522	3.8334e-16	20.6112	10.8856	37.7645	3.26606e-13	Pericyte	Up	Pericyte_Up
Pericyte_1	BP	GO:0006401	RNA catabolic process	19/54	371/12522	RPL11/RPS7/PSMD14/RPL37A/RPL15/RPL24/RPS23/ETF1/RPL41/RPLP0/RPLP1/RPS15A/RPL13/RPL17/RPS15/RPS28/RPL13A/RPL28/RPL3	19	54	371	12522	4.13551e-16	18.6698	9.97965	33.9054	3.41335e-13	Pericyte	Up	Pericyte_Up
Pericyte_1	BP	GO:0006605	protein targeting	18/54	393/12522	RPL11/RPS7/RPL37A/RPL15/RPL24/RPS23/RPL41/NACA/RPLP0/RPLP1/RPS15A/RPL13/RPL17/RPS15/RPS28/RPL13A/RPL28/RPL3	18	54	393	12522	2.04395e-14	16.1081	8.5297	29.4409	1.25546e-11	Pericyte	Up	Pericyte_Up
Pericyte_1	BP	GO:0034655	nucleobase-containing compound catabolic process	19/54	482/12522	RPL11/RPS7/PSMD14/RPL37A/RPL15/RPL24/RPS23/ETF1/RPL41/RPLP0/RPLP1/RPS15A/RPL13/RPL17/RPS15/RPS28/RPL13A/RPL28/RPL3	19	54	482	12522	4.91743e-14	14.0663	7.5412	25.4807	2.76339e-11	Pericyte	Up	Pericyte_Up
Pericyte_1	BP	GO:0002181	cytoplasmic translation	11/54	90/12522	RPL11/RPL15/RPL24/RPS23/ETF1/RPL41/RPLP0/RPLP1/RPL17/RPS28/RPL13A	11	54	90	12522	1.04792e-13	40.0048	17.9476	82.4945	5.59718e-11	Pericyte	Up	Pericyte_Up
Pericyte_1	BP	GO:0042255	ribosome assembly	6/54	55/12522	RPL11/RPL24/RPLP0/RPS15/RPS28/RPL3	6	54	55	12522	1.19141e-07	31.6197	10.5703	78.9964	2.20053e-05	Pericyte	Up	Pericyte_Up
Pericyte_1	BP	GO:0022618	ribonucleoprotein complex assembly	8/54	175/12522	RPL11/SHQ1/RPL24/RPLP0/RPS15/RPS28/RPL13A/RPL3	8	54	175	12522	7.45875e-07	12.8022	5.13683	27.9465	0.000103684	Pericyte	Up	Pericyte_Up
Pericyte_1	BP	GO:0071826	ribonucleoprotein complex subunit organization	8/54	182/12522	RPL11/SHQ1/RPL24/RPLP0/RPS15/RPS28/RPL13A/RPL3	8	54	182	12522	1.00389e-06	12.2816	4.93067	26.8008	0.000133912	Pericyte	Up	Pericyte_Up
Pericyte_1	BP	GO:0000027	ribosomal large subunit assembly	4/54	24/12522	RPL11/RPL24/RPLP0/RPL3	4	54	24	12522	3.07854e-06	49.6273	11.9141	156.098	0.000344536	Pericyte	Up	Pericyte_Up
Pericyte_1	BP	GO:0042254	ribosome biogenesis	8/54	279/12522	RPL11/RPS7/SHQ1/RPL24/RPLP0/RPS15/RPS28/RPL3	8	54	279	12522	2.34963e-05	7.82448	3.15825	16.953	0.00183056	Pericyte	Up	Pericyte_Up
Pericyte_1	BP	GO:0022613	ribonucleoprotein complex biogenesis	9/54	403/12522	RPL11/RPS7/SHQ1/RPL24/RPLP0/RPS15/RPS28/RPL13A/RPL3	9	54	403	12522	4.98683e-05	6.12679	2.61452	12.8057	0.00341223	Pericyte	Up	Pericyte_Up
Pericyte_1	BP	GO:1902253	regulation of intrinsic apoptotic signaling pathway by p53 class mediator	3/54	24/12522	RPL11/RPS7/CD44	3	54	24	12522	0.000143912	34.8161	6.44518	122.119	0.00805299	Pericyte	Up	Pericyte_Up
Pericyte_1	BP	GO:1902255	positive regulation of intrinsic apoptotic signaling pathway by p53 class mediator	2/54	5/12522	RPL11/RPS7	2	54	5	12522	0.000181028	158.629	12.9967	1424.87	0.00982797	Pericyte	Up	Pericyte_Up
Pericyte_1	BP	GO:0042273	ribosomal large subunit biogenesis	4/54	66/12522	RPL11/RPL24/RPLP0/RPL3	4	54	66	12522	0.000182612	15.991	4.07043	45.5814	0.00987337	Pericyte	Up	Pericyte_Up
Pericyte_1	BP	GO:0034341	response to interferon-gamma	5/54	141/12522	CAMK2D/IFITM3/CD44/GAPDH/RPL13A	5	54	141	12522	0.000342259	9.24597	2.83145	23.6148	0.016128	Pericyte	Up	Pericyte_Up
Pericyte_1	BP	GO:1904667	negative regulation of ubiquitin protein ligase activity	2/54	8/12522	RPL11/RPS7	2	54	8	12522	0.000502684	79.3621	7.68016	456.337	0.0214487	Pericyte	Up	Pericyte_Up
Pericyte_1	BP	GO:0038063	collagen-activated tyrosine kinase receptor signaling pathway	2/54	9/12522	COL4A3/UBASH3B	2	54	9	12522	0.000644521	68.1935	6.75884	368.703	0.0259166	Pericyte	Up	Pericyte_Up
Pericyte_1	BP	GO:0038065	collagen-activated signaling pathway	2/54	12/12522	COL4A3/UBASH3B	2	54	12	12522	0.00117186	47.7322	4.9722	231.81	0.0401701	Pericyte	Up	Pericyte_Up
Pericyte_1	BP	GO:0035809	regulation of urine volume	2/54	13/12522	ADM/EDNRB	2	54	13	12522	0.0013811	43.4453	4.56925	207.187	0.0455116	Pericyte	Up	Pericyte_Up
Pericyte_1	BP	GO:0045861	negative regulation of proteolysis	5/54	201/12522	RPL11/RPS7/COL4A3/CD44/GAPDH	5	54	201	12522	0.00169402	6.38645	1.96456	16.1961	0.0532331	Pericyte	Up	Pericyte_Up
Pericyte_1	BP	GO:0051444	negative regulation of ubiquitin-protein transferase activity	2/54	15/12522	RPL11/RPS7	2	54	15	12522	0.00184892	36.7638	3.93289	168.583	0.0567317	Pericyte	Up	Pericyte_Up
Pericyte_1	BP	GO:0002526	acute inflammatory response	3/54	58/12522	PLSCR1/GSTP1/EDNRB	3	54	58	12522	0.00197828	13.2695	2.57115	43.0337	0.0595106	Pericyte	Up	Pericyte_Up
Pericyte_1	BP	GO:0006364	rRNA processing	5/54	211/12522	RPL11/RPS7/SHQ1/RPS15/RPS28	5	54	211	12522	0.00209554	6.07162	1.86865	15.3741	0.0617028	Pericyte	Up	Pericyte_Up
Pericyte_1	BP	GO:0071346	cellular response to interferon-gamma	4/54	127/12522	CAMK2D/CD44/GAPDH/RPL13A	4	54	127	12522	0.00215696	8.02521	2.07287	22.3642	0.0629601	Pericyte	Up	Pericyte_Up
Pericyte_1	BP	GO:0016072	rRNA metabolic process	5/54	219/12522	RPL11/RPS7/SHQ1/RPS15/RPS28	5	54	219	12522	0.00246375	5.84094	1.79828	14.7841	0.0692998	Pericyte	Up	Pericyte_Up
Pericyte_1	BP	GO:0000028	ribosomal small subunit assembly	2/54	18/12522	RPS15/RPS28	2	54	18	12522	0.00267192	29.8779	3.25234	132.285	0.0734346	Pericyte	Up	Pericyte_Up
Pericyte_1	BP	GO:0002026	regulation of the force of heart contraction	2/54	18/12522	CAMK2D/ADM	2	54	18	12522	0.00267192	29.8779	3.25234	132.285	0.0734346	Pericyte	Up	Pericyte_Up
Pericyte_1	BP	GO:0006953	acute-phase response	2/54	18/12522	PLSCR1/EDNRB	2	54	18	12522	0.00267192	29.8779	3.25234	132.285	0.0734346	Pericyte	Up	Pericyte_Up
Pericyte_1	BP	GO:0072332	intrinsic apoptotic signaling pathway by p53 class mediator	3/54	66/12522	RPL11/RPS7/CD44	3	54	66	12522	0.00286347	11.5736	2.25174	37.3193	0.0766854	Pericyte	Up	Pericyte_Up
Pericyte_1	BP	GO:1904666	regulation of ubiquitin protein ligase activity	2/54	19/12522	RPL11/RPS7	2	54	19	12522	0.00297803	28.1257	3.07501	123.509	0.0782655	Pericyte	Up	Pericyte_Up
Pericyte_1	BP	GO:1901798	positive regulation of signal transduction by p53 class mediator	2/54	20/12522	RPL11/RPS7	2	54	20	12522	0.00329981	26.5682	2.916	115.59	0.0834413	Pericyte	Up	Pericyte_Up
Pericyte_1	BP	GO:0042274	ribosomal small subunit biogenesis	3/54	70/12522	RPS7/RPS15/RPS28	3	54	70	12522	0.00338413	10.881	2.12011	35.0131	0.0848997	Pericyte	Up	Pericyte_Up
Pericyte_1	BP	GO:0006446	regulation of translational initiation	3/54	71/12522	EIF4G2/EIF1/RPL13A	3	54	71	12522	0.00352274	10.7202	2.08943	34.4637	0.0875283	Pericyte	Up	Pericyte_Up
Pericyte_1	BP	GO:0051348	negative regulation of transferase activity	5/54	250/12522	RPL11/RPS7/GSTP1/UBASH3B/MIDN	5	54	250	12522	0.00434444	5.08916	1.56881	12.8602	0.097019	Pericyte	Up	Pericyte_Up
Pericyte_1	BP	GO:0035456	response to interferon-beta	2/54	23/12522	PLSCR1/IFITM3	2	54	23	12522	0.00435775	22.7468	2.52424	96.9216	0.0971111	Pericyte	Up	Pericyte_Up
Pericyte_2	BP	GO:0042472	inner ear morphogenesis	3/30	59/12522	ROR2/LRIG3/NTN1	3	30	59	12522	0.000368504	24.6513	4.6502	83.6312	0.0170903	Pericyte	Down	Pericyte_Down
Pericyte_2	BP	GO:0042471	ear morphogenesis	3/30	73/12522	ROR2/LRIG3/NTN1	3	30	73	12522	0.000689265	19.6938	3.7379	66.2641	0.0270836	Pericyte	Down	Pericyte_Down
Pericyte_2	BP	GO:0007223	Wnt signaling pathway, calcium modulating pathway	2/30	34/12522	AGO4/ROR2	2	30	34	12522	0.00296807	27.7671	3.07802	118.806	0.0781615	Pericyte	Down	Pericyte_Down
Pericyte_2	BP	GO:0048839	inner ear development	3/30	132/12522	ROR2/LRIG3/NTN1	3	30	132	12522	0.00377551	10.6406	2.04059	35.2871	0.0904479	Pericyte	Down	Pericyte_Down
