# Supplementary material for: Single nucleus transcriptomics of ventral midbrain identifies glial activation associated with chronic opioid use disorder
Source: Nat Commun. 2023 Sep 12;14:5610. doi: 10.1038/s41467-023-41455-8 (PMC10497570; doi:10.1038/s41467-023-41455-8)
Supplement: Supplementary file 9 — Supplementary Data 6 [file 41467_2023_41455_MOESM9_ESM.xlsx]

## Sheet: Sheet 1
Data S6: Substance Use Traits in PhenomeXcan
category	traits	nsig_twas
addiction	20431_Ever_addicted_to_a_behaviour_or_miscellanous	1
addiction	20546_3_Substances_taken_for_depression_Medication_prescribed_to_you_for_at_least_two_weeks	6
addiction	20549_3_Substances_taken_for_anxiety_Medication_prescribed_to_you_for_at_least_two_weeks	1
addiction	KRA_PSY_SUBSTANCE_Substance_abuse	1
alcohol	100022_Alcohol	3
alcohol	100580_Alcohol_consumed	1
alcohol	100670_White_wine_intake	1
alcohol	1558_Alcohol_intake_frequency	410
alcohol	1568_Average_weekly_red_wine_intake	47
alcohol	1578_Average_weekly_champagne_plus_white_wine_intake	17
alcohol	1618_Alcohol_usually_taken_with_meals	83
alcohol	1628_Alcohol_intake_versus_10_years_previously	87
alcohol	20095_3_Size_of_white_wine_glass_drunk_large_250ml	7
alcohol	20117_2_Alcohol_drinker_status_Current	1
alcohol	20403_Amount_of_alcohol_drunk_on_a_typical_drinking_day	14
alcohol	20405_2_Ever_had_known_person_concerned_about_or_recommend_reduction_of_alcohol_consumption_Yes_during_the_last_year	1
alcohol	20411_2_Ever_been_injured_or_injured_someone_else_through_drinking_alcohol_Yes_during_the_last_year	1
alcohol	20414_Frequency_of_drinking_alcohol	50
alcohol	20416_Frequency_of_consuming_six_or_more_units_of_alcohol	5
alcohol	F10_Diagnoses_main_ICD10_F10_Mental_and_behavioural_disorders_due_to_use_of_alcohol	2
alcohol	F5_ALCOHOLAC_Acute_alcohol_intoxication	1
caffeine	100270_Filtered_coffee_intake	4
caffeine	1498_Coffee_intake	120
caffeine	1508_2_Coffee_type_Instant_coffee	14
caffeine	1508_3_Coffee_type_Ground_coffee_include_espresso_filter_etc	172
marijuana	20453_Ever_taken_cannabis	43
smoke	1239_Current_tobacco_smoking	125
smoke	1249_Past_tobacco_smoking	347
smoke	20160_Ever_smoked	260
smoke	22506_111_Tobacco_smoking_Smokes_on_most_or_all_days	4
smoke	22506_113_Tobacco_smoking_Exsmoker	19
smoke	22506_114_Tobacco_smoking_Never_smoked	28
smoke	2644_Light_smokers_at_least_100_smokes_in_lifetime	12
smoke	2877_2_Type_of_tobacco_previously_smoked_Handrolled_cigarettes	3
smoke	2887_Number_of_cigarettes_previously_smoked_daily	10
smoke	2926_Number_of_unsuccessful_stopsmoking_attempts	7
smoke	3456_Number_of_cigarettes_currently_smoked_daily_current_cigarette_smokers	8
smoke	3466_Time_from_waking_to_first_cigarette	3
smoke	3476_Difficulty_not_smoking_for_1_day	3
