# Supplementary material for: Single nucleus transcriptomics of ventral midbrain identifies glial activation associated with chronic opioid use disorder
Source: Nat Commun. 2023 Sep 12;14:5610. doi: 10.1038/s41467-023-41455-8 (PMC10497570; doi:10.1038/s41467-023-41455-8)
Supplement: Supplementary file 10 — Supplementary Data 7 [file 41467_2023_41455_MOESM10_ESM.xlsx]

## Sheet: Sheet 1
Data S7: Differentially expressed genes that match to Substance Use Associated Variants in PhenomeXcan
gene	zscore_TWAS	traits	category	LFC_ODC	LFC_Astrocyte	LFC_Microglia	LFC_OPC	LFC_Non_DA	LFC_Pericyte	LFC_DA	LFC_Bulk	is_DEG_ODC	is_DEG_Astrocyte	is_DEG_Microglia	is_DEG_OPC	is_DEG_Non_DA	is_DEG_Pericyte	is_DEG_DA	is_DEG_Bulk
A2M	2.9724	1249_Past_tobacco_smoking	smoke	-0.122037	-0.239915	-0.617588	-0.244029	-0.646373	0.206045	-0.00223489	-0.330901	0	0	-1	0		0	0	-1
ABCA9	-4.2012	2644_Light_smokers_at_least_100_smokes_in_lifetime	smoke	0.91328	0.244844	-0.591972	0.157245	-0.139991	-0.456919	0.345298	0.0405788	1	0	0	0	0	0	0	0
ABHD1	-5.0578	1558_Alcohol_intake_frequency	alcohol	-0.161655	-0.446017	-0.102871	-0.161293	0.0409974	-0.322289	1.01936	0.0195716	0	-1	0	0	0		0	0
ADARB1	3.9448	1239_Current_tobacco_smoking	smoke	0.0439775	-0.271629	-0.415095	-0.0955509	0.00539542	-0.47265	0.246127	-0.11685	0	0	-1	0	0	0	0	0
ADCY3	4.1339	1249_Past_tobacco_smoking	smoke	0.296492	0.309216	0.13544	0.0872894	-0.0145823	0.642506	-0.0794783	-0.019339	1	0	0	0	0	0	0	0
ADORA2B	3.8331	20403_Amount_of_alcohol_drunk_on_a_typical_drinking_day	alcohol	-0.0223019	0.522321	-0.0247367	0.00857948	0.51601	0.128151		0.618653	0	1	0	0		0		1
AFF4	3.7755	1628_Alcohol_intake_versus_10_years_previously	alcohol	0.169033	0.259478	0.222633	0.261241	0.197002	0.286754	0.334966	-0.00637818	0	1	0	1	0	0	0	0
AGA	-3.0358	1558_Alcohol_intake_frequency	alcohol	-0.235412	-0.175284	-0.260456	-0.305193	-0.178452	0.111551	-0.913155	-0.158959	0	0	0	-1	0	0	0	0
AHR	-4.6027	1498_Coffee_intake	caffeine	0.202253	-0.0324647	-0.0491828	0.698197	0.00936928	0.361342	0.383398	-0.00837562	0	0	0	1	0	0	0	0
AJAP1	2.8548	1558_Alcohol_intake_frequency	alcohol	-0.424733	-0.263469	-0.431794	-0.227696	-0.609314	0.142924	-0.254455	-0.150303	-1	0	0	0		0	0	0
AK9	3.3454	1558_Alcohol_intake_frequency	alcohol	-0.0711266	-0.29469	-0.312043	-0.239945	0.0690838	-0.323089	-0.371321	0.0614389	0	0	-1	0	0		0	0
AKR1A1	4.0278	20160_Ever_smoked	smoke	-0.00966112	-0.324919	-0.123098	-0.13029	-0.0327964	0.493501	0.227337	0.00824583	0	-1	0	0	0		0	0
ALDH18A1	-3.0779	1558_Alcohol_intake_frequency	alcohol	0.153498	0.45469	0.35154	0.174669	0.127828	0.313367	-0.166871	0.0385052	0	1	0	0	0		0	0
ALDH2	-4.6151	1249_Past_tobacco_smoking	smoke	0.270833	-0.177949	-0.300083	-0.171485	0.00891457	-0.380897	0.287393	0.123597	1	0	0	0	0	0	0	0
ALG6	3.4007	1498_Coffee_intake	caffeine	-0.128076	-0.323121	-0.337742	0.00771769	0.0557304	-0.812475	-0.618385	-0.201219	0	-1	-1	0	0		0	0
ALKBH5	-5.9944	1558_Alcohol_intake_frequency	alcohol	0.168927	0.0279788	0.255786	0.0763505	0.154011	0.378214	0.166605	0.131568	0	0	1	0	0	0	0	0
AMT	-3.6942	1239_Current_tobacco_smoking	smoke	-0.0952449	-0.185778	-0.459947	-0.291976	0.325475	-0.823943	-1.79649	0.100119	0	0	-1	-1			0	0
ANKRD10	-3.1189	1249_Past_tobacco_smoking	smoke	0.0326398	0.183247	0.0853165	0.426947	-0.0726435	0.0572657	0.000407593	0.100547	0	0	0	1	0	0	0	0
ANKRD16	3.6821	20160_Ever_smoked	smoke	-0.00274634	-0.142706	-0.325524	-0.216988	-0.0948432	0.0146294	-0.257382	0.00187702	0	0	-1	0	0	0	0	0
ANKRD36	-4.4346	1249_Past_tobacco_smoking	smoke	0.0330281	-0.113944	-0.252914	-0.0126047	0.114594	-0.610874	0.251512	0.0907939	0	0	-1	0	0	0	0	0
AP4M1	-3.1074	1558_Alcohol_intake_frequency	alcohol	-0.11832	0.0590838	-0.357163	-0.221554	-0.198659	-0.457651	1.19831	-0.0461105	0	0	-1	0	0		0	0
ARFGAP3	5.1394	1558_Alcohol_intake_frequency	alcohol	0.0899973	0.369134	0.630009	0.151242	0.0393508	0.909688	-0.0446306	-0.00915132	0	1	1	0	0	0	0	0
ARHGEF12	-4.0064	1618_Alcohol_usually_taken_with_meals	alcohol	0.0676899	0.54717	0.163834	0.241146	0.0392986	0.412098	-0.0476599	0.0302689	0	1	0	0	0	0	0	0
ARPC5	-3.5621	1239_Current_tobacco_smoking	smoke	0.164591	0.179102	0.308883	0.117703	0.232432	0.142085	-0.129793	-0.0474719	0	0	1	0	0	0	0	0
ASPSCR1	3.6757	20160_Ever_smoked	smoke	-0.0985356	-0.166868	-0.447357	-0.255442	-0.154416	-0.0624164	0.214847	0.0414716	0	0	-1	-1	0	0	0	0
ATP1B2	3.1246	1558_Alcohol_intake_frequency	alcohol	0.202202	0.132071	0.0516385	0.256876	-0.00972752	-0.00603226	-1.18289	0.239644	0	0	0	1	0	0	0	0
ATP1B3	-3.6137	1508_3_Coffee_type_Ground_coffee_include_espresso_filter_etc	caffeine	0.271111	0.281653	0.446129	0.446809	0.29191	0.990813	0.323283	-0.200778	1	0	1	1	0	0	0	0
ATP2B4	-3.0935	1249_Past_tobacco_smoking	smoke	0.429612	0.21488	0.558461	0.0304598	-0.246027	-0.0898262	0.552499	0.00727304	1	0	1	0	0	0	0	0
ATP6AP1L	3.6366	1628_Alcohol_intake_versus_10_years_previously	alcohol	-0.130689	-0.210834	-0.317177	-0.125871	0.437887	-0.997645	0.129042	-0.00684318	0	0	-1	0		0	0	0
ATP9A	-3.2422	1508_3_Coffee_type_Ground_coffee_include_espresso_filter_etc	caffeine	-0.0462853	0.563375	-0.0643366	-0.0199813	0.140365	0.0313322	0.0398709	-0.139654	0	1	0	0	0	0	0	0
AZIN2	3.2584	1498_Coffee_intake	caffeine	-0.415191	-0.31604	-0.762746	-0.241318	-0.397369	-0.0111532	-0.754399	-0.0350472	-1	-1	-1	0		0	0	0
B3GAT3	-3.8661	20414_Frequency_of_drinking_alcohol	alcohol	0.354982	0.602537	0.164868	0.098476	0.0832167	0.287825	0.388777	0.119493	1	1	0	0	0		0	0
BACH2	-3.0891	1558_Alcohol_intake_frequency	alcohol	0.03873	0.358712	0.0891236	0.0466513	-0.236873	-0.28404	0.0661457	0.0847838	0	1	0	0	0	0	0	0
BAIAP3	3.2746	1239_Current_tobacco_smoking	smoke	0.155705	-0.661061	0.154397	-0.336726	0.17056	0.0862429	-0.933806	0.185457	0	-1	0		0	0	0	0
BAK1	3.4063	1239_Current_tobacco_smoking	smoke	0.0068856	0.504331	-0.171918	-0.0860169	-1.05826	-0.39594	2.19443	0.221778	0	1	0	0			0	0
BARD1	-3.1106	1558_Alcohol_intake_frequency	alcohol	0.323387	1.10692	0.0176117	0.509306	0.416365	0.307276	0.941702	0.367895	1	1	0	1		0	0	0
BASP1	3.9788	1568_Average_weekly_red_wine_intake	alcohol	-0.0205993	0.0234373	0.336065	-0.0247743	-0.036218	-0.0794535	-0.19178	-0.171105	0	0	1	0	0	0	0	0
BCKDK	-5.0843	1558_Alcohol_intake_frequency	alcohol	0.0476994	0.00809616	0.46844	-0.128673	0.0267967	0.807337	0.411501	0.0634021	0	0	1	0	0		0	0
BLVRA	-2.9276	1249_Past_tobacco_smoking	smoke	0.263427	0.0812205	-0.0921534	-0.0300726	0.232757	-0.360919	0.801673	-0.0845202	1	0	0	0	0		0	0
BMP8A	5.0399	1628_Alcohol_intake_versus_10_years_previously	alcohol	0.460183	0.55923	0.0513715	0.0633785	-0.734671	0.92117	1.40152	0.239172	1	0	0	0			0	0
BNIP3	3.4874	1558_Alcohol_intake_frequency	alcohol	0.275031	0.195983	0.327959	0.384121	-0.0690352	-0.4192	-0.18363	0.0187556	1	0	1	1	0		0	0
C17orf75	3.0578	20160_Ever_smoked	smoke	-0.0609575	-0.0774453	-0.374505	-0.149045	-0.272466	-0.446932	-0.598051	-0.187681	0	0	-1	0			0	0
C1QBP	3.5617	1628_Alcohol_intake_versus_10_years_previously	alcohol	0.0755441	0.0306747	0.148699	0.302247	-0.13858	0.779019	-0.161484	0.0608756	0	0	0	1	0		0	0
CAD	-3.5536	1558_Alcohol_intake_frequency	alcohol	-0.0678771	-0.189734	-0.327378	-0.0817929	-0.0755051	0.186112	-0.513912	0.0404754	0	0	-1	0	0	0	0	0
CCDC152	4.1928	1498_Coffee_intake	caffeine	-0.0126569	-0.179171	-0.502622	-0.0782755	0.339525	-0.613024	0.659753	0.25403	0	0	-1	0			0	0
CCDC18	4.3099	1568_Average_weekly_red_wine_intake	alcohol	0.0834445	0.0701347	-0.027835	0.251522	0.0633719	-0.214925	0.714269	0.210121	0	0	0	1	0	0	0	0
CCDC88B	3.6913	1628_Alcohol_intake_versus_10_years_previously	alcohol	0.260299	-0.116159	-0.278517	-0.0922748	0.215728	-0.127884		0.0979235	1	0	-1	0	0	0		0
CCHCR1	-4.8566	20453_Ever_taken_cannabis	marijuana	-0.110703	-0.00301319	-0.0102069	-0.428487	-0.0295728	-0.611029	0.425724	0.129279	0	0	0	-1	0		0	0
CCR10	3.567	1558_Alcohol_intake_frequency	alcohol	0.594484	0.352176	-0.0371651	0.100791	0.222852	-0.30265		0.0576119	1		0	0	0			0
CDH13	3.501	1558_Alcohol_intake_frequency	alcohol	-0.316459	-0.314827	-0.305862	-0.10681	-0.527351	-0.764422	-0.316666	-0.167403	0	0	0	0	-1		0	0
CEBPG	-3.6647	1558_Alcohol_intake_frequency	alcohol	0.537226	0.468342	-0.0234435	0.191406	-0.368785	0.545061	0.895747	-0.0311419	1	1	0	0			0	0
CELF4	-4.2426	1618_Alcohol_usually_taken_with_meals	alcohol	-0.0424106	0.270702	0.117216	-0.345695	-0.21449	-0.849579	-0.00116269	-0.148552	0	0	0	-1	0		0	0
CEP170	-3.138	1508_3_Coffee_type_Ground_coffee_include_espresso_filter_etc	caffeine	-0.00472927	-0.0840025	0.250469	0.0164139	0.0902191	-0.0614245	-0.104867	-0.0743121	0	0	1	0	0	0	0	0
CERK	3.4426	1628_Alcohol_intake_versus_10_years_previously	alcohol	0.272414	-0.159357	0.0803873	-0.0553359	-0.128587	0.536929	-0.140431	-0.217907	1	0	0	0	0		0	0
CHST10	5.016	1618_Alcohol_usually_taken_with_meals	alcohol	-0.12121	-0.0706287	-0.344312	-0.256646	-0.310847	-0.0622604	0.803623	0.0203232	0	0	0	-1		0	0	0
CISH	4.4033	1508_3_Coffee_type_Ground_coffee_include_espresso_filter_etc	caffeine		2.35675	1.43635					0.823316			1					1
CKB	3.0257	1249_Past_tobacco_smoking	smoke	0.261404	-0.279935	-0.12801	-0.105675	-0.00580466	-0.50043	0.0777189	0.0159094	1	-1	0	0	0		0	0
COASY	5.5443	1558_Alcohol_intake_frequency	alcohol	0.124564	0.363064	0.424544	0.0920548	0.00640431	0.050922	0.353194	0.0833166	0	1	1	0	0	0	0	0
COG4	-4.2684	2887_Number_of_cigarettes_previously_smoked_daily	smoke	-0.0999256	-0.270506	-0.0929437	-0.25946	0.0596993	-0.273837	-0.543128	-0.0654305	0	-1	0	-1	0	0	0	0
COL9A3	3.0817	1558_Alcohol_intake_frequency	alcohol	-0.120954	-0.157613	0.0755351	-0.28027	0.25939	0.0397994	-0.36259	0.134789	0	0	0	-1		0	0	0
COPS6	-4.1315	1558_Alcohol_intake_frequency	alcohol	-0.0704487	-0.236239	-0.313135	-0.167041	-0.145265	-0.169426	-0.204009	-0.0243192	0	0	-1	0	0	0	0	0
COQ5	-4.1146	1558_Alcohol_intake_frequency	alcohol	-0.0735022	-0.102722	-0.0715503	-0.267951	-0.168491	-0.118783	-0.470553	-0.097424	0	0	0	-1	0	0	0	0
CPSF4	-5.4334	20160_Ever_smoked	smoke	-0.0820902	0.591161	0.00937807	0.460303	-0.291266	0.600421	0.141124	0.165857	0	1	0	1			0	0
CSTF3	-3.4366	1618_Alcohol_usually_taken_with_meals	alcohol	0.293109	0.146844	0.143634	0.264215	0.198756	-0.2445	0.295957	0.0521932	1	0	0	1	0	0	0	0
CTDP1	3.5791	1239_Current_tobacco_smoking	smoke	0.165575	0.353321	0.361001	0.0220487	-0.160262	0.498345	0.776687	0.01986	0	1	1	0	0		0	0
CTNNB1	4.4751	20160_Ever_smoked	smoke	0.0865955	0.33739	0.087917	0.0902835	0.140867	0.422597	0.144795	-0.0872398	0	1	0	0	0	0	0	0
CYB5A	3.1183	1558_Alcohol_intake_frequency	alcohol	-0.140216	-0.161329	-0.136089	-0.426345	0.1055	-0.252884	-0.604205	0.0682675	0	0	0	-1	0		0	0
DCAF12	3.7888	1249_Past_tobacco_smoking	smoke	-0.0803949	0.126636	-0.388091	0.010489	0.0661438	-0.0726363	-0.553007	0.0470565	0	0	-1	0	0	0	0	0
DCDC1	3.182	1249_Past_tobacco_smoking	smoke	-0.0679164	-0.0226066	0.224784	0.374096	0.34168	-0.163911	2.54377	0.275822	0	0	0	1		0	0	0
DENND4A	4.0594	1508_3_Coffee_type_Ground_coffee_include_espresso_filter_etc	caffeine	0.196139	0.363029	0.105809	0.278965	0.149287	0.288492	0.266861	-0.0340398	0	1	0	1	0	0	0	0
DEPDC1B	-4.1137	1508_3_Coffee_type_Ground_coffee_include_espresso_filter_etc	caffeine	0.488422	0.21372	0.170744	0.186186	0.10262	-2.49401	0.024327	0.0726905	1	0	0	0	0		0	0
DLEU1	-3.4489	1508_3_Coffee_type_Ground_coffee_include_espresso_filter_etc	caffeine	-1.11272e-05	-0.147689	-0.665367	-0.00773547	-0.0761469	-0.597023	0.0838296	-0.13668	0	0	-1	0	0	0	0	0
DMGDH	-4.0145	20403_Amount_of_alcohol_drunk_on_a_typical_drinking_day	alcohol	-0.12319	-0.153484	-0.180923	-0.281143	0.334712	-0.633802	0.308902	0.00977715	0	0	0	-1		0	0	0
DOC2A	-5.5642	1558_Alcohol_intake_frequency	alcohol	0.0791222	-0.405314	-0.61342	-0.484248	0.127051	-0.112633	0.8148	0.0415353	0	0	-1	-1	0	0	0	0
DPY19L1	3.6952	1628_Alcohol_intake_versus_10_years_previously	alcohol	0.279336	0.140504	-0.0828501	0.369942	0.044342	0.0493072	0.388535	0.00315921	0	0	0	1	0	0	0	0
DPY19L3	-3.3739	1558_Alcohol_intake_frequency	alcohol	-0.0569558	0.292877	-0.0628583	0.154306	-0.12309	-0.0516849	-0.0158456	0.132332	0	1	0	0	0	0	0	0
EFNA1	3.412	1249_Past_tobacco_smoking	smoke	0.350399	0.631556	0.259991	0.678819	0.534801	0.876742	0.774558	0.565128	1	1	0	1			0	1
EFTUD2	3.0246	1558_Alcohol_intake_frequency	alcohol	-0.0507402	0.277849	0.0748289	0.0642138	0.236566	0.508017	0.662157	-0.10351	0	1	0	0	0		0	0
EIF1	-3.2042	1558_Alcohol_intake_frequency	alcohol	0.119973	0.0370729	0.33489	0.199484	-0.16735	0.772873	-0.176789	0.115033	0	0	1	0	0	1	0	0
EIF2B2	-3.3533	1498_Coffee_intake	caffeine	0.110151	0.369127	-0.12252	-0.0652216	-0.414678	-0.168344	1.48011	-0.0247566	0	1	0	0		0	0	0
ELOVL7	3.2869	1249_Past_tobacco_smoking	smoke	0.267003	-0.127935	0.0455004	0.306315	0.229573	-0.374691	0.520731	0.145643	1	0	0	1	0		0	0
EPHX2	4.0616	22506_114_Tobacco_smoking_Never_smoked	smoke	0.332627	-0.185804	-0.310191	-0.242202	0.118842	-1.20768	0.364644	-0.0673719	1	0	0	0	0		0	0
ERBB2	3.1664	20160_Ever_smoked	smoke	-0.00940276	0.369454	-0.00735116	-0.270219	-0.63342	-0.451595	-0.779593	0.340226	0	1	0	0			0	0
ERP29	-4.1589	22506_114_Tobacco_smoking_Never_smoked	smoke	-0.0149504	-0.118349	-0.266377	-0.0406435	-0.153178	-0.306389	-0.0894815	-0.080356	0	0	-1	0	0		0	0
EVI2B	-5.1567	1558_Alcohol_intake_frequency	alcohol	-0.0624823	-0.354073	-0.404458	-0.174489	-0.342089	0.171675	0.125336	-0.0225327	0	0	-1	0		0	0	0
FADS1	-5.1634	1578_Average_weekly_champagne_plus_white_wine_intake	alcohol	0.229798	0.309061	0.0747524	0.29964	0.110517	0.837118	0.519159	0.128461	0	0	0	1	0	0	0	0
FAM177A1	-3.8452	20453_Ever_taken_cannabis	marijuana	0.170221	0.307932	0.0743662	0.105093	0.216786	-0.113201	0.170672	0.0638141	0	1	0	0	0	0	0	0
FAM227B	-3.2789	1239_Current_tobacco_smoking	smoke	-0.0993125	-0.264314	-0.393726	-0.225999	0.0566806	-0.764028	-0.204194	-0.0127584	0	0	-1	0	0	0	0	0
FASN	-2.9403	1249_Past_tobacco_smoking	smoke	0.299922	0.39576	0.046383	0.27126	0.036413	0.75773	-0.0629929	0.042499	1	0	0	0	0		0	0
FBXL5	-3.1608	1558_Alcohol_intake_frequency	alcohol	0.0399169	0.0348745	0.373888	0.16613	-0.0244401	-0.144926	0.0685122	-0.0624142	0	0	1	0	0	0	0	0
FCGRT	3.3337	1249_Past_tobacco_smoking	smoke	0.29735	-0.0630482	-0.568732	-0.212594	0.228708	-0.161262		0.0817643	0	0	-1	0	0	0		0
FGFR1	-4.1397	1618_Alcohol_usually_taken_with_meals	alcohol	0.555035	0.325067	0.324361	0.000516298	0.625077	0.130642	0.148945	0.161731	1	1	0	0		0	0	0
FKBP11	-3.8746	1239_Current_tobacco_smoking	smoke	-0.0388724	0.332964	0.70353	0.247337	-0.366259	0.489843	-1.60037	-0.048582	0	0	1	0			0	0
FLOT2	3.2631	1249_Past_tobacco_smoking	smoke	0.221765	0.495608	0.449635	0.0326847	0.0160752	0.029579	-0.213108	0.0899811	0	1	1	0	0	0	0	0
FMO4	-3.283	1249_Past_tobacco_smoking	smoke	-0.294613	-0.237157	-0.598381	-0.21208	-0.34627	-0.788339	0.161294	-0.0985595	-1	0	-1	0			0	0
FNDC4	-5.6239	1558_Alcohol_intake_frequency	alcohol	0.434093	0.974669	0.0812665	0.508231	-0.294322	-0.656935	-0.639492	0.171564	0	1	0	1			0	0
FNIP2	-3.5235	1239_Current_tobacco_smoking	smoke	0.0359286	-0.0161012	0.532414	0.0989065	-0.0507388	0.186924	0.257263	0.0965046	0	0	1	0	0	0	0	0
FOXN2	-4.0072	20160_Ever_smoked	smoke	-0.232345	-0.238736	-0.139227	-0.273333	0.336494	-0.260991	-0.16891	-0.0203216	0	0	0	-1		0	0	0
FRRS1L	3.8545	1568_Average_weekly_red_wine_intake	alcohol	-0.298678	-0.0438328	-0.170919	-0.282469	-0.0293114	-0.195017	-0.344717	-0.157318	0	0	0	-1	0	0	0	0
GALNT6	3.4623	20414_Frequency_of_drinking_alcohol	alcohol	0.0113632	-0.45014	-0.265747	-0.304468	-0.0549231	-0.169343	0.504525	-0.0785783	0	-1	-1	0	0	0	0	0
GAS8	-2.9634	1558_Alcohol_intake_frequency	alcohol	0.0662098	-0.0943507	0.284882	-0.263548	-0.34767	-0.0141864	0.249287	0.161692	0	0	0	-1		0	0	0
GGT5	-5.8	1498_Coffee_intake	caffeine	0.146969	0.803676	0.633507	-0.55207	-0.155626	0.275398		0.287109	0	1			0	0		0
GLS	-4.3659	F10_Diagnoses_main_ICD10_F10_Mental_and_behavioural_disorders_due_to_use_of_alcohol	alcohol	0.248537	0.157198	0.265232	0.267614	0.0895798	0.0723149	0.171152	-0.205195	0	0	1	1	0	0	0	0
GLYATL2	-3.5605	1558_Alcohol_intake_frequency	alcohol	0.564626	0.31647	0.314479	-0.015538	-0.0148664	-0.470114	0.586068	0.0748054	1	0		0	0	0	0	0
GNAQ	3.2876	1249_Past_tobacco_smoking	smoke	-0.054053	0.129224	0.252932	0.0903364	-0.0739017	0.0859583	-0.0945592	-0.01007	0	0	1	0	0	0	0	0
GOLPH3L	-4.2275	1498_Coffee_intake	caffeine	-0.146379	-0.14905	-0.115471	-0.273468	-0.0186512	-0.0888714	-0.145599	-0.212472	0	0	0	-1	0	0	0	0
GPANK1	-3.5177	1249_Past_tobacco_smoking	smoke	0.0680735	0.14526	-0.358908	0.129084	-0.237757	-0.536901	0.825828	0.0867819	0	0	-1	0	0		0	0
GPC2	3.3167	1508_3_Coffee_type_Ground_coffee_include_espresso_filter_etc	caffeine	0.11162	0.0043686	-0.591776	-0.363313	0.179514	0.423883		-0.0104297	0	0	-1	-1	0			0
GPD2	-3.1611	1558_Alcohol_intake_frequency	alcohol	-0.030889	0.25997	0.277935	0.0540452	0.0679099	-0.285298	-0.0517199	0.0668261	0	1	1	0	0	0	0	0
GRINA	3.4527	1508_3_Coffee_type_Ground_coffee_include_espresso_filter_etc	caffeine	0.0659477	-0.0352798	0.363404	0.142447	-0.144583	0.434547	-0.231986	0.0700488	0	0	1	0	0		0	0
GRPEL1	3.7897	1618_Alcohol_usually_taken_with_meals	alcohol	0.0636454	0.270164	0.63546	0.299256	-0.338007	0.985394	-0.139832	0.0389513	0	0	1	0			0	0
GSG1L	3.5189	20453_Ever_taken_cannabis	marijuana	0.214735	-0.374754	-0.0657473	0.0178463	-0.346952	-1.10472	-0.173065	-0.113708	0	-1	0	0	0		0	0
GTF2H2C	-3.6772	1249_Past_tobacco_smoking	smoke	-0.000551314	-0.261214	-0.164057	-0.120356	-0.131843	-0.254487	0.357497	-0.175282	0	-1	0	0	0		0	0
GTF2I	5.252	1558_Alcohol_intake_frequency	alcohol	0.0400316	-0.0415554	-0.0722902	0.0373795	-0.0301639	-0.321113	0.146543	-0.193667	0	0	0	0	0	-1	0	-1
GYG1	3.1305	1558_Alcohol_intake_frequency	alcohol	0.103705	0.516241	0.0778911	0.136543	-0.20306	0.0275996	0.1948	-0.0766942	0	1	0	0	0	0	0	0
HDGFL3	-3.4365	1249_Past_tobacco_smoking	smoke	0.140628	0.188486	-0.363502	0.196837	8.11973e-05	0.240413	0.171504		0	0	-1	0	0	0	0
HECW2	-3.7205	1568_Average_weekly_red_wine_intake	alcohol	-0.17854	-0.397569	-0.200598	-0.22821	0.208705	-0.119798	-0.0309098	-0.1431	0	-1	0	0	0	0	0	0
HESX1	3.1503	1508_3_Coffee_type_Ground_coffee_include_espresso_filter_etc	caffeine	-0.322217	-0.217101	-0.16046	0.0338728	0.973123	-0.691855	-1.6745	0.0999989	-1	0	0	0			0	0
HLA-C	4.8631	1498_Coffee_intake	caffeine	0.245849	0.354746	0.326424	0.412087	-0.0803532	0.632873	-0.328945	0.156772	0	0	0	1	0	0	0	0
HLA-DQB1	4.3507	1508_3_Coffee_type_Ground_coffee_include_espresso_filter_etc	caffeine	0.712545	-0.150621	-0.0213075	-0.655787	-0.436791	-1.9115		-0.222774	1	0	0					0
HLA-E	3.7652	1249_Past_tobacco_smoking	smoke	0.550825	0.562048	0.261999	0.890564	0.8	0.493767	0.038758	0.187958	1	1	1	1		0	0	0
HPS5	-3.7455	1239_Current_tobacco_smoking	smoke	0.185029	0.354685	0.266511	0.0665938	-0.0568535	0.223172	0.260243	0.011625	0	1	1	0	0	0	0	0
HS6ST1	2.9861	1249_Past_tobacco_smoking	smoke	-0.0742785	0.180602	-0.485736	0.0730321	-0.308521	-0.124741	-0.369922	0.185813	0	0	-1	0		0	0	0
HSPA1A	3.7861	1508_3_Coffee_type_Ground_coffee_include_espresso_filter_etc	caffeine	-0.287241	-0.93465	-1.00512	-0.837391	0.278502	-1.02362	-1.06759	0.101373	0	-1	-1	-1		0	0	0
HTATIP2	2.8935	1249_Past_tobacco_smoking	smoke	0.25402	-0.051945	0.114509	0.0582445	0.0626548	-0.366142	-0.317574	-0.0450266	1	0	0	0	0		0	0
HUNK	-3.5281	1249_Past_tobacco_smoking	smoke	0.179035	1.02556	0.35578	0.22771	0.203615	-1.27064	-1.45245	-0.0416741	0	1		0	0		0	0
HYKK	7.2697	2887_Number_of_cigarettes_previously_smoked_daily	smoke	-0.00473206	-0.218762	-0.610644	-0.117654	0.133901	-0.650835	0.449957	0.0824801	0	0	-1	0	0		0	0
IER3	-3.7994	1249_Past_tobacco_smoking	smoke	0.326142	0.769548	-0.441831	0.18984	0.171516	0.713483		0.570568	0		-1	0	0			1
IFT27	-3.2173	1249_Past_tobacco_smoking	smoke	-0.111578	-0.150073	-0.333664	-0.178405	-0.0703897	-0.0940929	-0.667076	0.0347711	0	0	-1	0	0	0	0	0
IFT46	3.0177	1249_Past_tobacco_smoking	smoke	-0.126178	-0.189928	-0.109855	-0.258547	0.1093	-0.340086	0.243838	-0.023204	0	0	0	-1	0		0	0
IPP	4.3025	20403_Amount_of_alcohol_drunk_on_a_typical_drinking_day	alcohol	-0.137044	-0.0681016	-0.0585423	-0.285041	0.213713	-0.621816	-0.110209	-0.0330586	0	0	0	-1	0		0	0
IQCH	-5.0082	1249_Past_tobacco_smoking	smoke	-0.248847	-0.160287	-0.515025	-0.162616	-0.0951096	0.0541504	0.335858	-0.0041443	0	0	-1	0	0	0	0	0
IRF2BPL	-3.3486	1239_Current_tobacco_smoking	smoke	0.46043	0.570203	0.318389	0.377433	0.0137987	0.0799225	0.102365	0.307141	1	1	0	1	0	0	0	0
ITGA8	3.4577	1618_Alcohol_usually_taken_with_meals	alcohol	0.182672	-0.03984	-0.520421	-0.0902605	-0.304004	-0.814116	-0.148961	0.197457	0	0		0		-1	0	0
KDM3A	-3.7449	1239_Current_tobacco_smoking	smoke	0.264214	-0.220617	0.270525	0.335908	0.0863717	0.0490721	0.111849	0.215584	1	0	0	1	0	0	0	0
KDM4B	3.0156	1249_Past_tobacco_smoking	smoke	0.00667498	0.0305661	0.463705	-0.0547618	0.0984016	0.127613	0.0351063	0.104021	0	0	1	0	0	0	0	0
KLHDC8B	-4.2209	1498_Coffee_intake	caffeine	-0.180503	-0.236133	-0.723623	-0.0684264	0.0175837	-0.112768	-2.27723	0.0599302	0	0	-1	0	0	0	0	0
KPNA2	-3.9389	1239_Current_tobacco_smoking	smoke	0.20525	0.0617315	-0.0998624	0.478804	-0.118313	0.0637507	0.188557	-0.171601	0	0	0	1	0	0	0	0
LDB1	3.1566	20160_Ever_smoked	smoke	-0.201975	-0.237104	-0.257882	-0.125084	-0.290327	-0.10966	0.0060151	0.0743679	0	0	-1	0		0	0	0
LFNG	3.3817	1508_3_Coffee_type_Ground_coffee_include_espresso_filter_etc	caffeine	0.395018	0.0562337	0.0693056	0.131404	0.979603	-0.797132	-0.451838	0.20428	1	0	0	0			0	0
LINC00987	3.0862	20160_Ever_smoked	smoke	-0.0855546	-0.149062	-0.813292	-0.356523	-0.564956	-0.807535	-0.321916	-0.0506726	0	0	-1	-1			0	0
LINC01252	-3.5229	1508_3_Coffee_type_Ground_coffee_include_espresso_filter_etc	caffeine	0.0883173	0.618539	0.566376	0.208946	0.0085779	-0.466542	-0.0536739	0.157337	0	0	1	0	0		0	0
LINC01299	-2.9766	1249_Past_tobacco_smoking	smoke	-0.404694	-0.610573	-0.098663	-0.414291	0.868797	0.300283	-0.231563	-0.0544975	-1	-1	0				0	0
LINC02080	3.779	1628_Alcohol_intake_versus_10_years_previously	alcohol	-0.321707	-0.503019	-0.92996	-0.325558	-0.772392	-0.795398			0		-1
LMOD1	3.7098	1568_Average_weekly_red_wine_intake	alcohol	0.552597	0.735489	0.0827119	-0.037898	1.26697	-0.76155	0.743727	0.43806	1	1	0	0		0	0	1
LNX2	3.472	1249_Past_tobacco_smoking	smoke	0.260449	0.253452	-0.0557586	0.144293	0.110539	-0.553017	0.0745833	0.00583417	0	1	0	0	0		0	0
LRGUK	3.7403	1239_Current_tobacco_smoking	smoke	0.275517	-0.174151	0.538	0.215789	-0.310891	0.494762	0.508086	0.156171	1	0	0	0			0	0
LRRC42	2.9698	1249_Past_tobacco_smoking	smoke	0.0252078	0.273368	0.228081	0.204134	0.227837	0.194569	-0.519608	0.051074	0	1	0	0	0	0	0	0
LRRTM2	3.1127	1558_Alcohol_intake_frequency	alcohol	0.571871	0.54296	0.233121	0.0578157	-0.0135912	0.543224	0.989435	0.0159974	1	0	0	0	0		0	0
LTBP2	-3.588	20414_Frequency_of_drinking_alcohol	alcohol	0.211027	0.539754	-0.103431	-0.253928	-0.0906207	0.573192		0.293217	0	1	0		0	0		0
LY6H	3.8824	22506_113_Tobacco_smoking_Exsmoker	smoke	0.104003	0.742142	-0.381634	0.248049	0.176682	-1.91396	-0.711439	0.0372152	0	1		0	0		0	0
MACROD1	3.6199	1628_Alcohol_intake_versus_10_years_previously	alcohol	0.034426	-0.0269693	0.0848984	-0.334786	0.0206132	-0.463395	0.540294	0.219486	0	0	0	-1	0		0	0
MAIP1	-4.3645	20160_Ever_smoked	smoke	0.196346	0.303676	0.210284	0.185184	0.0334382	-0.455835	0.759079		0	1	0	0	0		0
MAPKAPK5-AS1	4.2831	1249_Past_tobacco_smoking	smoke	-0.108674	-0.0384058	-0.351171	-0.313489	-0.222614	-0.158402	-0.461333	0.0292868	0	0	0	-1	0	0	0	0
MCM6	3.9336	1508_3_Coffee_type_Ground_coffee_include_espresso_filter_etc	caffeine	0.0137708	0.356134	0.395283	0.390384	0.118213	0.12373	0.728559	0.0581856	0	0	1	1	0	0	0	0
MCU	3.5121	1628_Alcohol_intake_versus_10_years_previously	alcohol	-0.00516866	-0.0597327	0.26904	0.0273299	-0.102401	-0.42901	-0.2605	-0.167601	0	0	1	0	0	0	0	0
ME1	3.0279	20160_Ever_smoked	smoke	0.287156	0.392774	0.210837	0.251675	0.0368009	-0.241049	0.264095	-0.0378535	1	1	0	1	0	0	0	0
METTL1	3.2614	1508_3_Coffee_type_Ground_coffee_include_espresso_filter_etc	caffeine	-0.360668	0.0486742	0.153461	0.27364	-0.751575	0.267985	1.84279	0.0722184	-1	0	0				0	0
METTL26	-3.1732	1558_Alcohol_intake_frequency	alcohol	0.0187847	0.0830656	-0.232847	-0.303556	0.000651596	0.0791474	0.265538		0	0	0	-1	0	0	0
MFSD1	-4.5972	20411_2_Ever_been_injured_or_injured_someone_else_through_drinking_alcohol_Yes_during_the_last_year	alcohol	-0.0595739	-0.0812724	0.399716	-0.0446904	0.293878	-0.117095	0.00976986	-0.242057	0	0	1	0		0	0	-1
MGAM	5.1777	1568_Average_weekly_red_wine_intake	alcohol	0.658725	0.0647878	0.207999	0.233627	-0.030815	-0.75226	0.254607	0.282441	1	0	0	0	0		0	0
MGMT	4.014	1628_Alcohol_intake_versus_10_years_previously	alcohol	-0.177197	-0.0552952	-0.259512	-0.321118	-0.0740836	-0.695197	0.429598	0.0875624	0	0	-1	-1	0	0	0	0
MIR9-3HG	5.1531	20160_Ever_smoked	smoke	0.239591	-0.329379	0.139732	-0.288179	-0.503704	-1.33036	-2.81672		0	0	0	-1			0
MN1	3.2607	1239_Current_tobacco_smoking	smoke	-0.229973	0.429197	0.477592	-0.282478	-0.386719	-0.128631	0.700285	0.230019	0	1	0	-1		0	0	0
MNT	3.3402	1618_Alcohol_usually_taken_with_meals	alcohol	0.298638	0.275899	0.00496023	0.40664	-0.0194655	-0.0679138	0.252047	0.190794	1	0	0	1	0	0	0	0
MRPL43	-3.5397	1239_Current_tobacco_smoking	smoke	-0.0312073	-0.256165	-0.0443604	-0.261198	0.225933	0.00421034	0.312577	0.0607648	0	0	0	-1	0	0	0	0
MSI2	-3.693	1558_Alcohol_intake_frequency	alcohol	0.310423	0.0804509	0.0407145	0.0698318	0.188136	-0.106414	0.281711	0.00532814	1	0	0	0	0	0	0	0
MUC1	-3.4946	1249_Past_tobacco_smoking	smoke	0.418107	0.455668	0.569746	0.044354	-0.0532812	0.237616		0.500248	0	1		0	0	0		1
MVP	3.8674	1558_Alcohol_intake_frequency	alcohol	0.397397	0.622415	0.41888	0.441393	0.462363	0.260537	1.01242	0.154254	1	1	1	1		0	0	0
MYADM	2.9167	1558_Alcohol_intake_frequency	alcohol	-0.311902	0.120485	-0.261081	-0.181863	-0.00329531	0.058745	0.164025	-0.10291	-1	0	0	0	0	0	0	0
MZF1	3.3734	1508_3_Coffee_type_Ground_coffee_include_espresso_filter_etc	caffeine	-0.17574	-0.166683	-0.279488	-0.35021	-0.43631	-0.307771	-0.443879	0.0291649	0	0	-1	-1		0	0	0
NCAPG	-3.7491	1618_Alcohol_usually_taken_with_meals	alcohol	0.457307	0.32739	-0.251506	0.124553	0.694296	-0.342319	1.12325	-0.130129	1			0			0	0
NDRG3	3.7563	1558_Alcohol_intake_frequency	alcohol	-0.0922527	-0.301893	-0.193101	-0.137505	0.0093702	-0.471144	0.115649	-0.134466	0	-1	0	0	0		0	0
NDUFA4L2	-3.2343	1249_Past_tobacco_smoking	smoke	-0.0827667	-0.316549	0.0356128	-1.08784	-0.790998	0.733848		0.242098	0		0			1		0
NEAT1	3.8303	1568_Average_weekly_red_wine_intake	alcohol	0.486045	0.793123	0.895288	0.385348	0.0188893	0.683796	0.899446	0.350546	1	1	1	1	0	0	0	0
NEURL2	2.8746	1558_Alcohol_intake_frequency	alcohol	0.125413	-0.181972	1.29417	0.191771	-0.447063	-0.233204	0.0235528	0.0849126	0	0	1	0		0	0	0
NFKB2	-2.8953	1249_Past_tobacco_smoking	smoke	0.623456	0.633424	0.594771	0.140282		0.77436		0.446635	1	1	1	0				1
NID1	-3.3133	1239_Current_tobacco_smoking	smoke	0.224697	0.389333	-0.00360591	0.596952	-0.393318	0.208093	0.286276	0.410058	0	1	0	1		0	0	1
NLGN2	3.6601	1558_Alcohol_intake_frequency	alcohol	0.131677	0.322441	-0.152983	0.0921623	-0.0219057	-0.0166516	-0.262993	0.179774	0	1	0	0	0	0	0	0
NOL4L	-4.3625	1249_Past_tobacco_smoking	smoke	-0.0844044	0.185614	-0.304863	-0.0874293	0.472771	-0.0366671	0.210179	0.0769725	0	0	-1	0		0	0	0
NOS1	3.3009	1239_Current_tobacco_smoking	smoke	0.177908	0.336176	0.0661629	-0.279632	0.752715	-0.138232	1.05061	-0.0368289	0	0	0	-1		0	0	0
NOSIP	3.069	1249_Past_tobacco_smoking	smoke	-0.127028	-0.0766589	-0.222823	-0.29758	-0.14543	0.213735	-0.0239061	0.0549854	0	0	0	-1	0	0	0	0
NOTUM	-3.8851	22506_114_Tobacco_smoking_Never_smoked	smoke		1.26073	0.161159	-0.734884	-0.00507873			0.0402407		1	0		0			0
NOXRED1	-3.0717	1558_Alcohol_intake_frequency	alcohol	0.228829	0.00126312	0.505992	0.172841	-0.267863	0.104029	0.696266	0.213272	0	0	1	0		0	0	0
NPIPA1	-4.1447	1508_3_Coffee_type_Ground_coffee_include_espresso_filter_etc	caffeine	0.0840582	-0.158267	-0.176531	-0.278436	-0.110497	-0.256021	-0.391874	0.0423218	0	0	0	-1	0		0	0
NPIPA5	3.9001	1508_3_Coffee_type_Ground_coffee_include_espresso_filter_etc	caffeine	-0.267798	-0.518556	-0.422549	-0.534433	-0.511294	-1.23749	0.16342	-0.106954	-1	-1	0	-1			0	0
NPTX2	3.1871	1508_3_Coffee_type_Ground_coffee_include_espresso_filter_etc	caffeine	2.08033	0.766594	0.633645	1.20359	0.47235	2.05606	0.968666	0.478272	1			1			0	1
NR1D1	-3.621	1239_Current_tobacco_smoking	smoke	0.234564	-0.226633	0.120382	0.62348	0.104265	-0.179353	0.101709	0.355711	0	0	0	1	0	0	0	0
NR3C2	3.3709	1498_Coffee_intake	caffeine	-0.0932253	-0.231678	-0.393735	-0.174449	-0.041355	-0.610785	-0.260377	0.00384747	0	0	-1	0	0	0	0	0
NSUN5	3.2038	20160_Ever_smoked	smoke	-0.0445686	-0.218529	-0.317401	-0.0573154	0.219484	0.0513863	-0.119209	-0.102607	0	0	-1	0	0	0	0	0
NT5E	-3.9958	1508_3_Coffee_type_Ground_coffee_include_espresso_filter_etc	caffeine	0.211345	-0.0865142	0.141327	-0.34526	0.0831508	0.0621377	-0.0518808	0.0408686	0	0	0	-1	0	0	0	0
NUDT14	-2.8949	1249_Past_tobacco_smoking	smoke	-0.112437	-0.255269	-0.5547	0.0252087	0.489718	-1.59095	0.672333	-0.0654588	0		-1	0			0	0
NUMB	3.4455	1558_Alcohol_intake_frequency	alcohol	-0.0288932	0.234303	0.37993	-0.0880285	0.0891102	0.0711549	-0.00839421	-0.0325965	0	0	1	0	0	0	0	0
NUPR1	7.5546	1558_Alcohol_intake_frequency	alcohol	-0.0999635	0.555002	0.423593	-0.22795	1.39313	0.0578589	0.143957	0.524544	0	1	0	0		0	0	1
OR7C1	-2.9003	1249_Past_tobacco_smoking	smoke	0.851595	0.186223	0.111018	-0.0284473	-0.364091	-0.955888		0.182768	1	0	0	0				0
PA2G4	3.1652	20160_Ever_smoked	smoke	-0.0354792	0.141959	0.270015	0.108764	0.0908368	0.429187	-0.226	0.0735366	0	0	1	0	0		0	0
PACS1	-3.1692	1558_Alcohol_intake_frequency	alcohol	0.00239033	0.256886	0.182103	0.096314	-0.0589679	0.225378	-0.328291	0.0589475	0	1	0	0	0	0	0	0
PAFAH1B3	4.0231	20414_Frequency_of_drinking_alcohol	alcohol	0.488497	0.0235667	0.289669	-0.205476	0.107926	0.755899	0.950726	0.0617532	1	0	0	0	0		0	0
PAN2	-4.8138	1498_Coffee_intake	caffeine	-0.0470715	-0.140458	-0.360854	-0.181562	0.408414	-0.0551708	-0.201267	-0.0624777	0	0	-1	0		0	0	0
PAPLN	3.1617	1558_Alcohol_intake_frequency	alcohol	0.251896	-0.164927	-0.400948	-0.224319	0.796763	-0.874189	-3.32493	0.182593	0	0	-1	0		0	0	0
PAQR6	-3.5982	1558_Alcohol_intake_frequency	alcohol	-0.14409	-0.44872	-0.00157345	-0.379042	0.0571222	0.587496	0.40565	0.284132	0	-1	0	-1	0		0	0
PGAP3	2.9731	20160_Ever_smoked	smoke	-0.233546	-0.160239	-0.333112	-0.220319	-0.279296	-0.301936	-0.0456452	0.028686	0	0	-1	0			0	0
PHPT1	3.2873	1508_3_Coffee_type_Ground_coffee_include_espresso_filter_etc	caffeine	0.0433731	-0.055965	0.209499	-0.295129	-0.236613	0.278601	0.226136	0.133633	0	0	0	-1	0		0	0
PICK1	3.3286	1249_Past_tobacco_smoking	smoke	0.242914	-0.0175302	-0.316667	-0.0415655	0.0175159	0.120273	0.180685	-0.144632	0	0	-1	0	0	0	0	0
PIK3IP1	3.7342	1249_Past_tobacco_smoking	smoke	0.00456532	0.245167	0.379908	0.0363174	0.0727504	-0.697385	-0.216752	0.154832	0	0	1	0	0		0	0
PILRB	4.8101	1558_Alcohol_intake_frequency	alcohol	-0.170019	-0.208144	-0.141166	-0.298541	-0.219301	-0.226601	-0.163587	0.0677791	0	0	0	-1	0	0	0	0
PINLYP	-2.8338	1558_Alcohol_intake_frequency	alcohol	0.0332613	-0.118359	-0.541366	-0.278337	-0.17458	-0.138608		0.00637266	0	0	-1	0	0	0		0
PIP4K2A	3.3329	1628_Alcohol_intake_versus_10_years_previously	alcohol	0.158424	0.104998	0.101176	0.341477	0.0113766	0.00775174	0.404956	0.0282852	0	0	0	1	0	0	0	0
PITPNM2	4.3973	1558_Alcohol_intake_frequency	alcohol	0.105466	0.356063	-0.289605	-0.183092	0.123612	-0.631968	0.31827	0.0799812	0	1	0	0	0	0	0	0
PLPP6	3.2654	1558_Alcohol_intake_frequency	alcohol	-0.238223	-0.196089	-0.556465	0.198222	-0.110159	1.60036	0.801397		0	0	-1	0	0		0
PMEPA1	3.3082	1249_Past_tobacco_smoking	smoke	0.257693	0.586173	-0.615172	-0.155286	-0.493465	0.00346514	0.480849	0.116276	1	1	-1	0	0	0	0	0
POM121C	3.712	1498_Coffee_intake	caffeine	0.0504697	0.137838	0.255383	0.188707	0.0644427	0.0125561	0.109167	0.0363051	0	0	1	0	0	0	0	0
POR	7.3398	1498_Coffee_intake	caffeine	0.0362853	0.249776	0.0216547	0.341302	-0.064084	0.417181	-0.195345	0.0268794	0	0	0	1	0	0	0	0
PPM1M	3.9356	1249_Past_tobacco_smoking	smoke	0.661321	-0.100579	0.293392	-0.275283	0.0889514	-0.488148	1.00131	0.0239395	1	0	0		0		0	0
PPP1R11	-3.2727	1249_Past_tobacco_smoking	smoke	-0.153806	-0.299752	-0.344685	-0.172676	-0.208858	-0.15572	0.212055	-0.0148645	0	0	-1	0	0	0	0	0
PPP1R14B	3.4634	20160_Ever_smoked	smoke	0.145515	-0.0659899	0.47961	-0.123823	-0.201197	0.454385	0.494876	0.300106	0	0	1	0	0		0	0
PRAG1	3.6482	1239_Current_tobacco_smoking	smoke	-0.288711	0.3836	-0.40746	-0.125894	0.17675	-0.887788	-1.08051		0	0	-1	0	0		0
PRKCD	3.8372	1508_3_Coffee_type_Ground_coffee_include_espresso_filter_etc	caffeine	0.18971	0.124364	-0.454927	-0.180998	-0.948653	-0.201383	0.405385	-0.213143	0	0	-1	0		0	0	0
PRKCE	3.4229	1558_Alcohol_intake_frequency	alcohol	-0.285152	0.292658	0.528202	0.0885028	-0.100828	-0.125743	-0.38576	-0.0441369	-1	1	1	0	0	0	0	0
PRKD2	-3.8889	1249_Past_tobacco_smoking	smoke	0.265245	0.426084	-0.112387	0.114289	-0.555896	0.329708	-1.22602	0.231732	0	1	0	0			0	0
PROX2	3.2323	1498_Coffee_intake	caffeine		-0.356317	-0.830497	-0.256522	0.160028			-0.325603			-1		0			0
PRSS55	-3.4751	1239_Current_tobacco_smoking	smoke	0.908534	0.60489	-0.161566	0.674426	0.348396			0.105993	1	0	0	1				0
PSMD3	-3.8122	1508_3_Coffee_type_Ground_coffee_include_espresso_filter_etc	caffeine	0.0739964	0.0163622	0.293796	0.166639	-0.0369565	0.135719	0.170932	-0.0458997	0	0	1	0	0	0	0	0
PTK2B	3.2453	1558_Alcohol_intake_frequency	alcohol	-0.227476	-0.00623586	0.279879	-0.134348	0.0757972	-0.277313	-0.439029	0.087259	0	0	1	0	0		0	0
PTPN11	5.0208	1249_Past_tobacco_smoking	smoke	0.176762	0.264383	0.193934	0.0335816	-0.0591038	0.329928	0.00560212	0.100303	0	1	0	0	0	0	0	0
PYCR1	-3.8678	22506_114_Tobacco_smoking_Never_smoked	smoke	0.269601	1.10679	0.249203	0.0952685	-0.00989342		-0.227957	0.327981	0	1	0	0	0		0	0
RAB11A	-3.3691	1508_3_Coffee_type_Ground_coffee_include_espresso_filter_etc	caffeine	0.148883	0.339495	-0.0130616	0.304368	-0.0118858	0.0331298	0.151883	-0.116736	0	0	0	1	0	0	0	0
RAB1A	-3.3481	1618_Alcohol_usually_taken_with_meals	alcohol	0.214463	0.243441	0.30599	0.234426	0.187224	0.269763	0.368302	-0.0414696	0	0	1	0	0	0	0	0
RAB6B	-4.0464	2887_Number_of_cigarettes_previously_smoked_daily	smoke	0.161841	0.349894	-0.0277348	-0.168884	-0.129947	0.388789	-0.281289	-0.185828	0	1	0	0	0		0	0
RADIL	-4.2207	1508_2_Coffee_type_Instant_coffee	caffeine	0.537864	0.664161	0.0617009	0.104419	0.17439	-0.284454	0.541504	0.0432978	1	1	0	0	0	0	0	0
RASSF1	-3.767	1498_Coffee_intake	caffeine	0.440033	0.533119	-0.174622	0.14153	0.394904	0.197706	0.894089	0.247533	1	1	0	0		0	0	0
RASSF8	-2.9684	1249_Past_tobacco_smoking	smoke	-0.117741	-0.11839	0.00956198	0.358158	0.122019	0.493878	0.00486121	0.159221	0	0	0	1	0	0	0	0
RBKS	7.0292	1558_Alcohol_intake_frequency	alcohol	-0.131607	-0.00212944	0.597278	-0.118662	0.122846	-0.375051	-0.10059	0.120982	0	0	1	0	0		0	0
RBMS1	3.1391	1558_Alcohol_intake_frequency	alcohol	0.242808	0.489366	0.328285	0.111267	-0.109922	0.49714	0.0836998	0.0622282	0	1	0	0	0	0	0	0
RBP1	2.8588	1558_Alcohol_intake_frequency	alcohol	0.0517102	0.142344	-0.0677209	0.385007	-0.163478	0.657035	0.386946	0.181497	0	0	0	1	0		0	0
RGL2	-4.028	1508_3_Coffee_type_Ground_coffee_include_espresso_filter_etc	caffeine	-0.149315	-0.232957	-0.374999	-0.20375	-0.0410017	0.188795	0.0348568	0.0548295	0	0	-1	0	0	0	0	0
RGS7BP	3.9549	1249_Past_tobacco_smoking	smoke	0.0910901	-0.0394855	-0.0579389	-0.335412	-0.375136	-0.34868	-0.26793	-0.23716	0	0	0	-1	0	0	0	0
RIMBP2	2.9314	1249_Past_tobacco_smoking	smoke	0.13477	0.684856	0.129516	-0.424646	-0.443594	-0.531804	0.0433977	-0.138293	0	1	0	-1	0		0	0
RIN3	-3.6622	20160_Ever_smoked	smoke	0.137284	0.0411223	0.270677	-0.23346	0.285479	0.29845	-0.180687	0.430989	0	0	1	0			0	1
RMI1	-4.2595	1618_Alcohol_usually_taken_with_meals	alcohol	-0.0503607	0.0411318	-0.280325	-0.0992417	0.584814	-0.492574	-0.519206	0.119238	0	0	-1	0			0	0
RNASEL	3.3992	1249_Past_tobacco_smoking	smoke	0.333315	0.0241925	-0.231151	0.0605874	0.014573	0.488951	0.215761	-0.269383	1	0	0	0	0		0	-1
RNF144B	3.4279	1239_Current_tobacco_smoking	smoke	0.109432	0.227237	0.869367	-0.378176	-0.573464	0.620291	-0.920396	-0.0647392	0	0	1	-1			0	0
RNF181	-2.9786	1249_Past_tobacco_smoking	smoke	-0.00908651	0.0308615	0.584279	-0.0849183	0.40296	0.899294	0.0894258	0.128495	0	0	1	0			0	0
RNF4	4.7328	1558_Alcohol_intake_frequency	alcohol	0.0705519	0.423396	0.0820194	0.100243	0.151021	0.151988	-0.124986	0.104954	0	1	0	0	0	0	0	0
ROGDI	-3.4916	1618_Alcohol_usually_taken_with_meals	alcohol	-0.14547	-0.310892	-0.0501292	-0.284597	-0.385096	-0.477091	0.0311482	-0.00264683	0	0	0	-1			0	0
RPL10A	-3.8693	1508_3_Coffee_type_Ground_coffee_include_espresso_filter_etc	caffeine	0.0581256	0.120989	0.321711	-0.00323374	-0.0448694	0.558585	-0.122766	0.127657	0	0	1	0	0	0	0	0
RPL13	-3.271	20160_Ever_smoked	smoke	0.272233	0.106178	0.377825	-0.202166	0.120295	0.673256	0.143437	0.222434	1	0	1	0	0	1	0	0
RPL18	-3.1189	1558_Alcohol_intake_frequency	alcohol	0.245273	0.07211	0.350665	-0.0839223	0.305791	0.606466	0.115272	0.218375	0	0	1	0		0	0	0
RPL4	3.3064	1249_Past_tobacco_smoking	smoke	0.162509	0.0550772	0.349189	-0.0789485	0.250624	0.776475	-0.378149	0.035969	0	0	1	0			0	0
RPP40	4.2733	100270_Filtered_coffee_intake	caffeine	-0.421199	0.100787	-0.235952	0.0949277	-0.343648	0.0880734	0.656428	-0.152593	-1	0	0	0		0	0	0
RPS23	-3.8178	1628_Alcohol_intake_versus_10_years_previously	alcohol	0.244362	0.194034	0.325276	0.0595238	-0.049203	0.717836	0.0468846	0.0163298	0	0	1	0	0	1	0	0
RXRG	-3.3696	1618_Alcohol_usually_taken_with_meals	alcohol	0.0488555	-0.745875	0.388555	-0.0114815	-0.265001	-0.180633	3.06822	0.0769033	0	-1		0		0	0	0
SALL1	4.0411	1618_Alcohol_usually_taken_with_meals	alcohol	-0.0678326	-0.0245883	-0.655007	0.14984	0.00329304	-0.328178	-0.0402501	-0.0971831	0	0	-1	0	0		0	0
SCAI	5.0664	1239_Current_tobacco_smoking	smoke	-0.162377	-0.206883	-0.267256	-0.146854	-0.151113	-0.655987	-0.176784	-0.103723	0	0	-1	0	0	0	0	0
SCCPDH	-2.9665	1558_Alcohol_intake_frequency	alcohol	0.256572	-0.116029	0.0641078	-0.0494896	0.10532	-0.00134973	0.282879	-0.029781	1	0	0	0	0	0	0	0
SEC16A	2.9238	1249_Past_tobacco_smoking	smoke	0.0618587	0.240613	0.549612	0.0536215	-0.0706016	0.519465	-0.0666569	0.0805515	0	0	1	0	0	0	0	0
SERF2	3.9641	1558_Alcohol_intake_frequency	alcohol	0.0517842	-0.0658697	0.359595	0.102644	-0.0205734	0.400345	-0.0985401	0.132346	0	0	1	0	0	0	0	0
SFXN1	3.7883	1239_Current_tobacco_smoking	smoke	0.11781	-0.0431835	0.352341	0.122678	-0.00998473	-0.0615936	-0.222407	-0.129911	0	0	1	0	0	0	0	0
SH2B2	-3.846	1558_Alcohol_intake_frequency	alcohol	0.365323	0.380061	1.35976	-0.129441	-0.338218	0.645921	1.11769	0.377186	0	0	1	0			0	0
SH2B3	4.8442	1249_Past_tobacco_smoking	smoke	0.214054	0.203563	-0.254549	0.200646	0.118434	0.247282	0.457273	-0.0257239	0	0	-1	0	0	0	0	0
SHMT1	-3.0877	1558_Alcohol_intake_frequency	alcohol	0.660357	0.514422	0.387152	0.282422	0.191913	1.02799	0.575153	0.0940133	1	1	1	0	0		0	0
SHTN1	-3.4888	1558_Alcohol_intake_frequency	alcohol	-0.168867	-0.32731	-0.263761	-0.21327	0.155553	-0.210664	-0.280902	0.129176	0	0	-1	0	0	0	0	0
SIL1	-3.0788	1558_Alcohol_intake_frequency	alcohol	-0.111708	-0.133502	-0.0036642	-0.102413	-0.102957	-0.508505	-0.372434	0.0509817	0	0	0	0	0	-1	0	0
SKAP1	4.0468	1498_Coffee_intake	caffeine	0.587823	0.573306	0.537818	0.408312	0.178475	0.645847		-0.00527723	1	0	0		0			0
SLC1A5	-3.1661	1249_Past_tobacco_smoking	smoke		1.10392	0.310162	0.12822	-1.74693	0.210447		0.559704		1	0	0		0		1
SLC22A1	-3.225	1558_Alcohol_intake_frequency	alcohol	0.427095	0.149248	1.02692	-0.0307687	0.191442	-0.484767		0.241821	0	0	1	0	0			0
SLC25A19	2.9616	1558_Alcohol_intake_frequency	alcohol	0.0510964	0.216661	0.568783	0.0119828	-0.578275	-0.425114	0.271377	0.106417	0	0	1	0			0	0
SLC35A1	3.4275	1558_Alcohol_intake_frequency	alcohol	-0.228211	-0.182086	-0.304525	-0.0507299	-0.134025	-0.361932	0.318063	0.123961	0	0	-1	0	0	0	0	0
SLC3A1	3.8317	1568_Average_weekly_red_wine_intake	alcohol	0.751892	0.510041	0.0112293	0.315046	-0.223932	-0.742799	0.82066	-0.0855608	1	0	0	0	0		0	0
SNTB2	4.7067	1558_Alcohol_intake_frequency	alcohol	0.127532	0.934631	0.182004	0.31928	-0.259117	-0.144315	0.364798	0.15281	0	1	0	1		0	0	0
SPECC1	3.7649	22506_114_Tobacco_smoking_Never_smoked	smoke	-0.0763646	0.0391639	-0.449124	0.0713745	0.0484506	-0.491422	0.022284	-0.00928497	0	0	-1	0	0	0	0	0
SPHK2	4.0346	1558_Alcohol_intake_frequency	alcohol	-0.0289698	-0.132756	-0.10758	-0.337741	-0.193817	0.0224692	0.326143	-0.0518538	0	0	0	-1	0	0	0	0
SPON1	2.9796	1249_Past_tobacco_smoking	smoke	0.0501647	-0.255413	0.280752	-0.358266	-0.272903	1.57319	-0.249942	0.157561	0	0	0	-1	0	0	0	0
SPRYD4	-3.4595	1498_Coffee_intake	caffeine	-0.178149	-0.0776149	0.161935	-0.256889	-0.364522	-0.120667	0.328677	0.0320985	0	0	0	-1		0	0	0
SRRT	3.1485	1249_Past_tobacco_smoking	smoke	-0.0352737	-0.376736	-0.00706999	-0.161273	-0.0845389	0.203996	-0.213968	0.014682	0	-1	0	0	0	0	0	0
SSTR2	-3.0148	1249_Past_tobacco_smoking	smoke	0.158548	0.94848	0.212509	0.227407	0.0614946	1.00688	-0.534944	0.162718	0	1	0	0	0		0	0
STK24	3.7702	1508_3_Coffee_type_Ground_coffee_include_espresso_filter_etc	caffeine	0.00910854	0.358126	0.0381832	0.263447	0.205455	0.0647256	0.0413048	-0.00634541	0	1	0	1	0	0	0	0
STRC	-4.4346	1558_Alcohol_intake_frequency	alcohol	0.367394	0.423488	0.0159687	0.408932	0.317727			0.152648	1		0					0
SULT1A1	6.8643	1508_3_Coffee_type_Ground_coffee_include_espresso_filter_etc	caffeine	0.0306838	-0.103206	-0.337389	-0.31517	-0.125897	-0.358734	-0.263229	0.110637	0	0	0	-1	0		0	0
SWI5	-3.4587	1239_Current_tobacco_smoking	smoke	-0.0160717	-0.0445081	-0.173426	-0.376426	-0.202126	0.22787	0.346288	0.0680808	0	0	0	-1	0	0	0	0
SWSAP1	4.3399	F10_Diagnoses_main_ICD10_F10_Mental_and_behavioural_disorders_due_to_use_of_alcohol	alcohol	0.0261808	0.14983	-0.47176	0.00134934	-0.320481	-0.825327	0.849461	-0.118073	0	0	-1	0			0	0
TACC1	-3.1445	1508_3_Coffee_type_Ground_coffee_include_espresso_filter_etc	caffeine	0.182566	0.422943	0.113904	0.202891	-0.0421589	0.253012	0.0486412	0.0823568	0	1	0	0	0	0	0	0
TAL1	2.8719	1558_Alcohol_intake_frequency	alcohol	0.0834444	-0.16328	-0.674539	-0.53937	-0.277548	-0.429458		-0.0743702	0	0	-1					0
TCP1	3.3009	1558_Alcohol_intake_frequency	alcohol	0.33803	0.347862	0.334366	0.263362	0.209837	0.510213	0.150445	-0.0647398	1	0	0	0	0		0	0
TCTA	3.9374	1249_Past_tobacco_smoking	smoke	-0.0925718	-0.0124572	-0.380653	-0.0704749	-0.361709	0.0494325	0.423382	0.130566	0	0	-1	0		0	0	0
TESK2	-3.3799	20160_Ever_smoked	smoke	0.0717324	-0.343307	0.0237147	-0.156939	0.484731	-0.204224	0.597096	0.0681522	0	-1	0	0		0	0	0
TIAF1	-3.2254	1558_Alcohol_intake_frequency	alcohol	-0.0915244	0.00901794	-0.473712	-0.269892	-0.059055	0.0933463	0.541659	0.163141	0	0	-1	0	0	0	0	0
TMC8	-3.6183	20160_Ever_smoked	smoke	0.412423	-0.375738	-0.124776	-0.112413	-0.0129146	1.74657	0.865826	0.0925663	1		0	0	0		0	0
TMED8	-3.6742	20160_Ever_smoked	smoke	-0.0950395	-0.165013	0.678647	0.156088	0.138168	0.0408986	-0.200346	-0.103311	0	0	1	0	0	0	0	0
TMEM69	-4.2678	20403_Amount_of_alcohol_drunk_on_a_typical_drinking_day	alcohol	-0.0692675	-0.0359393	-0.174418	-0.299676	-0.0834872	-0.260165	-0.588147	0.0672871	0	0	0	-1	0		0	0
TOB2	-5.0254	1239_Current_tobacco_smoking	smoke	0.342811	-0.289537	0.166837	0.121436	0.0418398	-0.112615	0.237695	0.240915	1	0	0	0	0	0	0	0
TOP1	3.4887	1558_Alcohol_intake_frequency	alcohol	0.135936	0.281247	0.294371	0.332345	0.233898	0.638321	0.28143	0.0929737	0	1	1	1	0	0	0	0
TRIM72	3.4486	1558_Alcohol_intake_frequency	alcohol	0.161926	1.24328	0.10627	0.281625	-0.142002	-0.392129		-0.072355	0	1	0		0			0
TRIM73	-3.5692	1498_Coffee_intake	caffeine	-0.169865	-0.211732	-0.676295	-0.264634	-0.0807602	0.0395064	-0.0478669	0.0953653	0	0	-1	-1	0	0	0	0
TSPAN33	2.845	1558_Alcohol_intake_frequency	alcohol	-0.109065	0.0398266	0.58105	-0.293359	0.322053		-0.238689	0.253863	0	0	1	0			0	0
TTC19	-4.0347	20403_Amount_of_alcohol_drunk_on_a_typical_drinking_day	alcohol	0.151336	0.387215	-0.0435203	0.247593	0.107797	0.0920854	0.314993	-0.111525	0	1	0	0	0	0	0	0
TTPAL	-3.2507	1508_3_Coffee_type_Ground_coffee_include_espresso_filter_etc	caffeine	-0.0961725	0.0198964	-0.199512	-0.319923	-0.103253	0.0532327	-0.109216	-0.163094	0	0	0	-1	0	0	0	0
TUBGCP6	4.4905	1558_Alcohol_intake_frequency	alcohol	-0.179728	-0.291483	0.00465946	-0.277818	-0.23536	-0.324954	-0.403823	-0.12818	0	-1	0	-1	0		0	0
TUFM	8.8151	1558_Alcohol_intake_frequency	alcohol	0.0554313	-0.124848	0.279354	0.0252674	-0.0145779	0.225197	-0.266757	0.0120306	0	0	1	0	0	0	0	0
TXN	-2.972	1249_Past_tobacco_smoking	smoke	0.441861	0.244935	0.571049	0.275583	0.209209	0.256005	0.433233	0.00135206	1	0	1	1	0		0	0
UBA7	5.5457	1508_3_Coffee_type_Ground_coffee_include_espresso_filter_etc	caffeine	-0.0471451	-0.260821	-0.318345	-0.113061	0.67581	-0.191847	-0.489689	-0.11251	0	0	-1	0		0	0	0
UBALD2	3.1216	1558_Alcohol_intake_frequency	alcohol	0.617986	0.473119	0.462047	0.476581	-0.329573	0.956239	0.509937	0.426448	1	1	1	1			0	1
UCHL3	4.7754	1558_Alcohol_intake_frequency	alcohol	-0.242201	-0.269844	-0.0527926	0.0652335	-0.205754	-0.0556802	-0.27488	-0.03306	0	-1	0	0	0	0	0	0
ULK1	3.5658	20453_Ever_taken_cannabis	marijuana	0.144109	0.310407	0.00837572	0.18977	-0.074101	0.351194	-0.226578	0.0786811	0	1	0	0	0	0	0	0
USP33	-4.2815	1628_Alcohol_intake_versus_10_years_previously	alcohol	0.0614076	0.0850928	-0.0102413	0.0498891	0.256057	-0.231919	-0.16961	-0.135382	0	0	0	0	1	0	0	0
VRK2	4.4793	1558_Alcohol_intake_frequency	alcohol	-0.22942	-0.359729	-0.0374598	-0.111372	0.122625	-0.0103871	-0.370012	0.123739	0	-1	0	0	0	0	0	0
VWA5A	-2.9845	1558_Alcohol_intake_frequency	alcohol	0.765882	0.469636	0.242367	0.481485	0.215423	-0.209377	0.403951	-0.128508	1	1	0	1	0	0	0	0
WBP1L	-6.3819	1249_Past_tobacco_smoking	smoke	-0.0808153	0.446964	0.10909	-0.0618379	0.146072	0.605176	0.302984	0.116902	0	1	0	0	0	0	0	0
WDR19	-4.1515	20414_Frequency_of_drinking_alcohol	alcohol	-0.0672626	-0.00932339	0.682333	0.156359	0.344265	0.248407	-0.120423	0.0323217	0	0	1	0	0	0	0	0
ZBTB10	3.555	1508_3_Coffee_type_Ground_coffee_include_espresso_filter_etc	caffeine	0.102174	0.252782	-0.253296	0.141729	0.242564	-0.332271	0.445099	0.22817	0	1	-1	0	0	0	0	0
ZC3H18	-3.1129	1508_3_Coffee_type_Ground_coffee_include_espresso_filter_etc	caffeine	-0.00102888	-0.0388813	0.293483	-0.0557235	-0.00885822	0.11205	-0.137402	0.000739348	0	0	1	0	0	0	0	0
ZCWPW1	4.729	1558_Alcohol_intake_frequency	alcohol	-0.159528	-0.159474	-0.352337	-0.155025	-0.173397	-0.330257	-0.207102	-0.106764	0	0	-1	0	0		0	0
ZKSCAN4	-4.3321	20160_Ever_smoked	smoke	0.0170656	0.0607066	-0.365593	-0.228302	0.122153	0.266453	0.985752	-0.0978173	0	0	-1	0	0		0	0
ZNF121	-3.2514	1239_Current_tobacco_smoking	smoke	0.109713	0.225823	0.250494	0.192522	0.032075	0.400269	0.19774	0.140751	0	0	1	0	0		0	0
ZNF292	-3.173	1508_3_Coffee_type_Ground_coffee_include_espresso_filter_etc	caffeine	0.100751	0.0927052	0.307241	0.13224	-0.0262163	-0.204004	0.244248	0.243655	0	0	1	0	0	0	0	0
ZNF483	-3.2957	1249_Past_tobacco_smoking	smoke	0.235537	0.253446	0.0190231	-0.00975615	0.129989	-0.364759	-0.00972414	-0.104473	0	1	0	0	0	0	0	0
ZNF490	3.2921	1558_Alcohol_intake_frequency	alcohol	-0.032575	0.063783	-0.403578	-0.112104	-0.017708	-0.00449967	-0.0617705	-0.00716608	0	0	-1	0	0	0	0	0
ZNF546	3.4978	1558_Alcohol_intake_frequency	alcohol	0.0556119	0.0629374	-0.277855	0.0543066	0.228222	-0.150054	0.0583406	-0.0444122	0	0	-1	0	0	0	0	0
ZNF654	-4.0887	3456_Number_of_cigarettes_currently_smoked_daily_current_cigarette_smokers	smoke	0.0482427	0.227999	0.312863	0.338859	0.146945	0.101174	-0.105984	0.23925	0	0	1	1	0	0	0	0
ZNF689	4.6351	1558_Alcohol_intake_frequency	alcohol	0.00400961	0.290291	-0.755498	-0.0544794	-0.161545	-0.105224	-0.383961	0.0913823	0	0	-1	0	0	0	0	0
ZNF701	2.8901	1558_Alcohol_intake_frequency	alcohol	-0.0299934	-0.00176915	-0.452245	-0.109481	-0.323605	-0.201008	0.662465	-0.0558009	0	0	-1	0		0	0	0
ZNF740	3.2702	1558_Alcohol_intake_frequency	alcohol	-0.20543	0.0393727	-0.289856	-0.157746	-0.00799078	-0.207332	0.161686	0.026164	0	0	-1	0	0	0	0	0
ZNF93	4.3408	20403_Amount_of_alcohol_drunk_on_a_typical_drinking_day	alcohol	0.117413	0.606585	0.0233348	0.29089	0.388614	-0.756284	-0.292832	0.247633	0	1	0	0			0	0
ZSCAN21	3.0937	1249_Past_tobacco_smoking	smoke	-0.0345442	0.285676	-0.334892	-0.0117508	0.154539	-0.188998	-0.0056113	-0.00129623	0	0	-1	0	0	0	0	0
ZSCAN26	3.8599	20160_Ever_smoked	smoke	-0.0127699	-0.0326528	-0.345571	-0.00215324	-0.0435025	-0.193679	-0.218963	-0.017481	0	0	-1	0	0	0	0	0
