# Supplementary material for: Single nucleus transcriptomics of ventral midbrain identifies glial activation associated with chronic opioid use disorder
Source: Nat Commun. 2023 Sep 12;14:5610. doi: 10.1038/s41467-023-41455-8 (PMC10497570; doi:10.1038/s41467-023-41455-8)
Supplement: Supplementary file 11 — Supplementary Data 8 [file 41467_2023_41455_MOESM11_ESM.xlsx]

## Sheet: Sheet 1
Data S8: Differential expression and substance use traits (TWAS), PhenomeXScan and Hatoum et al. (GTEX, Psychencode) 2023
gene	zscore	pval, proportion test using prop.test in R(4.1)	FDR	traits	category	SYMBOL
ENSG00000161911	-4.6313	3.63377e-06	0.044372	20431_Ever_addicted_to_a_behaviour_or_miscellanous	addiction	TREML1
ENSG00000044459	4.6135	3.95944e-06	0.0236802	20546_3_Substances_taken_for_depression_Medication_prescribed_to_you_for_at_least_two_weeks	addiction	CNTLN
ENSG00000100403	3.953	7.71774e-05	0.0923148	20546_3_Substances_taken_for_depression_Medication_prescribed_to_you_for_at_least_two_weeks	addiction	ZC3H7B
ENSG00000106460	4.3697	1.24417e-05	0.0410814	20546_3_Substances_taken_for_depression_Medication_prescribed_to_you_for_at_least_two_weeks	addiction	TMEM106B
ENSG00000137338	-3.9933	6.516e-05	0.0866003	20546_3_Substances_taken_for_depression_Medication_prescribed_to_you_for_at_least_two_weeks	addiction	PGBD1
ENSG00000140632	4.326	1.51841e-05	0.0410814	20546_3_Substances_taken_for_depression_Medication_prescribed_to_you_for_at_least_two_weeks	addiction	GLYR1
ENSG00000172346	-4.0483	5.1591e-05	0.0771373	20546_3_Substances_taken_for_depression_Medication_prescribed_to_you_for_at_least_two_weeks	addiction	CSDC2
ENSG00000173421	-4.1435	3.42045e-05	0.0681888	20546_3_Substances_taken_for_depression_Medication_prescribed_to_you_for_at_least_two_weeks	addiction	IHO1
ENSG00000225173	-4.818	1.45004e-06	0.0173445	20546_3_Substances_taken_for_depression_Medication_prescribed_to_you_for_at_least_two_weeks	addiction
ENSG00000246067	-4.2988	1.71725e-05	0.0410814	20546_3_Substances_taken_for_depression_Medication_prescribed_to_you_for_at_least_two_weeks	addiction
ENSG00000276188	-4.0574	4.96221e-05	0.0771373	20546_3_Substances_taken_for_depression_Medication_prescribed_to_you_for_at_least_two_weeks	addiction
ENSG00000106460	5.2563	1.46982e-07	0.00174371	20549_3_Substances_taken_for_anxiety_Medication_prescribed_to_you_for_at_least_two_weeks	addiction	TMEM106B
ENSG00000196616	-4.5985	4.25544e-06	0.0259816	KRA_PSY_SUBSTANCE_Substance_abuse	addiction	ADH1B
ENSG00000248144	4.6034	4.15649e-06	0.0259816	KRA_PSY_SUBSTANCE_Substance_abuse	addiction	ADH1C
ENSG00000109943	-4.3273	1.50948e-05	0.061441	100022_Alcohol	alcohol	CRTAM
ENSG00000134809	-4.1732	3.00351e-05	0.0916897	100022_Alcohol	alcohol	TIMM10
ENSG00000196616	-4.5054	6.6248e-06	0.061441	100022_Alcohol	alcohol	ADH1B
ENSG00000248144	4.4144	1.01291e-05	0.061441	100022_Alcohol	alcohol	ADH1C
ENSG00000180185	-4.6643	3.09669e-06	0.0378137	100580_Alcohol_consumed	alcohol	FAHD1
ENSG00000213625	-4.5703	4.87027e-06	0.0563075	100670_White_wine_intake	alcohol	LEPROT
ENSG00000004059	-3.967	7.2783e-05	0.00587435	1558_Alcohol_intake_frequency	alcohol	ARF5
ENSG00000004534	-5.9004	3.62621e-09	2.59225e-06	1558_Alcohol_intake_frequency	alcohol	RBM6
ENSG00000005206	-3.2233	0.00126723	0.0424165	1558_Alcohol_intake_frequency	alcohol	SPPL2B
ENSG00000007908	3.1043	0.0019073	0.0542285	1558_Alcohol_intake_frequency	alcohol	SELE
ENSG00000008838	2.8776	0.00400713	0.0909052	1558_Alcohol_intake_frequency	alcohol	MED24
ENSG00000010319	3.3258	0.000881652	0.0340682	1558_Alcohol_intake_frequency	alcohol	SEMA3G
ENSG00000011295	3.0643	0.0021818	0.0588563	1558_Alcohol_intake_frequency	alcohol	TTC19
ENSG00000013364	3.8674	0.000110002	0.00771447	1558_Alcohol_intake_frequency	alcohol	MVP
ENSG00000023516	3.0867	0.00202392	0.0559546	1558_Alcohol_intake_frequency	alcohol	AKAP11
ENSG00000028116	4.4793	7.48882e-06	0.000881752	1558_Alcohol_intake_frequency	alcohol	VRK2
ENSG00000031823	3.0553	0.00224836	0.0603265	1558_Alcohol_intake_frequency	alcohol	RANBP3
ENSG00000033627	3.1289	0.00175462	0.0524192	1558_Alcohol_intake_frequency	alcohol	ATP6V0A1
ENSG00000037042	-3.998	6.388e-05	0.00537241	1558_Alcohol_intake_frequency	alcohol	TUBG2
ENSG00000038002	-3.0358	0.00239898	0.0626874	1558_Alcohol_intake_frequency	alcohol	AGA
ENSG00000041353	3.331	0.000865346	0.0339517	1558_Alcohol_intake_frequency	alcohol	RAB27B
ENSG00000051825	-4.6602	3.15902e-06	0.000445293	1558_Alcohol_intake_frequency	alcohol	MPHOSPH9
ENSG00000053371	3.2658	0.00109155	0.0392108	1558_Alcohol_intake_frequency	alcohol	AKR7A2
ENSG00000053900	2.9287	0.00340383	0.0799668	1558_Alcohol_intake_frequency	alcohol	ANAPC4
ENSG00000054523	3.2639	0.0010989	0.0392782	1558_Alcohol_intake_frequency	alcohol	KIF1B
ENSG00000054793	3.1564	0.0015973	0.0488866	1558_Alcohol_intake_frequency	alcohol	ATP9A
ENSG00000055950	-3.1923	0.00141145	0.0460127	1558_Alcohol_intake_frequency	alcohol	MRPL43
ENSG00000058063	4.3047	1.67212e-05	0.00165691	1558_Alcohol_intake_frequency	alcohol	ATP11B
ENSG00000059573	-3.0779	0.00208465	0.0570038	1558_Alcohol_intake_frequency	alcohol	ALDH18A1
ENSG00000061918	-3.1164	0.00183074	0.053433	1558_Alcohol_intake_frequency	alcohol	GUCY1B1
ENSG00000062524	-2.9202	0.00349807	0.0817968	1558_Alcohol_intake_frequency	alcohol	LTK
ENSG00000063176	4.0346	5.46954e-05	0.00471894	1558_Alcohol_intake_frequency	alcohol	SPHK2
ENSG00000063177	-3.1189	0.00181528	0.0533856	1558_Alcohol_intake_frequency	alcohol	RPL18
ENSG00000063978	4.7328	2.21444e-06	0.000340959	1558_Alcohol_intake_frequency	alcohol	RNF4
ENSG00000065361	3.8685	0.000109507	0.00771447	1558_Alcohol_intake_frequency	alcohol	ERBB3
ENSG00000067560	3.4447	0.000571694	0.0252052	1558_Alcohol_intake_frequency	alcohol	RHOA
ENSG00000068097	3.238	0.00120371	0.0416846	1558_Alcohol_intake_frequency	alcohol	HEATR6
ENSG00000068120	5.5443	2.95132e-08	1.47686e-05	1558_Alcohol_intake_frequency	alcohol	COASY
ENSG00000072364	3.2841	0.00102309	0.0373957	1558_Alcohol_intake_frequency	alcohol	AFF4
ENSG00000072415	3.356	0.000790786	0.0314058	1558_Alcohol_intake_frequency	alcohol	PALS1
ENSG00000072832	-3.0088	0.00262282	0.0666229	1558_Alcohol_intake_frequency	alcohol	CRMP1
ENSG00000073670	-3.3044	0.000951799	0.0358109	1558_Alcohol_intake_frequency	alcohol	ADAM11
ENSG00000074201	3.4627	0.000534784	0.0243082	1558_Alcohol_intake_frequency	alcohol	CLNS1A
ENSG00000074603	-3.0574	0.00223266	0.0600664	1558_Alcohol_intake_frequency	alcohol	DPP8
ENSG00000077254	-2.9901	0.00278886	0.0701287	1558_Alcohol_intake_frequency	alcohol	USP33
ENSG00000078487	4.729	2.25628e-06	0.000342138	1558_Alcohol_intake_frequency	alcohol	ZCWPW1
ENSG00000079462	-3.922	8.7817e-05	0.00655882	1558_Alcohol_intake_frequency	alcohol	PAFAH1B3
ENSG00000080189	3.0943	0.00197278	0.0556163	1558_Alcohol_intake_frequency	alcohol	SLC35C2
ENSG00000080644	-4.9326	8.11422e-07	0.000159231	1558_Alcohol_intake_frequency	alcohol	CHRNA3
ENSG00000081019	-2.9187	0.00351494	0.081993	1558_Alcohol_intake_frequency	alcohol	RSBN1
ENSG00000083457	-2.9507	0.00317055	0.0760939	1558_Alcohol_intake_frequency	alcohol	ITGAE
ENSG00000084092	4.5993	4.23913e-06	0.000565675	1558_Alcohol_intake_frequency	alcohol	NOA1
ENSG00000084774	-3.5536	0.000379997	0.0195028	1558_Alcohol_intake_frequency	alcohol	CAD
ENSG00000085514	4.8376	1.31416e-06	0.000243561	1558_Alcohol_intake_frequency	alcohol	PILRA
ENSG00000087269	3.5472	0.000389349	0.0198808	1558_Alcohol_intake_frequency	alcohol	NOP14
ENSG00000087884	-3.2329	0.0012254	0.0421443	1558_Alcohol_intake_frequency	alcohol	AAMDC
ENSG00000088448	3.0921	0.00198746	0.0556918	1558_Alcohol_intake_frequency	alcohol	ANKRD10
ENSG00000090238	5.734	9.80893e-09	6.13555e-06	1558_Alcohol_intake_frequency	alcohol	YPEL3
ENSG00000090975	4.3973	1.09606e-05	0.00117951	1558_Alcohol_intake_frequency	alcohol	PITPNM2
ENSG00000091009	4.6856	2.79141e-06	0.000399096	1558_Alcohol_intake_frequency	alcohol	RBM27
ENSG00000091542	-5.9944	2.04238e-09	1.70336e-06	1558_Alcohol_intake_frequency	alcohol	ALKBH5
ENSG00000092470	-4.4382	9.07143e-06	0.00102009	1558_Alcohol_intake_frequency	alcohol	WDR76
ENSG00000092758	3.0817	0.00205822	0.0565904	1558_Alcohol_intake_frequency	alcohol	COL9A3
ENSG00000094916	8.0066	1.17923e-15	1.96698e-12	1558_Alcohol_intake_frequency	alcohol	CBX5
ENSG00000100014	3.4308	0.000601804	0.0260732	1558_Alcohol_intake_frequency	alcohol	SPECC1L
ENSG00000100266	4.4568	8.31922e-06	0.000957007	1558_Alcohol_intake_frequency	alcohol	PACSIN2
ENSG00000100393	3.4209	0.000624143	0.0265364	1558_Alcohol_intake_frequency	alcohol	EP300
ENSG00000100395	3.6002	0.000317973	0.0172016	1558_Alcohol_intake_frequency	alcohol	L3MBTL2
ENSG00000100403	3.4158	0.000635949	0.0267422	1558_Alcohol_intake_frequency	alcohol	ZC3H7B
ENSG00000100413	3.8271	0.000129662	0.00859384	1558_Alcohol_intake_frequency	alcohol	POLR3H
ENSG00000100554	3.1134	0.00184945	0.0534682	1558_Alcohol_intake_frequency	alcohol	ATP6V1D
ENSG00000100558	3.3154	0.000915121	0.0350905	1558_Alcohol_intake_frequency	alcohol	PLEK2
ENSG00000100580	2.8864	0.00389677	0.0890394	1558_Alcohol_intake_frequency	alcohol	TMED8
ENSG00000100767	3.1617	0.00156851	0.0486	1558_Alcohol_intake_frequency	alcohol	PAPLN
ENSG00000101079	3.7563	0.000172444	0.0111344	1558_Alcohol_intake_frequency	alcohol	NDRG3
ENSG00000101307	2.9995	0.00270423	0.068517	1558_Alcohol_intake_frequency	alcohol	SIRPB1
ENSG00000102870	-3.501	0.000463516	0.022519	1558_Alcohol_intake_frequency	alcohol	ZNF629
ENSG00000102886	3.4788	0.000503664	0.023389	1558_Alcohol_intake_frequency	alcohol	GDPD3
ENSG00000103245	-3.4733	0.0005141	0.0237105	1558_Alcohol_intake_frequency	alcohol	CIAO3
ENSG00000103254	-4.1332	3.57747e-05	0.00327905	1558_Alcohol_intake_frequency	alcohol	ANTKMT
ENSG00000103449	-3.9364	8.27131e-05	0.00631909	1558_Alcohol_intake_frequency	alcohol	SALL1
ENSG00000103502	5.2235	1.75572e-07	4.88097e-05	1558_Alcohol_intake_frequency	alcohol	CDIPT
ENSG00000103507	-5.0843	3.68984e-07	8.0279e-05	1558_Alcohol_intake_frequency	alcohol	BCKDK
ENSG00000103510	5.0984	3.42536e-07	7.97242e-05	1558_Alcohol_intake_frequency	alcohol	KAT8
ENSG00000103549	3.4178	0.000631295	0.0266585	1558_Alcohol_intake_frequency	alcohol	RNF40
ENSG00000104147	2.8453	0.00443696	0.0976866	1558_Alcohol_intake_frequency	alcohol	OIP5
ENSG00000105197	3.7929	0.000148898	0.00967655	1558_Alcohol_intake_frequency	alcohol	TIMM50
ENSG00000105429	3.9039	9.46549e-05	0.00701716	1558_Alcohol_intake_frequency	alcohol	MEGF8
ENSG00000105722	-3.7421	0.000182489	0.0115593	1558_Alcohol_intake_frequency	alcohol	ERF
ENSG00000105723	-3.8329	0.000126641	0.00852016	1558_Alcohol_intake_frequency	alcohol	GSK3A
ENSG00000105968	3.1745	0.00150095	0.0473869	1558_Alcohol_intake_frequency	alcohol	H2AZ2
ENSG00000106633	3.6639	0.000248404	0.0145383	1558_Alcohol_intake_frequency	alcohol	GCK
ENSG00000106636	3.5361	0.000406081	0.02063	1558_Alcohol_intake_frequency	alcohol	YKT6
ENSG00000106780	3.6442	0.000268225	0.0152076	1558_Alcohol_intake_frequency	alcohol	MEGF9
ENSG00000107281	3.1632	0.00156045	0.0486	1558_Alcohol_intake_frequency	alcohol	NPDC1
ENSG00000107815	3.1516	0.00162379	0.0495458	1558_Alcohol_intake_frequency	alcohol	TWNK
ENSG00000108342	3.2289	0.00124267	0.0423021	1558_Alcohol_intake_frequency	alcohol	CSF3
ENSG00000108406	4.9655	6.85243e-07	0.000139511	1558_Alcohol_intake_frequency	alcohol	DHX40
ENSG00000108423	-2.8344	0.00459118	0.0996437	1558_Alcohol_intake_frequency	alcohol	TUBD1
ENSG00000108561	2.8363	0.00456396	0.0992968	1558_Alcohol_intake_frequency	alcohol	C1QBP
ENSG00000108883	3.0246	0.00248962	0.0644686	1558_Alcohol_intake_frequency	alcohol	EFTUD2
ENSG00000109184	2.9067	0.00365263	0.0838439	1558_Alcohol_intake_frequency	alcohol	DCUN1D4
ENSG00000109790	3.9682	7.24175e-05	0.00587435	1558_Alcohol_intake_frequency	alcohol	KLHL5
ENSG00000109805	3.3828	0.000717509	0.0290725	1558_Alcohol_intake_frequency	alcohol	NCAPG
ENSG00000110002	-2.9845	0.00284042	0.0707145	1558_Alcohol_intake_frequency	alcohol	VWA5A
ENSG00000110075	2.9138	0.00357059	0.0823383	1558_Alcohol_intake_frequency	alcohol	PPP6R3
ENSG00000110696	3.2839	0.00102381	0.0373957	1558_Alcohol_intake_frequency	alcohol	C11orf58
ENSG00000110723	3.1209	0.00180299	0.0532287	1558_Alcohol_intake_frequency	alcohol	EXPH5
ENSG00000110871	-4.1146	3.87851e-05	0.00349699	1558_Alcohol_intake_frequency	alcohol	COQ5
ENSG00000111328	2.8511	0.00435683	0.0966807	1558_Alcohol_intake_frequency	alcohol	CDK2AP1
ENSG00000112110	3.2955	0.000982467	0.0366046	1558_Alcohol_intake_frequency	alcohol	MRPL18
ENSG00000112182	-3.0891	0.00200764	0.0558129	1558_Alcohol_intake_frequency	alcohol	BACH2
ENSG00000112305	2.8329	0.00461278	0.0997089	1558_Alcohol_intake_frequency	alcohol	SMAP1
ENSG00000112530	-3.8325	0.000126848	0.00852016	1558_Alcohol_intake_frequency	alcohol	PACRG
ENSG00000112701	4.051	5.09992e-05	0.00447724	1558_Alcohol_intake_frequency	alcohol	SENP6
ENSG00000113209	3.3647	0.000766269	0.0306756	1558_Alcohol_intake_frequency	alcohol	PCDHB5
ENSG00000113212	2.933	0.00335704	0.0793418	1558_Alcohol_intake_frequency	alcohol	PCDHB7
ENSG00000113318	-3.4067	0.000657534	0.0274194	1558_Alcohol_intake_frequency	alcohol	MSH3
ENSG00000114115	2.8588	0.00425247	0.0952106	1558_Alcohol_intake_frequency	alcohol	RBP1
ENSG00000114316	-3.0894	0.00200561	0.0558129	1558_Alcohol_intake_frequency	alcohol	USP4
ENSG00000114656	3.0169	0.00255374	0.065582	1558_Alcohol_intake_frequency	alcohol	CFAP92
ENSG00000115053	-2.9826	0.00285811	0.0709784	1558_Alcohol_intake_frequency	alcohol	NCL
ENSG00000115159	-3.1611	0.00157175	0.0486	1558_Alcohol_intake_frequency	alcohol	GPD2
ENSG00000115194	-5.1125	3.17923e-07	7.57573e-05	1558_Alcohol_intake_frequency	alcohol	SLC30A3
ENSG00000115211	3.8891	0.000100617	0.00729697	1558_Alcohol_intake_frequency	alcohol	EIF2B4
ENSG00000115216	6.0788	1.21085e-09	1.10167e-06	1558_Alcohol_intake_frequency	alcohol	NRBP1
ENSG00000115226	-5.6239	1.86694e-08	1.03803e-05	1558_Alcohol_intake_frequency	alcohol	FNDC4
ENSG00000115446	3.9508	7.78904e-05	0.00604796	1558_Alcohol_intake_frequency	alcohol	UNC50
ENSG00000115561	-4.3089	1.64069e-05	0.00164202	1558_Alcohol_intake_frequency	alcohol	CHMP3
ENSG00000116497	2.8601	0.00423507	0.0950338	1558_Alcohol_intake_frequency	alcohol	S100PBP
ENSG00000116604	-3.4414	0.000578712	0.0254027	1558_Alcohol_intake_frequency	alcohol	MEF2D
ENSG00000116793	-2.8378	0.00454256	0.0990468	1558_Alcohol_intake_frequency	alcohol	PHTF1
ENSG00000118242	-3.0282	0.00246015	0.0639519	1558_Alcohol_intake_frequency	alcohol	MREG
ENSG00000118473	3.6218	0.00029256	0.0160878	1558_Alcohol_intake_frequency	alcohol	SGIP1
ENSG00000118564	-3.1608	0.00157336	0.0486	1558_Alcohol_intake_frequency	alcohol	FBXL5
ENSG00000118655	-2.9391	0.00329167	0.0782755	1558_Alcohol_intake_frequency	alcohol	DCLRE1B
ENSG00000118939	4.7754	1.7935e-06	0.00029916	1558_Alcohol_intake_frequency	alcohol	UCHL3
ENSG00000119912	-3.2021	0.0013643	0.044683	1558_Alcohol_intake_frequency	alcohol	IDE
ENSG00000120071	3.528	0.000418712	0.0211642	1558_Alcohol_intake_frequency	alcohol	KANSL1
ENSG00000120438	3.3009	0.000963752	0.0361248	1558_Alcohol_intake_frequency	alcohol	TCP1
ENSG00000120709	3.2023	0.00136335	0.044683	1558_Alcohol_intake_frequency	alcohol	FAM53C
ENSG00000120709	3.2023	0.00136335	0.044683	1558_Alcohol_intake_frequency	alcohol	LOC100128966
ENSG00000120725	-3.0788	0.00207836	0.0569876	1558_Alcohol_intake_frequency	alcohol	SIL1
ENSG00000120899	3.2453	0.00117327	0.0410567	1558_Alcohol_intake_frequency	alcohol	PTK2B
ENSG00000121068	2.8546	0.00430911	0.096049	1558_Alcohol_intake_frequency	alcohol	TBX2
ENSG00000121716	4.8101	1.50855e-06	0.000269602	1558_Alcohol_intake_frequency	alcohol	PILRB
ENSG00000121897	-4.5788	4.67651e-06	0.000592443	1558_Alcohol_intake_frequency	alcohol	LIAS
ENSG00000122515	4.5942	4.34413e-06	0.000566799	1558_Alcohol_intake_frequency	alcohol	ZMIZ2
ENSG00000123415	-3.8979	9.70305e-05	0.0071117	1558_Alcohol_intake_frequency	alcohol	SMUG1
ENSG00000124225	2.8418	0.00448596	0.0984561	1558_Alcohol_intake_frequency	alcohol	PMEPA1
ENSG00000124257	2.8746	0.0040454	0.0911864	1558_Alcohol_intake_frequency	alcohol	NEURL2
ENSG00000124302	3.2084	0.00133476	0.044528	1558_Alcohol_intake_frequency	alcohol	CHST8
ENSG00000124466	-3.204	0.00135532	0.044683	1558_Alcohol_intake_frequency	alcohol	LYPD3
ENSG00000125454	2.9616	0.00306045	0.0739839	1558_Alcohol_intake_frequency	alcohol	SLC25A19
ENSG00000125484	4.903	9.4384e-07	0.000181655	1558_Alcohol_intake_frequency	alcohol	GTF3C4
ENSG00000125686	3.2951	0.000983867	0.0366046	1558_Alcohol_intake_frequency	alcohol	MED1
ENSG00000126860	-5.2155	1.83322e-07	4.95867e-05	1558_Alcohol_intake_frequency	alcohol	EVI2A
ENSG00000127578	-4.3719	1.2317e-05	0.00128406	1558_Alcohol_intake_frequency	alcohol	WFIKKN1
ENSG00000127580	-4.018	5.86942e-05	0.00500352	1558_Alcohol_intake_frequency	alcohol	WDR24
ENSG00000128159	4.4905	7.10562e-06	0.000856792	1558_Alcohol_intake_frequency	alcohol	TUBGCP6
ENSG00000128271	-4.5872	4.4923e-06	0.000576403	1558_Alcohol_intake_frequency	alcohol	ADORA2A
ENSG00000128272	-3.5014	0.000462821	0.022519	1558_Alcohol_intake_frequency	alcohol	ATF4
ENSG00000128534	3.1887	0.00142914	0.0461387	1558_Alcohol_intake_frequency	alcohol	LSM8
ENSG00000128886	3.5148	0.000440085	0.0219125	1558_Alcohol_intake_frequency	alcohol	ELL3
ENSG00000128965	-3.3187	0.000904375	0.0348119	1558_Alcohol_intake_frequency	alcohol	CHAC1
ENSG00000129244	3.1246	0.00178047	0.0530331	1558_Alcohol_intake_frequency	alcohol	ATP1B2
ENSG00000130332	3.5264	0.00042125	0.0211855	1558_Alcohol_intake_frequency	alcohol	LSM7
ENSG00000130731	-3.1732	0.00150769	0.0474499	1558_Alcohol_intake_frequency	alcohol	METTL26
ENSG00000130768	-3.3143	0.000918729	0.0350944	1558_Alcohol_intake_frequency	alcohol	SMPDL3B
ENSG00000130921	3.1906	0.00141978	0.046134	1558_Alcohol_intake_frequency	alcohol	MTRFR
ENSG00000131398	3.0652	0.00217524	0.0588381	1558_Alcohol_intake_frequency	alcohol	KCNC3
ENSG00000131748	3.6223	0.000291995	0.0160878	1558_Alcohol_intake_frequency	alcohol	STARD3
ENSG00000131771	3.9561	7.61833e-05	0.00604796	1558_Alcohol_intake_frequency	alcohol	PPP1R1B
ENSG00000132603	-5.3049	1.12735e-07	3.52582e-05	1558_Alcohol_intake_frequency	alcohol	NIP7
ENSG00000132612	4.4944	6.97664e-06	0.000851499	1558_Alcohol_intake_frequency	alcohol	VPS4A
ENSG00000133706	-5.1693	2.34972e-07	6.1885e-05	1558_Alcohol_intake_frequency	alcohol	LARS1
ENSG00000133961	3.4455	0.000570004	0.0252052	1558_Alcohol_intake_frequency	alcohol	NUMB
ENSG00000134444	3.1636	0.00155831	0.0486	1558_Alcohol_intake_frequency	alcohol	RELCH
ENSG00000134490	-4.7845	1.71413e-06	0.000291782	1558_Alcohol_intake_frequency	alcohol	TMEM241
ENSG00000134575	4.2122	2.52895e-05	0.00243366	1558_Alcohol_intake_frequency	alcohol	ACP2
ENSG00000134809	3.0665	0.00216581	0.0587416	1558_Alcohol_intake_frequency	alcohol	TIMM10
ENSG00000134853	-3.5713	0.000355214	0.0186127	1558_Alcohol_intake_frequency	alcohol	PDGFRA
ENSG00000135097	3.3336	0.000857298	0.0337793	1558_Alcohol_intake_frequency	alcohol	MSI1
ENSG00000135924	3.8669	0.000110228	0.00771447	1558_Alcohol_intake_frequency	alcohol	DNAJB2
ENSG00000135974	4.0582	4.94524e-05	0.00441897	1558_Alcohol_intake_frequency	alcohol	C2orf49
ENSG00000135976	-3.6799	0.000233325	0.0141524	1558_Alcohol_intake_frequency	alcohol	ANKRD36
ENSG00000136147	2.9434	0.00324629	0.0775398	1558_Alcohol_intake_frequency	alcohol	PHF11
ENSG00000136279	3.1794	0.0014758	0.0470382	1558_Alcohol_intake_frequency	alcohol	DBNL
ENSG00000136381	-4.7584	1.95134e-06	0.00032015	1558_Alcohol_intake_frequency	alcohol	IREB2
ENSG00000136404	2.9307	0.00338199	0.0796408	1558_Alcohol_intake_frequency	alcohol	TM6SF1
ENSG00000136731	-4.9622	6.96992e-07	0.000139511	1558_Alcohol_intake_frequency	alcohol	UGGT1
ENSG00000137802	-2.9547	0.00312973	0.0754764	1558_Alcohol_intake_frequency	alcohol	MAPKBP1
ENSG00000138002	4.16	3.18248e-05	0.00296466	1558_Alcohol_intake_frequency	alcohol	IFT172
ENSG00000138039	3.0242	0.00249292	0.0644686	1558_Alcohol_intake_frequency	alcohol	LHCGR
ENSG00000138073	-5.0578	4.24121e-07	8.84301e-05	1558_Alcohol_intake_frequency	alcohol	PREB
ENSG00000138074	5.4878	4.0697e-08	1.77087e-05	1558_Alcohol_intake_frequency	alcohol	SLC5A6
ENSG00000138085	-5.5217	3.35735e-08	1.52731e-05	1558_Alcohol_intake_frequency	alcohol	ATRAID
ENSG00000138111	-3.8749	0.000106668	0.00768021	1558_Alcohol_intake_frequency	alcohol	MFSD13A
ENSG00000138376	-3.1106	0.00186708	0.0535957	1558_Alcohol_intake_frequency	alcohol	BARD1
ENSG00000138443	3.4106	0.000648201	0.0271434	1558_Alcohol_intake_frequency	alcohol	ABI2
ENSG00000138629	-3.2785	0.0010436	0.03798	1558_Alcohol_intake_frequency	alcohol	UBL7
ENSG00000138722	3.4622	0.000535779	0.0243082	1558_Alcohol_intake_frequency	alcohol	MMRN1
ENSG00000138834	-3.4935	0.000476733	0.0229384	1558_Alcohol_intake_frequency	alcohol	MAPK8IP3
ENSG00000139531	4.2066	2.59241e-05	0.00247097	1558_Alcohol_intake_frequency	alcohol	SUOX
ENSG00000139651	3.2702	0.00107471	0.0389705	1558_Alcohol_intake_frequency	alcohol	ZNF740
ENSG00000139697	4.7524	2.01016e-06	0.000324482	1558_Alcohol_intake_frequency	alcohol	SBNO1
ENSG00000139971	4.7346	2.19488e-06	0.000340959	1558_Alcohol_intake_frequency	alcohol	ARMH4
ENSG00000140043	-2.8809	0.00396541	0.0901961	1558_Alcohol_intake_frequency	alcohol	PTGR2
ENSG00000140264	3.9641	7.36734e-05	0.00589865	1558_Alcohol_intake_frequency	alcohol	SERF2
ENSG00000140386	-2.9103	0.00361082	0.0830746	1558_Alcohol_intake_frequency	alcohol	SCAPER
ENSG00000140497	-3.4347	0.00059321	0.0259254	1558_Alcohol_intake_frequency	alcohol	SCAMP2
ENSG00000140945	3.501	0.000463516	0.022519	1558_Alcohol_intake_frequency	alcohol	CDH13
ENSG00000141013	-2.9634	0.00304261	0.0737306	1558_Alcohol_intake_frequency	alcohol	GAS8
ENSG00000141101	4.4114	1.02704e-05	0.00111726	1558_Alcohol_intake_frequency	alcohol	NOB1
ENSG00000141279	3.1572	0.00159292	0.0488866	1558_Alcohol_intake_frequency	alcohol	NPEPPS
ENSG00000141452	-4.5095	6.49806e-06	0.00080288	1558_Alcohol_intake_frequency	alcohol	RMC1
ENSG00000142233	-5.0891	3.59767e-07	8.0279e-05	1558_Alcohol_intake_frequency	alcohol	NTN5
ENSG00000143156	-3.1751	0.00149785	0.0473869	1558_Alcohol_intake_frequency	alcohol	NME7
ENSG00000143171	3.1146	0.00184195	0.053433	1558_Alcohol_intake_frequency	alcohol	RXRG
ENSG00000143653	-2.9665	0.0030121	0.0731686	1558_Alcohol_intake_frequency	alcohol	SCCPDH
ENSG00000143970	4.4249	9.6487e-06	0.00106116	1558_Alcohol_intake_frequency	alcohol	ASXL2
ENSG00000143994	-5.0578	4.24121e-07	8.84301e-05	1558_Alcohol_intake_frequency	alcohol	ABHD1
ENSG00000144199	-2.8393	0.00452126	0.0990137	1558_Alcohol_intake_frequency	alcohol	FAHD2B
ENSG00000144218	-3.8508	0.000117733	0.0081825	1558_Alcohol_intake_frequency	alcohol	AFF3
ENSG00000144229	-2.939	0.00329273	0.0782755	1558_Alcohol_intake_frequency	alcohol	THSD7B
ENSG00000145331	-2.8504	0.00436643	0.0966807	1558_Alcohol_intake_frequency	alcohol	TRMT10A
ENSG00000145354	3.0456	0.00232217	0.0609986	1558_Alcohol_intake_frequency	alcohol	CISD2
ENSG00000145358	-3.122	0.00179627	0.0532287	1558_Alcohol_intake_frequency	alcohol	DDIT4L
ENSG00000145868	3.2542	0.00113712	0.0399876	1558_Alcohol_intake_frequency	alcohol	FBXO38
ENSG00000146006	3.1127	0.00185384	0.0534682	1558_Alcohol_intake_frequency	alcohol	LRRTM2
ENSG00000146038	-3.2538	0.00113872	0.0399876	1558_Alcohol_intake_frequency	alcohol	DCDC2
ENSG00000146374	3.107	0.00188996	0.0538888	1558_Alcohol_intake_frequency	alcohol	RSPO3
ENSG00000146834	-5.0844	3.6879e-07	8.0279e-05	1558_Alcohol_intake_frequency	alcohol	MEPCE
ENSG00000147419	3.6772	0.000235808	0.0141594	1558_Alcohol_intake_frequency	alcohol	CCDC25
ENSG00000147813	-3.5187	0.000433667	0.0217009	1558_Alcohol_intake_frequency	alcohol	NAPRT
ENSG00000149922	3.938	8.21636e-05	0.00631909	1558_Alcohol_intake_frequency	alcohol	TBX6
ENSG00000149926	-3.6767	0.000236271	0.0141594	1558_Alcohol_intake_frequency	alcohol	TLCD3B
ENSG00000149927	-5.5642	2.63358e-08	1.38722e-05	1558_Alcohol_intake_frequency	alcohol	DOC2A
ENSG00000149930	-3.5715	0.000354943	0.0186127	1558_Alcohol_intake_frequency	alcohol	TAOK2
ENSG00000150401	2.9704	0.00297412	0.0727759	1558_Alcohol_intake_frequency	alcohol	DCUN1D2
ENSG00000150403	2.9755	0.00292511	0.0719284	1558_Alcohol_intake_frequency	alcohol	TMCO3
ENSG00000150967	-4.2422	2.21339e-05	0.00217175	1558_Alcohol_intake_frequency	alcohol	ABCB9
ENSG00000151148	3.0425	0.00234622	0.0614691	1558_Alcohol_intake_frequency	alcohol	UBE3B
ENSG00000151640	4.639	3.50099e-06	0.000486643	1558_Alcohol_intake_frequency	alcohol	DPYSL4
ENSG00000151690	3.5914	0.000328906	0.0176028	1558_Alcohol_intake_frequency	alcohol	MFSD6
ENSG00000152402	-3.2017	0.00136619	0.044683	1558_Alcohol_intake_frequency	alcohol	GUCY1A2
ENSG00000153250	3.1391	0.00169468	0.0512402	1558_Alcohol_intake_frequency	alcohol	RBMS1
ENSG00000153879	-3.6647	0.000247629	0.0145383	1558_Alcohol_intake_frequency	alcohol	CEBPG
ENSG00000153944	-3.693	0.000221624	0.0136076	1558_Alcohol_intake_frequency	alcohol	MSI2
ENSG00000154743	2.916	0.00354551	0.0821384	1558_Alcohol_intake_frequency	alcohol	TSEN2
ENSG00000155085	3.3454	0.00082164	0.0325022	1558_Alcohol_intake_frequency	alcohol	AK9
ENSG00000155111	-3.0717	0.00212844	0.0578848	1558_Alcohol_intake_frequency	alcohol	CDK19
ENSG00000156689	-3.5605	0.000370149	0.0191943	1558_Alcohol_intake_frequency	alcohol	GLYATL2
ENSG00000156853	4.6351	3.56765e-06	0.000489115	1558_Alcohol_intake_frequency	alcohol	ZNF689
ENSG00000157036	3.9506	7.79555e-05	0.00604796	1558_Alcohol_intake_frequency	alcohol	EXOG
ENSG00000157219	-4.0541	5.03277e-05	0.00445739	1558_Alcohol_intake_frequency	alcohol	HTR5A
ENSG00000157404	5.3179	1.04972e-07	3.38893e-05	1558_Alcohol_intake_frequency	alcohol	KIT
ENSG00000157593	3.4912	0.000480856	0.0230222	1558_Alcohol_intake_frequency	alcohol	SLC35B2
ENSG00000157796	3.4504	0.000559757	0.0251215	1558_Alcohol_intake_frequency	alcohol	WDR19
ENSG00000157873	2.8754	0.00403516	0.091161	1558_Alcohol_intake_frequency	alcohol	TNFRSF14
ENSG00000157999	2.9439	0.00324105	0.0775398	1558_Alcohol_intake_frequency	alcohol	ANKRD61
ENSG00000158019	3.9247	8.68379e-05	0.00653446	1558_Alcohol_intake_frequency	alcohol	BABAM2
ENSG00000158457	2.845	0.00444114	0.0976866	1558_Alcohol_intake_frequency	alcohol	TSPAN33
ENSG00000159199	3.8395	0.000123285	0.00845103	1558_Alcohol_intake_frequency	alcohol	ATP5MC1
ENSG00000159210	3.8971	9.73514e-05	0.0071117	1558_Alcohol_intake_frequency	alcohol	SNF8
ENSG00000159314	5.4341	5.50737e-08	2.12312e-05	1558_Alcohol_intake_frequency	alcohol	ARHGAP27
ENSG00000159479	-3.445	0.000571059	0.0252052	1558_Alcohol_intake_frequency	alcohol	MED8
ENSG00000159788	-2.9906	0.0027843	0.0701287	1558_Alcohol_intake_frequency	alcohol	RGS12
ENSG00000160781	-3.5982	0.000320427	0.0172412	1558_Alcohol_intake_frequency	alcohol	PAQR6
ENSG00000160999	-3.846	0.000120062	0.00828683	1558_Alcohol_intake_frequency	alcohol	SH2B2
ENSG00000161405	-2.9146	0.00356145	0.0823172	1558_Alcohol_intake_frequency	alcohol	IKZF3
ENSG00000162298	3.1149	0.00184007	0.053433	1558_Alcohol_intake_frequency	alcohol	SYVN1
ENSG00000162367	2.8719	0.00408012	0.0917624	1558_Alcohol_intake_frequency	alcohol	TAL1
ENSG00000162704	-3.3868	0.000707129	0.028928	1558_Alcohol_intake_frequency	alcohol	ARPC5
ENSG00000162946	-3.9739	7.07053e-05	0.00580752	1558_Alcohol_intake_frequency	alcohol	DISC1
ENSG00000163590	3.0498	0.00228994	0.0606295	1558_Alcohol_intake_frequency	alcohol	PPM1L
ENSG00000163754	3.1305	0.00174509	0.0524192	1558_Alcohol_intake_frequency	alcohol	GYG1
ENSG00000163794	-3.115	0.00183945	0.053433	1558_Alcohol_intake_frequency	alcohol	UCN
ENSG00000164068	4.7838	1.72012e-06	0.000291782	1558_Alcohol_intake_frequency	alcohol	RNF123
ENSG00000164076	4.392	1.12313e-05	0.00119578	1558_Alcohol_intake_frequency	alcohol	CAMKV
ENSG00000164078	5.4267	5.74055e-08	2.12312e-05	1558_Alcohol_intake_frequency	alcohol	MST1R
ENSG00000164342	-2.8522	0.00434178	0.0965622	1558_Alcohol_intake_frequency	alcohol	TLR3
ENSG00000164405	-3.7107	0.000206687	0.0128481	1558_Alcohol_intake_frequency	alcohol	UQCRQ
ENSG00000164414	3.4275	0.000609166	0.0261657	1558_Alcohol_intake_frequency	alcohol	SLC35A1
ENSG00000165490	-3.6362	0.00027669	0.015557	1558_Alcohol_intake_frequency	alcohol	DDIAS
ENSG00000165555	-3.0717	0.00212844	0.0578848	1558_Alcohol_intake_frequency	alcohol	NOXRED1
ENSG00000165752	3.5844	0.000337854	0.0178904	1558_Alcohol_intake_frequency	alcohol	STK32C
ENSG00000165863	-3.0499	0.00228918	0.0606295	1558_Alcohol_intake_frequency	alcohol	C10orf82
ENSG00000165915	5.7078	1.14446e-08	6.73756e-06	1558_Alcohol_intake_frequency	alcohol	SLC39A13
ENSG00000165916	4.3149	1.59675e-05	0.00161419	1558_Alcohol_intake_frequency	alcohol	PSMC3
ENSG00000166272	2.9337	0.00334948	0.0793418	1558_Alcohol_intake_frequency	alcohol	WBP1L
ENSG00000166272	2.9337	0.00334948	0.0793418	1558_Alcohol_intake_frequency	alcohol	CYP17A1-AS1
ENSG00000166347	3.1183	0.00181898	0.0533856	1558_Alcohol_intake_frequency	alcohol	CYB5A
ENSG00000166529	-3.0168	0.00255458	0.065582	1558_Alcohol_intake_frequency	alcohol	ZSCAN21
ENSG00000166924	-4.52	6.18396e-06	0.000773622	1558_Alcohol_intake_frequency	alcohol	NYAP1
ENSG00000167077	3.3738	0.000741382	0.0297985	1558_Alcohol_intake_frequency	alcohol	MEI1
ENSG00000167191	3.0474	0.0023083	0.0607941	1558_Alcohol_intake_frequency	alcohol	GPRC5B
ENSG00000167394	-5.3685	7.93942e-08	2.64862e-05	1558_Alcohol_intake_frequency	alcohol	ZNF668
ENSG00000167395	5.3685	7.93942e-08	2.64862e-05	1558_Alcohol_intake_frequency	alcohol	ZNF646
ENSG00000167543	3.4805	0.000500479	0.023389	1558_Alcohol_intake_frequency	alcohol	TP53I13
ENSG00000167550	-3.1833	0.00145607	0.0467066	1558_Alcohol_intake_frequency	alcohol	RHEBL1
ENSG00000167562	2.8901	0.00385119	0.0881994	1558_Alcohol_intake_frequency	alcohol	ZNF701
ENSG00000168090	-4.1315	3.60404e-05	0.00327905	1558_Alcohol_intake_frequency	alcohol	COPS6
ENSG00000168522	2.8831	0.00393782	0.0897726	1558_Alcohol_intake_frequency	alcohol	FNTA
ENSG00000168802	-5.7871	7.1612e-09	4.778e-06	1558_Alcohol_intake_frequency	alcohol	CHTF8
ENSG00000168802	-5.7871	7.1612e-09	4.778e-06	1558_Alcohol_intake_frequency	alcohol	DERPC
ENSG00000168807	4.7067	2.51759e-06	0.000370534	1558_Alcohol_intake_frequency	alcohol	SNTB2
ENSG00000169783	3.3567	0.000788786	0.0314058	1558_Alcohol_intake_frequency	alcohol	LINGO1
ENSG00000169900	3.4053	0.000660914	0.027446	1558_Alcohol_intake_frequency	alcohol	PYDC1
ENSG00000169951	-3.4291	0.000605586	0.026124	1558_Alcohol_intake_frequency	alcohol	ZNF764
ENSG00000169992	3.6601	0.000252117	0.014585	1558_Alcohol_intake_frequency	alcohol	NLGN2
ENSG00000170296	2.9845	0.00284042	0.0707145	1558_Alcohol_intake_frequency	alcohol	GABARAP
ENSG00000170425	-3.2431	0.00118237	0.0412309	1558_Alcohol_intake_frequency	alcohol	ADORA2B
ENSG00000170703	-3.7134	0.000204493	0.0127912	1558_Alcohol_intake_frequency	alcohol	TTLL6
ENSG00000170855	-3.0923	0.00198612	0.0556918	1558_Alcohol_intake_frequency	alcohol	TRIAP1
ENSG00000171045	3.2024	0.00136288	0.044683	1558_Alcohol_intake_frequency	alcohol	TSNARE1
ENSG00000171126	-3.2269	0.00125139	0.0423365	1558_Alcohol_intake_frequency	alcohol	KCNG3
ENSG00000171132	3.4229	0.000619569	0.0264988	1558_Alcohol_intake_frequency	alcohol	PRKCE
ENSG00000171174	7.0292	2.07721e-12	2.59862e-09	1558_Alcohol_intake_frequency	alcohol	RBKS
ENSG00000172247	-5.9134	3.35117e-09	2.57991e-06	1558_Alcohol_intake_frequency	alcohol	C1QTNF4
ENSG00000172260	2.926	0.00343351	0.0804752	1558_Alcohol_intake_frequency	alcohol	NEGR1
ENSG00000172554	3.6838	0.000229783	0.0140225	1558_Alcohol_intake_frequency	alcohol	SNTG2
ENSG00000172671	-3.1008	0.00192999	0.0547181	1558_Alcohol_intake_frequency	alcohol	ZFAND4
ENSG00000173261	4.6895	2.73873e-06	0.00039724	1558_Alcohol_intake_frequency	alcohol	PLAC8L1
ENSG00000173436	4.0425	5.28843e-05	0.00460236	1558_Alcohol_intake_frequency	alcohol	MICOS10
ENSG00000173531	-4.0168	5.89937e-05	0.00500352	1558_Alcohol_intake_frequency	alcohol	MST1
ENSG00000173557	3.3864	0.000708161	0.028928	1558_Alcohol_intake_frequency	alcohol	FAM166C
ENSG00000173812	-3.2042	0.00135438	0.044683	1558_Alcohol_intake_frequency	alcohol	EIF1
ENSG00000173991	3.1855	0.00144504	0.046502	1558_Alcohol_intake_frequency	alcohol	TCAP
ENSG00000174282	-3.6177	0.000297233	0.0162554	1558_Alcohol_intake_frequency	alcohol	ZBTB4
ENSG00000174938	4.3438	1.40039e-05	0.00143013	1558_Alcohol_intake_frequency	alcohol	SEZ6L2
ENSG00000174939	4.7411	2.12561e-06	0.000337672	1558_Alcohol_intake_frequency	alcohol	ASPHD1
ENSG00000174943	4.4677	7.90651e-06	0.000920107	1558_Alcohol_intake_frequency	alcohol	KCTD13
ENSG00000175003	-3.225	0.00125973	0.0423365	1558_Alcohol_intake_frequency	alcohol	SLC22A1
ENSG00000175115	-3.1692	0.00152859	0.0479571	1558_Alcohol_intake_frequency	alcohol	PACS1
ENSG00000175161	-3.83	0.000128143	0.00854981	1558_Alcohol_intake_frequency	alcohol	CADM2
ENSG00000175305	-3.0109	0.00260475	0.0665015	1558_Alcohol_intake_frequency	alcohol	CCNE2
ENSG00000175920	-3.3104	0.000931627	0.0354518	1558_Alcohol_intake_frequency	alcohol	DOK7
ENSG00000176046	7.5546	4.20149e-14	6.00699e-11	1558_Alcohol_intake_frequency	alcohol	NUPR1
ENSG00000176171	3.4874	0.000487741	0.0230253	1558_Alcohol_intake_frequency	alcohol	BNIP3
ENSG00000176381	-3.3265	0.00087944	0.0340682	1558_Alcohol_intake_frequency	alcohol	PRR18
ENSG00000176399	3.2624	0.00110473	0.0393462	1558_Alcohol_intake_frequency	alcohol	DMRTA1
ENSG00000176887	2.877	0.00401476	0.0909052	1558_Alcohol_intake_frequency	alcohol	SOX11
ENSG00000176909	-4.1738	2.99561e-05	0.00282834	1558_Alcohol_intake_frequency	alcohol	MAMSTR
ENSG00000176974	-3.0877	0.00201712	0.0559212	1558_Alcohol_intake_frequency	alcohol	SHMT1
ENSG00000177238	3.4486	0.000563501	0.0251767	1558_Alcohol_intake_frequency	alcohol	TRIM72
ENSG00000177302	4.7097	2.48082e-06	0.000370534	1558_Alcohol_intake_frequency	alcohol	TOP3A
ENSG00000177511	3.6006	0.000317484	0.0172016	1558_Alcohol_intake_frequency	alcohol	ST8SIA3
ENSG00000177697	2.918	0.00352284	0.081993	1558_Alcohol_intake_frequency	alcohol	CD151
ENSG00000178761	-3.5879	0.000333352	0.0177459	1558_Alcohol_intake_frequency	alcohol	FAM219B
ENSG00000178802	-3.4007	0.000672135	0.0276823	1558_Alcohol_intake_frequency	alcohol	MPI
ENSG00000178904	-3.3739	0.000741113	0.0297985	1558_Alcohol_intake_frequency	alcohol	DPY19L3
ENSG00000178952	8.8151	1.19578e-18	2.99188e-15	1558_Alcohol_intake_frequency	alcohol	TUFM
ENSG00000179344	-3.0164	0.00255796	0.065582	1558_Alcohol_intake_frequency	alcohol	HLA-DQB1
ENSG00000179820	2.9167	0.00353756	0.0821384	1558_Alcohol_intake_frequency	alcohol	MYADM
ENSG00000181929	3.2307	0.00123487	0.0421801	1558_Alcohol_intake_frequency	alcohol	PRKAG1
ENSG00000182013	3.623	0.000291206	0.0160878	1558_Alcohol_intake_frequency	alcohol	PNMA8A
ENSG00000182149	3.6435	0.000268956	0.0152076	1558_Alcohol_intake_frequency	alcohol	IST1
ENSG00000182179	-4.7887	1.67865e-06	0.000291782	1558_Alcohol_intake_frequency	alcohol	UBA7
ENSG00000182224	2.986	0.00282653	0.0707145	1558_Alcohol_intake_frequency	alcohol	CYB5D1
ENSG00000182272	3.0309	0.00243826	0.0635478	1558_Alcohol_intake_frequency	alcohol	B4GALNT4
ENSG00000183186	-3.8682	0.000109642	0.00771447	1558_Alcohol_intake_frequency	alcohol	C2CD4C
ENSG00000183336	-3.4786	0.00050404	0.023389	1558_Alcohol_intake_frequency	alcohol	BOLA2
ENSG00000183513	3.9508	7.78904e-05	0.00604796	1558_Alcohol_intake_frequency	alcohol	COA5
ENSG00000183682	3.5104	0.000447433	0.0221681	1558_Alcohol_intake_frequency	alcohol	BMP8A
ENSG00000183763	5.2667	1.38898e-07	4.12656e-05	1558_Alcohol_intake_frequency	alcohol	TRAIP
ENSG00000183864	3.7229	0.000196948	0.0123967	1558_Alcohol_intake_frequency	alcohol	TOB2
ENSG00000183955	2.9959	0.00273636	0.0691561	1558_Alcohol_intake_frequency	alcohol	KMT5A
ENSG00000184117	3.0481	0.00230293	0.0607941	1558_Alcohol_intake_frequency	alcohol	NIPSNAP1
ENSG00000184451	3.567	0.000361091	0.0188221	1558_Alcohol_intake_frequency	alcohol	CCR10
ENSG00000184897	-3.33	0.00086846	0.0339517	1558_Alcohol_intake_frequency	alcohol	H1-10
ENSG00000184949	4.8854	1.03219e-06	0.000194911	1558_Alcohol_intake_frequency	alcohol	FAM227A
ENSG00000185250	-3.3831	0.000716725	0.0290725	1558_Alcohol_intake_frequency	alcohol	PPIL6
ENSG00000185262	3.1216	0.00179871	0.0532287	1558_Alcohol_intake_frequency	alcohol	UBALD2
ENSG00000185619	3.0504	0.00228537	0.0606295	1558_Alcohol_intake_frequency	alcohol	PCGF3
ENSG00000185808	-3.2662	0.00109001	0.0392108	1558_Alcohol_intake_frequency	alcohol	PIGP
ENSG00000185829	5.4691	4.52327e-08	1.88622e-05	1558_Alcohol_intake_frequency	alcohol	ARL17A
ENSG00000185862	-5.1567	2.5134e-07	6.44984e-05	1558_Alcohol_intake_frequency	alcohol	EVI2B
ENSG00000185955	5.1311	2.88054e-07	7.0314e-05	1558_Alcohol_intake_frequency	alcohol	C7orf61
ENSG00000186838	-4.5934	4.36082e-06	0.000566799	1558_Alcohol_intake_frequency	alcohol	SELENOV
ENSG00000187164	-3.4888	0.000485194	0.0230222	1558_Alcohol_intake_frequency	alcohol	SHTN1
ENSG00000187187	3.4978	0.000469113	0.0226808	1558_Alcohol_intake_frequency	alcohol	ZNF546
ENSG00000187608	-5.265	1.40189e-07	4.12656e-05	1558_Alcohol_intake_frequency	alcohol	ISG15
ENSG00000187642	3.1449	0.00166144	0.0503874	1558_Alcohol_intake_frequency	alcohol	PERM1
ENSG00000187676	-3.6966	0.000218506	0.013499	1558_Alcohol_intake_frequency	alcohol	B3GLCT
ENSG00000188033	3.2921	0.000994422	0.0368603	1558_Alcohol_intake_frequency	alcohol	ZNF490
ENSG00000188157	3.6528	0.000259396	0.0149199	1558_Alcohol_intake_frequency	alcohol	AGRN
ENSG00000188338	-3.6655	0.000246856	0.0145383	1558_Alcohol_intake_frequency	alcohol	SLC38A3
ENSG00000188603	3.0523	0.00227095	0.0606078	1558_Alcohol_intake_frequency	alcohol	CLN3
ENSG00000196233	-3.7513	0.00017592	0.0112861	1558_Alcohol_intake_frequency	alcohol	LCOR
ENSG00000196275	5.4206	5.93993e-08	2.12312e-05	1558_Alcohol_intake_frequency	alcohol	GTF2IRD2
ENSG00000196313	-3.284	0.00102345	0.0373957	1558_Alcohol_intake_frequency	alcohol	POM121
ENSG00000196502	-4.3449	1.39339e-05	0.00143013	1558_Alcohol_intake_frequency	alcohol	SULT1A1
ENSG00000196511	3.0098	0.0026142	0.0665729	1558_Alcohol_intake_frequency	alcohol	TPK1
ENSG00000196542	-3.2248	0.00126061	0.0423365	1558_Alcohol_intake_frequency	alcohol	SPTSSB
ENSG00000196544	2.9528	0.00314906	0.0757599	1558_Alcohol_intake_frequency	alcohol	BORCS6
ENSG00000196581	2.8548	0.00430639	0.096049	1558_Alcohol_intake_frequency	alcohol	AJAP1
ENSG00000196591	3.0538	0.00225963	0.0604668	1558_Alcohol_intake_frequency	alcohol	HDAC2
ENSG00000196616	8.9338	4.11621e-19	2.99188e-15	1558_Alcohol_intake_frequency	alcohol	ADH1B
ENSG00000196659	3.083	0.00204925	0.056499	1558_Alcohol_intake_frequency	alcohol	TTC30B
ENSG00000196666	6.7071	1.9853e-11	2.20768e-08	1558_Alcohol_intake_frequency	alcohol	FAM180B
ENSG00000197165	8.8287	1.05899e-18	2.99188e-15	1558_Alcohol_intake_frequency	alcohol	SULT1A2
ENSG00000197380	3.1892	0.00142667	0.0461387	1558_Alcohol_intake_frequency	alcohol	DACT3
ENSG00000197728	-4.1588	3.19924e-05	0.00296466	1558_Alcohol_intake_frequency	alcohol	RPS26
ENSG00000198353	3.1583	0.00158692	0.0488679	1558_Alcohol_intake_frequency	alcohol	HOXC4
ENSG00000198520	-3.2399	0.00119572	0.0415516	1558_Alcohol_intake_frequency	alcohol	ARMH1
ENSG00000198742	-2.9742	0.00293754	0.0720568	1558_Alcohol_intake_frequency	alcohol	SMURF1
ENSG00000198752	-2.8386	0.00453119	0.0990145	1558_Alcohol_intake_frequency	alcohol	CDC42BPB
ENSG00000198900	3.4887	0.000485376	0.0230222	1558_Alcohol_intake_frequency	alcohol	TOP1
ENSG00000203724	-3.0159	0.00256218	0.065582	1558_Alcohol_intake_frequency	alcohol	C1orf53
ENSG00000204120	3.9317	8.43473e-05	0.00639513	1558_Alcohol_intake_frequency	alcohol	GIGYF2
ENSG00000204228	3.1756	0.00149527	0.0473869	1558_Alcohol_intake_frequency	alcohol	HSD17B8
ENSG00000204410	3.9745	7.05273e-05	0.00580752	1558_Alcohol_intake_frequency	alcohol	MSH5
ENSG00000204420	2.9888	0.00280075	0.0702512	1558_Alcohol_intake_frequency	alcohol	MPIG6B
ENSG00000204580	-2.9675	0.00300232	0.0731084	1558_Alcohol_intake_frequency	alcohol	DDR1
ENSG00000204709	3.0965	0.0019582	0.0553612	1558_Alcohol_intake_frequency	alcohol
ENSG00000205212	3.1103	0.00186897	0.0535957	1558_Alcohol_intake_frequency	alcohol	CCDC144NL
ENSG00000205808	3.2654	0.0010931	0.0392108	1558_Alcohol_intake_frequency	alcohol	PLPP6
ENSG00000213077	3.4537	0.000552952	0.0249279	1558_Alcohol_intake_frequency	alcohol
ENSG00000213654	3.2314	0.00123185	0.0421801	1558_Alcohol_intake_frequency	alcohol	GPSM3
ENSG00000214300	-4.8202	1.43414e-06	0.000260965	1558_Alcohol_intake_frequency	alcohol	SPDYE3
ENSG00000221838	-3.1074	0.00188741	0.0538888	1558_Alcohol_intake_frequency	alcohol	AP4M1
ENSG00000221995	-3.2254	0.00125797	0.0423365	1558_Alcohol_intake_frequency	alcohol	TIAF1
ENSG00000226913	-4.4497	8.59903e-06	0.000977955	1558_Alcohol_intake_frequency	alcohol	BSN-DT
ENSG00000227373	3.8157	0.000135797	0.00888284	1558_Alcohol_intake_frequency	alcohol	RABGAP1L-DT
ENSG00000228031	3.6615	0.000250743	0.014585	1558_Alcohol_intake_frequency	alcohol
ENSG00000228696	3.2581	0.00112161	0.0398056	1558_Alcohol_intake_frequency	alcohol	ARL17A
ENSG00000228696	3.2581	0.00112161	0.0398056	1558_Alcohol_intake_frequency	alcohol	ARL17B
ENSG00000228696	3.2581	0.00112161	0.0398056	1558_Alcohol_intake_frequency	alcohol	LOC100996709
ENSG00000231453	-3.4333	0.000596282	0.0259463	1558_Alcohol_intake_frequency	alcohol	LINC01305
ENSG00000232748	-4.4823	7.38428e-06	0.000879794	1558_Alcohol_intake_frequency	alcohol
ENSG00000233276	3.4669	0.000526498	0.0241708	1558_Alcohol_intake_frequency	alcohol	GPX1
ENSG00000234465	-2.8338	0.00459981	0.0996437	1558_Alcohol_intake_frequency	alcohol	PINLYP
ENSG00000235314	3.1794	0.0014758	0.0470382	1558_Alcohol_intake_frequency	alcohol
ENSG00000236947	-3.557	0.000375114	0.0193515	1558_Alcohol_intake_frequency	alcohol
ENSG00000238083	6.3834	1.73199e-10	1.73339e-07	1558_Alcohol_intake_frequency	alcohol	LRRC37A2
ENSG00000239521	-3.4617	0.000536775	0.0243082	1558_Alcohol_intake_frequency	alcohol	CASTOR3
ENSG00000242247	5.1394	2.75617e-07	6.89601e-05	1558_Alcohol_intake_frequency	alcohol	ARFGAP3
ENSG00000242689	3.1297	0.00174985	0.0524192	1558_Alcohol_intake_frequency	alcohol	CNTF
ENSG00000242866	-4.4346	9.22434e-06	0.00102576	1558_Alcohol_intake_frequency	alcohol	STRC
ENSG00000243910	3.3044	0.000951799	0.0358109	1558_Alcohol_intake_frequency	alcohol	TUBA4B
ENSG00000248144	-8.8812	6.61429e-19	2.99188e-15	1558_Alcohol_intake_frequency	alcohol	ADH1C
ENSG00000251417	-8.1272	4.3932e-16	8.79353e-13	1558_Alcohol_intake_frequency	alcohol
ENSG00000253626	2.9761	0.0029194	0.0719284	1558_Alcohol_intake_frequency	alcohol	EIF5AL1
ENSG00000257108	-3.6337	0.000279386	0.0156208	1558_Alcohol_intake_frequency	alcohol	NHLRC4
ENSG00000257335	-3.0914	0.00199215	0.0556918	1558_Alcohol_intake_frequency	alcohol	MGAM
ENSG00000257534	-3.8216	0.000132589	0.00873001	1558_Alcohol_intake_frequency	alcohol
ENSG00000257704	-3.1474	0.00164729	0.0501103	1558_Alcohol_intake_frequency	alcohol	INAFM1
ENSG00000259362	4.388	1.14398e-05	0.00120516	1558_Alcohol_intake_frequency	alcohol	LOC101929457
ENSG00000259448	3.1291	0.00175343	0.0524192	1558_Alcohol_intake_frequency	alcohol
ENSG00000260019	-2.9786	0.00289569	0.0716498	1558_Alcohol_intake_frequency	alcohol	LINC01992
ENSG00000260911	3.4024	0.000667968	0.0276244	1558_Alcohol_intake_frequency	alcohol
ENSG00000263001	5.252	1.50456e-07	4.30224e-05	1558_Alcohol_intake_frequency	alcohol	GTF2I
ENSG00000265478	3.3287	0.000872523	0.0339778	1558_Alcohol_intake_frequency	alcohol
ENSG00000266213	-3.8362	0.000124953	0.00850707	1558_Alcohol_intake_frequency	alcohol
ENSG00000266490	-3.644	0.000268433	0.0152076	1558_Alcohol_intake_frequency	alcohol
ENSG00000267939	2.9689	0.00298868	0.0729537	1558_Alcohol_intake_frequency	alcohol
ENSG00000269949	-4.6022	4.18051e-06	0.000565392	1558_Alcohol_intake_frequency	alcohol
ENSG00000269978	-3.9736	7.07944e-05	0.00580752	1558_Alcohol_intake_frequency	alcohol
ENSG00000270035	-4.2304	2.33276e-05	0.00226665	1558_Alcohol_intake_frequency	alcohol
ENSG00000270127	3.3046	0.00095112	0.0358109	1558_Alcohol_intake_frequency	alcohol
ENSG00000270171	-3.2851	0.00101946	0.0373957	1558_Alcohol_intake_frequency	alcohol
ENSG00000271904	-5.5234	3.32502e-08	1.52731e-05	1558_Alcohol_intake_frequency	alcohol
ENSG00000272255	2.9782	0.00289947	0.0716498	1558_Alcohol_intake_frequency	alcohol
ENSG00000272360	-3.502	0.00046178	0.022519	1558_Alcohol_intake_frequency	alcohol
ENSG00000272512	5.4269	5.73412e-08	2.12312e-05	1558_Alcohol_intake_frequency	alcohol
ENSG00000272576	3.4782	0.000504793	0.023389	1558_Alcohol_intake_frequency	alcohol
ENSG00000273424	-3.745	0.000180394	0.0114994	1558_Alcohol_intake_frequency	alcohol
ENSG00000273487	2.8481	0.00439811	0.0971672	1558_Alcohol_intake_frequency	alcohol
ENSG00000274698	3.2557	0.00113113	0.0399876	1558_Alcohol_intake_frequency	alcohol
ENSG00000275023	3.4202	0.000625751	0.0265364	1558_Alcohol_intake_frequency	alcohol	MLLT6
ENSG00000276293	-3.6672	0.000245221	0.0145383	1558_Alcohol_intake_frequency	alcohol	PIP4K2B
ENSG00000277491	3.2366	0.00120963	0.0417451	1558_Alcohol_intake_frequency	alcohol
ENSG00000278570	2.9326	0.00336137	0.0793418	1558_Alcohol_intake_frequency	alcohol	NR2E3
ENSG00000006016	-3.5023	0.00046126	0.0944092	1568_Average_weekly_red_wine_intake	alcohol	CRLF1
ENSG00000051825	4.6886	2.7508e-06	0.00337689	1568_Average_weekly_red_wine_intake	alcohol	MPHOSPH9
ENSG00000087495	3.992	6.55184e-05	0.0289549	1568_Average_weekly_red_wine_intake	alcohol	PHACTR3
ENSG00000090975	-4.036	5.43702e-05	0.0251576	1568_Average_weekly_red_wine_intake	alcohol	PITPNM2
ENSG00000101639	3.5842	0.000338113	0.0812088	1568_Average_weekly_red_wine_intake	alcohol	CEP192
ENSG00000105696	-3.6491	0.000263161	0.0670377	1568_Average_weekly_red_wine_intake	alcohol	TMEM59L
ENSG00000108433	-3.5022	0.000461433	0.0944092	1568_Average_weekly_red_wine_intake	alcohol	GOSR2
ENSG00000108599	-4.3702	1.24133e-05	0.00914312	1568_Average_weekly_red_wine_intake	alcohol	AKAP10
ENSG00000111328	-3.6997	0.000215854	0.0596211	1568_Average_weekly_red_wine_intake	alcohol	CDK2AP1
ENSG00000112701	-3.5339	0.000409476	0.0887069	1568_Average_weekly_red_wine_intake	alcohol	SENP6
ENSG00000114331	3.5489	0.000386844	0.0864591	1568_Average_weekly_red_wine_intake	alcohol	ACAP2
ENSG00000115526	3.6507	0.000261527	0.0670377	1568_Average_weekly_red_wine_intake	alcohol	CHST10
ENSG00000117505	-4.8044	1.55216e-06	0.00270549	1568_Average_weekly_red_wine_intake	alcohol	DR1
ENSG00000122390	4.4169	1.00127e-05	0.00850952	1568_Average_weekly_red_wine_intake	alcohol	NAA60
ENSG00000122483	4.3099	1.63328e-05	0.0106148	1568_Average_weekly_red_wine_intake	alcohol	CCDC18
ENSG00000124602	-3.6745	0.000238316	0.0642196	1568_Average_weekly_red_wine_intake	alcohol	UNC5CL
ENSG00000127364	-4.0348	5.46488e-05	0.0251576	1568_Average_weekly_red_wine_intake	alcohol	TAS2R4
ENSG00000130921	-3.9047	9.43423e-05	0.0372261	1568_Average_weekly_red_wine_intake	alcohol	MTRFR
ENSG00000130997	-4.064	4.82388e-05	0.0251576	1568_Average_weekly_red_wine_intake	alcohol	POLN
ENSG00000134490	5.0232	5.08176e-07	0.00112291	1568_Average_weekly_red_wine_intake	alcohol	TMEM241
ENSG00000136827	3.7836	0.000154576	0.0471695	1568_Average_weekly_red_wine_intake	alcohol	TOR1A
ENSG00000137497	3.5038	0.00045867	0.0944092	1568_Average_weekly_red_wine_intake	alcohol	NUMA1
ENSG00000138079	3.8317	0.000127261	0.0444988	1568_Average_weekly_red_wine_intake	alcohol	SLC3A1
ENSG00000138411	-3.7205	0.000198829	0.0578089	1568_Average_weekly_red_wine_intake	alcohol	HECW2
ENSG00000139697	-4.7845	1.71413e-06	0.00270549	1568_Average_weekly_red_wine_intake	alcohol	SBNO1
ENSG00000140497	4.6011	4.20266e-06	0.00464326	1568_Average_weekly_red_wine_intake	alcohol	SCAMP2
ENSG00000146109	3.6454	0.000266976	0.0670377	1568_Average_weekly_red_wine_intake	alcohol	ABT1
ENSG00000150967	4.3174	1.57878e-05	0.0106148	1568_Average_weekly_red_wine_intake	alcohol	ABCB9
ENSG00000156599	4.2075	2.58211e-05	0.015849	1568_Average_weekly_red_wine_intake	alcohol	ZDHHC5
ENSG00000158428	-4.1234	3.73321e-05	0.0217084	1568_Average_weekly_red_wine_intake	alcohol	CATIP
ENSG00000163431	3.7098	0.000207423	0.0587613	1568_Average_weekly_red_wine_intake	alcohol	LMOD1
ENSG00000168291	3.8228	0.000131945	0.0444988	1568_Average_weekly_red_wine_intake	alcohol	PDHB
ENSG00000173013	3.7952	0.000147524	0.0471695	1568_Average_weekly_red_wine_intake	alcohol	CCDC96
ENSG00000174483	4.3773	1.20159e-05	0.00914312	1568_Average_weekly_red_wine_intake	alcohol	BBS1
ENSG00000174684	3.7782	0.000157966	0.0471695	1568_Average_weekly_red_wine_intake	alcohol	B4GAT1
ENSG00000174744	3.5575	0.000374401	0.0861777	1568_Average_weekly_red_wine_intake	alcohol	BRMS1
ENSG00000175161	5.6365	1.73541e-08	0.000191735	1568_Average_weekly_red_wine_intake	alcohol	CADM2
ENSG00000176788	3.9788	6.9264e-05	0.0294329	1568_Average_weekly_red_wine_intake	alcohol	BASP1
ENSG00000178662	-5.3078	1.10956e-07	0.000477579	1568_Average_weekly_red_wine_intake	alcohol	CSRNP3
ENSG00000178761	4.4514	8.53123e-06	0.0078547	1568_Average_weekly_red_wine_intake	alcohol	FAM219B
ENSG00000178802	4.5409	5.60146e-06	0.0056261	1568_Average_weekly_red_wine_intake	alcohol	MPI
ENSG00000184897	3.821	0.000132912	0.0444988	1568_Average_weekly_red_wine_intake	alcohol	H1-10
ENSG00000188167	-3.7823	0.000155386	0.0471695	1568_Average_weekly_red_wine_intake	alcohol	TMPPE
ENSG00000196415	3.638	0.000274763	0.0674599	1568_Average_weekly_red_wine_intake	alcohol	PRTN3
ENSG00000214102	-5.2793	1.29678e-07	0.000477579	1568_Average_weekly_red_wine_intake	alcohol	WEE2
ENSG00000214367	4.064	4.82388e-05	0.0251576	1568_Average_weekly_red_wine_intake	alcohol	HAUS3
ENSG00000245532	3.8303	0.000127987	0.0444988	1568_Average_weekly_red_wine_intake	alcohol	NEAT1
ENSG00000257093	-3.5594	0.000371703	0.0861777	1568_Average_weekly_red_wine_intake	alcohol	DENND11
ENSG00000257335	5.1777	2.24638e-07	0.000620472	1568_Average_weekly_red_wine_intake	alcohol	MGAM
ENSG00000258227	4.6987	2.61823e-06	0.00337689	1568_Average_weekly_red_wine_intake	alcohol	CLEC5A
ENSG00000260230	3.8545	0.000115966	0.0441808	1568_Average_weekly_red_wine_intake	alcohol	FRRS1L
ENSG00000269949	3.5459	0.000391275	0.0864591	1568_Average_weekly_red_wine_intake	alcohol
ENSG00000270091	4.051	5.09992e-05	0.0251576	1568_Average_weekly_red_wine_intake	alcohol
ENSG00000271904	3.9522	7.7436e-05	0.0316868	1568_Average_weekly_red_wine_intake	alcohol
ENSG00000065361	-3.8295	0.000128404	0.0908112	1578_Average_weekly_champagne_plus_white_wine_intake	alcohol	ERBB3
ENSG00000087269	-3.782	0.000155573	0.0962642	1578_Average_weekly_champagne_plus_white_wine_intake	alcohol	NOP14
ENSG00000087274	-4.0105	6.05903e-05	0.0613497	1578_Average_weekly_champagne_plus_white_wine_intake	alcohol	ADD1
ENSG00000094916	-3.7992	0.000145164	0.0951068	1578_Average_weekly_champagne_plus_white_wine_intake	alcohol	CBX5
ENSG00000102890	3.8797	0.000104585	0.0832041	1578_Average_weekly_champagne_plus_white_wine_intake	alcohol	ELMO3
ENSG00000127580	4.0561	4.98989e-05	0.0613497	1578_Average_weekly_champagne_plus_white_wine_intake	alcohol	WDR24
ENSG00000134825	5.1731	2.30242e-07	0.00135049	1578_Average_weekly_champagne_plus_white_wine_intake	alcohol	TMEM258
ENSG00000149485	-5.1634	2.42504e-07	0.00135049	1578_Average_weekly_champagne_plus_white_wine_intake	alcohol	FADS1
ENSG00000159202	-3.9466	7.92688e-05	0.0679143	1578_Average_weekly_champagne_plus_white_wine_intake	alcohol	UBE2Z
ENSG00000159210	-4.0362	5.43239e-05	0.0613497	1578_Average_weekly_champagne_plus_white_wine_intake	alcohol	SNF8
ENSG00000162384	4.4828	7.367e-06	0.0205132	1578_Average_weekly_champagne_plus_white_wine_intake	alcohol	CZIB
ENSG00000169738	-3.8256	0.000130454	0.0908112	1578_Average_weekly_champagne_plus_white_wine_intake	alcohol	DCXR
ENSG00000169750	4.0256	5.68302e-05	0.0613497	1578_Average_weekly_champagne_plus_white_wine_intake	alcohol	RAC3
ENSG00000170703	4.301	1.70029e-05	0.0315627	1578_Average_weekly_champagne_plus_white_wine_intake	alcohol	TTLL6
ENSG00000178734	3.9622	7.42623e-05	0.0679143	1578_Average_weekly_champagne_plus_white_wine_intake	alcohol	LMO7DN
ENSG00000185829	-5.0727	3.92211e-07	0.00145613	1578_Average_weekly_champagne_plus_white_wine_intake	alcohol	ARL17A
ENSG00000197728	4.2089	2.56617e-05	0.0408309	1578_Average_weekly_champagne_plus_white_wine_intake	alcohol	RPS26
ENSG00000238083	-4.3892	1.13768e-05	0.0253427	1578_Average_weekly_champagne_plus_white_wine_intake	alcohol	LRRC37A2
ENSG00000005483	3.8051	0.000141747	0.0475078	1618_Alcohol_usually_taken_with_meals	alcohol	KMT2E
ENSG00000006016	-3.4685	0.000523373	0.0859829	1618_Alcohol_usually_taken_with_meals	alcohol	CRLF1
ENSG00000023516	-3.3981	0.000678556	0.0903581	1618_Alcohol_usually_taken_with_meals	alcohol	AKAP11
ENSG00000026950	3.3598	0.000779989	0.0964767	1618_Alcohol_usually_taken_with_meals	alcohol	BTN3A1
ENSG00000054356	-3.4154	0.000636884	0.0882292	1618_Alcohol_usually_taken_with_meals	alcohol	PTPRN
ENSG00000064703	-3.5112	0.000446089	0.0845524	1618_Alcohol_usually_taken_with_meals	alcohol	DDX20
ENSG00000065361	-3.5169	0.000436618	0.0845524	1618_Alcohol_usually_taken_with_meals	alcohol	ERBB3
ENSG00000066056	-4.038	5.39089e-05	0.0254595	1618_Alcohol_usually_taken_with_meals	alcohol	TIE1
ENSG00000066084	-3.4479	0.000564963	0.0859829	1618_Alcohol_usually_taken_with_meals	alcohol	DIP2B
ENSG00000067836	-3.4916	0.000480137	0.0845524	1618_Alcohol_usually_taken_with_meals	alcohol	ROGDI
ENSG00000070444	3.3402	0.000837181	0.0977333	1618_Alcohol_usually_taken_with_meals	alcohol	MNT
ENSG00000076321	6.5339	6.40787e-11	6.65775e-07	1618_Alcohol_usually_taken_with_meals	alcohol	KLHL20
ENSG00000077782	-4.1397	3.4776e-05	0.0231302	1618_Alcohol_usually_taken_with_meals	alcohol	FGFR1
ENSG00000077943	3.4577	0.000544808	0.0859829	1618_Alcohol_usually_taken_with_meals	alcohol	ITGA8
ENSG00000083454	3.8081	0.000140039	0.0475078	1618_Alcohol_usually_taken_with_meals	alcohol	P2RX5
ENSG00000083937	-4.379	1.19225e-05	0.0154843	1618_Alcohol_usually_taken_with_meals	alcohol	CHMP2B
ENSG00000087274	-3.5182	0.000434485	0.0845524	1618_Alcohol_usually_taken_with_meals	alcohol	ADD1
ENSG00000101489	-4.2426	2.20945e-05	0.0229561	1618_Alcohol_usually_taken_with_meals	alcohol	CELF4
ENSG00000103449	4.0411	5.32011e-05	0.0254595	1618_Alcohol_usually_taken_with_meals	alcohol	SALL1
ENSG00000105696	-3.7584	0.000171003	0.0522563	1618_Alcohol_usually_taken_with_meals	alcohol	TMEM59L
ENSG00000107833	-3.411	0.000647251	0.0884856	1618_Alcohol_usually_taken_with_meals	alcohol	NPM3
ENSG00000109519	3.7897	0.000150829	0.0489721	1618_Alcohol_usually_taken_with_meals	alcohol	GRPEL1
ENSG00000109805	-3.7491	0.00017747	0.0526831	1618_Alcohol_usually_taken_with_meals	alcohol	NCAPG
ENSG00000110492	4.0709	4.68319e-05	0.0254595	1618_Alcohol_usually_taken_with_meals	alcohol	MDK
ENSG00000111786	-3.4488	0.000563084	0.0859829	1618_Alcohol_usually_taken_with_meals	alcohol	SRSF9
ENSG00000115526	5.016	5.27583e-07	0.00182719	1618_Alcohol_usually_taken_with_meals	alcohol	CHST10
ENSG00000117593	-5.1707	2.33219e-07	0.00121156	1618_Alcohol_usually_taken_with_meals	alcohol	DARS2
ENSG00000117601	3.4399	0.000581929	0.0859829	1618_Alcohol_usually_taken_with_meals	alcohol	SERPINC1
ENSG00000119714	3.3325	0.000860695	0.0993619	1618_Alcohol_usually_taken_with_meals	alcohol	GPR68
ENSG00000126368	3.5069	0.000453359	0.0845524	1618_Alcohol_usually_taken_with_meals	alcohol	NR1D1
ENSG00000127948	4.2119	2.53232e-05	0.0231302	1618_Alcohol_usually_taken_with_meals	alcohol	POR
ENSG00000128487	-3.7348	0.000187864	0.0542195	1618_Alcohol_usually_taken_with_meals	alcohol	SPECC1
ENSG00000135974	-3.8598	0.00011348	0.0415138	1618_Alcohol_usually_taken_with_meals	alcohol	C2orf49
ENSG00000137392	-3.4163	0.000634783	0.0882292	1618_Alcohol_usually_taken_with_meals	alcohol	CLPS
ENSG00000138069	-3.3481	0.000813676	0.0969391	1618_Alcohol_usually_taken_with_meals	alcohol	RAB1A
ENSG00000139531	-3.3546	0.000794798	0.0965441	1618_Alcohol_usually_taken_with_meals	alcohol	SUOX
ENSG00000140564	3.3614	0.000775484	0.0964767	1618_Alcohol_usually_taken_with_meals	alcohol	FURIN
ENSG00000140623	3.4335	0.000595842	0.0859829	1618_Alcohol_usually_taken_with_meals	alcohol	SEPTIN12
ENSG00000143171	-3.3696	0.000752774	0.0953814	1618_Alcohol_usually_taken_with_meals	alcohol	RXRG
ENSG00000144218	3.5394	0.000401038	0.0845524	1618_Alcohol_usually_taken_with_meals	alcohol	AFF3
ENSG00000144792	3.5726	0.000353454	0.0771238	1618_Alcohol_usually_taken_with_meals	alcohol	ZNF660
ENSG00000146701	-4.0514	5.09121e-05	0.0254595	1618_Alcohol_usually_taken_with_meals	alcohol	MDH2
ENSG00000150275	4.0427	5.28392e-05	0.0254595	1618_Alcohol_usually_taken_with_meals	alcohol	PCDH15
ENSG00000152700	-3.4569	0.000546428	0.0859829	1618_Alcohol_usually_taken_with_meals	alcohol	SAR1B
ENSG00000154001	-3.7191	0.000199934	0.0561433	1618_Alcohol_usually_taken_with_meals	alcohol	PPP2R5E
ENSG00000155530	-3.5713	0.000355214	0.0771238	1618_Alcohol_usually_taken_with_meals	alcohol	LRGUK
ENSG00000156599	3.6535	0.00025869	0.0671943	1618_Alcohol_usually_taken_with_meals	alcohol	ZDHHC5
ENSG00000159479	4.7829	1.72784e-06	0.00359043	1618_Alcohol_usually_taken_with_meals	alcohol	MED8
ENSG00000160781	3.4944	0.000475129	0.0845524	1618_Alcohol_usually_taken_with_meals	alcohol	PAQR6
ENSG00000162745	-3.8547	0.000115872	0.0415138	1618_Alcohol_usually_taken_with_meals	alcohol	OLFML2B
ENSG00000163431	3.4619	0.000536376	0.0859829	1618_Alcohol_usually_taken_with_meals	alcohol	LMOD1
ENSG00000163702	3.4239	0.000617293	0.0878581	1618_Alcohol_usually_taken_with_meals	alcohol	IL17RC
ENSG00000165219	-3.5724	0.000353725	0.0771238	1618_Alcohol_usually_taken_with_meals	alcohol	GAPVD1
ENSG00000165724	-3.5853	0.000336691	0.0771238	1618_Alcohol_usually_taken_with_meals	alcohol	ZMYND19
ENSG00000168291	3.4628	0.000534586	0.0859829	1618_Alcohol_usually_taken_with_meals	alcohol	PDHB
ENSG00000170092	-3.4003	0.00067312	0.0903581	1618_Alcohol_usually_taken_with_meals	alcohol	SPDYE5
ENSG00000170264	3.3947	0.000687038	0.0903581	1618_Alcohol_usually_taken_with_meals	alcohol	FAM161A
ENSG00000171044	-3.5192	0.00043285	0.0845524	1618_Alcohol_usually_taken_with_meals	alcohol	XKR6
ENSG00000171126	4.1091	3.97204e-05	0.0242761	1618_Alcohol_usually_taken_with_meals	alcohol	KCNG3
ENSG00000174483	4.1457	3.38777e-05	0.0231302	1618_Alcohol_usually_taken_with_meals	alcohol	BBS1
ENSG00000174953	-3.9703	7.17822e-05	0.0286851	1618_Alcohol_usually_taken_with_meals	alcohol	DHX36
ENSG00000176102	-3.4366	0.000589065	0.0859829	1618_Alcohol_usually_taken_with_meals	alcohol	CSTF3
ENSG00000176871	4.1342	3.56193e-05	0.0231302	1618_Alcohol_usually_taken_with_meals	alcohol	WSB2
ENSG00000178177	-3.3531	0.000799118	0.0965441	1618_Alcohol_usually_taken_with_meals	alcohol	LCORL
ENSG00000178662	-4.6525	3.27935e-06	0.00567871	1618_Alcohol_usually_taken_with_meals	alcohol	CSRNP3
ENSG00000178966	-4.2595	2.04885e-05	0.0229561	1618_Alcohol_usually_taken_with_meals	alcohol	RMI1
ENSG00000180423	-3.9942	6.49131e-05	0.0269777	1618_Alcohol_usually_taken_with_meals	alcohol	HARBI1
ENSG00000181222	-4.1716	3.02468e-05	0.0231302	1618_Alcohol_usually_taken_with_meals	alcohol	POLR2A
ENSG00000182308	-4.0156	5.92947e-05	0.0266897	1618_Alcohol_usually_taken_with_meals	alcohol	DCAF4L1
ENSG00000183020	-3.439	0.000583867	0.0859829	1618_Alcohol_usually_taken_with_meals	alcohol	AP2A2
ENSG00000186665	3.5873	0.00033412	0.0771238	1618_Alcohol_usually_taken_with_meals	alcohol	C17orf58
ENSG00000196151	-3.3456	0.000821047	0.0969391	1618_Alcohol_usually_taken_with_meals	alcohol	WDSUB1
ENSG00000196914	-4.0064	6.16512e-05	0.0266897	1618_Alcohol_usually_taken_with_meals	alcohol	ARHGEF12
ENSG00000197020	3.3813	0.000721437	0.0925394	1618_Alcohol_usually_taken_with_meals	alcohol	ZNF100
ENSG00000197312	-3.4345	0.000593648	0.0859829	1618_Alcohol_usually_taken_with_meals	alcohol	DDI2
ENSG00000197728	3.479	0.000503289	0.0859829	1618_Alcohol_usually_taken_with_meals	alcohol	RPS26
ENSG00000197971	4.178	2.94084e-05	0.0231302	1618_Alcohol_usually_taken_with_meals	alcohol	MBP
ENSG00000214102	-3.6602	0.000252018	0.06714	1618_Alcohol_usually_taken_with_meals	alcohol	WEE2
ENSG00000228716	4.4897	7.13236e-06	0.0105864	1618_Alcohol_usually_taken_with_meals	alcohol	DHFR
ENSG00000231925	-3.6703	0.000242266	0.0662403	1618_Alcohol_usually_taken_with_meals	alcohol	TAPBP
ENSG00000232001	-4.8743	1.09195e-06	0.00283632	1618_Alcohol_usually_taken_with_meals	alcohol
ENSG00000237441	-3.5705	0.0003563	0.0771238	1618_Alcohol_usually_taken_with_meals	alcohol	RGL2
ENSG00000248184	3.7592	0.000170458	0.0522563	1618_Alcohol_usually_taken_with_meals	alcohol
ENSG00000250668	3.5756	0.000349426	0.0771238	1618_Alcohol_usually_taken_with_meals	alcohol	LINC02123
ENSG00000259224	-3.871	0.00010839	0.0415138	1618_Alcohol_usually_taken_with_meals	alcohol	SLC35G6
ENSG00000267795	3.5339	0.000409476	0.0845524	1618_Alcohol_usually_taken_with_meals	alcohol	SMIM22
ENSG00000271367	-3.599	0.000319443	0.0771238	1618_Alcohol_usually_taken_with_meals	alcohol
ENSG00000272391	-3.3845	0.00071308	0.0925394	1618_Alcohol_usually_taken_with_meals	alcohol	POM121C
ENSG00000274184	-3.5003	0.000464735	0.0845524	1618_Alcohol_usually_taken_with_meals	alcohol
ENSG00000280789	-3.494	0.000475841	0.0845524	1618_Alcohol_usually_taken_with_meals	alcohol	PAGR1
ENSG00000001617	-4.9378	7.90088e-07	0.000734042	1628_Alcohol_intake_versus_10_years_previously	alcohol	SEMA3F
ENSG00000004534	-5.5269	3.25939e-08	0.000181691	1628_Alcohol_intake_versus_10_years_previously	alcohol	RBM6
ENSG00000010379	-3.4384	0.000585163	0.0823649	1628_Alcohol_intake_versus_10_years_previously	alcohol	SLC6A13
ENSG00000019582	-3.3259	0.000881335	0.098258	1628_Alcohol_intake_versus_10_years_previously	alcohol	CD74
ENSG00000048162	3.3296	0.000869708	0.098258	1628_Alcohol_intake_versus_10_years_previously	alcohol	NOP16
ENSG00000055332	-3.4307	0.000602026	0.0828623	1628_Alcohol_intake_versus_10_years_previously	alcohol	EIF2AK2
ENSG00000058063	4.3042	1.6759e-05	0.0094567	1628_Alcohol_intake_versus_10_years_previously	alcohol	ATP11B
ENSG00000064652	3.54	0.000400127	0.0743487	1628_Alcohol_intake_versus_10_years_previously	alcohol	SNX24
ENSG00000067560	4.3015	1.69646e-05	0.0094567	1628_Alcohol_intake_versus_10_years_previously	alcohol	RHOA
ENSG00000072364	3.7755	0.000159687	0.0445078	1628_Alcohol_intake_versus_10_years_previously	alcohol	AFF4
ENSG00000077254	-4.2815	1.85638e-05	0.00985538	1628_Alcohol_intake_versus_10_years_previously	alcohol	USP33
ENSG00000094916	5.6939	1.2417e-08	0.000138434	1628_Alcohol_intake_versus_10_years_previously	alcohol	CBX5
ENSG00000100422	3.4426	0.000576151	0.0823649	1628_Alcohol_intake_versus_10_years_previously	alcohol	CERK
ENSG00000102910	-3.4573	0.000545617	0.0823649	1628_Alcohol_intake_versus_10_years_previously	alcohol	LONP2
ENSG00000103449	-3.6429	0.000269584	0.0613372	1628_Alcohol_intake_versus_10_years_previously	alcohol	SALL1
ENSG00000107745	3.6012	0.000316752	0.0671795	1628_Alcohol_intake_versus_10_years_previously	alcohol	MICU1
ENSG00000107815	3.3933	0.00069056	0.0905751	1628_Alcohol_intake_versus_10_years_previously	alcohol	TWNK
ENSG00000108561	3.5617	0.000368461	0.0724811	1628_Alcohol_intake_versus_10_years_previously	alcohol	C1QBP
ENSG00000113318	-3.4701	0.000520265	0.0805898	1628_Alcohol_intake_versus_10_years_previously	alcohol	MSH3
ENSG00000115216	3.7379	0.000185564	0.0500069	1628_Alcohol_intake_versus_10_years_previously	alcohol	NRBP1
ENSG00000123415	-3.8633	0.000111865	0.0356332	1628_Alcohol_intake_versus_10_years_previously	alcohol	SMUG1
ENSG00000125170	3.5669	0.000361229	0.0724811	1628_Alcohol_intake_versus_10_years_previously	alcohol	DOK4
ENSG00000125991	3.9937	6.50502e-05	0.0244821	1628_Alcohol_intake_versus_10_years_previously	alcohol	ERGIC3
ENSG00000126500	-3.3581	0.000784802	0.0961491	1628_Alcohol_intake_versus_10_years_previously	alcohol	FLRT1
ENSG00000133315	3.6199	0.000294717	0.064426	1628_Alcohol_intake_versus_10_years_previously	alcohol	MACROD1
ENSG00000133961	3.4084	0.00065345	0.087773	1628_Alcohol_intake_versus_10_years_previously	alcohol	NUMB
ENSG00000134779	3.3309	0.000865657	0.098258	1628_Alcohol_intake_versus_10_years_previously	alcohol	TPGS2
ENSG00000138073	-3.3474	0.000815734	0.0977895	1628_Alcohol_intake_versus_10_years_previously	alcohol	PREB
ENSG00000139269	3.5231	0.00042653	0.0765992	1628_Alcohol_intake_versus_10_years_previously	alcohol	INHBE
ENSG00000139697	3.3284	0.000873464	0.098258	1628_Alcohol_intake_versus_10_years_previously	alcohol	SBNO1
ENSG00000141101	4.138	3.50346e-05	0.0169823	1628_Alcohol_intake_versus_10_years_previously	alcohol	NOB1
ENSG00000141452	-3.4704	0.000519684	0.0805898	1628_Alcohol_intake_versus_10_years_previously	alcohol	RMC1
ENSG00000142233	-4.9682	6.75772e-07	0.000684911	1628_Alcohol_intake_versus_10_years_previously	alcohol	NTN5
ENSG00000143994	-3.3474	0.000815734	0.0977895	1628_Alcohol_intake_versus_10_years_previously	alcohol	ABHD1
ENSG00000145743	-3.4247	0.000615479	0.0836808	1628_Alcohol_intake_versus_10_years_previously	alcohol	FBXL17
ENSG00000146278	-3.4475	0.0005658	0.0823649	1628_Alcohol_intake_versus_10_years_previously	alcohol	PNRC1
ENSG00000149782	3.921	8.81823e-05	0.0297916	1628_Alcohol_intake_versus_10_years_previously	alcohol	PLCB3
ENSG00000150681	3.6509	0.000261323	0.0613372	1628_Alcohol_intake_versus_10_years_previously	alcohol	RGS18
ENSG00000150867	3.3329	0.000859458	0.098258	1628_Alcohol_intake_versus_10_years_previously	alcohol	PIP4K2A
ENSG00000156026	3.5121	0.000444581	0.0765992	1628_Alcohol_intake_versus_10_years_previously	alcohol	MCU
ENSG00000160207	3.47	0.000520458	0.0805898	1628_Alcohol_intake_versus_10_years_previously	alcohol	HSF2BP
ENSG00000160917	-3.7341	0.000188388	0.0500069	1628_Alcohol_intake_versus_10_years_previously	alcohol	CPSF4
ENSG00000164068	5.2896	1.22584e-07	0.000273332	1628_Alcohol_intake_versus_10_years_previously	alcohol	RNF123
ENSG00000164076	4.557	5.18894e-06	0.00413216	1628_Alcohol_intake_versus_10_years_previously	alcohol	CAMKV
ENSG00000164078	5.3261	1.00344e-07	0.000273332	1628_Alcohol_intake_versus_10_years_previously	alcohol	MST1R
ENSG00000164405	-4.3225	1.54271e-05	0.0094567	1628_Alcohol_intake_versus_10_years_previously	alcohol	UQCRQ
ENSG00000164932	-3.5275	0.000419504	0.0765992	1628_Alcohol_intake_versus_10_years_previously	alcohol	CTHRC1
ENSG00000165188	-4.3178	1.57592e-05	0.0094567	1628_Alcohol_intake_versus_10_years_previously	alcohol	RNF183
ENSG00000166133	3.5602	0.000370572	0.0724811	1628_Alcohol_intake_versus_10_years_previously	alcohol	RPUSD2
ENSG00000166986	4.3974	1.09555e-05	0.00814271	1628_Alcohol_intake_versus_10_years_previously	alcohol	MARS1
ENSG00000168071	3.6913	0.000223111	0.056532	1628_Alcohol_intake_versus_10_years_previously	alcohol	CCDC88B
ENSG00000170430	4.014	5.96983e-05	0.0237701	1628_Alcohol_intake_versus_10_years_previously	alcohol	MGMT
ENSG00000171174	4.1739	2.99429e-05	0.0151739	1628_Alcohol_intake_versus_10_years_previously	alcohol	RBKS
ENSG00000172260	5.3395	9.32033e-08	0.000273332	1628_Alcohol_intake_versus_10_years_previously	alcohol	NEGR1
ENSG00000173486	-4.0284	5.61577e-05	0.0231885	1628_Alcohol_intake_versus_10_years_previously	alcohol	FKBP2
ENSG00000173531	-3.8934	9.8849e-05	0.032413	1628_Alcohol_intake_versus_10_years_previously	alcohol	MST1
ENSG00000173852	3.6952	0.000219714	0.056532	1628_Alcohol_intake_versus_10_years_previously	alcohol	DPY19L1
ENSG00000174938	3.3807	0.000723014	0.0911076	1628_Alcohol_intake_versus_10_years_previously	alcohol	SEZ6L2
ENSG00000174939	3.5484	0.000387579	0.0738519	1628_Alcohol_intake_versus_10_years_previously	alcohol	ASPHD1
ENSG00000174943	3.4784	0.000504417	0.0805898	1628_Alcohol_intake_versus_10_years_previously	alcohol	KCTD13
ENSG00000176909	-3.4411	0.000579354	0.0823649	1628_Alcohol_intake_versus_10_years_previously	alcohol	MAMSTR
ENSG00000177034	3.5942	0.00032539	0.0671795	1628_Alcohol_intake_versus_10_years_previously	alcohol	MTX3
ENSG00000177511	3.6445	0.000267912	0.0613372	1628_Alcohol_intake_versus_10_years_previously	alcohol	ST8SIA3
ENSG00000181754	3.9761	7.00547e-05	0.0251943	1628_Alcohol_intake_versus_10_years_previously	alcohol	AMIGO1
ENSG00000182179	-5.1048	3.31145e-07	0.000461481	1628_Alcohol_intake_versus_10_years_previously	alcohol	UBA7
ENSG00000183682	5.0399	4.65775e-07	0.000519281	1628_Alcohol_intake_versus_10_years_previously	alcohol	BMP8A
ENSG00000183763	5.176	2.26693e-07	0.00036105	1628_Alcohol_intake_versus_10_years_previously	alcohol	TRAIP
ENSG00000183955	3.3338	0.000856682	0.098258	1628_Alcohol_intake_versus_10_years_previously	alcohol	KMT5A
ENSG00000184949	4.0567	4.97709e-05	0.0221954	1628_Alcohol_intake_versus_10_years_previously	alcohol	FAM227A
ENSG00000186468	-3.8178	0.000134647	0.0405715	1628_Alcohol_intake_versus_10_years_previously	alcohol	RPS23
ENSG00000187608	-5.0461	4.50919e-07	0.000519281	1628_Alcohol_intake_versus_10_years_previously	alcohol	ISG15
ENSG00000187642	4.0401	5.34284e-05	0.02291	1628_Alcohol_intake_versus_10_years_previously	alcohol	PERM1
ENSG00000188338	-3.8546	0.000115919	0.0358987	1628_Alcohol_intake_versus_10_years_previously	alcohol	SLC38A3
ENSG00000196616	3.386	0.000709194	0.0911076	1628_Alcohol_intake_versus_10_years_previously	alcohol	ADH1B
ENSG00000196652	-3.5048	0.00045695	0.0771883	1628_Alcohol_intake_versus_10_years_previously	alcohol	ZKSCAN5
ENSG00000196666	3.3326	0.000860385	0.098258	1628_Alcohol_intake_versus_10_years_previously	alcohol	FAM180B
ENSG00000197343	-3.6641	0.00024821	0.0601572	1628_Alcohol_intake_versus_10_years_previously	alcohol	ZNF655
ENSG00000198520	-3.4357	0.000591025	0.0823649	1628_Alcohol_intake_versus_10_years_previously	alcohol	ARMH1
ENSG00000198556	3.7776	0.000158347	0.0445078	1628_Alcohol_intake_versus_10_years_previously	alcohol	ZNF789
ENSG00000204316	3.5969	0.000322032	0.0671795	1628_Alcohol_intake_versus_10_years_previously	alcohol	MRPL38
ENSG00000204396	3.4775	0.000506113	0.0805898	1628_Alcohol_intake_versus_10_years_previously	alcohol	VWA7
ENSG00000204525	-3.3804	0.000723804	0.0911076	1628_Alcohol_intake_versus_10_years_previously	alcohol	HLA-C
ENSG00000205302	-4.1111	3.93779e-05	0.0182923	1628_Alcohol_intake_versus_10_years_previously	alcohol	SNX2
ENSG00000205464	3.6366	0.00027626	0.0615992	1628_Alcohol_intake_versus_10_years_previously	alcohol	ATP6AP1L
ENSG00000219435	-3.9907	6.58786e-05	0.0244821	1628_Alcohol_intake_versus_10_years_previously	alcohol	CATSPERZ
ENSG00000221909	3.6668	0.000245605	0.0601572	1628_Alcohol_intake_versus_10_years_previously	alcohol	FAM200A
ENSG00000226508	3.4518	0.00055686	0.0823649	1628_Alcohol_intake_versus_10_years_previously	alcohol	LINC01918
ENSG00000226913	-4.7172	2.39113e-06	0.00205062	1628_Alcohol_intake_versus_10_years_previously	alcohol	BSN-DT
ENSG00000233276	4.3264	1.51566e-05	0.0094567	1628_Alcohol_intake_versus_10_years_previously	alcohol	GPX1
ENSG00000234147	-3.376	0.000735479	0.0911076	1628_Alcohol_intake_versus_10_years_previously	alcohol
ENSG00000240053	-3.5462	0.000390829	0.0738519	1628_Alcohol_intake_versus_10_years_previously	alcohol	LY6G5B
ENSG00000241468	3.401	0.000671398	0.0891102	1628_Alcohol_intake_versus_10_years_previously	alcohol	ATP5MF
ENSG00000244219	3.9577	7.56749e-05	0.026365	1628_Alcohol_intake_versus_10_years_previously	alcohol	TMEM225B
ENSG00000248144	-3.3765	0.000734144	0.0911076	1628_Alcohol_intake_versus_10_years_previously	alcohol	ADH1C
ENSG00000255974	-3.4737	0.000513335	0.0805898	1628_Alcohol_intake_versus_10_years_previously	alcohol	CYP2A6
ENSG00000257108	-3.5165	0.000437277	0.0765992	1628_Alcohol_intake_versus_10_years_previously	alcohol	NHLRC4
ENSG00000257534	-3.5109	0.000446592	0.0765992	1628_Alcohol_intake_versus_10_years_previously	alcohol
ENSG00000267065	3.779	0.000157459	0.0445078	1628_Alcohol_intake_versus_10_years_previously	alcohol	LINC02080
ENSG00000272512	5.1941	2.05713e-07	0.00036105	1628_Alcohol_intake_versus_10_years_previously	alcohol
ENSG00000272912	-3.4515	0.00055748	0.0823649	1628_Alcohol_intake_versus_10_years_previously	alcohol
ENSG00000111850	4.025	5.69753e-05	0.098634	20095_3_Size_of_white_wine_glass_drunk_large_250ml	alcohol	SMIM8
ENSG00000111850	4.025	5.69753e-05	0.098634	20095_3_Size_of_white_wine_glass_drunk_large_250ml	alcohol	LINC01590
ENSG00000160917	4.7797	1.75557e-06	0.0106372	20095_3_Size_of_white_wine_glass_drunk_large_250ml	alcohol	CPSF4
ENSG00000164434	-4.0872	4.36611e-05	0.0881822	20095_3_Size_of_white_wine_glass_drunk_large_250ml	alcohol	FABP7
ENSG00000197343	4.5886	4.46229e-06	0.0117588	20095_3_Size_of_white_wine_glass_drunk_large_250ml	alcohol	ZNF655
ENSG00000198556	-4.5711	4.85171e-06	0.0117588	20095_3_Size_of_white_wine_glass_drunk_large_250ml	alcohol	ZNF789
ENSG00000221909	-4.5911	4.40916e-06	0.0117588	20095_3_Size_of_white_wine_glass_drunk_large_250ml	alcohol	FAM200A
ENSG00000244219	-4.9356	7.99047e-07	0.00968301	20095_3_Size_of_white_wine_glass_drunk_large_250ml	alcohol	TMEM225B
ENSG00000174780	-4.1338	3.56814e-05	0.0832901	20117_2_Alcohol_drinker_status_Current	alcohol	SRP72
ENSG00000213077	-4.1173	3.83337e-05	0.0832901	20117_2_Alcohol_drinker_status_Current	alcohol
ENSG00000267731	-4.5296	5.90955e-06	0.0556888	20117_2_Alcohol_drinker_status_Current	alcohol
ENSG00000274561	4.3232	1.53782e-05	0.0556888	20117_2_Alcohol_drinker_status_Current	alcohol
ENSG00000278730	4.346	1.38643e-05	0.0556888	20117_2_Alcohol_drinker_status_Current	alcohol
ENSG00000011295	-4.0347	5.46721e-05	0.0613753	20403_Amount_of_alcohol_drunk_on_a_typical_drinking_day	alcohol	TTC19
ENSG00000086015	-3.9132	9.1081e-05	0.0833457	20403_Amount_of_alcohol_drunk_on_a_typical_drinking_day	alcohol	MAST2
ENSG00000124145	3.8764	0.000106013	0.0833457	20403_Amount_of_alcohol_drunk_on_a_typical_drinking_day	alcohol	SDC4
ENSG00000132837	-4.0145	5.95719e-05	0.0613753	20403_Amount_of_alcohol_drunk_on_a_typical_drinking_day	alcohol	DMGDH
ENSG00000152409	-4.0804	4.49583e-05	0.0613753	20403_Amount_of_alcohol_drunk_on_a_typical_drinking_day	alcohol	JMY
ENSG00000159314	-3.8896	0.00010041	0.0833457	20403_Amount_of_alcohol_drunk_on_a_typical_drinking_day	alcohol	ARHGAP27
ENSG00000159596	-4.2678	1.9741e-05	0.043456	20403_Amount_of_alcohol_drunk_on_a_typical_drinking_day	alcohol	TMEM69
ENSG00000170425	3.8331	0.000126538	0.09285	20403_Amount_of_alcohol_drunk_on_a_typical_drinking_day	alcohol	ADORA2B
ENSG00000184635	4.3408	1.41965e-05	0.043456	20403_Amount_of_alcohol_drunk_on_a_typical_drinking_day	alcohol	ZNF93
ENSG00000185829	-4.5994	4.2371e-06	0.0233179	20403_Amount_of_alcohol_drunk_on_a_typical_drinking_day	alcohol	ARL17A
ENSG00000197429	4.3025	1.68882e-05	0.043456	20403_Amount_of_alcohol_drunk_on_a_typical_drinking_day	alcohol	IPP
ENSG00000214941	4.0374	5.40469e-05	0.0613753	20403_Amount_of_alcohol_drunk_on_a_typical_drinking_day	alcohol	ZSWIM7
ENSG00000238083	-4.8026	1.56619e-06	0.0172383	20403_Amount_of_alcohol_drunk_on_a_typical_drinking_day	alcohol	LRRC37A2
ENSG00000244274	-4.0076	6.13389e-05	0.0613753	20403_Amount_of_alcohol_drunk_on_a_typical_drinking_day	alcohol	DBNDD2
ENSG00000275228	4.0471	5.18561e-05	0.0613753	20403_Amount_of_alcohol_drunk_on_a_typical_drinking_day	alcohol
ENSG00000197457	-4.6128	3.97281e-06	0.0485119	20405_2_Ever_had_known_person_concerned_about_or_recommend_reduction_of_alcohol_consumption_Yes_during_the_last_year	alcohol	STMN3
ENSG00000118855	-4.5972	4.28207e-06	0.0522883	20411_2_Ever_been_injured_or_injured_someone_else_through_drinking_alcohol_Yes_during_the_last_year	alcohol	MFSD1
ENSG00000068383	-3.8267	0.000129873	0.0407837	20414_Frequency_of_drinking_alcohol	alcohol	INPP5A
ENSG00000079462	4.0231	5.74371e-05	0.0286951	20414_Frequency_of_drinking_alcohol	alcohol	PAFAH1B3
ENSG00000091009	-3.9037	9.47332e-05	0.0335875	20414_Frequency_of_drinking_alcohol	alcohol	RBM27
ENSG00000092470	3.9165	8.98438e-05	0.0329158	20414_Frequency_of_drinking_alcohol	alcohol	WDR76
ENSG00000094916	-5.1463	2.65674e-07	0.00146001	20414_Frequency_of_drinking_alcohol	alcohol	CBX5
ENSG00000100393	-3.5905	0.000330044	0.0718131	20414_Frequency_of_drinking_alcohol	alcohol	EP300
ENSG00000100395	-3.7647	0.000166749	0.0480384	20414_Frequency_of_drinking_alcohol	alcohol	L3MBTL2
ENSG00000100403	-3.6432	0.000269269	0.0672623	20414_Frequency_of_drinking_alcohol	alcohol	ZC3H7B
ENSG00000100413	-3.9257	8.64779e-05	0.0327751	20414_Frequency_of_drinking_alcohol	alcohol	POLR3H
ENSG00000105429	-3.9803	6.88284e-05	0.0303444	20414_Frequency_of_drinking_alcohol	alcohol	MEGF8
ENSG00000105676	-4.0431	5.27491e-05	0.0276079	20414_Frequency_of_drinking_alcohol	alcohol	ARMC6
ENSG00000110871	3.6167	0.000298383	0.0711366	20414_Frequency_of_drinking_alcohol	alcohol	COQ5
ENSG00000111348	-4.1065	4.01699e-05	0.0232373	20414_Frequency_of_drinking_alcohol	alcohol	ARHGDIB
ENSG00000112701	-3.6292	0.000284301	0.0694389	20414_Frequency_of_drinking_alcohol	alcohol	SENP6
ENSG00000119681	-3.588	0.000333224	0.0718131	20414_Frequency_of_drinking_alcohol	alcohol	LTBP2
ENSG00000125484	-3.5312	0.000413679	0.0874374	20414_Frequency_of_drinking_alcohol	alcohol	GTF3C4
ENSG00000133706	4.4444	8.81375e-06	0.0107635	20414_Frequency_of_drinking_alcohol	alcohol	LARS1
ENSG00000139629	3.4623	0.00053558	0.0981093	20414_Frequency_of_drinking_alcohol	alcohol	GALNT6
ENSG00000139971	-3.4643	0.000531613	0.0981093	20414_Frequency_of_drinking_alcohol	alcohol	ARMH4
ENSG00000142233	3.6568	0.000255383	0.0662513	20414_Frequency_of_drinking_alcohol	alcohol	NTN5
ENSG00000144233	4.1413	3.45343e-05	0.0213553	20414_Frequency_of_drinking_alcohol	alcohol	AMMECR1L
ENSG00000149541	-3.8661	0.00011059	0.036833	20414_Frequency_of_drinking_alcohol	alcohol	B3GAT3
ENSG00000151835	-3.9613	7.45428e-05	0.0303444	20414_Frequency_of_drinking_alcohol	alcohol	SACS
ENSG00000157796	-4.1515	3.30303e-05	0.0213553	20414_Frequency_of_drinking_alcohol	alcohol	WDR19
ENSG00000159314	-4.7348	2.19271e-06	0.00462539	20414_Frequency_of_drinking_alcohol	alcohol	ARHGAP27
ENSG00000162194	-3.653	0.000259194	0.0662513	20414_Frequency_of_drinking_alcohol	alcohol	LBHD1
ENSG00000165915	-3.9824	6.82228e-05	0.0303444	20414_Frequency_of_drinking_alcohol	alcohol	SLC39A13
ENSG00000167077	-3.7652	0.000166416	0.0480384	20414_Frequency_of_drinking_alcohol	alcohol	MEI1
ENSG00000172247	3.7592	0.000170458	0.0480384	20414_Frequency_of_drinking_alcohol	alcohol	C1QTNF4
ENSG00000173261	-4.0559	4.99416e-05	0.0274454	20414_Frequency_of_drinking_alcohol	alcohol	PLAC8L1
ENSG00000173531	3.7515	0.00017578	0.0482999	20414_Frequency_of_drinking_alcohol	alcohol	MST1
ENSG00000175161	3.7895	0.000150951	0.0460861	20414_Frequency_of_drinking_alcohol	alcohol	CADM2
ENSG00000175920	4.1953	2.72511e-05	0.0201625	20414_Frequency_of_drinking_alcohol	alcohol	DOK7
ENSG00000176046	-4.1384	3.49736e-05	0.0213553	20414_Frequency_of_drinking_alcohol	alcohol	NUPR1
ENSG00000176909	3.8298	0.000128247	0.0407837	20414_Frequency_of_drinking_alcohol	alcohol	MAMSTR
ENSG00000178952	-4.9525	7.32661e-07	0.00268422	20414_Frequency_of_drinking_alcohol	alcohol	TUFM
ENSG00000183763	-3.6117	0.000304196	0.0711366	20414_Frequency_of_drinking_alcohol	alcohol	TRAIP
ENSG00000183864	-3.965	7.33959e-05	0.0303444	20414_Frequency_of_drinking_alcohol	alcohol	TOB2
ENSG00000185829	-4.7588	1.94747e-06	0.00462539	20414_Frequency_of_drinking_alcohol	alcohol	ARL17A
ENSG00000185955	-3.5176	0.000435468	0.0903063	20414_Frequency_of_drinking_alcohol	alcohol	C7orf61
ENSG00000187608	4.1973	2.70116e-05	0.0201625	20414_Frequency_of_drinking_alcohol	alcohol	ISG15
ENSG00000188157	-3.8728	0.000107592	0.036833	20414_Frequency_of_drinking_alcohol	alcohol	AGRN
ENSG00000196511	-3.5056	0.000455579	0.0910413	20414_Frequency_of_drinking_alcohol	alcohol	TPK1
ENSG00000196616	-4.2544	2.0961e-05	0.019764	20414_Frequency_of_drinking_alcohol	alcohol	ADH1B
ENSG00000196666	-4.6401	3.48241e-06	0.00546788	20414_Frequency_of_drinking_alcohol	alcohol	FAM180B
ENSG00000197165	-4.7061	2.52501e-06	0.00462539	20414_Frequency_of_drinking_alcohol	alcohol	SULT1A2
ENSG00000204922	3.5992	0.000319198	0.071598	20414_Frequency_of_drinking_alcohol	alcohol	UQCC3
ENSG00000226913	4.1931	2.75168e-05	0.0201625	20414_Frequency_of_drinking_alcohol	alcohol	BSN-DT
ENSG00000234754	3.4983	0.000468234	0.0918993	20414_Frequency_of_drinking_alcohol	alcohol	LINC02817
ENSG00000237765	3.4742	0.000512379	0.0974946	20414_Frequency_of_drinking_alcohol	alcohol	FAM200B
ENSG00000238083	-5.4822	4.20069e-08	0.000461698	20414_Frequency_of_drinking_alcohol	alcohol	LRRC37A2
ENSG00000242866	3.9333	8.37876e-05	0.0327751	20414_Frequency_of_drinking_alcohol	alcohol	STRC
ENSG00000248144	4.2479	2.15784e-05	0.019764	20414_Frequency_of_drinking_alcohol	alcohol	ADH1C
ENSG00000251417	4.5661	4.96882e-06	0.00682653	20414_Frequency_of_drinking_alcohol	alcohol
ENSG00000257556	-3.4731	0.000514484	0.0974946	20414_Frequency_of_drinking_alcohol	alcohol
ENSG00000263001	-3.6031	0.000314444	0.071598	20414_Frequency_of_drinking_alcohol	alcohol	GTF2I
ENSG00000272360	3.6974	0.000217819	0.0583914	20414_Frequency_of_drinking_alcohol	alcohol
ENSG00000272512	-4.3124	1.61492e-05	0.0177496	20414_Frequency_of_drinking_alcohol	alcohol
ENSG00000273424	3.9627	7.41069e-05	0.0303444	20414_Frequency_of_drinking_alcohol	alcohol
ENSG00000278615	3.5106	0.000447097	0.0910007	20414_Frequency_of_drinking_alcohol	alcohol	C11orf98
ENSG00000120071	-4.9525	7.32661e-07	0.00211916	20416_Frequency_of_consuming_six_or_more_units_of_alcohol	alcohol	KANSL1
ENSG00000159314	-5.2844	1.26117e-07	0.000486379	20416_Frequency_of_consuming_six_or_more_units_of_alcohol	alcohol	ARHGAP27
ENSG00000185829	-6.1634	7.11993e-10	4.11877e-06	20416_Frequency_of_consuming_six_or_more_units_of_alcohol	alcohol	ARL17A
ENSG00000197429	4.037	5.41391e-05	0.0894816	20416_Frequency_of_consuming_six_or_more_units_of_alcohol	alcohol	IPP
ENSG00000238083	-6.2357	4.49762e-10	4.11877e-06	20416_Frequency_of_consuming_six_or_more_units_of_alcohol	alcohol	LRRC37A2
ENSG00000249476	4.5177	6.2515e-06	0.0144656	20416_Frequency_of_consuming_six_or_more_units_of_alcohol	alcohol	LOC285638
ENSG00000275409	-4.2247	2.39259e-05	0.0461359	20416_Frequency_of_consuming_six_or_more_units_of_alcohol	alcohol
ENSG00000115419	-4.3659	1.266e-05	0.0870324	F10_Diagnoses_main_ICD10_F10_Mental_and_behavioural_disorders_due_to_use_of_alcohol	alcohol	GLS
ENSG00000173928	4.3399	1.42548e-05	0.0870324	F10_Diagnoses_main_ICD10_F10_Mental_and_behavioural_disorders_due_to_use_of_alcohol	alcohol	SWSAP1
ENSG00000084444	4.4901	7.11897e-06	0.0869298	F5_ALCOHOLAC_Acute_alcohol_intoxication	alcohol	FAM234B
ENSG00000124787	4.2733	1.92601e-05	0.0549711	100270_Filtered_coffee_intake	caffeine	RPP40
ENSG00000140497	4.2782	1.88411e-05	0.0549711	100270_Filtered_coffee_intake	caffeine	SCAMP2
ENSG00000178761	4.419	9.91586e-06	0.0549711	100270_Filtered_coffee_intake	caffeine	FAM219B
ENSG00000178802	4.3916	1.1252e-05	0.0549711	100270_Filtered_coffee_intake	caffeine	MPI
ENSG00000001631	3.9773	6.97022e-05	0.0150493	1498_Coffee_intake	caffeine	KRIT1
ENSG00000004455	-3.2525	0.00114395	0.0956078	1498_Coffee_intake	caffeine	AK2
ENSG00000007402	5.1114	3.1978e-07	0.000207129	1498_Coffee_intake	caffeine	CACNA2D2
ENSG00000062485	-5.5732	2.50102e-08	1.99381e-05	1498_Coffee_intake	caffeine	CS
ENSG00000068028	-3.767	0.000165221	0.0280702	1498_Coffee_intake	caffeine	RASSF1
ENSG00000081189	-3.3047	0.000950781	0.0887442	1498_Coffee_intake	caffeine	MEF2C
ENSG00000087274	3.586	0.000335789	0.0471522	1498_Coffee_intake	caffeine	ADD1
ENSG00000088035	3.4007	0.000672135	0.0725597	1498_Coffee_intake	caffeine	ALG6
ENSG00000089597	-3.4748	0.000511234	0.060043	1498_Coffee_intake	caffeine	GANAB
ENSG00000092208	-3.2711	0.0010713	0.0940372	1498_Coffee_intake	caffeine	GEMIN2
ENSG00000099998	-5.8	6.63149e-09	5.72717e-06	1498_Coffee_intake	caffeine	GGT5
ENSG00000100116	3.244	0.00117864	0.0976608	1498_Coffee_intake	caffeine	GCAT
ENSG00000100941	-3.2419	0.00118736	0.0976608	1498_Coffee_intake	caffeine	PNN
ENSG00000101019	3.3618	0.000774362	0.078678	1498_Coffee_intake	caffeine	UQCC1
ENSG00000103275	-3.5915	0.00032878	0.0471522	1498_Coffee_intake	caffeine	UBE2I
ENSG00000106546	-4.6027	4.17049e-06	0.00166235	1498_Coffee_intake	caffeine	AHR
ENSG00000108406	-3.9314	8.44526e-05	0.0171614	1498_Coffee_intake	caffeine	DHX40
ENSG00000108557	6.1084	1.00635e-09	1.04294e-06	1498_Coffee_intake	caffeine	RAI1
ENSG00000110944	-4.7983	1.60018e-06	0.000789695	1498_Coffee_intake	caffeine	IL23A
ENSG00000111450	3.4278	0.000608494	0.0663807	1498_Coffee_intake	caffeine	STX2
ENSG00000113119	4.4713	7.77455e-06	0.00290326	1498_Coffee_intake	caffeine	TMCO6
ENSG00000114735	3.8418	0.000122135	0.0230138	1498_Coffee_intake	caffeine	HEMK1
ENSG00000114737	3.695	0.000219887	0.0356065	1498_Coffee_intake	caffeine	CISH
ENSG00000117569	3.59	0.000330678	0.0471522	1498_Coffee_intake	caffeine	PTBP2
ENSG00000118762	-3.6763	0.000236641	0.03773	1498_Coffee_intake	caffeine	PKD2
ENSG00000119608	3.2323	0.00122798	0.0986533	1498_Coffee_intake	caffeine	PROX2
ENSG00000119718	-3.3533	0.000798541	0.080347	1498_Coffee_intake	caffeine	EIF2B2
ENSG00000124587	4.3825	1.17325e-05	0.00405303	1498_Coffee_intake	caffeine	PEX6
ENSG00000124713	-4.0629	4.84668e-05	0.0119593	1498_Coffee_intake	caffeine	GNMT
ENSG00000124713	-4.0629	4.84668e-05	0.0119593	1498_Coffee_intake	caffeine	CNPY3-GNMT
ENSG00000127252	-3.2682	0.00108234	0.0940372	1498_Coffee_intake	caffeine	PLAAT1
ENSG00000127948	7.3398	2.13913e-13	3.69484e-10	1498_Coffee_intake	caffeine	POR
ENSG00000127989	3.8747	0.000106756	0.0212765	1498_Coffee_intake	caffeine	MTERF1
ENSG00000128271	-5.8863	3.94937e-09	3.72087e-06	1498_Coffee_intake	caffeine	ADORA2A
ENSG00000129009	8.957	3.33632e-19	8.64405e-16	1498_Coffee_intake	caffeine	ISLR
ENSG00000129055	-3.8482	0.000118989	0.0228361	1498_Coffee_intake	caffeine	ANAPC13
ENSG00000135334	3.3224	0.000892467	0.0864028	1498_Coffee_intake	caffeine	AKIRIN2
ENSG00000135469	4.6904	2.72671e-06	0.00113034	1498_Coffee_intake	caffeine	COQ10A
ENSG00000135473	-4.8138	1.48087e-06	0.000767356	1498_Coffee_intake	caffeine	PAN2
ENSG00000135517	-3.4595	0.000541179	0.0609625	1498_Coffee_intake	caffeine	MIP
ENSG00000137502	-4.4694	7.84393e-06	0.00290326	1498_Coffee_intake	caffeine	RAB30
ENSG00000137871	3.3148	0.000917087	0.0864028	1498_Coffee_intake	caffeine	ZNF280D
ENSG00000138031	-3.4725	0.000515635	0.060043	1498_Coffee_intake	caffeine	ADCY3
ENSG00000138175	3.6512	0.000261018	0.0403743	1498_Coffee_intake	caffeine	ARL3
ENSG00000138629	8.0896	5.9861e-16	1.24075e-12	1498_Coffee_intake	caffeine	UBL7
ENSG00000140262	-3.3148	0.000917087	0.0864028	1498_Coffee_intake	caffeine	TCF12
ENSG00000140365	4.4382	9.07143e-06	0.00324181	1498_Coffee_intake	caffeine	COMMD4
ENSG00000140459	-3.981	6.86259e-05	0.0150493	1498_Coffee_intake	caffeine	CYP11A1
ENSG00000140465	3.4668	0.000526694	0.0606492	1498_Coffee_intake	caffeine	CYP1A1
ENSG00000140497	9.4524	3.31149e-21	1.71595e-17	1498_Coffee_intake	caffeine	SCAMP2
ENSG00000140564	-4.2316	2.32035e-05	0.00699696	1498_Coffee_intake	caffeine	FURIN
ENSG00000140993	3.3967	0.000682037	0.0727395	1498_Coffee_intake	caffeine	TIGD7
ENSG00000141034	4.7349	2.19163e-06	0.000946381	1498_Coffee_intake	caffeine	GID4
ENSG00000141293	4.0468	5.19226e-05	0.012514	1498_Coffee_intake	caffeine	SKAP1
ENSG00000142920	3.2584	0.00112042	0.0956078	1498_Coffee_intake	caffeine	AZIN2
ENSG00000143387	3.9442	8.00668e-05	0.0165956	1498_Coffee_intake	caffeine	CTSK
ENSG00000143457	-4.2275	2.36302e-05	0.00699696	1498_Coffee_intake	caffeine	GOLPH3L
ENSG00000143776	3.3201	0.000899852	0.0864028	1498_Coffee_intake	caffeine	CDC42BPA
ENSG00000144061	-3.9703	7.17822e-05	0.015182	1498_Coffee_intake	caffeine	NPHP1
ENSG00000145020	3.5831	0.000339541	0.0471522	1498_Coffee_intake	caffeine	AMT
ENSG00000145022	3.8181	0.000134483	0.0243236	1498_Coffee_intake	caffeine	TCTA
ENSG00000146701	-6.6772	2.4355e-11	3.15507e-08	1498_Coffee_intake	caffeine	MDH2
ENSG00000146802	3.2747	0.00105774	0.0940372	1498_Coffee_intake	caffeine	TMEM168
ENSG00000151148	3.5122	0.000444413	0.0556369	1498_Coffee_intake	caffeine	UBE3B
ENSG00000151164	-3.2665	0.00108886	0.0940372	1498_Coffee_intake	caffeine	RAD9B
ENSG00000151623	3.3709	0.00074923	0.0768783	1498_Coffee_intake	caffeine	NR3C2
ENSG00000152977	3.343	0.000828779	0.0825877	1498_Coffee_intake	caffeine	ZIC1
ENSG00000156398	3.2559	0.00113034	0.0956078	1498_Coffee_intake	caffeine	SFXN2
ENSG00000166971	-3.5115	0.000445585	0.0556369	1498_Coffee_intake	caffeine	AKTIP
ENSG00000167196	-3.9898	6.6129e-05	0.0150493	1498_Coffee_intake	caffeine	FBXO22
ENSG00000168096	3.2973	0.000976192	0.0887442	1498_Coffee_intake	caffeine	ANKS3
ENSG00000169371	-6.9493	3.67103e-12	5.435e-09	1498_Coffee_intake	caffeine	SNUPN
ENSG00000170092	3.6671	0.000245317	0.0385206	1498_Coffee_intake	caffeine	SPDYE5
ENSG00000170540	-3.4283	0.000607374	0.0663807	1498_Coffee_intake	caffeine	ARL6IP1
ENSG00000170581	5.1127	3.17586e-07	0.000207129	1498_Coffee_intake	caffeine	STAT2
ENSG00000171962	-4.9064	9.27632e-07	0.000534088	1498_Coffee_intake	caffeine	DRC3
ENSG00000173402	-3.5531	0.00038072	0.0505849	1498_Coffee_intake	caffeine	DAG1
ENSG00000173421	4.7733	1.81232e-06	0.00085373	1498_Coffee_intake	caffeine	IHO1
ENSG00000174109	-3.3865	0.000707903	0.0733641	1498_Coffee_intake	caffeine	C16orf91
ENSG00000176383	-3.984	6.77649e-05	0.0150493	1498_Coffee_intake	caffeine	B3GNT4
ENSG00000176422	-3.4595	0.000541179	0.0609625	1498_Coffee_intake	caffeine	SPRYD4
ENSG00000177479	3.5486	0.000387285	0.0508058	1498_Coffee_intake	caffeine	ARIH2
ENSG00000177511	-4.7418	2.11828e-06	0.000946381	1498_Coffee_intake	caffeine	ST8SIA3
ENSG00000178149	3.613	0.000302675	0.0454608	1498_Coffee_intake	caffeine	DALRD3
ENSG00000178467	3.5332	0.000410562	0.0525891	1498_Coffee_intake	caffeine	P4HTM
ENSG00000178568	-3.7541	0.000173965	0.0290791	1498_Coffee_intake	caffeine	ERBB4
ENSG00000178761	10.275	9.13444e-25	9.46655e-21	1498_Coffee_intake	caffeine	FAM219B
ENSG00000178802	9.4014	5.38418e-21	1.85998e-17	1498_Coffee_intake	caffeine	MPI
ENSG00000178809	-3.5692	0.000358073	0.0488279	1498_Coffee_intake	caffeine	TRIM73
ENSG00000179564	-3.7944	0.000148001	0.0255637	1498_Coffee_intake	caffeine	LSMEM2
ENSG00000182481	-3.5329	0.000411028	0.0525891	1498_Coffee_intake	caffeine	KPNA2
ENSG00000182923	-3.8308	0.000127727	0.0236377	1498_Coffee_intake	caffeine	CEP63
ENSG00000183682	-3.4376	0.000586894	0.0654013	1498_Coffee_intake	caffeine	BMP8A
ENSG00000184178	-3.8011	0.000144055	0.0253038	1498_Coffee_intake	caffeine	SCFD2
ENSG00000184635	3.2532	0.00114113	0.0956078	1498_Coffee_intake	caffeine	ZNF93
ENSG00000185909	-4.2209	2.43329e-05	0.00700488	1498_Coffee_intake	caffeine	KLHDC8B
ENSG00000186684	3.3916	0.000694858	0.0727395	1498_Coffee_intake	caffeine	CYP27C1
ENSG00000189077	-5.2132	1.85611e-07	0.000137399	1498_Coffee_intake	caffeine	TMEM120A
ENSG00000196110	3.6051	0.000312033	0.0461968	1498_Coffee_intake	caffeine	ZNF699
ENSG00000196313	4.3563	1.32279e-05	0.00442222	1498_Coffee_intake	caffeine	POM121
ENSG00000196510	3.3187	0.000904375	0.0864028	1498_Coffee_intake	caffeine	ANAPC7
ENSG00000196821	3.4744	0.000511997	0.060043	1498_Coffee_intake	caffeine	ILRUN
ENSG00000198865	4.1928	2.75532e-05	0.00765826	1498_Coffee_intake	caffeine	CCDC152
ENSG00000204257	3.8151	0.000136128	0.0243236	1498_Coffee_intake	caffeine	HLA-DMA
ENSG00000204396	-3.4882	0.000486284	0.0586005	1498_Coffee_intake	caffeine	VWA7
ENSG00000204427	-4.1854	2.84664e-05	0.00765826	1498_Coffee_intake	caffeine	ABHD16A
ENSG00000204444	-4.1826	2.88194e-05	0.00765826	1498_Coffee_intake	caffeine	APOM
ENSG00000204463	-4.0778	4.54638e-05	0.0114919	1498_Coffee_intake	caffeine	BAG6
ENSG00000204525	4.8631	1.15561e-06	0.000630331	1498_Coffee_intake	caffeine	HLA-C
ENSG00000204764	3.2364	0.00121048	0.0986533	1498_Coffee_intake	caffeine	RANBP17
ENSG00000214941	-3.392	0.000693844	0.0727395	1498_Coffee_intake	caffeine	ZSWIM7
ENSG00000228022	-3.2989	0.000970645	0.0887442	1498_Coffee_intake	caffeine	HCG20
ENSG00000231081	-3.6153	0.0003	0.0454608	1498_Coffee_intake	caffeine
ENSG00000231887	4.2863	1.81674e-05	0.00574663	1498_Coffee_intake	caffeine	PRH1
ENSG00000234127	3.2339	0.00122112	0.0986533	1498_Coffee_intake	caffeine	TRIM26
ENSG00000236318	-6.434	1.24289e-10	1.4312e-07	1498_Coffee_intake	caffeine
ENSG00000240720	3.5559	0.000376687	0.0505849	1498_Coffee_intake	caffeine	LRRD1
ENSG00000243056	-3.5818	0.000341235	0.0471522	1498_Coffee_intake	caffeine	EIF4EBP3
ENSG00000244731	-4.2847	1.82986e-05	0.00574663	1498_Coffee_intake	caffeine	C4A
ENSG00000244731	-4.2847	1.82986e-05	0.00574663	1498_Coffee_intake	caffeine	LOC110384692
ENSG00000246067	3.2666	0.00108847	0.0940372	1498_Coffee_intake	caffeine
ENSG00000246223	-3.3369	0.000847184	0.0836177	1498_Coffee_intake	caffeine	LINC01550
ENSG00000255837	3.5083	0.00045098	0.0556401	1498_Coffee_intake	caffeine	TAS2R20
ENSG00000255974	3.9897	6.61569e-05	0.0150493	1498_Coffee_intake	caffeine	CYP2A6
ENSG00000256436	-3.2977	0.000974802	0.0887442	1498_Coffee_intake	caffeine	TAS2R31
ENSG00000256537	-4.926	8.393e-07	0.000511656	1498_Coffee_intake	caffeine	SMIM10L1
ENSG00000263082	-3.2747	0.00105774	0.0940372	1498_Coffee_intake	caffeine
ENSG00000271904	3.8585	0.000114085	0.0223081	1498_Coffee_intake	caffeine
ENSG00000272391	3.712	0.000205628	0.0338261	1498_Coffee_intake	caffeine	POM121C
ENSG00000273356	3.4957	0.00047282	0.0576483	1498_Coffee_intake	caffeine
ENSG00000277149	4.104	4.06067e-05	0.0105208	1498_Coffee_intake	caffeine	TYW1B
ENSG00000011083	-4.0162	5.91441e-05	0.048899	1508_2_Coffee_type_Instant_coffee	caffeine	SLC6A7
ENSG00000078747	-3.9895	6.62127e-05	0.050833	1508_2_Coffee_type_Instant_coffee	caffeine	ITCH
ENSG00000101464	3.9307	8.46989e-05	0.0606902	1508_2_Coffee_type_Instant_coffee	caffeine	PIGU
ENSG00000119915	4.2609	2.03605e-05	0.0273547	1508_2_Coffee_type_Instant_coffee	caffeine	ELOVL3
ENSG00000126254	3.8345	0.00012582	0.0845204	1508_2_Coffee_type_Instant_coffee	caffeine	RBM42
ENSG00000131051	-4.1563	3.23443e-05	0.0316036	1508_2_Coffee_type_Instant_coffee	caffeine	RBM39
ENSG00000140497	-4.5814	4.61873e-06	0.0124107	1508_2_Coffee_type_Instant_coffee	caffeine	SCAMP2
ENSG00000140564	-4.1998	2.67151e-05	0.0287137	1508_2_Coffee_type_Instant_coffee	caffeine	FURIN
ENSG00000157927	-4.2207	2.43545e-05	0.0287137	1508_2_Coffee_type_Instant_coffee	caffeine	RADIL
ENSG00000172260	-7.4019	1.3425e-13	1.44293e-09	1508_2_Coffee_type_Instant_coffee	caffeine	NEGR1
ENSG00000178761	-4.7644	1.89416e-06	0.0101793	1508_2_Coffee_type_Instant_coffee	caffeine	FAM219B
ENSG00000178802	-4.6289	3.67613e-06	0.0124107	1508_2_Coffee_type_Instant_coffee	caffeine	MPI
ENSG00000196502	-4.3852	1.15879e-05	0.0235664	1508_2_Coffee_type_Instant_coffee	caffeine	SULT1A1
ENSG00000242802	4.1342	3.56193e-05	0.0319034	1508_2_Coffee_type_Instant_coffee	caffeine	AP5Z1
ENSG00000244462	-4.2929	1.76354e-05	0.0270782	1508_2_Coffee_type_Instant_coffee	caffeine	RBM12
ENSG00000251417	-4.3575	1.31556e-05	0.0235664	1508_2_Coffee_type_Instant_coffee	caffeine
ENSG00000001617	4.8117	1.49652e-06	0.000893349	1508_3_Coffee_type_Ground_coffee_include_espresso_filter_etc	caffeine	SEMA3F
ENSG00000004534	6.2879	3.21789e-10	3.62841e-07	1508_3_Coffee_type_Ground_coffee_include_espresso_filter_etc	caffeine	RBM6
ENSG00000006125	3.2877	0.00101009	0.0684345	1508_3_Coffee_type_Ground_coffee_include_espresso_filter_etc	caffeine	AP2B1
ENSG00000007402	4.0568	4.97496e-05	0.0117411	1508_3_Coffee_type_Ground_coffee_include_espresso_filter_etc	caffeine	CACNA2D2
ENSG00000011590	3.6433	0.000269165	0.0312458	1508_3_Coffee_type_Ground_coffee_include_espresso_filter_etc	caffeine	ZBTB32
ENSG00000018510	3.9789	6.92349e-05	0.0136029	1508_3_Coffee_type_Ground_coffee_include_espresso_filter_etc	caffeine	AGPS
ENSG00000023516	-3.4129	0.000642755	0.052528	1508_3_Coffee_type_Ground_coffee_include_espresso_filter_etc	caffeine	AKAP11
ENSG00000035499	-4.1137	3.89367e-05	0.00963748	1508_3_Coffee_type_Ground_coffee_include_espresso_filter_etc	caffeine	DEPDC1B
ENSG00000037897	3.2614	0.00110864	0.0740172	1508_3_Coffee_type_Ground_coffee_include_espresso_filter_etc	caffeine	METTL1
ENSG00000054148	3.2873	0.00101153	0.0684345	1508_3_Coffee_type_Ground_coffee_include_espresso_filter_etc	caffeine	PHPT1
ENSG00000054793	-3.2422	0.00118611	0.0771591	1508_3_Coffee_type_Ground_coffee_include_espresso_filter_etc	caffeine	ATP9A
ENSG00000064703	-3.7463	0.000179462	0.0239633	1508_3_Coffee_type_Ground_coffee_include_espresso_filter_etc	caffeine	DDX20
ENSG00000065361	-3.6416	0.000270949	0.0312458	1508_3_Coffee_type_Ground_coffee_include_espresso_filter_etc	caffeine	ERBB3
ENSG00000066735	3.3756	0.000736549	0.0569579	1508_3_Coffee_type_Ground_coffee_include_espresso_filter_etc	caffeine	KIF26A
ENSG00000067560	-4.2694	1.95999e-05	0.00568296	1508_3_Coffee_type_Ground_coffee_include_espresso_filter_etc	caffeine	RHOA
ENSG00000069849	-3.6137	0.000301858	0.0344192	1508_3_Coffee_type_Ground_coffee_include_espresso_filter_etc	caffeine	ATP1B3
ENSG00000074696	3.9773	6.97022e-05	0.0136029	1508_3_Coffee_type_Ground_coffee_include_espresso_filter_etc	caffeine	HACD3
ENSG00000076003	3.9336	8.3683e-05	0.0154405	1508_3_Coffee_type_Ground_coffee_include_espresso_filter_etc	caffeine	MCM6
ENSG00000085733	3.642	0.000270528	0.0312458	1508_3_Coffee_type_Ground_coffee_include_espresso_filter_etc	caffeine	CTTN
ENSG00000087274	-3.8475	0.000119329	0.0186304	1508_3_Coffee_type_Ground_coffee_include_espresso_filter_etc	caffeine	ADD1
ENSG00000088808	-3.6597	0.000252511	0.0307932	1508_3_Coffee_type_Ground_coffee_include_espresso_filter_etc	caffeine	PPP1R13B
ENSG00000088854	3.1864	0.00144055	0.08689	1508_3_Coffee_type_Ground_coffee_include_espresso_filter_etc	caffeine	DNAAF9
ENSG00000089022	3.4111	0.000647014	0.052528	1508_3_Coffee_type_Ground_coffee_include_espresso_filter_etc	caffeine	MAPKAPK5
ENSG00000089250	3.2172	0.00129448	0.0812318	1508_3_Coffee_type_Ground_coffee_include_espresso_filter_etc	caffeine	NOS1
ENSG00000089597	-3.4229	0.000619569	0.0519627	1508_3_Coffee_type_Ground_coffee_include_espresso_filter_etc	caffeine	GANAB
ENSG00000095015	-3.4737	0.000513335	0.0476237	1508_3_Coffee_type_Ground_coffee_include_espresso_filter_etc	caffeine	MAP3K1
ENSG00000099326	3.3734	0.00074246	0.0569579	1508_3_Coffee_type_Ground_coffee_include_espresso_filter_etc	caffeine	MZF1
ENSG00000100307	3.3685	0.000755784	0.0569579	1508_3_Coffee_type_Ground_coffee_include_espresso_filter_etc	caffeine	CBX7
ENSG00000100453	-3.1607	0.00157391	0.0897318	1508_3_Coffee_type_Ground_coffee_include_espresso_filter_etc	caffeine	GZMB
ENSG00000101191	3.1322	0.00173502	0.0926697	1508_3_Coffee_type_Ground_coffee_include_espresso_filter_etc	caffeine	DIDO1
ENSG00000102572	3.7702	0.000163117	0.0223694	1508_3_Coffee_type_Ground_coffee_include_espresso_filter_etc	caffeine	STK24
ENSG00000103479	-3.4	0.000673859	0.0542733	1508_3_Coffee_type_Ground_coffee_include_espresso_filter_etc	caffeine	RBL2
ENSG00000103742	-4.1439	3.41449e-05	0.0086627	1508_3_Coffee_type_Ground_coffee_include_espresso_filter_etc	caffeine	IGDCC4
ENSG00000103769	-3.3691	0.000754141	0.0569579	1508_3_Coffee_type_Ground_coffee_include_espresso_filter_etc	caffeine	RAB11A
ENSG00000105928	3.3678	0.000757705	0.0569579	1508_3_Coffee_type_Ground_coffee_include_espresso_filter_etc	caffeine	GSDME
ENSG00000106003	3.3817	0.000720388	0.0569579	1508_3_Coffee_type_Ground_coffee_include_espresso_filter_etc	caffeine	LFNG
ENSG00000106236	3.1871	0.00143707	0.08689	1508_3_Coffee_type_Ground_coffee_include_espresso_filter_etc	caffeine	NPTX2
ENSG00000107831	3.6435	0.000268956	0.0312458	1508_3_Coffee_type_Ground_coffee_include_espresso_filter_etc	caffeine	FGF8
ENSG00000107833	-3.2428	0.00118361	0.0771591	1508_3_Coffee_type_Ground_coffee_include_espresso_filter_etc	caffeine	NPM3
ENSG00000108342	-3.2991	0.000969954	0.0674195	1508_3_Coffee_type_Ground_coffee_include_espresso_filter_etc	caffeine	CSF3
ENSG00000108344	-3.8122	0.000137735	0.0205553	1508_3_Coffee_type_Ground_coffee_include_espresso_filter_etc	caffeine	PSMD3
ENSG00000108375	-3.3241	0.000887044	0.0647617	1508_3_Coffee_type_Ground_coffee_include_espresso_filter_etc	caffeine	RNF43
ENSG00000108395	3.1127	0.00185384	0.096969	1508_3_Coffee_type_Ground_coffee_include_espresso_filter_etc	caffeine	TRIM37
ENSG00000108599	-3.4775	0.000506113	0.0476237	1508_3_Coffee_type_Ground_coffee_include_espresso_filter_etc	caffeine	AKAP10
ENSG00000109618	-3.318	0.000906645	0.0648034	1508_3_Coffee_type_Ground_coffee_include_espresso_filter_etc	caffeine	SEPSECS
ENSG00000111275	3.6573	0.000254886	0.0307932	1508_3_Coffee_type_Ground_coffee_include_espresso_filter_etc	caffeine	ALDH2
ENSG00000114735	4.655	3.23981e-06	0.00164391	1508_3_Coffee_type_Ground_coffee_include_espresso_filter_etc	caffeine	HEMK1
ENSG00000114737	4.4033	1.06617e-05	0.00397249	1508_3_Coffee_type_Ground_coffee_include_espresso_filter_etc	caffeine	CISH
ENSG00000114738	4.3548	1.33188e-05	0.00430357	1508_3_Coffee_type_Ground_coffee_include_espresso_filter_etc	caffeine	MAPKAPK3
ENSG00000115904	3.5527	0.000381299	0.0390857	1508_3_Coffee_type_Ground_coffee_include_espresso_filter_etc	caffeine	SOS1
ENSG00000119547	3.1132	0.00185071	0.096969	1508_3_Coffee_type_Ground_coffee_include_espresso_filter_etc	caffeine	ONECUT2
ENSG00000119915	-3.3047	0.000950781	0.0665427	1508_3_Coffee_type_Ground_coffee_include_espresso_filter_etc	caffeine	ELOVL3
ENSG00000121933	3.7251	0.000195238	0.0254014	1508_3_Coffee_type_Ground_coffee_include_espresso_filter_etc	caffeine	TMIGD3
ENSG00000123297	3.1924	0.00141096	0.0862569	1508_3_Coffee_type_Ground_coffee_include_espresso_filter_etc	caffeine	TSFM
ENSG00000123427	-3.1961	0.00139299	0.0861968	1508_3_Coffee_type_Ground_coffee_include_espresso_filter_etc	caffeine	EEF1AKMT3
ENSG00000124120	-3.2507	0.00115121	0.0763575	1508_3_Coffee_type_Ground_coffee_include_espresso_filter_etc	caffeine	TTPAL
ENSG00000124205	-3.17	0.00152439	0.0883986	1508_3_Coffee_type_Ground_coffee_include_espresso_filter_etc	caffeine	EDN3
ENSG00000124380	3.9021	9.53617e-05	0.0165386	1508_3_Coffee_type_Ground_coffee_include_espresso_filter_etc	caffeine	SNRNP27
ENSG00000127472	3.1438	0.00166769	0.0905647	1508_3_Coffee_type_Ground_coffee_include_espresso_filter_etc	caffeine	PLA2G5
ENSG00000127948	3.4384	0.000585163	0.0503248	1508_3_Coffee_type_Ground_coffee_include_espresso_filter_etc	caffeine	POR
ENSG00000128271	-3.4528	0.0005548	0.0494061	1508_3_Coffee_type_Ground_coffee_include_espresso_filter_etc	caffeine	ADORA2A
ENSG00000129009	3.836	0.000125054	0.0189414	1508_3_Coffee_type_Ground_coffee_include_espresso_filter_etc	caffeine	ISLR
ENSG00000130726	3.2885	0.00100723	0.0684345	1508_3_Coffee_type_Ground_coffee_include_espresso_filter_etc	caffeine	TRIM28
ENSG00000130856	-3.3456	0.000821047	0.0608185	1508_3_Coffee_type_Ground_coffee_include_espresso_filter_etc	caffeine	ZNF236
ENSG00000133794	3.1851	0.00144704	0.08689	1508_3_Coffee_type_Ground_coffee_include_espresso_filter_etc	caffeine	ARNTL
ENSG00000134242	-3.2879	0.00100938	0.0684345	1508_3_Coffee_type_Ground_coffee_include_espresso_filter_etc	caffeine	PTPN22
ENSG00000134490	5.4511	5.00592e-08	4.23341e-05	1508_3_Coffee_type_Ground_coffee_include_espresso_filter_etc	caffeine	TMEM241
ENSG00000134780	-3.5495	0.000385963	0.0391682	1508_3_Coffee_type_Ground_coffee_include_espresso_filter_etc	caffeine	DAGLA
ENSG00000134825	3.4242	0.000616612	0.0519627	1508_3_Coffee_type_Ground_coffee_include_espresso_filter_etc	caffeine	TMEM258
ENSG00000135318	-3.9958	6.44762e-05	0.0136029	1508_3_Coffee_type_Ground_coffee_include_espresso_filter_etc	caffeine	NT5E
ENSG00000135334	3.1834	0.00145556	0.08689	1508_3_Coffee_type_Ground_coffee_include_espresso_filter_etc	caffeine	AKIRIN2
ENSG00000137338	-3.1511	0.00162657	0.0904478	1508_3_Coffee_type_Ground_coffee_include_espresso_filter_etc	caffeine	PGBD1
ENSG00000137601	3.2242	0.00126325	0.0801231	1508_3_Coffee_type_Ground_coffee_include_espresso_filter_etc	caffeine	NEK1
ENSG00000138758	-3.157	0.00159401	0.0898684	1508_3_Coffee_type_Ground_coffee_include_espresso_filter_etc	caffeine	SEPTIN11
ENSG00000140396	-3.4315	0.000600253	0.0511888	1508_3_Coffee_type_Ground_coffee_include_espresso_filter_etc	caffeine	NCOA2
ENSG00000140497	4.9392	7.84437e-07	0.000516501	1508_3_Coffee_type_Ground_coffee_include_espresso_filter_etc	caffeine	SCAMP2
ENSG00000140564	3.4413	0.000578926	0.050214	1508_3_Coffee_type_Ground_coffee_include_espresso_filter_etc	caffeine	FURIN
ENSG00000143369	3.4623	0.00053558	0.0485282	1508_3_Coffee_type_Ground_coffee_include_espresso_filter_etc	caffeine	ECM1
ENSG00000143702	-3.138	0.00170105	0.0913361	1508_3_Coffee_type_Ground_coffee_include_espresso_filter_etc	caffeine	CEP170
ENSG00000143702	-3.138	0.00170105	0.0913361	1508_3_Coffee_type_Ground_coffee_include_espresso_filter_etc	caffeine	CEP170P1
ENSG00000143970	-3.5798	0.000343857	0.0360985	1508_3_Coffee_type_Ground_coffee_include_espresso_filter_etc	caffeine	ASXL2
ENSG00000144021	-3.1666	0.00154232	0.0889304	1508_3_Coffee_type_Ground_coffee_include_espresso_filter_etc	caffeine	CIAO1
ENSG00000144218	3.3686	0.00075551	0.0569579	1508_3_Coffee_type_Ground_coffee_include_espresso_filter_etc	caffeine	AFF3
ENSG00000146282	3.4679	0.000524542	0.0479563	1508_3_Coffee_type_Ground_coffee_include_espresso_filter_etc	caffeine	RARS2
ENSG00000146701	-3.7874	0.000152232	0.0216647	1508_3_Coffee_type_Ground_coffee_include_espresso_filter_etc	caffeine	MDH2
ENSG00000146802	3.9101	9.22579e-05	0.0164254	1508_3_Coffee_type_Ground_coffee_include_espresso_filter_etc	caffeine	TMEM168
ENSG00000147526	-3.1445	0.00166371	0.0905647	1508_3_Coffee_type_Ground_coffee_include_espresso_filter_etc	caffeine	TACC1
ENSG00000149485	-3.5856	0.000336304	0.0360985	1508_3_Coffee_type_Ground_coffee_include_espresso_filter_etc	caffeine	FADS1
ENSG00000151332	-3.1112	0.00186329	0.096969	1508_3_Coffee_type_Ground_coffee_include_espresso_filter_etc	caffeine	MBIP
ENSG00000152291	3.1503	0.00163103	0.0904478	1508_3_Coffee_type_Ground_coffee_include_espresso_filter_etc	caffeine	TGOLN2
ENSG00000153820	-3.1392	0.0016941	0.0913361	1508_3_Coffee_type_Ground_coffee_include_espresso_filter_etc	caffeine	SPHKAP
ENSG00000155542	-3.1465	0.00165237	0.0905647	1508_3_Coffee_type_Ground_coffee_include_espresso_filter_etc	caffeine	SETD9
ENSG00000157036	-4.1488	3.34223e-05	0.0086627	1508_3_Coffee_type_Ground_coffee_include_espresso_filter_etc	caffeine	EXOG
ENSG00000157045	-3.2086	0.00133383	0.0830425	1508_3_Coffee_type_Ground_coffee_include_espresso_filter_etc	caffeine	NTAN1
ENSG00000158545	-3.1129	0.00185259	0.096969	1508_3_Coffee_type_Ground_coffee_include_espresso_filter_etc	caffeine	ZC3H18
ENSG00000159147	-3.9896	6.61848e-05	0.0136029	1508_3_Coffee_type_Ground_coffee_include_espresso_filter_etc	caffeine	DONSON
ENSG00000159593	3.8769	0.000105796	0.0173027	1508_3_Coffee_type_Ground_coffee_include_espresso_filter_etc	caffeine	NAE1
ENSG00000162623	3.1286	0.00175641	0.0933213	1508_3_Coffee_type_Ground_coffee_include_espresso_filter_etc	caffeine	TYW3
ENSG00000162910	3.3057	0.000947395	0.0665427	1508_3_Coffee_type_Ground_coffee_include_espresso_filter_etc	caffeine	MRPL55
ENSG00000163125	3.2167	0.00129674	0.0812318	1508_3_Coffee_type_Ground_coffee_include_espresso_filter_etc	caffeine	RPRD2
ENSG00000163666	3.1503	0.00163103	0.0904478	1508_3_Coffee_type_Ground_coffee_include_espresso_filter_etc	caffeine	HESX1
ENSG00000163932	3.8372	0.000124445	0.0189414	1508_3_Coffee_type_Ground_coffee_include_espresso_filter_etc	caffeine	PRKCD
ENSG00000164068	-5.5973	2.17716e-08	2.20942e-05	1508_3_Coffee_type_Ground_coffee_include_espresso_filter_etc	caffeine	RNF123
ENSG00000164076	-7.0364	1.9727e-12	1.00097e-08	1508_3_Coffee_type_Ground_coffee_include_espresso_filter_etc	caffeine	CAMKV
ENSG00000164078	-6.5884	4.44592e-11	9.02358e-08	1508_3_Coffee_type_Ground_coffee_include_espresso_filter_etc	caffeine	MST1R
ENSG00000164182	-3.1705	0.00152177	0.0883986	1508_3_Coffee_type_Ground_coffee_include_espresso_filter_etc	caffeine	NDUFAF2
ENSG00000166971	-3.5995	0.00031883	0.0355554	1508_3_Coffee_type_Ground_coffee_include_espresso_filter_etc	caffeine	AKTIP
ENSG00000167595	-3.8732	0.000107416	0.0173027	1508_3_Coffee_type_Ground_coffee_include_espresso_filter_etc	caffeine	PROSER3
ENSG00000168291	3.1613	0.00157067	0.0897318	1508_3_Coffee_type_Ground_coffee_include_espresso_filter_etc	caffeine	PDHB
ENSG00000169251	-4.5075	6.55959e-06	0.0031699	1508_3_Coffee_type_Ground_coffee_include_espresso_filter_etc	caffeine	NMD3
ENSG00000169508	-3.595	0.000324392	0.0357824	1508_3_Coffee_type_Ground_coffee_include_espresso_filter_etc	caffeine	GPR183
ENSG00000169684	4.4069	1.04861e-05	0.00397249	1508_3_Coffee_type_Ground_coffee_include_espresso_filter_etc	caffeine	CHRNA5
ENSG00000170145	3.5113	0.000445921	0.0430979	1508_3_Coffee_type_Ground_coffee_include_espresso_filter_etc	caffeine	SIK2
ENSG00000172260	6.4839	8.93815e-11	1.51176e-07	1508_3_Coffee_type_Ground_coffee_include_espresso_filter_etc	caffeine	NEGR1
ENSG00000173621	5.294	1.19669e-07	9.34174e-05	1508_3_Coffee_type_Ground_coffee_include_espresso_filter_etc	caffeine	LRFN4
ENSG00000174483	3.9789	6.92349e-05	0.0136029	1508_3_Coffee_type_Ground_coffee_include_espresso_filter_etc	caffeine	BBS1
ENSG00000174485	4.0594	4.9199e-05	0.0117411	1508_3_Coffee_type_Ground_coffee_include_espresso_filter_etc	caffeine	DENND4A
ENSG00000174744	4.4745	7.65903e-06	0.00334319	1508_3_Coffee_type_Ground_coffee_include_espresso_filter_etc	caffeine	BRMS1
ENSG00000175161	3.2334	0.00122326	0.0785688	1508_3_Coffee_type_Ground_coffee_include_espresso_filter_etc	caffeine	CADM2
ENSG00000176046	-6.2945	3.08392e-10	3.62841e-07	1508_3_Coffee_type_Ground_coffee_include_espresso_filter_etc	caffeine	NUPR1
ENSG00000176124	-3.4489	0.000562875	0.0496709	1508_3_Coffee_type_Ground_coffee_include_espresso_filter_etc	caffeine	DLEU1
ENSG00000176124	-3.4489	0.000562875	0.0496709	1508_3_Coffee_type_Ground_coffee_include_espresso_filter_etc	caffeine	DLEU7-AS1
ENSG00000178248	-3.9513	7.77278e-05	0.0148829	1508_3_Coffee_type_Ground_coffee_include_espresso_filter_etc	caffeine	FAM230I
ENSG00000178719	3.4527	0.000555006	0.0494061	1508_3_Coffee_type_Ground_coffee_include_espresso_filter_etc	caffeine	GRINA
ENSG00000178761	5.1831	2.18228e-07	0.000158187	1508_3_Coffee_type_Ground_coffee_include_espresso_filter_etc	caffeine	FAM219B
ENSG00000178802	4.9319	8.14336e-07	0.000516501	1508_3_Coffee_type_Ground_coffee_include_espresso_filter_etc	caffeine	MPI
ENSG00000178952	-6.4506	1.11408e-10	1.61513e-07	1508_3_Coffee_type_Ground_coffee_include_espresso_filter_etc	caffeine	TUFM
ENSG00000179344	4.3507	1.35704e-05	0.00430357	1508_3_Coffee_type_Ground_coffee_include_espresso_filter_etc	caffeine	HLA-DQB1
ENSG00000182010	-3.3242	0.000886726	0.0647617	1508_3_Coffee_type_Ground_coffee_include_espresso_filter_etc	caffeine	RTKN2
ENSG00000182179	5.5457	2.9278e-08	2.70108e-05	1508_3_Coffee_type_Ground_coffee_include_espresso_filter_etc	caffeine	UBA7
ENSG00000183426	-4.1447	3.40259e-05	0.0086627	1508_3_Coffee_type_Ground_coffee_include_espresso_filter_etc	caffeine	NPIPA1
ENSG00000183426	-4.1447	3.40259e-05	0.0086627	1508_3_Coffee_type_Ground_coffee_include_espresso_filter_etc	caffeine	NPIPA2
ENSG00000183718	3.7635	0.000167552	0.0226712	1508_3_Coffee_type_Ground_coffee_include_espresso_filter_etc	caffeine	TRIM52
ENSG00000183763	-4.4959	6.92763e-06	0.00319558	1508_3_Coffee_type_Ground_coffee_include_espresso_filter_etc	caffeine	TRAIP
ENSG00000183793	3.9001	9.6153e-05	0.0165386	1508_3_Coffee_type_Ground_coffee_include_espresso_filter_etc	caffeine	NPIPA5
ENSG00000184613	3.525	0.000423483	0.0416516	1508_3_Coffee_type_Ground_coffee_include_espresso_filter_etc	caffeine	NELL2
ENSG00000185800	3.6584	0.000253795	0.0307932	1508_3_Coffee_type_Ground_coffee_include_espresso_filter_etc	caffeine	DMWD
ENSG00000186638	-3.2338	0.00122155	0.0785688	1508_3_Coffee_type_Ground_coffee_include_espresso_filter_etc	caffeine	KIF24
ENSG00000186814	3.2478	0.00116301	0.0766391	1508_3_Coffee_type_Ground_coffee_include_espresso_filter_etc	caffeine	ZSCAN30
ENSG00000188338	3.9827	6.81367e-05	0.0136029	1508_3_Coffee_type_Ground_coffee_include_espresso_filter_etc	caffeine	SLC38A3
ENSG00000188994	-3.173	0.00150873	0.0883986	1508_3_Coffee_type_Ground_coffee_include_espresso_filter_etc	caffeine	ZNF292
ENSG00000196275	-4.3973	1.09606e-05	0.00397249	1508_3_Coffee_type_Ground_coffee_include_espresso_filter_etc	caffeine	GTF2IRD2
ENSG00000196502	6.8643	6.68181e-12	2.26027e-08	1508_3_Coffee_type_Ground_coffee_include_espresso_filter_etc	caffeine	SULT1A1
ENSG00000196542	3.7217	0.000197886	0.02542	1508_3_Coffee_type_Ground_coffee_include_espresso_filter_etc	caffeine	SPTSSB
ENSG00000197165	-6.5948	4.2583e-11	9.02358e-08	1508_3_Coffee_type_Ground_coffee_include_espresso_filter_etc	caffeine	SULT1A2
ENSG00000197728	3.2697	0.00107662	0.0723555	1508_3_Coffee_type_Ground_coffee_include_espresso_filter_etc	caffeine	RPS26
ENSG00000198203	3.4722	0.000516212	0.0476237	1508_3_Coffee_type_Ground_coffee_include_espresso_filter_etc	caffeine	SULT1C2
ENSG00000198502	4.4261	9.59521e-06	0.00389495	1508_3_Coffee_type_Ground_coffee_include_espresso_filter_etc	caffeine	HLA-DRB5
ENSG00000198755	-3.8693	0.000109148	0.0173071	1508_3_Coffee_type_Ground_coffee_include_espresso_filter_etc	caffeine	RPL10A
ENSG00000198890	3.1436	0.00166883	0.0905647	1508_3_Coffee_type_Ground_coffee_include_espresso_filter_etc	caffeine	PRMT6
ENSG00000203666	3.5789	0.000345043	0.0360985	1508_3_Coffee_type_Ground_coffee_include_espresso_filter_etc	caffeine	EFCAB2
ENSG00000203760	-4.1492	3.33639e-05	0.0086627	1508_3_Coffee_type_Ground_coffee_include_espresso_filter_etc	caffeine	CENPW
ENSG00000204308	4.0096	6.08217e-05	0.013418	1508_3_Coffee_type_Ground_coffee_include_espresso_filter_etc	caffeine	RNF5
ENSG00000204310	-3.6724	0.000240283	0.0304804	1508_3_Coffee_type_Ground_coffee_include_espresso_filter_etc	caffeine	AGPAT1
ENSG00000204314	-4.0433	5.27041e-05	0.0121557	1508_3_Coffee_type_Ground_coffee_include_espresso_filter_etc	caffeine	PRRT1
ENSG00000204314	-4.0433	5.27041e-05	0.0121557	1508_3_Coffee_type_Ground_coffee_include_espresso_filter_etc	caffeine	LOC100507547
ENSG00000204389	3.7861	0.00015303	0.0216647	1508_3_Coffee_type_Ground_coffee_include_espresso_filter_etc	caffeine	HSPA1A
ENSG00000204580	4.7324	2.21881e-06	0.00125093	1508_3_Coffee_type_Ground_coffee_include_espresso_filter_etc	caffeine	DDR1
ENSG00000204709	-3.5841	0.000338242	0.0360985	1508_3_Coffee_type_Ground_coffee_include_espresso_filter_etc	caffeine
ENSG00000205189	3.555	0.000377979	0.0390857	1508_3_Coffee_type_Ground_coffee_include_espresso_filter_etc	caffeine	ZBTB10
ENSG00000213420	3.3167	0.000910874	0.0648034	1508_3_Coffee_type_Ground_coffee_include_espresso_filter_etc	caffeine	GPC2
ENSG00000213719	-3.3737	0.000741651	0.0569579	1508_3_Coffee_type_Ground_coffee_include_espresso_filter_etc	caffeine	CLIC1
ENSG00000214872	-3.446	0.00056895	0.0497742	1508_3_Coffee_type_Ground_coffee_include_espresso_filter_etc	caffeine	SMTNL1
ENSG00000224843	3.158	0.00158856	0.0898684	1508_3_Coffee_type_Ground_coffee_include_espresso_filter_etc	caffeine	LINC00240
ENSG00000225173	-3.6659	0.00024647	0.0307932	1508_3_Coffee_type_Ground_coffee_include_espresso_filter_etc	caffeine
ENSG00000226180	3.1793	0.00147631	0.0876132	1508_3_Coffee_type_Ground_coffee_include_espresso_filter_etc	caffeine	LOC100129215
ENSG00000231852	-4.2833	1.84142e-05	0.00566273	1508_3_Coffee_type_Ground_coffee_include_espresso_filter_etc	caffeine	CYP21A2
ENSG00000231887	-3.946	7.94676e-05	0.0149343	1508_3_Coffee_type_Ground_coffee_include_espresso_filter_etc	caffeine	PRH1
ENSG00000231925	-4.6646	3.09218e-06	0.00164391	1508_3_Coffee_type_Ground_coffee_include_espresso_filter_etc	caffeine	TAPBP
ENSG00000233276	-4.2709	1.94686e-05	0.00568296	1508_3_Coffee_type_Ground_coffee_include_espresso_filter_etc	caffeine	GPX1
ENSG00000233822	4.3714	1.23452e-05	0.00430357	1508_3_Coffee_type_Ground_coffee_include_espresso_filter_etc	caffeine	H2BC15
ENSG00000234127	-3.316	0.000913158	0.0648034	1508_3_Coffee_type_Ground_coffee_include_espresso_filter_etc	caffeine	TRIM26
ENSG00000234608	-3.6037	0.000313719	0.0353742	1508_3_Coffee_type_Ground_coffee_include_espresso_filter_etc	caffeine	MAPKAPK5-AS1
ENSG00000236081	-3.497	0.000470522	0.0450466	1508_3_Coffee_type_Ground_coffee_include_espresso_filter_etc	caffeine	ELFN1-AS1
ENSG00000237441	-4.028	5.62533e-05	0.012686	1508_3_Coffee_type_Ground_coffee_include_espresso_filter_etc	caffeine	RGL2
ENSG00000237541	-4.3621	1.2882e-05	0.00430357	1508_3_Coffee_type_Ground_coffee_include_espresso_filter_etc	caffeine	HLA-DQA1
ENSG00000237541	-4.3621	1.2882e-05	0.00430357	1508_3_Coffee_type_Ground_coffee_include_espresso_filter_etc	caffeine	HLA-DQA2
ENSG00000241935	-3.5347	0.000408238	0.0406164	1508_3_Coffee_type_Ground_coffee_include_espresso_filter_etc	caffeine	HOGA1
ENSG00000242247	-3.4737	0.000513335	0.0476237	1508_3_Coffee_type_Ground_coffee_include_espresso_filter_etc	caffeine	ARFGAP3
ENSG00000243477	-3.8913	9.97086e-05	0.0168643	1508_3_Coffee_type_Ground_coffee_include_espresso_filter_etc	caffeine	NAA80
ENSG00000244754	3.8009	0.000144171	0.021204	1508_3_Coffee_type_Ground_coffee_include_espresso_filter_etc	caffeine	N4BP2L2
ENSG00000247157	-3.5229	0.000426852	0.0416516	1508_3_Coffee_type_Ground_coffee_include_espresso_filter_etc	caffeine	LINC01252
ENSG00000251417	7.2414	4.44077e-13	4.50656e-09	1508_3_Coffee_type_Ground_coffee_include_espresso_filter_etc	caffeine
ENSG00000254858	-3.4199	0.000626442	0.0521085	1508_3_Coffee_type_Ground_coffee_include_espresso_filter_etc	caffeine	MPV17L2
ENSG00000255458	-3.1744	0.00150147	0.0883986	1508_3_Coffee_type_Ground_coffee_include_espresso_filter_etc	caffeine
ENSG00000255837	-4.1882	2.81176e-05	0.00792616	1508_3_Coffee_type_Ground_coffee_include_espresso_filter_etc	caffeine	TAS2R20
ENSG00000256537	3.8815	0.000103814	0.0172709	1508_3_Coffee_type_Ground_coffee_include_espresso_filter_etc	caffeine	SMIM10L1
ENSG00000261447	3.1936	0.00140511	0.0862569	1508_3_Coffee_type_Ground_coffee_include_espresso_filter_etc	caffeine
ENSG00000262223	3.9172	8.95834e-05	0.0162341	1508_3_Coffee_type_Ground_coffee_include_espresso_filter_etc	caffeine	LOC100130370
ENSG00000263001	-3.4173	0.000632455	0.052181	1508_3_Coffee_type_Ground_coffee_include_espresso_filter_etc	caffeine	GTF2I
ENSG00000263154	3.785	0.000153709	0.0216647	1508_3_Coffee_type_Ground_coffee_include_espresso_filter_etc	caffeine
ENSG00000269903	3.5363	0.000405774	0.0406164	1508_3_Coffee_type_Ground_coffee_include_espresso_filter_etc	caffeine
ENSG00000270019	-3.358	0.000785086	0.0585823	1508_3_Coffee_type_Ground_coffee_include_espresso_filter_etc	caffeine
ENSG00000270039	3.2309	0.00123401	0.0787607	1508_3_Coffee_type_Ground_coffee_include_espresso_filter_etc	caffeine
ENSG00000270091	3.7391	0.00018468	0.0243398	1508_3_Coffee_type_Ground_coffee_include_espresso_filter_etc	caffeine
ENSG00000272333	3.772	0.000161944	0.0223694	1508_3_Coffee_type_Ground_coffee_include_espresso_filter_etc	caffeine	KMT2B
ENSG00000272871	-3.3165	0.000911526	0.0648034	1508_3_Coffee_type_Ground_coffee_include_espresso_filter_etc	caffeine
ENSG00000272886	3.5884	0.000332714	0.0360985	1508_3_Coffee_type_Ground_coffee_include_espresso_filter_etc	caffeine	DCP1A
ENSG00000273356	4.4677	7.90651e-06	0.00334319	1508_3_Coffee_type_Ground_coffee_include_espresso_filter_etc	caffeine
ENSG00000278259	-3.3947	0.000687038	0.0548991	1508_3_Coffee_type_Ground_coffee_include_espresso_filter_etc	caffeine	MYO19
ENSG00000006128	3.6489	0.000263366	0.0463309	1239_Current_tobacco_smoking	smoke	TAC1
ENSG00000007516	3.2746	0.00105812	0.0892204	1239_Current_tobacco_smoking	smoke	BAIAP3
ENSG00000030110	3.4063	0.000658498	0.0761985	1239_Current_tobacco_smoking	smoke	BAK1
ENSG00000052795	-3.5235	0.000425887	0.0593909	1239_Current_tobacco_smoking	smoke	FNIP2
ENSG00000055950	-3.5397	0.000400582	0.0573321	1239_Current_tobacco_smoking	smoke	MRPL43
ENSG00000060069	3.5791	0.00034478	0.0543516	1239_Current_tobacco_smoking	smoke	CTDP1
ENSG00000068654	3.3855	0.000710487	0.0788588	1239_Current_tobacco_smoking	smoke	POLR1A
ENSG00000075188	3.5462	0.000390829	0.0573321	1239_Current_tobacco_smoking	smoke	NUP37
ENSG00000077063	-3.4353	0.000591898	0.0723398	1239_Current_tobacco_smoking	smoke	CTTNBP2
ENSG00000077782	3.4812	0.000499173	0.0646386	1239_Current_tobacco_smoking	smoke	FGFR1
ENSG00000080644	-4.5501	5.36204e-06	0.00324025	1239_Current_tobacco_smoking	smoke	CHRNA3
ENSG00000088808	-4.8054	1.54442e-06	0.00171709	1239_Current_tobacco_smoking	smoke	PPP1R13B
ENSG00000089022	-3.3068	0.000943682	0.0869889	1239_Current_tobacco_smoking	smoke	MAPKAPK5
ENSG00000089250	3.3009	0.000963752	0.0870758	1239_Current_tobacco_smoking	smoke	NOS1
ENSG00000095539	3.7345	0.000188088	0.0386017	1239_Current_tobacco_smoking	smoke	SEMA4G
ENSG00000100393	-3.7434	0.000181547	0.0386017	1239_Current_tobacco_smoking	smoke	EP300
ENSG00000100395	-3.9448	7.98666e-05	0.0247325	1239_Current_tobacco_smoking	smoke	L3MBTL2
ENSG00000100413	-4.9954	5.87139e-07	0.0012773	1239_Current_tobacco_smoking	smoke	POLR3H
ENSG00000101489	3.3947	0.000687038	0.0786643	1239_Current_tobacco_smoking	smoke	CELF4
ENSG00000104047	3.3578	0.000785654	0.082171	1239_Current_tobacco_smoking	smoke	DTWD1
ENSG00000107295	-3.5343	0.000408857	0.0577565	1239_Current_tobacco_smoking	smoke	SH3GL2
ENSG00000109047	3.7297	0.000191708	0.0386159	1239_Current_tobacco_smoking	smoke	RCVRN
ENSG00000110696	3.2881	0.00100866	0.087354	1239_Current_tobacco_smoking	smoke	C11orf58
ENSG00000110756	-3.7455	0.000180035	0.0386017	1239_Current_tobacco_smoking	smoke	HPS5
ENSG00000110768	-4.5053	6.62792e-06	0.00379441	1239_Current_tobacco_smoking	smoke	GTF2H1
ENSG00000110871	3.4822	0.000497312	0.0646386	1239_Current_tobacco_smoking	smoke	COQ5
ENSG00000114209	3.9142	9.07044e-05	0.026223	1239_Current_tobacco_smoking	smoke	PDCD10
ENSG00000114302	4.3017	1.69493e-05	0.00838009	1239_Current_tobacco_smoking	smoke	PRKAR2A
ENSG00000115548	-3.7449	0.000180466	0.0386017	1239_Current_tobacco_smoking	smoke	KDM3A
ENSG00000116539	3.3244	0.00088609	0.0848081	1239_Current_tobacco_smoking	smoke	ASH1L
ENSG00000116962	-3.3133	0.00092202	0.0864575	1239_Current_tobacco_smoking	smoke	NID1
ENSG00000117595	-3.3676	0.000758255	0.0808603	1239_Current_tobacco_smoking	smoke	IRF6
ENSG00000118260	-3.8985	9.67904e-05	0.0267254	1239_Current_tobacco_smoking	smoke	CREB1
ENSG00000119669	-3.3486	0.00081221	0.0825666	1239_Current_tobacco_smoking	smoke	IRF2BPL
ENSG00000119820	-3.2552	0.00113313	0.0918475	1239_Current_tobacco_smoking	smoke	YIPF4
ENSG00000120896	4.0017	6.2889e-05	0.022802	1239_Current_tobacco_smoking	smoke	SORBS3
ENSG00000124191	-3.4144	0.000639227	0.0747639	1239_Current_tobacco_smoking	smoke	TOX2
ENSG00000124532	-3.5398	0.00040043	0.0573321	1239_Current_tobacco_smoking	smoke	MRS2
ENSG00000124557	-3.8377	0.000124192	0.0321636	1239_Current_tobacco_smoking	smoke	BTN1A1
ENSG00000125459	3.2949	0.000984567	0.0870758	1239_Current_tobacco_smoking	smoke	MSTO1
ENSG00000126215	4.4936	7.00291e-06	0.00380863	1239_Current_tobacco_smoking	smoke	XRCC3
ENSG00000126368	-3.621	0.000293467	0.0498768	1239_Current_tobacco_smoking	smoke	NR1D1
ENSG00000127580	-3.9867	6.69987e-05	0.0231023	1239_Current_tobacco_smoking	smoke	WDR24
ENSG00000131165	3.3211	0.000896634	0.0848081	1239_Current_tobacco_smoking	smoke	CHMP1A
ENSG00000132300	3.793	0.000148838	0.0356446	1239_Current_tobacco_smoking	smoke	PTCD3
ENSG00000132837	-3.245	0.00117451	0.0932513	1239_Current_tobacco_smoking	smoke	DMGDH
ENSG00000134285	-3.8746	0.0001068	0.028334	1239_Current_tobacco_smoking	smoke	FKBP11
ENSG00000134575	-3.2823	0.00102964	0.0881865	1239_Current_tobacco_smoking	smoke	ACP2
ENSG00000135951	-3.2679	0.00108349	0.0896942	1239_Current_tobacco_smoking	smoke	TSGA10
ENSG00000135974	4.8331	1.34423e-06	0.00171709	1239_Current_tobacco_smoking	smoke	C2orf49
ENSG00000136286	3.3507	0.000806076	0.0825666	1239_Current_tobacco_smoking	smoke	MYO1G
ENSG00000136381	-3.7996	0.00014493	0.0356446	1239_Current_tobacco_smoking	smoke	IREB2
ENSG00000136950	-3.2666	0.00108847	0.0896942	1239_Current_tobacco_smoking	smoke	ARPC5L
ENSG00000137393	3.4279	0.000608269	0.0730557	1239_Current_tobacco_smoking	smoke	RNF144B
ENSG00000137473	-4.2095	2.55936e-05	0.0111356	1239_Current_tobacco_smoking	smoke	TTC29
ENSG00000138175	3.9833	6.79649e-05	0.0231023	1239_Current_tobacco_smoking	smoke	ARL3
ENSG00000141179	-3.3229	0.000890868	0.0848081	1239_Current_tobacco_smoking	smoke	PCTP
ENSG00000143376	-3.3592	0.000781685	0.082171	1239_Current_tobacco_smoking	smoke	SNX27
ENSG00000143575	-3.4867	0.00048902	0.0646386	1239_Current_tobacco_smoking	smoke	HAX1
ENSG00000143776	3.6798	0.000233417	0.0437748	1239_Current_tobacco_smoking	smoke	CDC42BPA
ENSG00000144749	3.4929	0.000477805	0.0646386	1239_Current_tobacco_smoking	smoke	LRIG1
ENSG00000145020	-3.6942	0.00022058	0.0428448	1239_Current_tobacco_smoking	smoke	AMT
ENSG00000146250	3.5883	0.000332841	0.0536922	1239_Current_tobacco_smoking	smoke	PRSS35
ENSG00000147485	-3.6676	0.000244838	0.0443861	1239_Current_tobacco_smoking	smoke	PXDNL
ENSG00000148090	-4.0398	5.34968e-05	0.0206026	1239_Current_tobacco_smoking	smoke	AUH
ENSG00000148795	4.8055	1.54365e-06	0.00171709	1239_Current_tobacco_smoking	smoke	CYP17A1
ENSG00000150275	-3.3757	0.000736282	0.0800874	1239_Current_tobacco_smoking	smoke	PCDH15
ENSG00000152208	3.3864	0.000708161	0.0788588	1239_Current_tobacco_smoking	smoke	GRID2
ENSG00000152409	-3.3783	0.000729355	0.0800874	1239_Current_tobacco_smoking	smoke	JMY
ENSG00000155530	3.7403	0.000183801	0.0386017	1239_Current_tobacco_smoking	smoke	LRGUK
ENSG00000155760	3.3334	0.000857915	0.0848081	1239_Current_tobacco_smoking	smoke	FZD7
ENSG00000156398	4.7155	2.41118e-06	0.00193315	1239_Current_tobacco_smoking	smoke	SFXN2
ENSG00000158411	3.9118	9.16108e-05	0.026223	1239_Current_tobacco_smoking	smoke	MITD1
ENSG00000159199	3.5943	0.000325265	0.0536922	1239_Current_tobacco_smoking	smoke	ATP5MC1
ENSG00000159210	3.2872	0.00101189	0.087354	1239_Current_tobacco_smoking	smoke	SNF8
ENSG00000162704	-3.5621	0.0003679	0.0560049	1239_Current_tobacco_smoking	smoke	ARPC5
ENSG00000164076	3.7353	0.000187492	0.0386017	1239_Current_tobacco_smoking	smoke	CAMKV
ENSG00000164078	3.24	0.0011953	0.0942143	1239_Current_tobacco_smoking	smoke	MST1R
ENSG00000164466	3.7883	0.000151682	0.0356446	1239_Current_tobacco_smoking	smoke	SFXN1
ENSG00000165219	4.8346	1.33414e-06	0.00171709	1239_Current_tobacco_smoking	smoke	GAPVD1
ENSG00000165915	-4.2849	1.82821e-05	0.00864608	1239_Current_tobacco_smoking	smoke	SLC39A13
ENSG00000166262	-3.2789	0.00104213	0.0885585	1239_Current_tobacco_smoking	smoke	FAM227B
ENSG00000166272	4.7269	2.27973e-06	0.00193315	1239_Current_tobacco_smoking	smoke	WBP1L
ENSG00000166272	4.7269	2.27973e-06	0.00193315	1239_Current_tobacco_smoking	smoke	CYP17A1-AS1
ENSG00000166275	-4.5687	4.90759e-06	0.00324025	1239_Current_tobacco_smoking	smoke	BORCS7
ENSG00000167077	-4.4062	1.052e-05	0.00544899	1239_Current_tobacco_smoking	smoke	MEI1
ENSG00000167110	-3.4632	0.000533791	0.0667379	1239_Current_tobacco_smoking	smoke	GOLGA2
ENSG00000169184	3.2607	0.00111138	0.0908928	1239_Current_tobacco_smoking	smoke	MN1
ENSG00000169884	-3.2324	0.00122755	0.0960605	1239_Current_tobacco_smoking	smoke	WNT10B
ENSG00000171634	-3.8236	0.000131517	0.0332686	1239_Current_tobacco_smoking	smoke	BPTF
ENSG00000171792	3.3416	0.00083297	0.083893	1239_Current_tobacco_smoking	smoke	RHNO1
ENSG00000172247	4.7987	1.59699e-06	0.00171709	1239_Current_tobacco_smoking	smoke	C1QTNF4
ENSG00000172260	-3.3868	0.000707129	0.0788588	1239_Current_tobacco_smoking	smoke	NEGR1
ENSG00000173214	3.3499	0.000808407	0.0825666	1239_Current_tobacco_smoking	smoke	MFSD4B
ENSG00000173338	-3.6418	0.000270738	0.0467444	1239_Current_tobacco_smoking	smoke	KCNK7
ENSG00000173402	3.6681	0.00024436	0.0443861	1239_Current_tobacco_smoking	smoke	DAG1
ENSG00000173611	5.0664	4.0541e-07	0.0012773	1239_Current_tobacco_smoking	smoke	SCAI
ENSG00000174944	-3.514	0.000441413	0.0607768	1239_Current_tobacco_smoking	smoke	P2RY14
ENSG00000175854	-3.4587	0.000542789	0.0670917	1239_Current_tobacco_smoking	smoke	SWI5
ENSG00000180535	4.2201	2.44194e-05	0.0110674	1239_Current_tobacco_smoking	smoke	BHLHA15
ENSG00000182481	-3.9389	8.1856e-05	0.0247325	1239_Current_tobacco_smoking	smoke	KPNA2
ENSG00000183864	-5.0254	5.02384e-07	0.0012773	1239_Current_tobacco_smoking	smoke	TOB2
ENSG00000184254	3.5675	0.000360403	0.056003	1239_Current_tobacco_smoking	smoke	ALDH1A3
ENSG00000184647	-3.4751	0.000510663	0.0653485	1239_Current_tobacco_smoking	smoke	PRSS55
ENSG00000186665	-3.3342	0.000855451	0.0848081	1239_Current_tobacco_smoking	smoke	C17orf58
ENSG00000188493	3.5417	0.000397557	0.0573321	1239_Current_tobacco_smoking	smoke	C19orf54
ENSG00000196652	-3.9495	7.83146e-05	0.0247325	1239_Current_tobacco_smoking	smoke	ZKSCAN5
ENSG00000196812	3.489	0.000484831	0.0646386	1239_Current_tobacco_smoking	smoke	ZSCAN16
ENSG00000197114	5.3319	9.71905e-08	0.00105717	1239_Current_tobacco_smoking	smoke	ZGPAT
ENSG00000197251	-3.2534	0.00114033	0.0918475	1239_Current_tobacco_smoking	smoke	LINC00336
ENSG00000197312	3.5601	0.000370714	0.0560049	1239_Current_tobacco_smoking	smoke	DDI2
ENSG00000197381	3.9448	7.98666e-05	0.0247325	1239_Current_tobacco_smoking	smoke	ADARB1
ENSG00000197457	-4.5616	5.07653e-06	0.00324025	1239_Current_tobacco_smoking	smoke	STMN3
ENSG00000197961	-3.2514	0.00114838	0.0918475	1239_Current_tobacco_smoking	smoke	ZNF121
ENSG00000198077	-4.1812	2.89975e-05	0.0121313	1239_Current_tobacco_smoking	smoke	CYP2A7
ENSG00000198315	3.2945	0.000985969	0.0870758	1239_Current_tobacco_smoking	smoke	ZKSCAN8
ENSG00000204583	3.4266	0.000611189	0.0730557	1239_Current_tobacco_smoking	smoke	LRCOL1
ENSG00000204709	-3.3279	0.000875033	0.0848081	1239_Current_tobacco_smoking	smoke
ENSG00000205250	-3.6985	0.000216877	0.0428448	1239_Current_tobacco_smoking	smoke	E2F4
ENSG00000213213	3.2926	0.000992656	0.0870758	1239_Current_tobacco_smoking	smoke	CCDC183
ENSG00000214435	-4.0336	5.49288e-05	0.0206026	1239_Current_tobacco_smoking	smoke	AS3MT
ENSG00000234608	3.2959	0.000981069	0.0870758	1239_Current_tobacco_smoking	smoke	MAPKAPK5-AS1
ENSG00000237441	3.2711	0.0010713	0.0896371	1239_Current_tobacco_smoking	smoke	RGL2
ENSG00000243477	3.3678	0.000757705	0.0808603	1239_Current_tobacco_smoking	smoke	NAA80
ENSG00000243509	-4.7819	1.73646e-06	0.00171709	1239_Current_tobacco_smoking	smoke	TNFRSF6B
ENSG00000243667	3.5861	0.00033566	0.0536922	1239_Current_tobacco_smoking	smoke	DNAAF10
ENSG00000253704	-3.6814	0.000231957	0.0437748	1239_Current_tobacco_smoking	smoke	VIRMA-DT
ENSG00000255974	-4.7091	2.48813e-06	0.00193315	1239_Current_tobacco_smoking	smoke	CYP2A6
ENSG00000256053	-3.4669	0.000526498	0.0665914	1239_Current_tobacco_smoking	smoke	COA8
ENSG00000258366	4.6192	3.85222e-06	0.00279345	1239_Current_tobacco_smoking	smoke	RTEL1
ENSG00000258429	-3.8948	9.82798e-05	0.0267254	1239_Current_tobacco_smoking	smoke	PDF
ENSG00000258819	-3.5907	0.000329791	0.0536922	1239_Current_tobacco_smoking	smoke	LINC02289
ENSG00000260469	3.3075	0.000941327	0.0869889	1239_Current_tobacco_smoking	smoke
ENSG00000271904	-3.7845	0.000154018	0.0356446	1239_Current_tobacco_smoking	smoke
ENSG00000272468	-3.2235	0.00126634	0.0983883	1239_Current_tobacco_smoking	smoke
ENSG00000272912	-4.0985	4.15836e-05	0.0167525	1239_Current_tobacco_smoking	smoke
ENSG00000273113	-3.2934	0.000989835	0.0870758	1239_Current_tobacco_smoking	smoke
ENSG00000273145	3.415	0.00063782	0.0747639	1239_Current_tobacco_smoking	smoke
ENSG00000273209	3.3309	0.000865657	0.0848081	1239_Current_tobacco_smoking	smoke
ENSG00000273424	5.0335	4.81605e-07	0.0012773	1239_Current_tobacco_smoking	smoke
ENSG00000275342	3.6482	0.000264084	0.0463309	1239_Current_tobacco_smoking	smoke	PRAG1
ENSG00000005339	-3.1139	0.00184632	0.0687841	1249_Past_tobacco_smoking	smoke	CREBBP
ENSG00000014138	-2.9104	0.00360966	0.0959981	1249_Past_tobacco_smoking	smoke	POLA2
ENSG00000028116	2.978	0.00290136	0.0849932	1249_Past_tobacco_smoking	smoke	VRK2
ENSG00000041880	-3.4984	0.000468059	0.0302686	1249_Past_tobacco_smoking	smoke	PARP3
ENSG00000050393	-3.0258	0.00247976	0.0804608	1249_Past_tobacco_smoking	smoke	MCUR1
ENSG00000055955	-3.306	0.000946381	0.0474404	1249_Past_tobacco_smoking	smoke	ITIH4
ENSG00000058668	-3.0935	0.00197811	0.0709409	1249_Past_tobacco_smoking	smoke	ATP2B4
ENSG00000060709	2.9314	0.00337438	0.0929185	1249_Past_tobacco_smoking	smoke	RIMBP2
ENSG00000062485	-3.8977	9.71106e-05	0.00991903	1249_Past_tobacco_smoking	smoke	CS
ENSG00000065361	-4.1546	3.25857e-05	0.00479699	1249_Past_tobacco_smoking	smoke	ERBB3
ENSG00000068745	-3.778	0.000158093	0.0141353	1249_Past_tobacco_smoking	smoke	IP6K2
ENSG00000076258	-3.283	0.00102709	0.0495812	1249_Past_tobacco_smoking	smoke	FMO4
ENSG00000076321	2.9793	0.00288908	0.0849932	1249_Past_tobacco_smoking	smoke	KLHL20
ENSG00000077150	-2.8953	0.00378796	0.0994862	1249_Past_tobacco_smoking	smoke	NFKB2
ENSG00000078747	4.8089	1.51763e-06	0.000538094	1249_Past_tobacco_smoking	smoke	ITCH
ENSG00000078804	-4.3213	1.55113e-05	0.00284806	1249_Past_tobacco_smoking	smoke	TP53INP2
ENSG00000081014	-3.7045	0.000211808	0.0170146	1249_Past_tobacco_smoking	smoke	AP4E1
ENSG00000085382	-3.8074	0.000140435	0.0132477	1249_Past_tobacco_smoking	smoke	HACE1
ENSG00000086015	3.0876	0.0020178	0.0720403	1249_Past_tobacco_smoking	smoke	MAST2
ENSG00000086102	-3.0386	0.0023768	0.0800613	1249_Past_tobacco_smoking	smoke	NFX1
ENSG00000086506	-3.0298	0.00244716	0.0804608	1249_Past_tobacco_smoking	smoke	HBQ1
ENSG00000087087	3.1485	0.00164111	0.0636768	1249_Past_tobacco_smoking	smoke	SRRT
ENSG00000087274	-3.0732	0.00211777	0.0753477	1249_Past_tobacco_smoking	smoke	ADD1
ENSG00000088298	-3.9142	9.07044e-05	0.00951683	1249_Past_tobacco_smoking	smoke	EDEM2
ENSG00000088298	-3.9142	9.07044e-05	0.00951683	1249_Past_tobacco_smoking	smoke	MMP24-AS1-EDEM2
ENSG00000088305	-4.2799	1.86977e-05	0.00322303	1249_Past_tobacco_smoking	smoke	DNMT3B
ENSG00000088448	-3.1189	0.00181528	0.0681211	1249_Past_tobacco_smoking	smoke	ANKRD10
ENSG00000088808	3.9041	9.45767e-05	0.00982288	1249_Past_tobacco_smoking	smoke	PPP1R13B
ENSG00000089009	-5.0208	5.14567e-07	0.000282462	1249_Past_tobacco_smoking	smoke	RPL6
ENSG00000089022	-4.1541	3.2657e-05	0.00479699	1249_Past_tobacco_smoking	smoke	MAPKAPK5
ENSG00000089060	-3.3711	0.000748687	0.040948	1249_Past_tobacco_smoking	smoke	SLC8B1
ENSG00000089248	-4.0883	4.34546e-05	0.00587912	1249_Past_tobacco_smoking	smoke	ERP29
ENSG00000089639	-3.0393	0.00237129	0.0800613	1249_Past_tobacco_smoking	smoke	GMIP
ENSG00000090097	2.9811	0.00287215	0.0849932	1249_Past_tobacco_smoking	smoke	PCBP4
ENSG00000090382	-3.565	0.000363856	0.0265845	1249_Past_tobacco_smoking	smoke	LYZ
ENSG00000091592	-3.2194	0.00128459	0.0559547	1249_Past_tobacco_smoking	smoke	NLRP1
ENSG00000099995	-3.001	0.00269095	0.0828688	1249_Past_tobacco_smoking	smoke	SF3A1
ENSG00000099999	-3.7657	0.000166083	0.0146251	1249_Past_tobacco_smoking	smoke	RNF215
ENSG00000100100	3.7342	0.000188313	0.0158712	1249_Past_tobacco_smoking	smoke	PIK3IP1
ENSG00000100116	-3.3302	0.000867836	0.0453271	1249_Past_tobacco_smoking	smoke	GCAT
ENSG00000100151	3.3286	0.000872837	0.0453271	1249_Past_tobacco_smoking	smoke	PICK1
ENSG00000100249	3.0175	0.00254869	0.0811067	1249_Past_tobacco_smoking	smoke	C22orf31
ENSG00000100360	-3.2173	0.00129403	0.0559547	1249_Past_tobacco_smoking	smoke	IFT27
ENSG00000100450	3.2419	0.00118736	0.0541348	1249_Past_tobacco_smoking	smoke	GZMH
ENSG00000100580	3.4449	0.000571271	0.0347572	1249_Past_tobacco_smoking	smoke	TMED8
ENSG00000100897	3.5401	0.000399975	0.0277883	1249_Past_tobacco_smoking	smoke	DCAF11
ENSG00000101445	-3.5313	0.000413522	0.0283464	1249_Past_tobacco_smoking	smoke	PPP1R16B
ENSG00000101460	3.2866	0.00101405	0.0493226	1249_Past_tobacco_smoking	smoke	MAP1LC3A
ENSG00000101464	-4.6345	3.57801e-06	0.000964538	1249_Past_tobacco_smoking	smoke	PIGU
ENSG00000101557	4.005	6.20175e-05	0.0074149	1249_Past_tobacco_smoking	smoke	USP14
ENSG00000101782	-2.9299	0.00339071	0.0929185	1249_Past_tobacco_smoking	smoke	RIOK3
ENSG00000102595	-3.1445	0.00166371	0.0640702	1249_Past_tobacco_smoking	smoke	UGGT2
ENSG00000102908	3.0258	0.00247976	0.0804608	1249_Past_tobacco_smoking	smoke	NFAT5
ENSG00000103245	3.2181	0.00129043	0.0559547	1249_Past_tobacco_smoking	smoke	CIAO3
ENSG00000103254	2.9139	0.00356944	0.0957314	1249_Past_tobacco_smoking	smoke	ANTKMT
ENSG00000103490	-3.0999	0.00193586	0.0705854	1249_Past_tobacco_smoking	smoke	PYCARD
ENSG00000103591	4.8858	1.0301e-06	0.00042367	1249_Past_tobacco_smoking	smoke	AAGAB
ENSG00000103599	-5.0082	5.49414e-07	0.000282462	1249_Past_tobacco_smoking	smoke	IQCH
ENSG00000104442	3.01	0.00261248	0.0821475	1249_Past_tobacco_smoking	smoke	ARMC1
ENSG00000104870	3.3337	0.00085699	0.0453271	1249_Past_tobacco_smoking	smoke	FCGRT
ENSG00000105281	-3.1661	0.00154498	0.0612889	1249_Past_tobacco_smoking	smoke	SLC1A5
ENSG00000105287	-3.8889	0.0001007	0.0100526	1249_Past_tobacco_smoking	smoke	PRKD2
ENSG00000105650	-4.0567	4.97709e-05	0.00654346	1249_Past_tobacco_smoking	smoke	PDE4C
ENSG00000106244	-4.1677	3.07689e-05	0.00479355	1249_Past_tobacco_smoking	smoke	PDAP1
ENSG00000106245	-4.1677	3.07689e-05	0.00479355	1249_Past_tobacco_smoking	smoke	BUD31
ENSG00000106258	-2.9475	0.00320355	0.0897542	1249_Past_tobacco_smoking	smoke	CYP3A5
ENSG00000106290	3.52	0.000431547	0.0291927	1249_Past_tobacco_smoking	smoke	TAF6
ENSG00000106605	-2.9276	0.00341589	0.0929185	1249_Past_tobacco_smoking	smoke	BLVRA
ENSG00000106723	-3.553	0.000380864	0.0273857	1249_Past_tobacco_smoking	smoke	SPIN1
ENSG00000107317	-3.2108	0.00132366	0.0559547	1249_Past_tobacco_smoking	smoke	PTGDS
ENSG00000107859	3.4576	0.00054501	0.0335566	1249_Past_tobacco_smoking	smoke	PITX3
ENSG00000108854	-3.1555	0.00160223	0.0631212	1249_Past_tobacco_smoking	smoke	SMURF2
ENSG00000109854	2.8935	0.00380974	0.0996766	1249_Past_tobacco_smoking	smoke	HTATIP2
ENSG00000110492	3.2531	0.00114153	0.052872	1249_Past_tobacco_smoking	smoke	MDK
ENSG00000110944	-3.7192	0.000199855	0.0163092	1249_Past_tobacco_smoking	smoke	IL23A
ENSG00000111252	4.8442	1.27123e-06	0.000484116	1249_Past_tobacco_smoking	smoke	SH2B3
ENSG00000111275	-4.6151	3.92906e-06	0.00098536	1249_Past_tobacco_smoking	smoke	ALDH2
ENSG00000111540	-3.9843	6.76793e-05	0.00790794	1249_Past_tobacco_smoking	smoke	RAB5B
ENSG00000112343	3.1783	0.00148141	0.0602068	1249_Past_tobacco_smoking	smoke	TRIM38
ENSG00000112651	3.3234	0.000889273	0.0457188	1249_Past_tobacco_smoking	smoke	MRPL2
ENSG00000112655	3.3242	0.000886726	0.0457188	1249_Past_tobacco_smoking	smoke	PTK7
ENSG00000114646	-4.7966	1.61381e-06	0.000553124	1249_Past_tobacco_smoking	smoke	CSPG5
ENSG00000114767	3.4984	0.000468059	0.0302686	1249_Past_tobacco_smoking	smoke	RRP9
ENSG00000114859	-3.2289	0.00124267	0.0550756	1249_Past_tobacco_smoking	smoke	CLCN2
ENSG00000114999	5.357	8.46151e-08	7.25031e-05	1249_Past_tobacco_smoking	smoke	TTL
ENSG00000115474	2.9854	0.00283208	0.0849932	1249_Past_tobacco_smoking	smoke	KCNJ13
ENSG00000116212	2.9698	0.00297994	0.0855882	1249_Past_tobacco_smoking	smoke	LRRC42
ENSG00000116791	-3.0376	0.0023847	0.0800613	1249_Past_tobacco_smoking	smoke	CRYZ
ENSG00000116793	-4.1213	3.7674e-05	0.00530651	1249_Past_tobacco_smoking	smoke	PHTF1
ENSG00000117154	-3.7521	0.000175359	0.0152805	1249_Past_tobacco_smoking	smoke	IGSF21
ENSG00000117597	-3.1905	0.00142027	0.0588523	1249_Past_tobacco_smoking	smoke	UTP25
ENSG00000118096	3.0177	0.00254701	0.0811067	1249_Past_tobacco_smoking	smoke	IFT46
ENSG00000118473	2.9326	0.00336137	0.0929101	1249_Past_tobacco_smoking	smoke	SGIP1
ENSG00000118655	-3.0032	0.00267157	0.0828688	1249_Past_tobacco_smoking	smoke	DCLRE1B
ENSG00000119318	3.2858	0.00101693	0.0493226	1249_Past_tobacco_smoking	smoke	RAD23B
ENSG00000119523	2.9919	0.00277247	0.0848433	1249_Past_tobacco_smoking	smoke	ALG2
ENSG00000120071	4.6228	3.78595e-06	0.000973205	1249_Past_tobacco_smoking	smoke	KANSL1
ENSG00000120539	3.0349	0.00240615	0.0800673	1249_Past_tobacco_smoking	smoke	MASTL
ENSG00000121316	3.9802	6.88573e-05	0.00795518	1249_Past_tobacco_smoking	smoke	PLBD1
ENSG00000121680	4.0996	4.13865e-05	0.00575065	1249_Past_tobacco_smoking	smoke	PEX16
ENSG00000122390	3.5645	0.00036455	0.0265845	1249_Past_tobacco_smoking	smoke	NAA60
ENSG00000122966	-3.2369	0.00120836	0.0545515	1249_Past_tobacco_smoking	smoke	CIT
ENSG00000122971	-3.0276	0.00246504	0.0804608	1249_Past_tobacco_smoking	smoke	ACADS
ENSG00000123094	-2.9684	0.00299354	0.0857396	1249_Past_tobacco_smoking	smoke	RASSF8
ENSG00000123999	3.2653	0.00109348	0.0519777	1249_Past_tobacco_smoking	smoke	INHA
ENSG00000124225	3.3082	0.000938977	0.0474404	1249_Past_tobacco_smoking	smoke	PMEPA1
ENSG00000125457	3.3418	0.00083237	0.0443455	1249_Past_tobacco_smoking	smoke	MIF4GD
ENSG00000125611	3.8137	0.000136902	0.0131557	1249_Past_tobacco_smoking	smoke	CHCHD5
ENSG00000126778	3.0656	0.00217234	0.0760726	1249_Past_tobacco_smoking	smoke	SIX1
ENSG00000127530	-2.9003	0.00372806	0.098321	1249_Past_tobacco_smoking	smoke	OR7C1
ENSG00000127578	3.1687	0.00153122	0.0610251	1249_Past_tobacco_smoking	smoke	WFIKKN1
ENSG00000127580	4.4332	9.28447e-06	0.00194828	1249_Past_tobacco_smoking	smoke	WDR24
ENSG00000127663	3.0156	0.00256471	0.0811067	1249_Past_tobacco_smoking	smoke	KDM4B
ENSG00000128310	3.1957	0.00139492	0.0584667	1249_Past_tobacco_smoking	smoke	GALR3
ENSG00000129028	-3.3129	0.00092334	0.0472341	1249_Past_tobacco_smoking	smoke	THAP10
ENSG00000129472	3.4769	0.000507247	0.0318028	1249_Past_tobacco_smoking	smoke	RAB2B
ENSG00000129535	3.4418	0.000577857	0.0349512	1249_Past_tobacco_smoking	smoke	NRL
ENSG00000130513	-3.1717	0.00151549	0.0607169	1249_Past_tobacco_smoking	smoke	GDF15
ENSG00000130590	-2.9276	0.00341589	0.0929185	1249_Past_tobacco_smoking	smoke	SAMD10
ENSG00000130703	-2.9134	0.00357516	0.0957314	1249_Past_tobacco_smoking	smoke	OSBPL2
ENSG00000130703	-2.9134	0.00357516	0.0957314	1249_Past_tobacco_smoking	smoke	LOC105369209
ENSG00000131748	-4.0378	5.39548e-05	0.0067656	1249_Past_tobacco_smoking	smoke	STARD3
ENSG00000131771	-3.7461	0.000179605	0.0153896	1249_Past_tobacco_smoking	smoke	PPP1R1B
ENSG00000132153	-4.4909	7.09228e-06	0.00162055	1249_Past_tobacco_smoking	smoke	DHX30
ENSG00000132589	3.2631	0.00110201	0.0519777	1249_Past_tobacco_smoking	smoke	FLOT2
ENSG00000133110	-3.7314	0.000190419	0.0159182	1249_Past_tobacco_smoking	smoke	POSTN
ENSG00000135454	-2.9664	0.00301308	0.0860594	1249_Past_tobacco_smoking	smoke	B4GALNT1
ENSG00000135469	3.1051	0.00190215	0.0698515	1249_Past_tobacco_smoking	smoke	COQ10A
ENSG00000135473	-3.7235	0.00019648	0.0162924	1249_Past_tobacco_smoking	smoke	PAN2
ENSG00000135828	3.3992	0.000675833	0.038964	1249_Past_tobacco_smoking	smoke	RNASEL
ENSG00000135976	-4.4346	9.22434e-06	0.00194828	1249_Past_tobacco_smoking	smoke	ANKRD36
ENSG00000136720	2.9861	0.0028256	0.0849932	1249_Past_tobacco_smoking	smoke	HS6ST1
ENSG00000136810	-2.972	0.00295867	0.0852153	1249_Past_tobacco_smoking	smoke	TXN
ENSG00000136891	3.1242	0.00178289	0.067151	1249_Past_tobacco_smoking	smoke	TEX10
ENSG00000136933	-3.2119	0.0013186	0.0559547	1249_Past_tobacco_smoking	smoke	RABEPK
ENSG00000137033	-2.9035	0.00369017	0.0977923	1249_Past_tobacco_smoking	smoke	IL33
ENSG00000137103	-3.1406	0.00168602	0.0644467	1249_Past_tobacco_smoking	smoke	TMEM8B
ENSG00000137331	-3.7994	0.000145047	0.0134362	1249_Past_tobacco_smoking	smoke	IER3
ENSG00000137404	2.9111	0.00360159	0.0959981	1249_Past_tobacco_smoking	smoke	NRM
ENSG00000137473	5.0437	4.56615e-07	0.000282462	1249_Past_tobacco_smoking	smoke	TTC29
ENSG00000137824	-3.6681	0.00024436	0.0191391	1249_Past_tobacco_smoking	smoke	RMDN3
ENSG00000138031	4.1339	3.56659e-05	0.00516517	1249_Past_tobacco_smoking	smoke	ADCY3
ENSG00000138107	4.8132	1.48533e-06	0.000538094	1249_Past_tobacco_smoking	smoke	ACTR1A
ENSG00000138175	-6.418	1.38076e-10	2.83948e-07	1249_Past_tobacco_smoking	smoke	ARL3
ENSG00000138594	-3.9724	7.11521e-05	0.00812896	1249_Past_tobacco_smoking	smoke	TMOD3
ENSG00000138594	-3.9724	7.11521e-05	0.00812896	1249_Past_tobacco_smoking	smoke	LOC112268148
ENSG00000139517	3.472	0.000516596	0.0321927	1249_Past_tobacco_smoking	smoke	LNX2
ENSG00000139531	-3.2582	0.00112121	0.0526422	1249_Past_tobacco_smoking	smoke	SUOX
ENSG00000139800	3.3931	0.000691064	0.0392581	1249_Past_tobacco_smoking	smoke	ZIC5
ENSG00000139946	-2.9549	0.0031277	0.0885235	1249_Past_tobacco_smoking	smoke	PELI2
ENSG00000140678	3.8047	0.000141976	0.0132713	1249_Past_tobacco_smoking	smoke	ITGAX
ENSG00000141030	-3.5753	0.000349827	0.0258778	1249_Past_tobacco_smoking	smoke	COPS3
ENSG00000141101	4.9748	6.5315e-07	0.000319804	1249_Past_tobacco_smoking	smoke	NOB1
ENSG00000141314	-3.0187	0.00253862	0.0811067	1249_Past_tobacco_smoking	smoke	RHBDL3
ENSG00000141736	-2.9797	0.00288531	0.0849932	1249_Past_tobacco_smoking	smoke	ERBB2
ENSG00000142149	-3.5281	0.000418554	0.0285013	1249_Past_tobacco_smoking	smoke	HUNK
ENSG00000142230	3.3966	0.000682286	0.0389748	1249_Past_tobacco_smoking	smoke	SAE1
ENSG00000142546	3.069	0.00214777	0.07563	1249_Past_tobacco_smoking	smoke	NOSIP
ENSG00000143537	3.1735	0.00150613	0.0607169	1249_Past_tobacco_smoking	smoke	ADAM15
ENSG00000143575	3.0361	0.0023966	0.0800613	1249_Past_tobacco_smoking	smoke	HAX1
ENSG00000143727	-3.4243	0.000616385	0.0364244	1249_Past_tobacco_smoking	smoke	ACP1
ENSG00000145022	3.9374	8.23692e-05	0.00888873	1249_Past_tobacco_smoking	smoke	TCTA
ENSG00000145087	3.1522	0.00162045	0.0633752	1249_Past_tobacco_smoking	smoke	STXBP5L
ENSG00000145736	-3.6772	0.000235808	0.0186511	1249_Past_tobacco_smoking	smoke	GTF2H2
ENSG00000145736	-3.6772	0.000235808	0.0186511	1249_Past_tobacco_smoking	smoke	GTF2H2C
ENSG00000145743	-3.0215	0.00251526	0.0811067	1249_Past_tobacco_smoking	smoke	FBXL17
ENSG00000145934	3.1152	0.0018382	0.0687307	1249_Past_tobacco_smoking	smoke	TENM2
ENSG00000146085	3.4513	0.000557893	0.0341454	1249_Past_tobacco_smoking	smoke	MMUT
ENSG00000148396	2.9238	0.00345787	0.0935653	1249_Past_tobacco_smoking	smoke	SEC16A
ENSG00000148795	-7.254	4.0464e-13	4.16063e-09	1249_Past_tobacco_smoking	smoke	CYP17A1
ENSG00000151353	-3.5102	0.00044777	0.0295135	1249_Past_tobacco_smoking	smoke	TMEM18
ENSG00000152556	3.2139	0.00130945	0.0559547	1249_Past_tobacco_smoking	smoke	PFKM
ENSG00000152684	-2.9803	0.00287966	0.0849932	1249_Past_tobacco_smoking	smoke	PELO
ENSG00000152977	-4.6931	2.69096e-06	0.000831346	1249_Past_tobacco_smoking	smoke	ZIC1
ENSG00000153975	2.9543	0.00313379	0.0885235	1249_Past_tobacco_smoking	smoke	ZUP1
ENSG00000155592	3.4302	0.000603137	0.0358475	1249_Past_tobacco_smoking	smoke	ZKSCAN2
ENSG00000156052	3.2876	0.00101045	0.0493226	1249_Past_tobacco_smoking	smoke	GNAQ
ENSG00000156398	-6.9788	2.97712e-12	1.02039e-08	1249_Past_tobacco_smoking	smoke	SFXN2
ENSG00000158691	-4.6333	3.59882e-06	0.000964538	1249_Past_tobacco_smoking	smoke	ZSCAN12
ENSG00000159086	-2.9876	0.00281177	0.0849932	1249_Past_tobacco_smoking	smoke	PAXBP1
ENSG00000159314	4.3955	1.10518e-05	0.00222819	1249_Past_tobacco_smoking	smoke	ARHGAP27
ENSG00000159692	-2.9758	0.00292225	0.0851203	1249_Past_tobacco_smoking	smoke	CTBP1
ENSG00000160207	-3.0359	0.00239819	0.0800613	1249_Past_tobacco_smoking	smoke	HSF2BP
ENSG00000160796	-3.2445	0.00117657	0.0541348	1249_Past_tobacco_smoking	smoke	NBEAL2
ENSG00000160917	4.6882	2.75619e-06	0.000831346	1249_Past_tobacco_smoking	smoke	CPSF4
ENSG00000160959	4.0494	5.13491e-05	0.00654346	1249_Past_tobacco_smoking	smoke	LRRC14
ENSG00000160972	-4.8513	1.22655e-06	0.000484116	1249_Past_tobacco_smoking	smoke	PPP1R16A
ENSG00000160973	5.2029	1.96202e-07	0.000144101	1249_Past_tobacco_smoking	smoke	FOXH1
ENSG00000161298	3.039	0.00237365	0.0800613	1249_Past_tobacco_smoking	smoke	ZNF382
ENSG00000161996	3.0598	0.00221485	0.0769382	1249_Past_tobacco_smoking	smoke	WDR90
ENSG00000162267	-4.3547	1.33249e-05	0.00253724	1249_Past_tobacco_smoking	smoke	ITIH3
ENSG00000162426	3.0283	0.00245934	0.0804608	1249_Past_tobacco_smoking	smoke	SLC45A1
ENSG00000162819	2.9551	0.00312568	0.0885235	1249_Past_tobacco_smoking	smoke	BROX
ENSG00000163072	-3.3016	0.000961351	0.0477531	1249_Past_tobacco_smoking	smoke	NOSTRIN
ENSG00000163618	3.3598	0.000779989	0.0422109	1249_Past_tobacco_smoking	smoke	CADPS
ENSG00000163939	-3.6667	0.000245701	0.0191391	1249_Past_tobacco_smoking	smoke	PBRM1
ENSG00000164088	3.9356	8.29891e-05	0.00888873	1249_Past_tobacco_smoking	smoke	PPM1M
ENSG00000164091	4.5674	4.93811e-06	0.00118082	1249_Past_tobacco_smoking	smoke	WDR82
ENSG00000164181	3.2869	0.00101297	0.0493226	1249_Past_tobacco_smoking	smoke	ELOVL7
ENSG00000164182	-3.2314	0.00123185	0.0550708	1249_Past_tobacco_smoking	smoke	NDUFAF2
ENSG00000164308	3.1115	0.00186139	0.0690953	1249_Past_tobacco_smoking	smoke	ERAP2
ENSG00000164597	-3.787	0.000152477	0.0137528	1249_Past_tobacco_smoking	smoke	COG5
ENSG00000165219	-5.0147	5.31163e-07	0.000282462	1249_Past_tobacco_smoking	smoke	GAPVD1
ENSG00000165379	2.9301	0.00338853	0.0929185	1249_Past_tobacco_smoking	smoke	LRFN5
ENSG00000165752	2.9893	0.00279617	0.0849932	1249_Past_tobacco_smoking	smoke	STK32C
ENSG00000166133	-3.3526	0.000800563	0.042873	1249_Past_tobacco_smoking	smoke	RPUSD2
ENSG00000166165	3.0257	0.00248058	0.0804608	1249_Past_tobacco_smoking	smoke	CKB
ENSG00000166272	-6.3819	1.74904e-10	2.99736e-07	1249_Past_tobacco_smoking	smoke	WBP1L
ENSG00000166272	-6.3819	1.74904e-10	2.99736e-07	1249_Past_tobacco_smoking	smoke	CYP17A1-AS1
ENSG00000166275	7.0884	1.35671e-12	6.97506e-09	1249_Past_tobacco_smoking	smoke	BORCS7
ENSG00000166503	-3.4365	0.000589282	0.0352277	1249_Past_tobacco_smoking	smoke	HDGFL3
ENSG00000166510	3.1895	0.00142519	0.0588523	1249_Past_tobacco_smoking	smoke	CCDC68
ENSG00000166529	3.0937	0.00197677	0.0709409	1249_Past_tobacco_smoking	smoke	ZSCAN21
ENSG00000167377	3.9506	7.79555e-05	0.00861894	1249_Past_tobacco_smoking	smoke	ZNF23
ENSG00000167526	3.2223	0.00127166	0.0559547	1249_Past_tobacco_smoking	smoke	RPL13
ENSG00000167720	5.5079	3.6314e-08	3.7827e-05	1249_Past_tobacco_smoking	smoke	SRR
ENSG00000167965	-3.3291	0.000871271	0.0453271	1249_Past_tobacco_smoking	smoke	MLST8
ENSG00000167968	3.6104	0.000305725	0.0231144	1249_Past_tobacco_smoking	smoke	DNASE1L2
ENSG00000168237	2.9889	0.00279984	0.0849932	1249_Past_tobacco_smoking	smoke	GLYCTK
ENSG00000168393	-3.1342	0.00172323	0.065383	1249_Past_tobacco_smoking	smoke	DTYMK
ENSG00000168828	-3.1077	0.00188549	0.0694882	1249_Past_tobacco_smoking	smoke	OR13J1
ENSG00000168894	-2.9786	0.00289569	0.0849932	1249_Past_tobacco_smoking	smoke	RNF181
ENSG00000169118	-3.404	0.000664068	0.038577	1249_Past_tobacco_smoking	smoke	CSNK1G1
ENSG00000169231	-3.4946	0.000474773	0.0303214	1249_Past_tobacco_smoking	smoke	THBS3
ENSG00000169242	3.412	0.000644881	0.0378906	1249_Past_tobacco_smoking	smoke	EFNA1
ENSG00000169398	-3.7475	0.000178606	0.0153896	1249_Past_tobacco_smoking	smoke	PTK2
ENSG00000169683	3.2639	0.0010989	0.0519777	1249_Past_tobacco_smoking	smoke	LRRC45
ENSG00000169710	-2.9403	0.00327895	0.0914573	1249_Past_tobacco_smoking	smoke	FASN
ENSG00000169826	-3.0025	0.00267772	0.0828688	1249_Past_tobacco_smoking	smoke	CSGALNACT2
ENSG00000170571	3.6406	0.000272003	0.0210287	1249_Past_tobacco_smoking	smoke	EMB
ENSG00000170581	4.1551	3.25145e-05	0.00479699	1249_Past_tobacco_smoking	smoke	STAT2
ENSG00000170802	3.8604	0.000113202	0.0110854	1249_Past_tobacco_smoking	smoke	FOXN2
ENSG00000170899	2.9859	0.00282745	0.0849932	1249_Past_tobacco_smoking	smoke	GSTA4
ENSG00000170906	-4.011	6.04621e-05	0.00740106	1249_Past_tobacco_smoking	smoke	NDUFA3
ENSG00000170959	3.182	0.00146262	0.0596788	1249_Past_tobacco_smoking	smoke	DCDC1
ENSG00000171206	-4.6299	3.65842e-06	0.000964538	1249_Past_tobacco_smoking	smoke	TRIM8
ENSG00000172260	-3.2297	0.0012392	0.0550756	1249_Past_tobacco_smoking	smoke	NEGR1
ENSG00000172640	3.0205	0.00252358	0.0811067	1249_Past_tobacco_smoking	smoke	OR10AD1
ENSG00000173064	-5.1011	3.37685e-07	0.000231478	1249_Past_tobacco_smoking	smoke	HECTD4
ENSG00000173258	-3.2957	0.000981768	0.0485328	1249_Past_tobacco_smoking	smoke	ZNF483
ENSG00000173406	-3.0511	0.00228005	0.078147	1249_Past_tobacco_smoking	smoke	DAB1
ENSG00000173452	2.9192	0.00350931	0.0944601	1249_Past_tobacco_smoking	smoke	TMEM196
ENSG00000173457	-3.0332	0.00241975	0.08026	1249_Past_tobacco_smoking	smoke	PPP1R14B
ENSG00000173473	4.0022	6.27562e-05	0.00741698	1249_Past_tobacco_smoking	smoke	SMARCC1
ENSG00000173540	-3.8353	0.000125411	0.0121652	1249_Past_tobacco_smoking	smoke	GMPPB
ENSG00000173611	-4.4513	8.5352e-06	0.00186726	1249_Past_tobacco_smoking	smoke	SCAI
ENSG00000174444	3.3064	0.000945031	0.0474404	1249_Past_tobacco_smoking	smoke	RPL4
ENSG00000174547	-2.9964	0.00273188	0.0838506	1249_Past_tobacco_smoking	smoke	MRPL11
ENSG00000174576	3.3058	0.000947057	0.0474404	1249_Past_tobacco_smoking	smoke	NPAS4
ENSG00000175054	4.7046	2.54364e-06	0.000817327	1249_Past_tobacco_smoking	smoke	ATR
ENSG00000175066	-2.9727	0.00295193	0.0852153	1249_Past_tobacco_smoking	smoke	GK5
ENSG00000175161	-4.0574	4.96221e-05	0.00654346	1249_Past_tobacco_smoking	smoke	CADM2
ENSG00000175198	4.0531	5.05434e-05	0.00654346	1249_Past_tobacco_smoking	smoke	PCCA
ENSG00000175220	3.7904	0.000150405	0.0137528	1249_Past_tobacco_smoking	smoke	ARHGAP1
ENSG00000175768	2.9809	0.00287403	0.0849932	1249_Past_tobacco_smoking	smoke	TOMM5
ENSG00000175899	2.9724	0.00295481	0.0852153	1249_Past_tobacco_smoking	smoke	A2M
ENSG00000175906	3.254	0.00113792	0.052872	1249_Past_tobacco_smoking	smoke	ARL4D
ENSG00000175970	-3.7206	0.00019875	0.0163092	1249_Past_tobacco_smoking	smoke	UNC119B
ENSG00000176956	-3.1919	0.0014134	0.0588381	1249_Past_tobacco_smoking	smoke	LY6H
ENSG00000177511	3.9672	7.2722e-05	0.00821702	1249_Past_tobacco_smoking	smoke	ST8SIA3
ENSG00000177683	3.1088	0.00187849	0.069479	1249_Past_tobacco_smoking	smoke	THAP5
ENSG00000178074	3.3717	0.000747058	0.040948	1249_Past_tobacco_smoking	smoke	C2orf69
ENSG00000179066	-3.0936	0.00197744	0.0709409	1249_Past_tobacco_smoking	smoke
ENSG00000179218	2.9196	0.00350481	0.0944601	1249_Past_tobacco_smoking	smoke	CALR
ENSG00000179295	5.0208	5.14567e-07	0.000282462	1249_Past_tobacco_smoking	smoke	PTPN11
ENSG00000180011	3.2413	0.00118986	0.0541348	1249_Past_tobacco_smoking	smoke	ZADH2
ENSG00000180423	-3.0161	0.00256049	0.0811067	1249_Past_tobacco_smoking	smoke	HARBI1
ENSG00000180616	-3.0148	0.00257149	0.0811067	1249_Past_tobacco_smoking	smoke	SSTR2
ENSG00000180834	3.9287	8.54063e-05	0.00905332	1249_Past_tobacco_smoking	smoke	MAP6D1
ENSG00000181027	-3.6181	0.000296774	0.0226038	1249_Past_tobacco_smoking	smoke	FKRP
ENSG00000181789	4.0056	6.18603e-05	0.0074149	1249_Past_tobacco_smoking	smoke	COPG1
ENSG00000182685	3.0282	0.00246015	0.0804608	1249_Past_tobacco_smoking	smoke	BRICD5
ENSG00000182858	-3.558	0.000373689	0.027059	1249_Past_tobacco_smoking	smoke	ALG12
ENSG00000183527	3.6938	0.000220928	0.0176096	1249_Past_tobacco_smoking	smoke	PSMG1
ENSG00000183621	3.07	0.00214059	0.07563	1249_Past_tobacco_smoking	smoke	ZNF438
ENSG00000183624	3.8969	9.74318e-05	0.00991903	1249_Past_tobacco_smoking	smoke	HMCES
ENSG00000183828	-2.8949	0.00379279	0.0994862	1249_Past_tobacco_smoking	smoke	NUDT14
ENSG00000183955	2.94	0.00328212	0.0914573	1249_Past_tobacco_smoking	smoke	KMT5A
ENSG00000185149	-3.0061	0.00264622	0.0827027	1249_Past_tobacco_smoking	smoke	NPY2R
ENSG00000185278	-3.6039	0.000313478	0.0235275	1249_Past_tobacco_smoking	smoke	ZBTB37
ENSG00000185437	-3.5465	0.000390385	0.0276831	1249_Past_tobacco_smoking	smoke	SH3BGR
ENSG00000185499	-3.4946	0.000474773	0.0303214	1249_Past_tobacco_smoking	smoke	MUC1
ENSG00000185633	-3.2343	0.00121941	0.0547527	1249_Past_tobacco_smoking	smoke	NDUFA4L2
ENSG00000185829	3.0932	0.00198011	0.0709409	1249_Past_tobacco_smoking	smoke	ARL17A
ENSG00000186063	-2.9551	0.00312568	0.0885235	1249_Past_tobacco_smoking	smoke	AIDA
ENSG00000186470	-4.0214	5.78533e-05	0.00716704	1249_Past_tobacco_smoking	smoke	BTN3A2
ENSG00000186479	3.9549	7.65667e-05	0.0085574	1249_Past_tobacco_smoking	smoke	RGS7BP
ENSG00000186792	3.8106	0.00013863	0.0131985	1249_Past_tobacco_smoking	smoke	HYAL3
ENSG00000186866	2.9002	0.00372925	0.098321	1249_Past_tobacco_smoking	smoke	POFUT2
ENSG00000186918	3.2115	0.00132044	0.0559547	1249_Past_tobacco_smoking	smoke	ZNF395
ENSG00000187164	3.1719	0.00151445	0.0607169	1249_Past_tobacco_smoking	smoke	SHTN1
ENSG00000187244	-3.1494	0.00163606	0.0636768	1249_Past_tobacco_smoking	smoke	BCAM
ENSG00000187626	4.2551	2.08956e-05	0.0033571	1249_Past_tobacco_smoking	smoke	ZKSCAN4
ENSG00000187987	3.5416	0.000397708	0.0277883	1249_Past_tobacco_smoking	smoke	ZSCAN23
ENSG00000188338	4.2661	1.9892e-05	0.00329895	1249_Past_tobacco_smoking	smoke	SLC38A3
ENSG00000189060	-3.5122	0.000444413	0.0295135	1249_Past_tobacco_smoking	smoke	H1-0
ENSG00000189292	-3.2202	0.00128101	0.0559547	1249_Past_tobacco_smoking	smoke	ALKAL2
ENSG00000196110	-2.9734	0.0029452	0.0852153	1249_Past_tobacco_smoking	smoke	ZNF699
ENSG00000196652	5.7025	1.18063e-08	1.51745e-05	1249_Past_tobacco_smoking	smoke	ZKSCAN5
ENSG00000196700	-3.146	0.0016552	0.0639821	1249_Past_tobacco_smoking	smoke	ZNF512B
ENSG00000196812	-3.6329	0.000280254	0.0215048	1249_Past_tobacco_smoking	smoke	ZSCAN16
ENSG00000197062	-3.7387	0.000184974	0.0157187	1249_Past_tobacco_smoking	smoke	ZSCAN26
ENSG00000197183	-4.3625	1.28585e-05	0.00249461	1249_Past_tobacco_smoking	smoke	NOL4L
ENSG00000197343	4.2677	1.97499e-05	0.00329895	1249_Past_tobacco_smoking	smoke	ZNF655
ENSG00000197471	3.1005	0.00193194	0.0705854	1249_Past_tobacco_smoking	smoke	SPN
ENSG00000197728	4.2786	1.88072e-05	0.00322303	1249_Past_tobacco_smoking	smoke	RPS26
ENSG00000197880	3.1949	0.00139879	0.0584667	1249_Past_tobacco_smoking	smoke	MDS2
ENSG00000198001	-3.0714	0.00213058	0.075542	1249_Past_tobacco_smoking	smoke	IRAK4
ENSG00000198168	-3.0964	0.00195886	0.0709409	1249_Past_tobacco_smoking	smoke	SVIP
ENSG00000198270	4.0883	4.34546e-05	0.00587912	1249_Past_tobacco_smoking	smoke	TMEM116
ENSG00000198556	-4.9264	8.37584e-07	0.000358845	1249_Past_tobacco_smoking	smoke	ZNF789
ENSG00000198876	3.7888	0.000151377	0.0137528	1249_Past_tobacco_smoking	smoke	DCAF12
ENSG00000198890	3.3539	0.000796812	0.042873	1249_Past_tobacco_smoking	smoke	PRMT6
ENSG00000198937	4.155	3.25288e-05	0.00479699	1249_Past_tobacco_smoking	smoke	CCDC167
ENSG00000203546	-3.3769	0.000733077	0.0407321	1249_Past_tobacco_smoking	smoke
ENSG00000203666	3.5112	0.000446089	0.0295135	1249_Past_tobacco_smoking	smoke	EFCAB2
ENSG00000203668	-2.9101	0.00361313	0.0959981	1249_Past_tobacco_smoking	smoke	CHML
ENSG00000203668	-2.9101	0.00361313	0.0959981	1249_Past_tobacco_smoking	smoke	OPN3
ENSG00000204310	4.6828	2.82983e-06	0.000831346	1249_Past_tobacco_smoking	smoke	AGPAT1
ENSG00000204348	4.3426	1.40806e-05	0.00263239	1249_Past_tobacco_smoking	smoke	DXO
ENSG00000204387	4.3896	1.13559e-05	0.00224548	1249_Past_tobacco_smoking	smoke	SNHG32
ENSG00000204394	3.3758	0.000736014	0.0407321	1249_Past_tobacco_smoking	smoke	VARS1
ENSG00000204421	-4.5748	4.76675e-06	0.00116698	1249_Past_tobacco_smoking	smoke	LY6G6C
ENSG00000204438	-3.5177	0.000435304	0.0292544	1249_Past_tobacco_smoking	smoke	GPANK1
ENSG00000204536	3.2419	0.00118736	0.0541348	1249_Past_tobacco_smoking	smoke	CCHCR1
ENSG00000204540	-3.3982	0.000678308	0.038964	1249_Past_tobacco_smoking	smoke	PSORS1C1
ENSG00000204576	-3.5488	0.000386991	0.027633	1249_Past_tobacco_smoking	smoke	PRR3
ENSG00000204592	3.7652	0.000166416	0.0146251	1249_Past_tobacco_smoking	smoke	HLA-E
ENSG00000204619	-3.2727	0.00106525	0.0509634	1249_Past_tobacco_smoking	smoke	PPP1R11
ENSG00000204709	3.4055	0.00066043	0.038577	1249_Past_tobacco_smoking	smoke
ENSG00000204764	-4.5167	6.28108e-06	0.00146782	1249_Past_tobacco_smoking	smoke	RANBP17
ENSG00000204842	4.2894	1.79156e-05	0.00322303	1249_Past_tobacco_smoking	smoke	ATXN2
ENSG00000205138	3.1844	0.00145054	0.059422	1249_Past_tobacco_smoking	smoke	SDHAF1
ENSG00000205981	2.9241	0.00345454	0.0935653	1249_Past_tobacco_smoking	smoke	DNAJC19
ENSG00000213047	-3.8944	9.84421e-05	0.00992363	1249_Past_tobacco_smoking	smoke	DENND1B
ENSG00000213918	3.0513	0.00227853	0.078147	1249_Past_tobacco_smoking	smoke	DNASE1
ENSG00000214160	-3.5319	0.000412585	0.0283464	1249_Past_tobacco_smoking	smoke	ALG3
ENSG00000214435	6.4949	8.30886e-11	2.13585e-07	1249_Past_tobacco_smoking	smoke	AS3MT
ENSG00000215712	-5.4888	4.04674e-08	3.7827e-05	1249_Past_tobacco_smoking	smoke	TMEM242
ENSG00000220205	-3.2726	0.00106563	0.0509634	1249_Past_tobacco_smoking	smoke	VAMP2
ENSG00000221909	-4.2556	2.08489e-05	0.0033571	1249_Past_tobacco_smoking	smoke	FAM200A
ENSG00000223396	3.0193	0.0025336	0.0811067	1249_Past_tobacco_smoking	smoke
ENSG00000224389	3.2366	0.00120963	0.0545515	1249_Past_tobacco_smoking	smoke	C4B
ENSG00000225173	4.7077	2.50527e-06	0.000817327	1249_Past_tobacco_smoking	smoke
ENSG00000225285	-2.9489	0.00318907	0.0895928	1249_Past_tobacco_smoking	smoke
ENSG00000228528	-3.2119	0.0013186	0.0559547	1249_Past_tobacco_smoking	smoke
ENSG00000228696	3.4825	0.000496755	0.0313361	1249_Past_tobacco_smoking	smoke	ARL17A
ENSG00000228696	3.4825	0.000496755	0.0313361	1249_Past_tobacco_smoking	smoke	ARL17B
ENSG00000228696	3.4825	0.000496755	0.0313361	1249_Past_tobacco_smoking	smoke	LOC100996709
ENSG00000232098	-3.5983	0.000320304	0.0238656	1249_Past_tobacco_smoking	smoke
ENSG00000233822	-4.4634	8.06693e-06	0.00180318	1249_Past_tobacco_smoking	smoke	H2BC15
ENSG00000234608	4.2831	1.84307e-05	0.00322303	1249_Past_tobacco_smoking	smoke	MAPKAPK5-AS1
ENSG00000235109	3.459	0.000542185	0.0335566	1249_Past_tobacco_smoking	smoke	ZSCAN31
ENSG00000237441	-3.0511	0.00228005	0.078147	1249_Past_tobacco_smoking	smoke	RGL2
ENSG00000238083	4.1234	3.73321e-05	0.00530651	1249_Past_tobacco_smoking	smoke	LRRC37A2
ENSG00000240053	3.9431	8.04351e-05	0.00879848	1249_Past_tobacco_smoking	smoke	LY6G5B
ENSG00000241316	3.8658	0.000110726	0.0109472	1249_Past_tobacco_smoking	smoke	SUCLG2-AS1
ENSG00000241468	-5.4914	3.9876e-08	3.7827e-05	1249_Past_tobacco_smoking	smoke	ATP5MF
ENSG00000243477	-4.9358	7.98229e-07	0.000356853	1249_Past_tobacco_smoking	smoke	NAA80
ENSG00000244219	-4.0485	5.15469e-05	0.00654346	1249_Past_tobacco_smoking	smoke	TMEM225B
ENSG00000244731	-3.1713	0.00151758	0.0607169	1249_Past_tobacco_smoking	smoke	C4A
ENSG00000244731	-3.1713	0.00151758	0.0607169	1249_Past_tobacco_smoking	smoke	LOC110384692
ENSG00000246067	3.2099	0.00132781	0.0559547	1249_Past_tobacco_smoking	smoke
ENSG00000249471	3.0642	0.00218253	0.0760726	1249_Past_tobacco_smoking	smoke	ZNF324B
ENSG00000250156	4.9538	7.2778e-07	0.000340148	1249_Past_tobacco_smoking	smoke	LINC02060
ENSG00000251575	-3.3048	0.000950442	0.0474404	1249_Past_tobacco_smoking	smoke	C5orf64-AS1
ENSG00000254081	-2.9766	0.00291464	0.0851203	1249_Past_tobacco_smoking	smoke	LINC01299
ENSG00000255571	-4.4093	1.03705e-05	0.00213266	1249_Past_tobacco_smoking	smoke	MIR9-3HG
ENSG00000256053	3.1853	0.00144604	0.059422	1249_Past_tobacco_smoking	smoke	COA8
ENSG00000256092	2.9341	0.00334516	0.0927115	1249_Past_tobacco_smoking	smoke
ENSG00000257017	-3.4984	0.000468059	0.0302686	1249_Past_tobacco_smoking	smoke	HP
ENSG00000257108	3.2548	0.00113472	0.052872	1249_Past_tobacco_smoking	smoke	NHLRC4
ENSG00000258548	-2.9489	0.00318907	0.0895928	1249_Past_tobacco_smoking	smoke	LINC00645
ENSG00000258636	3.0075	0.00263406	0.0825737	1249_Past_tobacco_smoking	smoke
ENSG00000260469	-3.4391	0.000583652	0.0350952	1249_Past_tobacco_smoking	smoke
ENSG00000260910	3.0432	0.00234077	0.0798824	1249_Past_tobacco_smoking	smoke
ENSG00000262655	2.9796	0.00288625	0.0849932	1249_Past_tobacco_smoking	smoke	SPON1
ENSG00000262772	-3.0009	0.00269183	0.0828688	1249_Past_tobacco_smoking	smoke
ENSG00000266213	-3.4903	0.000482479	0.0306234	1249_Past_tobacco_smoking	smoke
ENSG00000267289	-3.1306	0.0017445	0.0659464	1249_Past_tobacco_smoking	smoke	PIN1-DT
ENSG00000267575	-2.935	0.00333548	0.0926928	1249_Past_tobacco_smoking	smoke	LOC101927151
ENSG00000268401	-2.9808	0.00287496	0.0849932	1249_Past_tobacco_smoking	smoke
ENSG00000269949	-5.3001	1.15739e-07	9.15435e-05	1249_Past_tobacco_smoking	smoke
ENSG00000270170	3.055	0.00225061	0.0779171	1249_Past_tobacco_smoking	smoke	NCBP2AS2
ENSG00000271904	4.6456	3.39089e-06	0.000964538	1249_Past_tobacco_smoking	smoke
ENSG00000272010	-3.3857	0.00070997	0.0401105	1249_Past_tobacco_smoking	smoke
ENSG00000272384	-3.1521	0.00162101	0.0633752	1249_Past_tobacco_smoking	smoke
ENSG00000272573	-3.3819	0.000719863	0.0404472	1249_Past_tobacco_smoking	smoke	MUSTN1
ENSG00000272912	6.2499	4.10716e-10	6.033e-07	1249_Past_tobacco_smoking	smoke
ENSG00000273091	-3.0648	0.00217816	0.0760726	1249_Past_tobacco_smoking	smoke
ENSG00000274512	3.1378	0.00170221	0.0648245	1249_Past_tobacco_smoking	smoke	TBC1D3
ENSG00000274512	3.1378	0.00170221	0.0648245	1249_Past_tobacco_smoking	smoke	TBC1D3L
ENSG00000274605	-3.0039	0.00266543	0.0828688	1249_Past_tobacco_smoking	smoke	PCCA-DT
ENSG00000275052	2.9287	0.00340383	0.0929185	1249_Past_tobacco_smoking	smoke	PPP4R3B
ENSG00000276071	-3.1416	0.00168027	0.0644467	1249_Past_tobacco_smoking	smoke
ENSG00000276408	3.2119	0.0013186	0.0559547	1249_Past_tobacco_smoking	smoke
ENSG00000276966	-3.3755	0.000736817	0.0407321	1249_Past_tobacco_smoking	smoke	H4C5
ENSG00000277224	-3.3632	0.000770445	0.041915	1249_Past_tobacco_smoking	smoke	H2BC7
ENSG00000277531	3.1652	0.00154976	0.0612889	1249_Past_tobacco_smoking	smoke	PNMA8C
ENSG00000278311	3.0425	0.00234622	0.0798824	1249_Past_tobacco_smoking	smoke	GGNBP2
ENSG00000278611	3.7144	0.000203686	0.016491	1249_Past_tobacco_smoking	smoke	ZNF426-DT
ENSG00000278845	-3.5436	0.000394704	0.0277883	1249_Past_tobacco_smoking	smoke	MRPL45
ENSG00000281205	-3.3294	0.000870333	0.0453271	1249_Past_tobacco_smoking	smoke
ENSG00000042317	-3.2014	0.00136762	0.0674944	20160_Ever_smoked	smoke	SPATA7
ENSG00000050767	-3.3842	0.00071386	0.0436545	20160_Ever_smoked	smoke	COL23A1
ENSG00000051825	3.6139	0.000301625	0.0289178	20160_Ever_smoked	smoke	MPHOSPH9
ENSG00000053524	-3.5871	0.000334376	0.0294029	20160_Ever_smoked	smoke	MCF2L2
ENSG00000062485	2.9801	0.00288154	0.0978212	20160_Ever_smoked	smoke	CS
ENSG00000065361	3.0191	0.00253527	0.0921578	20160_Ever_smoked	smoke	ERBB3
ENSG00000065833	3.0279	0.0024626	0.0921578	20160_Ever_smoked	smoke	ME1
ENSG00000068745	3.0996	0.00193782	0.0821334	20160_Ever_smoked	smoke	IP6K2
ENSG00000070759	-3.3799	0.000725122	0.0438185	20160_Ever_smoked	smoke	TESK2
ENSG00000070778	-3.6114	0.000304549	0.0289199	20160_Ever_smoked	smoke	PTPN21
ENSG00000070886	3.1042	0.00190794	0.0814905	20160_Ever_smoked	smoke	EPHA8
ENSG00000073921	-3.6338	0.000279277	0.0278462	20160_Ever_smoked	smoke	PICALM
ENSG00000076201	2.9717	0.00296156	0.0987595	20160_Ever_smoked	smoke	PTPN23
ENSG00000078747	-3.9431	8.04351e-05	0.0130711	20160_Ever_smoked	smoke	ITCH
ENSG00000078804	3.2032	0.0013591	0.0674192	20160_Ever_smoked	smoke	TP53INP2
ENSG00000081014	3.0129	0.00258764	0.0921578	20160_Ever_smoked	smoke	AP4E1
ENSG00000086015	-3.5987	0.000319812	0.0294029	20160_Ever_smoked	smoke	MAST2
ENSG00000087087	-3.0196	0.00253109	0.0921578	20160_Ever_smoked	smoke	SRRT
ENSG00000088305	3.9868	6.69704e-05	0.0115129	20160_Ever_smoked	smoke	DNMT3B
ENSG00000089009	3.6565	0.000255682	0.026282	20160_Ever_smoked	smoke	RPL6
ENSG00000089022	3.3368	0.000847489	0.048564	20160_Ever_smoked	smoke	MAPKAPK5
ENSG00000089248	3.0611	0.00220525	0.0858912	20160_Ever_smoked	smoke	ERP29
ENSG00000090097	-3.7831	0.000154887	0.0203204	20160_Ever_smoked	smoke	PCBP4
ENSG00000090975	-3.0202	0.00252608	0.0921578	20160_Ever_smoked	smoke	PITPNM2
ENSG00000092098	-3.1981	0.00138336	0.0674944	20160_Ever_smoked	smoke	RNF31
ENSG00000099341	-3.0409	0.00235872	0.0897646	20160_Ever_smoked	smoke	PSMD8
ENSG00000099889	3.3092	0.00093563	0.05241	20160_Ever_smoked	smoke	ARVCF
ENSG00000100450	-3.359	0.000782251	0.0458804	20160_Ever_smoked	smoke	GZMH
ENSG00000100580	-3.6742	0.000238596	0.026282	20160_Ever_smoked	smoke	TMED8
ENSG00000100599	-3.6622	0.000250059	0.026282	20160_Ever_smoked	smoke	RIN3
ENSG00000100897	-4.2131	2.51889e-05	0.0053437	20160_Ever_smoked	smoke	DCAF11
ENSG00000101445	3.852	0.000117157	0.016364	20160_Ever_smoked	smoke	PPP1R16B
ENSG00000101464	3.551	0.00038377	0.0317603	20160_Ever_smoked	smoke	PIGU
ENSG00000101557	-3.4852	0.000491769	0.036321	20160_Ever_smoked	smoke	USP14
ENSG00000101782	3.0979	0.00194897	0.0821334	20160_Ever_smoked	smoke	RIOK3
ENSG00000103591	-3.3601	0.000779143	0.0458804	20160_Ever_smoked	smoke	AAGAB
ENSG00000103599	3.3846	0.00071282	0.0436545	20160_Ever_smoked	smoke	IQCH
ENSG00000104332	3.2192	0.00128549	0.0657299	20160_Ever_smoked	smoke	SFRP1
ENSG00000105287	3.6338	0.000279277	0.0278462	20160_Ever_smoked	smoke	PRKD2
ENSG00000105650	4.8197	1.43774e-06	0.00059731	20160_Ever_smoked	smoke	PDE4C
ENSG00000106244	5.2109	1.87927e-07	0.000128192	20160_Ever_smoked	smoke	PDAP1
ENSG00000106245	5.2109	1.87927e-07	0.000128192	20160_Ever_smoked	smoke	BUD31
ENSG00000106258	3.8629	0.000112049	0.0161575	20160_Ever_smoked	smoke	CYP3A5
ENSG00000106723	3.5965	0.000322528	0.0294029	20160_Ever_smoked	smoke	SPIN1
ENSG00000107140	2.9865	0.00282191	0.0964846	20160_Ever_smoked	smoke	TESK1
ENSG00000107175	-3.1246	0.00178047	0.0775227	20160_Ever_smoked	smoke	CREB3
ENSG00000107317	3.5492	0.000386403	0.0317603	20160_Ever_smoked	smoke	PTGDS
ENSG00000108666	3.0578	0.00222968	0.0861695	20160_Ever_smoked	smoke	C17orf75
ENSG00000110871	3.1566	0.0015962	0.0720154	20160_Ever_smoked	smoke	COQ5
ENSG00000111252	-3.5923	0.000327772	0.0294029	20160_Ever_smoked	smoke	SH2B3
ENSG00000111275	3.7183	0.000200568	0.0240943	20160_Ever_smoked	smoke	ALDH2
ENSG00000111540	3.6647	0.000247629	0.026282	20160_Ever_smoked	smoke	RAB5B
ENSG00000112234	3.0118	0.00259704	0.0921578	20160_Ever_smoked	smoke	FBXL4
ENSG00000112343	-3.607	0.000309758	0.0291371	20160_Ever_smoked	smoke	TRIM38
ENSG00000114646	4.5932	4.365e-06	0.00145075	20160_Ever_smoked	smoke	CSPG5
ENSG00000114859	4.4448	8.79737e-06	0.00250619	20160_Ever_smoked	smoke	CLCN2
ENSG00000114999	-4.3307	1.48636e-05	0.00361468	20160_Ever_smoked	smoke	TTL
ENSG00000115548	-3.4078	0.000654889	0.0426453	20160_Ever_smoked	smoke	KDM3A
ENSG00000116459	-3.0048	0.00265756	0.0936323	20160_Ever_smoked	smoke	ATP5PB
ENSG00000116793	4.3229	1.53992e-05	0.00365576	20160_Ever_smoked	smoke	PHTF1
ENSG00000117448	4.0278	5.63012e-05	0.0107955	20160_Ever_smoked	smoke	AKR1A1
ENSG00000118655	3.3779	0.000730416	0.0438725	20160_Ever_smoked	smoke	DCLRE1B
ENSG00000119523	-3.6642	0.000248113	0.026282	20160_Ever_smoked	smoke	ALG2
ENSG00000120071	-3.9277	8.57621e-05	0.0131885	20160_Ever_smoked	smoke	KANSL1
ENSG00000120314	-2.9729	0.00295001	0.0987044	20160_Ever_smoked	smoke	WDR55
ENSG00000120896	3.0638	0.00218545	0.0857901	20160_Ever_smoked	smoke	SORBS3
ENSG00000121316	-2.973	0.00294904	0.0987044	20160_Ever_smoked	smoke	PLBD1
ENSG00000121680	-4.6553	3.23509e-06	0.00124063	20160_Ever_smoked	smoke	PEX16
ENSG00000124225	-3.0183	0.00254197	0.0921578	20160_Ever_smoked	smoke	PMEPA1
ENSG00000127578	-3.02	0.00252775	0.0921578	20160_Ever_smoked	smoke	WFIKKN1
ENSG00000127580	-4.8373	1.31615e-06	0.00059731	20160_Ever_smoked	smoke	WDR24
ENSG00000129535	-3.803	0.000142954	0.0192617	20160_Ever_smoked	smoke	NRL
ENSG00000130305	3.2038	0.00135627	0.0674192	20160_Ever_smoked	smoke	NSUN5
ENSG00000131748	3.9807	6.87126e-05	0.0116122	20160_Ever_smoked	smoke	STARD3
ENSG00000131771	3.2349	0.00121685	0.0631927	20160_Ever_smoked	smoke	PPP1R1B
ENSG00000132153	4.4096	1.03562e-05	0.00286831	20160_Ever_smoked	smoke	DHX30
ENSG00000132780	3.3038	0.000953839	0.0531315	20160_Ever_smoked	smoke	NASP
ENSG00000133110	3.1851	0.00144704	0.0693661	20160_Ever_smoked	smoke	POSTN
ENSG00000133794	3.3985	0.000677565	0.0426453	20160_Ever_smoked	smoke	ARNTL
ENSG00000134452	3.9315	8.44175e-05	0.0131885	20160_Ever_smoked	smoke	FBH1
ENSG00000134461	3.6821	0.000231321	0.0262097	20160_Ever_smoked	smoke	ANKRD16
ENSG00000134575	-3.1752	0.00149733	0.0704067	20160_Ever_smoked	smoke	ACP2
ENSG00000135077	-2.9879	0.00280901	0.0964846	20160_Ever_smoked	smoke	HAVCR2
ENSG00000135108	-3.1615	0.00156959	0.0717892	20160_Ever_smoked	smoke	FBXO21
ENSG00000135828	-3.3643	0.000767381	0.045544	20160_Ever_smoked	smoke	RNASEL
ENSG00000135976	4.051	5.09992e-05	0.0101701	20160_Ever_smoked	smoke	ANKRD36
ENSG00000136147	-3.2487	0.00115934	0.0610108	20160_Ever_smoked	smoke	PHF11
ENSG00000136891	-3.0245	0.00249044	0.0921578	20160_Ever_smoked	smoke	TEX10
ENSG00000136933	3.4985	0.000467883	0.035248	20160_Ever_smoked	smoke	RABEPK
ENSG00000137103	3.5898	0.000330932	0.0294029	20160_Ever_smoked	smoke	TMEM8B
ENSG00000137331	3.191	0.00141781	0.0686249	20160_Ever_smoked	smoke	IER3
ENSG00000137473	-3.0683	0.0021528	0.0857901	20160_Ever_smoked	smoke	TTC29
ENSG00000137824	3.5721	0.00035413	0.0305908	20160_Ever_smoked	smoke	RMDN3
ENSG00000138031	-2.9691	0.00298673	0.0990599	20160_Ever_smoked	smoke	ADCY3
ENSG00000138107	-3.4232	0.000618885	0.0418433	20160_Ever_smoked	smoke	ACTR1A
ENSG00000138175	5.695	1.23372e-08	1.53765e-05	20160_Ever_smoked	smoke	ARL3
ENSG00000138594	3.5603	0.000370431	0.0310378	20160_Ever_smoked	smoke	TMOD3
ENSG00000138594	3.5603	0.000370431	0.0310378	20160_Ever_smoked	smoke	LOC112268148
ENSG00000139173	-2.9887	0.00280167	0.0964846	20160_Ever_smoked	smoke	TMEM117
ENSG00000139697	-3.9406	8.12781e-05	0.0130711	20160_Ever_smoked	smoke	SBNO1
ENSG00000140678	-3.0131	0.00258594	0.0921578	20160_Ever_smoked	smoke	ITGAX
ENSG00000141030	3.4155	0.00063665	0.0423194	20160_Ever_smoked	smoke	COPS3
ENSG00000141101	-3.6605	0.000251724	0.026282	20160_Ever_smoked	smoke	NOB1
ENSG00000141524	3.2605	0.00111216	0.0589847	20160_Ever_smoked	smoke	TMC6
ENSG00000141736	3.1664	0.00154338	0.0712581	20160_Ever_smoked	smoke	ERBB2
ENSG00000143147	-3.1449	0.00166144	0.0742863	20160_Ever_smoked	smoke	GPR161
ENSG00000143537	-3.483	0.000495828	0.0363515	20160_Ever_smoked	smoke	ADAM15
ENSG00000143727	3.3884	0.000703017	0.0435381	20160_Ever_smoked	smoke	ACP1
ENSG00000144031	3.2044	0.00135344	0.0674192	20160_Ever_smoked	smoke	ANKRD53
ENSG00000145020	-3.5672	0.000360816	0.0307489	20160_Ever_smoked	smoke	AMT
ENSG00000145022	-3.331	0.000865346	0.0493039	20160_Ever_smoked	smoke	TCTA
ENSG00000146007	-2.9863	0.00282375	0.0964846	20160_Ever_smoked	smoke	ZMAT2
ENSG00000146085	-3.0521	0.00227246	0.0874837	20160_Ever_smoked	smoke	MMUT
ENSG00000148795	6.808	9.89649e-12	9.86759e-08	20160_Ever_smoked	smoke	CYP17A1
ENSG00000149782	2.9798	0.00288437	0.0978212	20160_Ever_smoked	smoke	PLCB3
ENSG00000152977	4.5128	6.39773e-06	0.00199345	20160_Ever_smoked	smoke	ZIC1
ENSG00000155592	-3.4386	0.000584731	0.0407708	20160_Ever_smoked	smoke	ZKSCAN2
ENSG00000156052	-3.1289	0.00175462	0.0771228	20160_Ever_smoked	smoke	GNAQ
ENSG00000156398	6.6179	3.64337e-11	1.58582e-07	20160_Ever_smoked	smoke	SFXN2
ENSG00000158023	-3.2479	0.0011626	0.0610108	20160_Ever_smoked	smoke	CFAP251
ENSG00000158691	4.8245	1.40355e-06	0.00059731	20160_Ever_smoked	smoke	ZSCAN12
ENSG00000159314	-3.7916	0.00014968	0.019899	20160_Ever_smoked	smoke	ARHGAP27
ENSG00000159596	-3.4091	0.000651776	0.0426453	20160_Ever_smoked	smoke	TMEM69
ENSG00000160796	3.9271	8.59762e-05	0.0131885	20160_Ever_smoked	smoke	NBEAL2
ENSG00000160917	-5.4334	5.52903e-08	5.51288e-05	20160_Ever_smoked	smoke	CPSF4
ENSG00000160959	-3.1035	0.00191246	0.0814905	20160_Ever_smoked	smoke	LRRC14
ENSG00000160972	3.6992	0.00021628	0.0250127	20160_Ever_smoked	smoke	PPP1R16A
ENSG00000160973	-3.9909	6.5823e-05	0.0115129	20160_Ever_smoked	smoke	FOXH1
ENSG00000161395	2.9731	0.00294808	0.0987044	20160_Ever_smoked	smoke	PGAP3
ENSG00000162267	4.5603	5.10806e-06	0.00164295	20160_Ever_smoked	smoke	ITIH3
ENSG00000162384	3.4077	0.000655129	0.0426453	20160_Ever_smoked	smoke	CZIB
ENSG00000162458	-3.4261	0.000612315	0.0418169	20160_Ever_smoked	smoke	FBLIM1
ENSG00000162819	-3.0763	0.00209587	0.0846052	20160_Ever_smoked	smoke	BROX
ENSG00000162913	2.9677	0.00300037	0.0990599	20160_Ever_smoked	smoke	OBSCN-AS1
ENSG00000162944	-2.9733	0.00294616	0.0987044	20160_Ever_smoked	smoke	RFTN2
ENSG00000162971	4.0228	5.75103e-05	0.0108193	20160_Ever_smoked	smoke	TYW5
ENSG00000162972	-4.3645	1.27414e-05	0.00325748	20160_Ever_smoked	smoke	MAIP1
ENSG00000163006	-3.1698	0.00152544	0.071074	20160_Ever_smoked	smoke	CCDC138
ENSG00000163161	-3.5211	0.000429761	0.0340084	20160_Ever_smoked	smoke	ERCC3
ENSG00000163508	3.3207	0.00089792	0.0508692	20160_Ever_smoked	smoke	EOMES
ENSG00000163939	4.2216	2.42574e-05	0.0053437	20160_Ever_smoked	smoke	PBRM1
ENSG00000164088	-3.0794	0.00207418	0.0844132	20160_Ever_smoked	smoke	PPM1M
ENSG00000164091	-4.0585	4.93889e-05	0.0100499	20160_Ever_smoked	smoke	WDR82
ENSG00000164181	-3.0204	0.00252441	0.0921578	20160_Ever_smoked	smoke	ELOVL7
ENSG00000164182	3.4952	0.000473707	0.035248	20160_Ever_smoked	smoke	NDUFAF2
ENSG00000164308	-3.5054	0.000455922	0.0347276	20160_Ever_smoked	smoke	ERAP2
ENSG00000164597	3.1739	0.00150406	0.0704067	20160_Ever_smoked	smoke	COG5
ENSG00000164815	3.1054	0.00190022	0.0814905	20160_Ever_smoked	smoke	ORC5
ENSG00000164970	3.0034	0.00266981	0.093733	20160_Ever_smoked	smoke	FAM219A
ENSG00000164989	3.6	0.000318217	0.0294029	20160_Ever_smoked	smoke	CCDC171
ENSG00000165219	5.4081	6.36969e-08	5.77371e-05	20160_Ever_smoked	smoke	GAPVD1
ENSG00000165752	-3.074	0.00211209	0.0846604	20160_Ever_smoked	smoke	STK32C
ENSG00000166272	6.1713	6.77308e-10	1.12555e-06	20160_Ever_smoked	smoke	WBP1L
ENSG00000166272	6.1713	6.77308e-10	1.12555e-06	20160_Ever_smoked	smoke	CYP17A1-AS1
ENSG00000166275	-6.5779	4.77139e-11	1.58582e-07	20160_Ever_smoked	smoke	BORCS7
ENSG00000166510	-3.1252	0.00177684	0.0775227	20160_Ever_smoked	smoke	CCDC68
ENSG00000167377	-3.4452	0.000570637	0.0401574	20160_Ever_smoked	smoke	ZNF23
ENSG00000167526	-3.271	0.00107168	0.0574489	20160_Ever_smoked	smoke	RPL13
ENSG00000167720	-5.2797	1.29396e-07	0.000107515	20160_Ever_smoked	smoke	SRR
ENSG00000167895	-3.6183	0.000296545	0.0287067	20160_Ever_smoked	smoke	TMC8
ENSG00000167965	3.2781	0.00104508	0.056606	20160_Ever_smoked	smoke	MLST8
ENSG00000167968	-3.1803	0.00147123	0.0698538	20160_Ever_smoked	smoke	DNASE1L2
ENSG00000168036	4.4751	7.63756e-06	0.00230765	20160_Ever_smoked	smoke	CTNNB1
ENSG00000168237	-3.5857	0.000336175	0.0294029	20160_Ever_smoked	smoke	GLYCTK
ENSG00000168828	3.0117	0.00259789	0.0921578	20160_Ever_smoked	smoke	OR13J1
ENSG00000169398	3.4219	0.000621852	0.0418433	20160_Ever_smoked	smoke	PTK2
ENSG00000169683	-3.6227	0.000291544	0.0286983	20160_Ever_smoked	smoke	LRRC45
ENSG00000169684	3.5624	0.00036748	0.0310378	20160_Ever_smoked	smoke	CHRNA5
ENSG00000169689	-3.0427	0.00234466	0.0897646	20160_Ever_smoked	smoke	CENPX
ENSG00000169696	3.6757	0.000237198	0.026282	20160_Ever_smoked	smoke	ASPSCR1
ENSG00000169884	-3.0846	0.00203826	0.0837405	20160_Ever_smoked	smoke	WNT10B
ENSG00000170515	3.1652	0.00154976	0.0712581	20160_Ever_smoked	smoke	PA2G4
ENSG00000170581	-3.0974	0.00195226	0.0821334	20160_Ever_smoked	smoke	STAT2
ENSG00000170802	-4.0072	6.14428e-05	0.0113451	20160_Ever_smoked	smoke	FOXN2
ENSG00000170906	3.7034	0.000212729	0.0249539	20160_Ever_smoked	smoke	NDUFA3
ENSG00000171206	3.5063	0.000454383	0.0347276	20160_Ever_smoked	smoke	TRIM8
ENSG00000172247	3.042	0.00235012	0.0897646	20160_Ever_smoked	smoke	C1QTNF4
ENSG00000172264	3.0317	0.00243181	0.0921578	20160_Ever_smoked	smoke	MACROD2
ENSG00000173064	3.6969	0.000218248	0.0250127	20160_Ever_smoked	smoke	HECTD4
ENSG00000173402	3.5398	0.00040043	0.0321985	20160_Ever_smoked	smoke	DAG1
ENSG00000173421	-3.0255	0.00248222	0.0921578	20160_Ever_smoked	smoke	IHO1
ENSG00000173457	3.4634	0.000533395	0.0379884	20160_Ever_smoked	smoke	PPP1R14B
ENSG00000173473	-4.3114	1.62224e-05	0.00376164	20160_Ever_smoked	smoke	SMARCC1
ENSG00000173540	3.9875	6.67732e-05	0.0115129	20160_Ever_smoked	smoke	GMPPB
ENSG00000173581	-3.2326	0.00122669	0.0633736	20160_Ever_smoked	smoke	CCDC106
ENSG00000173611	4.2133	2.51666e-05	0.0053437	20160_Ever_smoked	smoke	SCAI
ENSG00000173950	-3.4204	0.000625291	0.0418433	20160_Ever_smoked	smoke	XXYLT1
ENSG00000175054	-3.4348	0.000592991	0.0410597	20160_Ever_smoked	smoke	ATR
ENSG00000175161	3.7792	0.000157333	0.0203732	20160_Ever_smoked	smoke	CADM2
ENSG00000175198	-3.7076	0.000209233	0.0248359	20160_Ever_smoked	smoke	PCCA
ENSG00000175768	-3.35	0.000808116	0.0468463	20160_Ever_smoked	smoke	TOMM5
ENSG00000175906	-3.4024	0.000667968	0.0426453	20160_Ever_smoked	smoke	ARL4D
ENSG00000176887	-2.9977	0.00272025	0.094836	20160_Ever_smoked	smoke	SOX11
ENSG00000177511	-3.6209	0.00029358	0.0286983	20160_Ever_smoked	smoke	ST8SIA3
ENSG00000177683	-3.2136	0.00131082	0.0666833	20160_Ever_smoked	smoke	THAP5
ENSG00000178074	-4.6213	3.81343e-06	0.00131114	20160_Ever_smoked	smoke	C2orf69
ENSG00000179295	-3.6565	0.000255682	0.026282	20160_Ever_smoked	smoke	PTPN11
ENSG00000179562	3.0159	0.00256218	0.0921578	20160_Ever_smoked	smoke	GCC1
ENSG00000180596	-3.4029	0.000666747	0.0426453	20160_Ever_smoked	smoke	H2BC4
ENSG00000180834	-3.9478	7.88727e-05	0.0130711	20160_Ever_smoked	smoke	MAP6D1
ENSG00000181027	3.7516	0.00017571	0.0216724	20160_Ever_smoked	smoke	FKRP
ENSG00000181163	-3.4446	0.000571905	0.0401574	20160_Ever_smoked	smoke	NPM1
ENSG00000181789	-3.1305	0.00174509	0.0771228	20160_Ever_smoked	smoke	COPG1
ENSG00000181856	-3.5451	0.000392464	0.0318145	20160_Ever_smoked	smoke	SLC2A4
ENSG00000182149	-3.3409	0.000835073	0.0481292	20160_Ever_smoked	smoke	IST1
ENSG00000182858	3.5708	0.000355893	0.0305908	20160_Ever_smoked	smoke	ALG12
ENSG00000183527	-3.0924	0.00198545	0.0831787	20160_Ever_smoked	smoke	PSMG1
ENSG00000183624	-3.3975	0.000680046	0.0426453	20160_Ever_smoked	smoke	HMCES
ENSG00000183955	-3.9009	9.58357e-05	0.0144782	20160_Ever_smoked	smoke	KMT5A
ENSG00000185052	3.0646	0.00217961	0.0857901	20160_Ever_smoked	smoke	SLC24A3
ENSG00000185437	3.514	0.000441413	0.0346554	20160_Ever_smoked	smoke	SH3BGR
ENSG00000186063	3.0763	0.00209587	0.0846052	20160_Ever_smoked	smoke	AIDA
ENSG00000186470	4.3675	1.25677e-05	0.00325748	20160_Ever_smoked	smoke	BTN3A2
ENSG00000186479	-3.5477	0.000388611	0.0317603	20160_Ever_smoked	smoke	RGS7BP
ENSG00000186792	-3.356	0.000790786	0.0461097	20160_Ever_smoked	smoke	HYAL3
ENSG00000186918	-3.4681	0.000524152	0.0375987	20160_Ever_smoked	smoke	ZNF395
ENSG00000187164	-3.4682	0.000523957	0.0375987	20160_Ever_smoked	smoke	SHTN1
ENSG00000187626	-4.3321	1.47694e-05	0.00361468	20160_Ever_smoked	smoke	ZKSCAN4
ENSG00000188338	-3.8679	0.000109777	0.0160965	20160_Ever_smoked	smoke	SLC38A3
ENSG00000188938	-3.1596	0.00157986	0.071929	20160_Ever_smoked	smoke	FAM120AOS
ENSG00000189060	2.9867	0.00282006	0.0964846	20160_Ever_smoked	smoke	H1-0
ENSG00000189292	3.2962	0.000980022	0.0539868	20160_Ever_smoked	smoke	ALKAL2
ENSG00000196263	-3.3826	0.000718031	0.0436545	20160_Ever_smoked	smoke	ZNF471
ENSG00000196652	-6.3206	2.6055e-10	6.49472e-07	20160_Ever_smoked	smoke	ZKSCAN5
ENSG00000196812	4.136	3.53412e-05	0.00734125	20160_Ever_smoked	smoke	ZSCAN16
ENSG00000196867	3.4019	0.000669191	0.0426453	20160_Ever_smoked	smoke	ZFP28
ENSG00000197062	3.8599	0.000113433	0.0161575	20160_Ever_smoked	smoke	ZSCAN26
ENSG00000197165	-2.9687	0.00299062	0.0990599	20160_Ever_smoked	smoke	SULT1A2
ENSG00000197343	-5.0008	5.70929e-07	0.000316257	20160_Ever_smoked	smoke	ZNF655
ENSG00000197429	3.2767	0.00105028	0.056606	20160_Ever_smoked	smoke	IPP
ENSG00000197728	-3.0911	0.00199416	0.0831942	20160_Ever_smoked	smoke	RPS26
ENSG00000198001	3.165	0.00155083	0.0712581	20160_Ever_smoked	smoke	IRAK4
ENSG00000198168	3.083	0.00204925	0.0837405	20160_Ever_smoked	smoke	SVIP
ENSG00000198270	-3.0611	0.00220525	0.0858912	20160_Ever_smoked	smoke	TMEM116
ENSG00000198467	3.1401	0.0016889	0.0751772	20160_Ever_smoked	smoke	TPM2
ENSG00000198556	5.6222	1.88541e-08	2.08878e-05	20160_Ever_smoked	smoke	ZNF789
ENSG00000198728	3.1566	0.0015962	0.0720154	20160_Ever_smoked	smoke	LDB1
ENSG00000198876	-3.7511	0.00017606	0.0216724	20160_Ever_smoked	smoke	DCAF12
ENSG00000198890	-3.7693	0.000163706	0.0209031	20160_Ever_smoked	smoke	PRMT6
ENSG00000198937	-3.5291	0.000416976	0.0332606	20160_Ever_smoked	smoke	CCDC167
ENSG00000203546	3.1878	0.0014336	0.0690536	20160_Ever_smoked	smoke
ENSG00000204310	-3.2995	0.000968572	0.0536524	20160_Ever_smoked	smoke	AGPAT1
ENSG00000204348	-3.8499	0.000118166	0.016364	20160_Ever_smoked	smoke	DXO
ENSG00000204427	3.03	0.00244554	0.0921578	20160_Ever_smoked	smoke	ABHD16A
ENSG00000204444	3.0294	0.0024504	0.0921578	20160_Ever_smoked	smoke	APOM
ENSG00000204536	-3.4307	0.000602026	0.0413978	20160_Ever_smoked	smoke	CCHCR1
ENSG00000204540	4.2363	2.27233e-05	0.00514931	20160_Ever_smoked	smoke	PSORS1C1
ENSG00000204592	-3.3956	0.000684784	0.042674	20160_Ever_smoked	smoke	HLA-E
ENSG00000204709	-3.5052	0.000456264	0.0347276	20160_Ever_smoked	smoke
ENSG00000204764	3.9998	6.3396e-05	0.0114929	20160_Ever_smoked	smoke	RANBP17
ENSG00000204842	-3.1198	0.00180974	0.0781149	20160_Ever_smoked	smoke	ATXN2
ENSG00000213918	-3.1472	0.00164842	0.0740364	20160_Ever_smoked	smoke	DNASE1
ENSG00000214160	3.2866	0.00101405	0.0552506	20160_Ever_smoked	smoke	ALG3
[truncated: 977 more rows]
