# Supplementary material for: Single nucleus transcriptomics of ventral midbrain identifies glial activation associated with chronic opioid use disorder
Source: Nat Commun. 2023 Sep 12;14:5610. doi: 10.1038/s41467-023-41455-8 (PMC10497570; doi:10.1038/s41467-023-41455-8)
Supplement: Supplementary file 12 — Supplementary Data 9 [file 41467_2023_41455_MOESM12_ESM.xlsx]

## Sheet: Sheet 1
Data S9: Differentially expressed genes in present study matching to differentially expressed genes reported in mouse model for opiate exposure
DEGs in VM of opiate overdose cases in present study matching to DEG in morphine- exposed mous ventral striatum (Avery et al. Single-Cell RNA-Seq Uncovers a Robust Transcriptional Response to Morphine by Glia (Cell Reports PMID: 30257220)
Oligodendrocyte DEGs in Avery et al								Astrocyte DEGs in Avery et al								Microglia DEGs in Avery et al								Neuron DEGs in Avery et al
gene	LFC	celltype (present study)	bulk ( PMID: 30733491)					gene	LFC	celltype (present study)	bulk ( PMID: 30733491)					gene	LFC	celltype (present study)	bulk ( PMID: 30733491)					gene	LFC	celltype (present study)	bulk ( PMID: 30733491)
MAT2A	0.340635	ODC	0					MFSD2A	0.51848	ODC	0					PLEKHB1	-0.300062	OPC	0					PDE1A	-0.561501	ODC	0
TMEFF2	-0.451913	ODC	0					FKBP5	1.16608	ODC	1													FDFT1	0.262644	ODC	0
FKBP5	1.16608	ODC	1					CDKN1A	0.88582	ODC	1													NEFM	0.356876	ODC	0
CDKN1A	0.88582	ODC	1					ZBTB16	0.574964	ODC	1													KLF9	0.769367	ODC	1
FABP5	0.298133	ODC	0					UBC	0.458485	ODC	0													PDE1A	-0.772392	Astrocyte	0
OPALIN	-0.291927	ODC	0					NFKBIA	0.525164	ODC	1													P2RY1	-0.429105	Astrocyte	0
ZBTB16	0.574964	ODC	1					MFSD2A	1.18421	Astrocyte	0													PDZD2	0.505632	Astrocyte	0
NFKBIA	0.525164	ODC	1					FKBP5	0.984503	Astrocyte	1													LRRC17	-0.400273	Astrocyte	0
SYNM	0.439949	ODC	0					CDKN1A	1.74915	Astrocyte	1													KLF9	0.475501	Astrocyte	1
RAB31	0.353756	ODC	0					ZBTB16	0.300561	Astrocyte	1													CCND2	0.824393	Astrocyte	0
ARRDC2	0.472875	ODC	0					HSPA8	-0.505503	Astrocyte	0													UBA52	0.462934	Microglia	0
PDXK	0.453162	ODC	0					UBC	-0.724133	Astrocyte	0													PDE1A	-0.722672	OPC	0
TMEFF2	-0.597216	Astrocyte	0					NFKBIA	0.540808	Astrocyte	1													MAP1B	0.311924	OPC	0
FKBP5	0.984503	Astrocyte	1					MXD4	-0.431745	Microglia	0													KLF9	0.792623	OPC	1
CDKN1A	1.74915	Astrocyte	1					FKBP5	1.30882	Microglia	1													ARID4B	0.332729	Non_DA	0
ARID5B	0.70176	Astrocyte	0					ZBTB16	1.1617	Microglia	1													GSTP1	0.918369	Pericyte	0
OPALIN	-0.573612	Astrocyte	0					DCLK1	0.314182	Microglia	0
ZBTB16	0.300561	Astrocyte	1					FKBP5	1.10185	OPC	1
PTPN11	0.264383	Astrocyte	0					CDKN1A	1.79878	OPC	1
ULK1	0.310407	Astrocyte	0					ZBTB16	0.495561	OPC	1
NFKBIA	0.540808	Astrocyte	1					NFKBIA	0.574125	OPC	1
RAB31	0.484422	Astrocyte	0					KLF13	0.369639	OPC	0
MAT2A	0.511378	Microglia	0					ZBTB20	0.708827	Non_DA	0
TMEFF2	-0.520064	Microglia	0
MXD4	-0.431745	Microglia	0
FKBP5	1.30882	Microglia	1
ARID5B	0.542726	Microglia	0
ZBTB16	1.1617	Microglia	1
SPNS2	-0.466627	Microglia	0
ATF5	1.12274	Microglia	0
ZNFX1	0.444356	Microglia	0
PDXK	0.406533	Microglia	0
MAT2A	0.280155	OPC	0
FKBP5	1.10185	OPC	1
CDKN1A	1.79878	OPC	1
FABP5	0.546985	OPC	0
PHYHIPL	0.259303	OPC	0
ARID5B	0.3572	OPC	0
ZBTB16	0.495561	OPC	1
NFKBIA	0.574125	OPC	1
MNS1	-0.445069	OPC	1
ASPA	-0.402686	OPC	0
