# Supplementary material for: Single nucleus transcriptomics of ventral midbrain identifies glial activation associated with chronic opioid use disorder
Source: Nat Commun. 2023 Sep 12;14:5610. doi: 10.1038/s41467-023-41455-8 (PMC10497570; doi:10.1038/s41467-023-41455-8)
Supplement: Supplementary file 13 — Supplementary Data 10 [file 41467_2023_41455_MOESM13_ESM.xlsx]

## Sheet: Sheet 1
Data S10: Differentially expressed neuronal gene in present study matching to locus with altered histone acetylation in prefrontal cortex of individuals who died by opioid overdose (Corradin et al, Mol Psychiatry 2022 Apr;27(4):2158-2170.
	chr	start	end	linear_regression_pvalue	Case_mean	Control_mean	Fold_change_case.control	GREAT_gene1	distance_to_gene1	Great_gene2	distance_to_gene2	Gene1_LFC	Gene1_pval	Gene2_LFC	Gene2_pval
99294	chr11	41092571	41094365	9.56e-09	1.2575	1.68617	0.745774	LRRC4C	(-777804)			-0.464694	0.000378485
603907	chr8	102886139	102887099	2.29e-09	1.71585	2.09108	0.820556	NCALD	(+250516),	GRHL2	(+381959)	-0.583965	0.00129085
628853	chr9	91791797	91796596	2.24e-09	2.25135	2.68505	0.838477	SHC3	(-515)			-0.374308	0.00192316
595328	chr8	56505799	56506095	7.33e-09	1.64572	1.96057	0.839409	TGS1	(-179754),	XKR4	(+490998)			-0.478929	5.60304e-05
603908	chr8	102887448	102888330	1.03e-08	1.78307	2.10775	0.845962	NCALD	(+249246),	GRHL2	(+383229)	-0.583965	0.00129085
595327	chr8	56505127	56505386	9e-09	1.69855	1.99228	0.852565	TGS1	(-180444),	XKR4	(+490308)			-0.478929	5.60304e-05
105435	chr11	70537793	70539223	2.34e-08	1.28414	1.5041	0.853759	CTTN	(+293861),	SHANK2	(+319864)			-0.361164	0.00182368
391960	chr3	16191659	16193882	3.08e-08	1.90686	2.22475	0.857116	ANKRD28	(-291493),	GALNT15	(-23385)	0.301806	0.00279139
517196	chr6	40761989	40762772	4.04e-08	1.48826	1.73199	0.859279	LRFN2	(-207177),	UNC5CL	(+244547)	-0.558484	0.00152797
631483	chr9	101091432	101092142	4.77e-09	1.66072	1.92686	0.861877	TBC1D2	(-73872),	GABBR2	(+379692)			-0.2791	0.000709411
595329	chr8	56506615	56508418	6.11e-08	1.88489	2.16679	0.869899	TGS1	(-178184),	XKR4	(+492568)			-0.478929	5.60304e-05
391953	chr3	16173642	16177652	7.38e-08	1.89012	2.17114	0.870569	ANKRD28	(-274369),	GALNT15	(-40509)	0.301806	0.00279139
517194	chr6	40755262	40758092	4.34e-09	2.14752	2.46114	0.872573	LRFN2	(-201473),	UNC5CL	(+250251)	-0.558484	0.00152797
631487	chr9	101096357	101097607	2.85e-08	1.80441	2.0358	0.88634	TBC1D2	(-79067),	GABBR2	(+374497)			-0.2791	0.000709411
631488	chr9	101098758	101098955	1.17e-08	1.53834	1.71751	0.89568	TBC1D2	(-80942),	GABBR2	(+372622)			-0.2791	0.000709411
631579	chr9	101311781	101315233	4.69e-08	2.21615	2.44938	0.904778	TBC1D2	(-295592),	GABBR2	(+157972)			-0.2791	0.000709411
