# Supplementary material for: Single nucleus transcriptomics of ventral midbrain identifies glial activation associated with chronic opioid use disorder
Source: Nat Commun. 2023 Sep 12;14:5610. doi: 10.1038/s41467-023-41455-8 (PMC10497570; doi:10.1038/s41467-023-41455-8)
Supplement: Supplementary file 15 — Source Data [file 41467_2023_41455_MOESM15_ESM.xlsx]

## Sheet: Source Data Figure 1
Source Data Figure 1
Figure 1B									Figure 1C,E									Figure 1D
gene	gene_value	MCls	MCls_value	yave	yave2	percent			NEW_BARCODE	Cohort	Condition	Celltype	UMAP_1	UMAP_2				celltype	sampleID	ncell	total	percent	Category
MOBP	1	Astrocyte	3	0.474343	NA	0.356822			B10_AAACCCAAGACTTCAC	Detroit	Opioid	Astrocyte	-3.77989	-8.88926				Astrocyte	AKB13	207	1091	0.189734	Control
MBP	1	Astrocyte	3	0.799643	NA	0.530596			B10_AAACCCAAGCACACCC	Detroit	Control	DA	0.772114	-2.39493				Astrocyte	AKB14	381	2888	0.131925	Opioid
PLP1	1	Astrocyte	3	1.40613	NA	0.780565			B10_AAACCCACATGCAGGA	Detroit	Opioid	Microglia	-4.91068	10.2215				Astrocyte	AKB15	225	1393	0.161522	Control
CNP	1	Astrocyte	3	0.360545	NA	0.330092			B10_AAACCCAGTCATCCCT	Detroit	Opioid	ODC	-3.25792	-3.12066				Astrocyte	AKB16	247	1903	0.129795	Opioid
VCAN	2	Astrocyte	3	0.69715	NA	0.487341			B10_AAACCCATCATAGCAC	Detroit	Control	Astrocyte	-0.414636	-11.823				Astrocyte	AKB17	554	2739	0.202264	Control
PDGFRA	2	Astrocyte	3	0.0264273	NA	0.0309105			B10_AAACGAAAGCTCTTCC	Detroit	Control	ODC	0.366903	-2.89667				Astrocyte	AKB18	511	2201	0.232167	Opioid
OLIG1	2	Astrocyte	3	0.0931445	NA	0.122444			B10_AAACGAAAGGATGTTA	Detroit	Control	Astrocyte	-1.46488	-12.9977				Astrocyte	AKB19	407	2220	0.183333	Control
OLIG2	2	Astrocyte	3	0.0377224	NA	0.0757926			B10_AAACGAAAGGTAATCA	Detroit	Opioid	Microglia	-0.741237	12.0815				Astrocyte	AKB20	352	2534	0.138911	Opioid
GFAP	3	Astrocyte	3	2.19726	1	1			B10_AAACGAACACCCAACG	Detroit	Control	Microglia	-3.65253	11.9458				Astrocyte	AKB21	467	2797	0.166965	Control
AQP4	3	Astrocyte	3	1.6247	1	1			B10_AAACGAACACGTAACT	Detroit	Opioid	Endothelial	9.13627	7.14239				Astrocyte	AKB22	482	3185	0.151334	Opioid
SLC1A2	3	Astrocyte	3	2.65731	1	0.997208			B10_AAACGAAGTCGTTCAA	Detroit	Control	ODC	-0.549043	-3.07108				Astrocyte	AKB23	503	2878	0.174774	Control
SLC4A4	3	Astrocyte	3	2.12884	1	1			B10_AAACGAAGTGATAGAT	Detroit	Control	Microglia	1.17349	12.8333				Astrocyte	AKB24	276	1991	0.138624	Opioid
CSF1R	4	Astrocyte	3	0.0353999	NA	0.0387531			B10_AAACGAATCAAGTGGG	Detroit	Control	Microglia	-4.35461	12.4199				Astrocyte	AKB25	380	2945	0.129032	Control
CX3CR1	4	Astrocyte	3	0.0281993	NA	0.0383225			B10_AAACGCTAGACGATAT	Detroit	Opioid	ODC	0.557266	-3.00373				Astrocyte	AKB26	379	2831	0.133875	Opioid
LRRK1	4	Astrocyte	3	0.0343821	NA	0.0456332			B10_AAACGCTAGAGTGGCT	Detroit	Control	ODC	0.379695	-3.73605				Astrocyte	AKB27	459	3842	0.119469	Control
DOCK8	4	Astrocyte	3	0.0720205	NA	0.0641571			B10_AAACGCTAGCCATTCA	Detroit	Control	Astrocyte	0.222432	-12.6861				Astrocyte	AKB28	423	3523	0.120068	Opioid
C3	4	Astrocyte	3	0.127715	NA	0.130001			B10_AAACGCTAGCTGAGCA	Detroit	Control	Endothelial	9.44812	7.13483				Astrocyte	AKB29	314	3024	0.103836	Control
P2RY12	4	Astrocyte	3	0.0605868	NA	0.0836117			B10_AAACGCTAGCTGCGAA	Detroit	Control	ODC	-0.0776703	-2.02525				Astrocyte	AKB30	392	3487	0.112418	Opioid
SLC18A2	5	Astrocyte	3	0.0247689	NA	0.0556002			B10_AAACGCTAGGGTTAGC	Detroit	Control	ODC	-0.913628	-3.05811				Astrocyte	AKB31	464	2295	0.202179	Control
DDC	5	Astrocyte	3	0.00340716	NA	0.0331884			B10_AAACGCTCAAGTATAG	Detroit	Control	ODC	-4.41425	-2.41356				Astrocyte	AKB32	293	1987	0.147458	Opioid
TH	5	Astrocyte	3	0.013726	NA	0.0523263			B10_AAACGCTCAATCGAAA	Detroit	Control	ODC	-0.621312	-2.5794				Astrocyte	AKB33	361	2525	0.14297	Control
SLC6A3	5	Astrocyte	3	0.0118968	NA	0.0353554			B10_AAACGCTCACAAATCC	Detroit	Control	ODC	-6.77918	-2.50989				Astrocyte	AKB34	421	3723	0.113081	Opioid
GAD1	6	Astrocyte	3	0.0673973	NA	0.146009			B10_AAACGCTCACAAGCCC	Detroit	Control	ODC	0.140862	-3.51343				Astrocyte	AKB35	385	3513	0.109593	Control
GAD2	6	Astrocyte	3	0.0118205	NA	0.0277778			B10_AAACGCTCACACCTAA	Detroit	Opioid	Astrocyte	-2.23113	-12.6752				Astrocyte	AKB36	363	2283	0.159001	Opioid
SLC17A7	6	Astrocyte	3	0.00383477	NA	0.0130621			B10_AAACGCTCATCGAGCC	Detroit	Control	Microglia	-4.47666	12.555				Astrocyte	AKB37	154	1047	0.147087	Control
NR4A2	7	Astrocyte	3	0.135682	NA	0.597334			B10_AAACGCTCATGACAAA	Detroit	Control	ODC	-3.15848	-3.15638				Astrocyte	AKB38	362	3004	0.120506	Opioid
PDGFRB	7	Astrocyte	3	0.469585	NA	0.484425			B10_AAACGCTGTGTACGCC	Detroit	Control	OPC	9.91489	0.370055				Astrocyte	AKB39	501	3080	0.162662	Control
MYO1B	7	Astrocyte	3	0.00645405	NA	0.00872194			B10_AAAGAACAGATTCGCT	Detroit	Opioid	Astrocyte	-1.02354	-13.4309				Astrocyte	AKB40	276	1794	0.153846	Opioid
RGS5	7	Astrocyte	3	0.097721	NA	0.200988			B10_AAAGAACAGTCAACAA	Detroit	Control	ODC	-0.342017	-3.33753				Astrocyte	AKB45	230	1353	0.169993	Control
PECAM1	8	Astrocyte	3	0.013423	NA	0.0187996			B10_AAAGAACCAATTGTGC	Detroit	Opioid	Astrocyte	-3.79025	-8.82829				Astrocyte	AKB46	241	1768	0.136312	Opioid
KDR	8	Astrocyte	3	0.00407738	NA	0.0199192			B10_AAAGAACCAGCCCACA	Detroit	Control	ODC	1.02255	-2.89966				Astrocyte	AKB47	687	4419	0.155465	Control
CDH5	8	Astrocyte	3	0.00269408	NA	0.00457981			B10_AAAGAACCAGCGTTTA	Detroit	Control	ODC	-2.63146	-2.6038				Astrocyte	AKB48	364	2323	0.156694	Opioid
FLT1	8	Astrocyte	3	0.0184552	NA	0.0198691			B10_AAAGAACCATCACGGC	Detroit	Opioid	Astrocyte	0.284611	-12.1744				Astrocyte	AKB49	295	2090	0.141148	Control
CLDN5	8	Astrocyte	3	0.0207864	NA	0.0254586			B10_AAAGAACCATGGGTTT	Detroit	Opioid	ODC	-4.64683	4.50244				Astrocyte	AKB50	270	1760	0.153409	Opioid
PTPRB	8	Astrocyte	3	0.00795707	NA	0.0104484			B10_AAAGAACGTATCATGC	Detroit	Control	Microglia	-4.52152	12.5796				Astrocyte	AKB51	577	3711	0.155484	Control
SKAP1	9	Astrocyte	3	0.0116939	NA	0.0143441			B10_AAAGAACGTCATTCCC	Detroit	Control	ODC	-3.53533	-3.12114				Astrocyte	AKB52	319	2601	0.122645	Opioid
THEMIS	9	Astrocyte	3	0.0111084	NA	0.0149815			B10_AAAGAACGTCGCTTGG	Detroit	Control	ODC	-3.77706	-2.97				Astrocyte	AKB53	402	3089	0.130139	Control
IL7R	9	Astrocyte	3	0.00230631	NA	0.00498819			B10_AAAGAACGTGATCGTT	Detroit	Control	Microglia	-4.53342	9.87575				Astrocyte	AKB54	533	2896	0.184047	Opioid
CD96	9	Astrocyte	3	0.0156927	NA	0.0186939			B10_AAAGAACGTGCGGATA	Detroit	Opioid	ODC	-5.35474	4.63304				Astrocyte	AKB55	559	4202	0.133032	Control
HTR2C	10	Astrocyte	3	0.0213316	NA	0.017071			B10_AAAGAACGTGGGACAT	Detroit	Opioid	ODC	-0.144659	-3.8182				Astrocyte	AKB56	439	2643	0.166099	Opioid
TTR	10	Astrocyte	3	0.00263249	NA	0.00246998			B10_AAAGAACGTTAGGCCC	Detroit	Control	ODC	2.12921	1.67496				Astrocyte	AKB57	771	2614	0.29495	Control
MOBP	1	DA	5	1.36424	NA	0.566414			B10_AAAGAACGTTGATGTC	Detroit	Control	Microglia	-3.70833	10.9439				Astrocyte	AKB58	197	767	0.256845	Opioid
MBP	1	DA	5	2.16449	0.601297	0.70574			B10_AAAGAACTCGCTCATC	Detroit	Opioid	ODC	-4.92496	4.78964				Astrocyte	AKB59	567	3529	0.160669	Control
PLP1	1	DA	5	2.80262	0.76509	0.865559			B10_AAAGAACTCTGTCCGT	Detroit	Control	ODC	-3.65675	-2.96516				Astrocyte	AKB60	827	5275	0.156777	Opioid
CNP	1	DA	5	1.08396	0.613242	0.56835			B10_AAAGGATAGAATCTAG	Detroit	Control	Microglia	-4.8336	12.8671				Astrocyte	HCCCX	177	706	0.250708	Opioid
VCAN	2	DA	5	0.107259	NA	0.0746824			B10_AAAGGATAGGAGTACC	Detroit	Opioid	Astrocyte	-3.7741	-8.81047				Astrocyte	HCCDO	78	1374	0.0567686	Opioid
PDGFRA	2	DA	5	0.0431248	NA	0.0312333			B10_AAAGGATAGGGTTAGC	Detroit	Control	Microglia	-3.84979	10.2956				Astrocyte	HCCFV	441	1959	0.225115	Opioid
OLIG1	2	DA	5	0.329153	NA	0.34331			B10_AAAGGATCAAGCGAGT	Detroit	Control	Microglia	-2.94506	10.8744				Astrocyte	HCCFW	194	345	0.562319	Opioid
OLIG2	2	DA	5	0.119136	NA	0.221747			B10_AAAGGATCACACACTA	Detroit	Opioid	ODC	0.460552	-3.64924				Astrocyte	HCCFY	450	2310	0.194805	Opioid
GFAP	3	DA	5	0.177287	NA	0.140928			B10_AAAGGATCACATACTG	Detroit	Opioid	ODC	-5.32198	4.67709				Astrocyte	HCCHO	593	1764	0.336168	Opioid
AQP4	3	DA	5	0.128541	NA	0.106221			B10_AAAGGATCACCAGTTA	Detroit	Opioid	ODC	-4.61847	4.47845				Astrocyte	HCCIL	103	439	0.234624	Opioid
SLC1A2	3	DA	5	0.288783	NA	0.19274			B10_AAAGGATCACGAAAGC	Detroit	Control	Astrocyte	-3.45038	-11.7112				Astrocyte	HCCJY	211	1290	0.163566	Opioid
SLC4A4	3	DA	5	0.110888	NA	0.0859341			B10_AAAGGATGTCTACGTA	Detroit	Opioid	ODC	-4.98242	4.6923				Astrocyte	HCCKC	130	454	0.286344	Opioid
CSF1R	4	DA	5	0.0242816	NA	0.0211138			B10_AAAGGATGTCTGATCA	Detroit	Opioid	Astrocyte	-3.63764	-11.0264				Astrocyte	HCCLC	782	1534	0.509778	Opioid
CX3CR1	4	DA	5	0.0267775	NA	0.0272699			B10_AAAGGATGTTGTGCCG	Detroit	Control	Microglia	-3.5692	9.91726				Astrocyte	HCCLL	123	547	0.224863	Opioid
LRRK1	4	DA	5	0.0316441	NA	0.0296256			B10_AAAGGATTCACTGATG	Detroit	Control	ODC	-0.0487032	-3.88316				Astrocyte	HCCLS	419	3854	0.108718	Opioid
DOCK8	4	DA	5	0.0877239	NA	0.06304			B10_AAAGGATTCATCGACA	Detroit	Opioid	ODC	0.509386	-3.26908				Astrocyte	HCCLX	259	1675	0.154627	Control
C3	4	DA	5	0.0678148	NA	0.0486778			B10_AAAGGATTCTAGACCA	Detroit	Control	ODC	-2.0383	-3.49596				Astrocyte	HCCNU	194	1810	0.107182	Opioid
P2RY12	4	DA	5	0.049461	NA	0.0439284			B10_AAAGGATTCTGGAAGG	Detroit	Control	Astrocyte	-0.570821	-12.2402				Astrocyte	HCCOD	123	995	0.123618	Opioid
SLC18A2	5	DA	5	1.23564	1	1			B10_AAAGGGCAGCTACTAC	Detroit	Opioid	Microglia	-4.69415	10.4282				Astrocyte	HCCOE	142	1092	0.130037	Opioid
DDC	5	DA	5	0.209776	1	1			B10_AAAGGGCAGGCCCGTT	Detroit	Control	ODC	0.126349	-3.16642				Astrocyte	HCCOQ	83	1468	0.0565395	Control
TH	5	DA	5	0.590088	1	1			B10_AAAGGGCAGTCAGCCC	Detroit	Control	T-cell	5.40554	12.4731				Astrocyte	HCCOV	310	2792	0.111032	Opioid
SLC6A3	5	DA	5	0.827592	1	1			B10_AAAGGGCCACAGCCTG	Detroit	Control	Microglia	-3.49041	11.9776				Astrocyte	HCCPN	311	3183	0.0977066	Opioid
GAD1	6	DA	5	0.169071	NA	0.148732			B10_AAAGGGCCAGAAACCG	Detroit	Control	ODC	-0.591535	-3.14057				Astrocyte	HCCUD	540	1898	0.28451	Opioid
GAD2	6	DA	5	0.186126	NA	0.192675			B10_AAAGGGCCAGTTTGGT	Detroit	Opioid	ODC	-4.67429	-0.425967				Astrocyte	HCCWH	144	546	0.263736	Opioid
SLC17A7	6	DA	5	0.156682	0.600783	0.288781			B10_AAAGGGCCATAACTCG	Detroit	Opioid	ODC	0.454171	-3.71403				Astrocyte	HCCWK	383	1586	0.241488	Opioid
NR4A2	7	DA	5	0.172593	0.618683	0.526391			B10_AAAGGGCGTTCCTAGA	Detroit	Control	ODC	-0.71823	-3.38328				Astrocyte	HCCWQ	340	2212	0.153707	Opioid
PDGFRB	7	DA	5	0.0117507	NA	0.0122502			B10_AAAGGGCTCTCGCTTG	Detroit	Control	OPC	12.8536	2.42794				Astrocyte	HCCX	169	1000	0.169	Control
MYO1B	7	DA	5	0.0233124	NA	0.0166797			B10_AAAGGGCTCTTCACAT	Detroit	Opioid	Astrocyte	-1.18853	-13.3536				Astrocyte	HCTBL	164	1616	0.101485	Control
RGS5	7	DA	5	0.0825731	NA	0.111356			B10_AAAGGTAAGAGAGCGG	Detroit	Control	OPC	11.0253	0.636105				Astrocyte	HCTDJ	279	1146	0.243455	Control
PECAM1	8	DA	5	0.0195881	NA	0.0166026			B10_AAAGGTAAGAGTCTGG	Detroit	Control	ODC	0.337905	-3.74699				Astrocyte	HCTDL	390	3599	0.108363	Control
KDR	8	DA	5	0.0226135	NA	0.0885544			B10_AAAGGTAAGATGACAT	Detroit	Control	ODC	0.235646	-3.74239				Astrocyte	HCTDO	234	1324	0.176737	Control
CDH5	8	DA	5	0.00224582	NA	0.00277504			B10_AAAGGTAAGCTTACGT	Detroit	Control	Endothelial	9.93102	7.41175				Astrocyte	HCTDQ	320	2008	0.159363	Control
FLT1	8	DA	5	0.0364617	NA	0.0265231			B10_AAAGGTAAGTACAGCG	Detroit	Opioid	ODC	-5.06363	4.60243				Astrocyte	HCTDX	438	5437	0.0805591	Control
CLDN5	8	DA	5	0.00483859	NA	0.00387267			B10_AAAGGTACACAGTCGC	Detroit	Opioid	ODC	0.463037	-3.46842				Astrocyte	HCTEB	391	2726	0.143434	Control
PTPRB	8	DA	5	0.0204879	NA	0.0179834			B10_AAAGGTACATTGACTG	Detroit	Opioid	Microglia	-0.734435	12.0506				Astrocyte	HCTHF	263	4173	0.0630242	Control
SKAP1	9	DA	5	0.00923862	NA	0.0100521			B10_AAAGGTAGTGCCCGTA	Detroit	Opioid	OPC	10.9789	0.842371				Astrocyte	HCTIU	58	987	0.0587639	Control
THEMIS	9	DA	5	0.0360273	NA	0.0421298			B10_AAAGGTATCGGACCAC	Detroit	Control	ODC	-3.29252	-2.98078				Astrocyte	HCTLI	284	4331	0.0655738	Control
IL7R	9	DA	5	0.00245164	NA	0.005514			B10_AAAGGTATCTCAACCC	Detroit	Opioid	ODC	0.146212	-3.67982				Astrocyte	HCTLJ	126	1125	0.112	Control
CD96	9	DA	5	0.00948509	NA	0.0106193			B10_AAAGTCCAGATAGCAT	Detroit	Opioid	ODC	-2.64765	-1.60632				Astrocyte	HCTMA	77	1290	0.0596899	Control
HTR2C	10	DA	5	0.0766059	NA	0.0409207			B10_AAAGTCCAGCACCTGC	Detroit	Control	Astrocyte	-1.65621	-13.6494				Astrocyte	HCTMB	112	1685	0.0664688	Control
TTR	10	DA	5	0.00454762	NA	0.0029838			B10_AAAGTCCAGGCACCAA	Detroit	Opioid	ODC	-1.24892	-3.57403				Astrocyte	HCTME	263	1681	0.156454	Control
MOBP	1	Endothelial	8	0.406513	NA	0.316305			B10_AAAGTCCAGGCTTAGG	Detroit	Opioid	ODC	-0.39866	-3.56516				Astrocyte	HCTMQ	48	889	0.0539933	Control
MBP	1	Endothelial	8	0.700737	NA	0.489491			B10_AAAGTCCAGGGCGAAG	Detroit	Control	ODC	0.155369	-3.59083				Astrocyte	HCTMU	110	1412	0.0779037	Control
PLP1	1	Endothelial	8	1.28872	NA	0.742611			B10_AAAGTCCAGTCCGCCA	Detroit	Control	ODC	-4.36572	-2.75022				Astrocyte	HCTMW	178	1729	0.10295	Control
CNP	1	Endothelial	8	0.316316	NA	0.29518			B10_AAAGTCCCAGTCAACT	Detroit	Control	Astrocyte	-1.04514	-14.0966				Astrocyte	HCTMZ	188	1773	0.106035	Control
VCAN	2	Endothelial	8	0.0761214	NA	0.0646914			B10_AAAGTCCCATTGTAGC	Detroit	Control	ODC	-1.73352	-3.69184				Astrocyte	HCTNZ	150	1863	0.0805153	Control
PDGFRA	2	Endothelial	8	0.0306361	NA	0.0325223			B10_AAAGTCCGTCCGAAGA	Detroit	Control	Astrocyte	-0.537893	-13.016				Astrocyte	HCTPA	371	1867	0.198715	Control
OLIG1	2	Endothelial	8	0.0856654	NA	0.102899			B10_AAAGTCCGTGCTCCGA	Detroit	Control	ODC	-3.76635	-2.62476				Astrocyte	HCTQQ	609	1918	0.317518	Control
OLIG2	2	Endothelial	8	0.0232445	NA	0.0463768			B10_AAAGTCCGTTGGGTAG	Detroit	Opioid	OPC	11.0418	0.691487				Astrocyte	HCTRP	425	2777	0.153043	Control
GFAP	3	Endothelial	8	0.238762	NA	0.203609			B10_AAAGTCCTCGATAACC	Detroit	Opioid	OPC	12.2953	0.560847				Astrocyte	HCTVE	696	2227	0.312528	Control
AQP4	3	Endothelial	8	0.0927453	NA	0.10704			B10_AAAGTGAAGAGGCCAT	Detroit	Control	ODC	0.394188	2.86252				Astrocyte	HCTVF	657	4110	0.159854	Control
SLC1A2	3	Endothelial	8	0.170718	NA	0.158711			B10_AAAGTGAAGCTTTCTT	Detroit	Control	ODC	1.99452	-1.462				Astrocyte	HCTXC	467	2521	0.185244	Control
SLC4A4	3	Endothelial	8	0.254066	NA	0.218153			B10_AAAGTGAAGGATACAT	Detroit	Control	OPC	11.2945	0.230252				Astrocyte	HCTZC	35	487	0.0718686	Opioid
CSF1R	4	Endothelial	8	0.0323886	NA	0.0325142			B10_AAAGTGACAGGGTTGA	Detroit	Opioid	ODC	-4.35669	4.19793				Astrocyte	NIH1028	135	1416	0.095339	Opioid
CX3CR1	4	Endothelial	8	0.0289324	NA	0.040307			B10_AAAGTGAGTCAGATTC	Detroit	Control	ODC	-0.720081	-2.07895				DA	AKB13	16	1091	0.0146654	Control
LRRK1	4	Endothelial	8	0.0698652	NA	0.0804417			B10_AAAGTGAGTGACTATC	Detroit	Opioid	ODC	-5.17499	4.72662				DA	AKB14	16	2888	0.00554017	Opioid
DOCK8	4	Endothelial	8	0.0832607	NA	0.0672951			B10_AAAGTGAGTGGTCCCA	Detroit	Opioid	ODC	0.421242	-3.76512				DA	AKB15	9	1393	0.00646088	Control
C3	4	Endothelial	8	0.0576669	NA	0.0575595			B10_AAAGTGAGTGTTGAGG	Detroit	Control	ODC	-3.43326	2.39772				DA	AKB16	19	1903	0.00998424	Opioid
P2RY12	4	Endothelial	8	0.0373884	NA	0.0401083			B10_AAAGTGAGTTGGCCTG	Detroit	Control	ODC	-6.37124	1.51116				DA	AKB17	5	2739	0.00182548	Control
SLC18A2	5	Endothelial	8	0.0295056	NA	0.057443			B10_AAAGTGAGTTGGTGTT	Detroit	Control	Microglia	-2.6373	11.4815				DA	AKB18	10	2201	0.00454339	Opioid
DDC	5	Endothelial	8	0.00423195	NA	0.0359684			B10_AAAGTGAGTTGTAAAG	Detroit	Control	ODC	-1.29129	-3.63757				DA	AKB19	31	2220	0.013964	Control
TH	5	Endothelial	8	0.0167112	NA	0.0558642			B10_AAAGTGAGTTTCGATG	Detroit	Control	Astrocyte	-4.76121	-11.2582				DA	AKB20	20	2534	0.00789266	Opioid
SLC6A3	5	Endothelial	8	0.0149138	NA	0.0425345			B10_AAAGTGATCGGAATTC	Detroit	Opioid	Astrocyte	-1.62138	-12.6187				DA	AKB21	60	2797	0.0214516	Control
GAD1	6	Endothelial	8	0.0144691	NA	0.0304207			B10_AAAGTGATCTTCCAGC	Detroit	Control	Astrocyte	-0.887465	-11.7261				DA	AKB22	104	3185	0.0326531	Opioid
GAD2	6	Endothelial	8	0.0209294	NA	0.0381588			B10_AAATGGAAGATTCGAA	Detroit	Control	ODC	1.75234	-1.82938				DA	AKB23	37	2878	0.0128562	Control
SLC17A7	6	Endothelial	8	0.00245603	NA	0.0132794			B10_AAATGGACAATTGCTG	Detroit	Opioid	Microglia	-4.23414	10.3974				DA	AKB24	32	1991	0.0160723	Opioid
NR4A2	7	Endothelial	8	0.278969	1	0.961507			B10_AAATGGACACCCGTAG	Detroit	Control	Microglia	-4.87494	12.4399				DA	AKB25	36	2945	0.0122241	Control
PDGFRB	7	Endothelial	8	0.0274982	NA	0.0283671			B10_AAATGGACACTCCTGT	Detroit	Opioid	ODC	-4.93513	4.88841				DA	AKB26	22	2831	0.00777111	Opioid
MYO1B	7	Endothelial	8	0.522115	NA	0.458083			B10_AAATGGACAGCTTCGG	Detroit	Control	ODC	0.501946	-2.73465				DA	AKB27	68	3842	0.0176991	Control
RGS5	7	Endothelial	8	0.345813	NA	0.344233			B10_AAATGGACAGTAGATA	Detroit	Opioid	ODC	-4.7798	4.53242				DA	AKB28	28	3523	0.00794777	Opioid
PECAM1	8	Endothelial	8	1.54609	1	1			B10_AAATGGACATACATCG	Detroit	Opioid	Pericyte	6.18112	8.15348				DA	AKB29	35	3024	0.0115741	Control
KDR	8	Endothelial	8	0.368791	1	1			B10_AAATGGACATCCAATG	Detroit	Opioid	ODC	-1.79591	-3.60992				DA	AKB30	48	3487	0.0137654	Opioid
CDH5	8	Endothelial	8	0.889001	1	1			B10_AAATGGAGTATAGGGC	Detroit	Opioid	OPC	13.1222	0.503753				DA	AKB31	7	2295	0.00305011	Control
FLT1	8	Endothelial	8	3.54529	1	1			B10_AAATGGAGTCACCTTC	Detroit	Control	ODC	0.608795	-3.27948				DA	AKB32	4	1987	0.00201309	Opioid
CLDN5	8	Endothelial	8	1.99246	1	1			B10_AAATGGAGTGCAATGG	Detroit	Control	OPC	13.0397	0.797667				DA	AKB33	21	2525	0.00831683	Control
PTPRB	8	Endothelial	8	2.12195	1	1			B10_AAATGGATCATTTCGT	Detroit	Control	ODC	-2.41257	-2.5612				DA	AKB34	64	3723	0.0171904	Opioid
SKAP1	9	Endothelial	8	0.015135	NA	0.0129668			B10_AAATGGATCTCAATCT	Detroit	Control	ODC	-0.679501	-2.88489				DA	AKB35	49	3513	0.0139482	Control
THEMIS	9	Endothelial	8	0.0158491	NA	0.017026			B10_AACAAAGAGAGTCACG	Detroit	Control	ODC	0.143816	-3.60239				DA	AKB36	25	2283	0.0109505	Opioid
IL7R	9	Endothelial	8	0.00543998	NA	0.00869345			B10_AACAAAGAGGAAGTCC	Detroit	Opioid	ODC	-1.20816	-3.70707				DA	AKB37	14	1047	0.0133715	Control
CD96	9	Endothelial	8	0.0183503	NA	0.0207188			B10_AACAAAGAGGGAGATA	Detroit	Control	ODC	0.866934	-2.77449				DA	AKB38	34	3004	0.0113182	Opioid
HTR2C	10	Endothelial	8	0.0112449	NA	0.0105847			B10_AACAAAGAGTAGTGCG	Detroit	Opioid	ODC	0.302256	-3.73998				DA	AKB39	33	3080	0.0107143	Control
TTR	10	Endothelial	8	0.00560019	NA	0.00252016			B10_AACAAAGCAAGTGGTG	Detroit	Opioid	Astrocyte	-1.21307	-13.8742				DA	AKB40	7	1794	0.0039019	Opioid
MOBP	1	Ependymal	10	0.15161	NA	0.202053			B10_AACAAAGCATGCCGCA	Detroit	Opioid	OPC	12.2247	1.98973				DA	AKB45	12	1353	0.00886918	Control
MBP	1	Ependymal	10	0.605801	NA	0.619794			B10_AACAAAGGTCCTGGGT	Detroit	Control	ODC	-0.280471	-3.85274				DA	AKB46	22	1768	0.0124434	Opioid
PLP1	1	Ependymal	10	0.825005	NA	0.764892			B10_AACAAAGTCATCTCTA	Detroit	Control	DA	4.83645	-4.55518				DA	AKB47	78	4419	0.0176511	Control
CNP	1	Ependymal	10	0.11625	NA	0.184824			B10_AACAACCAGTGCGTCC	Detroit	Control	ODC	-2.11786	-1.77105				DA	AKB48	28	2323	0.0120534	Opioid
VCAN	2	Ependymal	10	0.027856	NA	0.0536123			B10_AACAACCCACAGCTGC	Detroit	Opioid	OPC	12.214	-1.92729				DA	AKB49	25	2090	0.0119617	Control
PDGFRA	2	Ependymal	10	0.0862358	NA	0.158289			B10_AACAACCCAGGAATCG	Detroit	Opioid	Astrocyte	-0.470502	-12.7121				DA	AKB50	3	1760	0.00170455	Opioid
OLIG1	2	Ependymal	10	0.00617854	NA	0.0163794			B10_AACAACCGTACTCAAC	Detroit	Opioid	ODC	-5.18312	4.59913				DA	AKB51	37	3711	0.00997036	Control
OLIG2	2	Ependymal	10	0.00836332	NA	0.0232823			B10_AACAACCGTCCTCATC	Detroit	Opioid	OPC	13.2246	1.74912				DA	AKB52	51	2601	0.0196078	Opioid
GFAP	3	Ependymal	10	0.143692	NA	0.193013			B10_AACAACCGTCTCTCTG	Detroit	Control	ODC	-1.18246	-2.83299				DA	AKB53	42	3089	0.0135966	Control
AQP4	3	Ependymal	10	0.11903	NA	0.193825			B10_AACAACCGTGACTCTA	Detroit	Control	ODC	-5.0329	4.10291				DA	AKB54	48	2896	0.0165746	Opioid
SLC1A2	3	Ependymal	10	0.00713739	NA	0.0143363			B10_AACAACCTCGTAGGAG	Detroit	Control	ODC	-2.7629	-1.54554				DA	AKB55	56	4202	0.013327	Control
SLC4A4	3	Ependymal	10	0.0154384	NA	0.0299734			B10_AACAACCTCGTTGTAG	Detroit	Control	Microglia	-4.86786	12.3351				DA	AKB56	51	2643	0.0192963	Opioid
CSF1R	4	Ependymal	10	0.0272743	NA	0.060628			B10_AACAACCTCTGCTTTA	Detroit	Opioid	Astrocyte	-0.653767	-12.3085				DA	AKB57	10	2614	0.00382555	Control
CX3CR1	4	Ependymal	10	0	NA	0			B10_AACAAGAAGATACGAT	Detroit	Opioid	Microglia	-4.4056	10.8527				DA	AKB58	5	767	0.0065189	Opioid
LRRK1	4	Ependymal	10	0.00699058	NA	0.0169351			B10_AACAAGAAGTCGTTAC	Detroit	Control	ODC	0.210505	-3.62248				DA	AKB59	27	3529	0.00765089	Control
DOCK8	4	Ependymal	10	2.12933	0.749408	1			B10_AACAAGACAATCTGCA	Detroit	Control	Astrocyte	-3.87626	-11.1067				DA	AKB60	25	5275	0.00473934	Opioid
C3	4	Ependymal	10	0.00666849	NA	0.0150261			B10_AACAAGACACGTGTGC	Detroit	Control	ODC	-1.256	2.476				DA	HCCCX	3	706	0.00424929	Opioid
P2RY12	4	Ependymal	10	0.108379	NA	0.205975			B10_AACAAGACAGAGGCAT	Detroit	Control	ODC	1.91759	2.34893				DA	HCCFV	3	1959	0.00153139	Opioid
SLC18A2	5	Ependymal	10	0.00666849	NA	0.0282937			B10_AACAAGACAGTGTACT	Detroit	Opioid	OPC	12.3146	1.89343				DA	HCCFW	3	345	0.00869565	Opioid
DDC	5	Ependymal	10	0	NA	0			B10_AACAAGACATGGCTGC	Detroit	Opioid	Microglia	-4.39838	10.8419				DA	HCCFY	3	2310	0.0012987	Opioid
TH	5	Ependymal	10	0	NA	0			B10_AACAAGAGTGTCCCTT	Detroit	Control	Microglia	-2.26324	11.1805				DA	HCCHO	17	1764	0.00963719	Opioid
SLC6A3	5	Ependymal	10	0	NA	0			B10_AACAAGAGTGTCGCTG	Detroit	Control	ODC	-0.459294	-3.54055				DA	HCCIL	2	439	0.00455581	Opioid
GAD1	6	Ependymal	10	0.146003	NA	0.372254			B10_AACAAGATCACCACAA	Detroit	Opioid	OPC	10.9436	0.650251				DA	HCCJY	10	1290	0.00775194	Opioid
GAD2	6	Ependymal	10	0	NA	0			B10_AACAAGATCGTCACCT	Detroit	Opioid	ODC	-1.81952	-3.61319				DA	HCCKC	7	454	0.0154185	Opioid
SLC17A7	6	Ependymal	10	0	NA	0			B10_AACAAGATCTCAGGCG	Detroit	Opioid	ODC	-5.25377	4.68324				DA	HCCLL	28	547	0.0511883	Opioid
NR4A2	7	Ependymal	10	0.0450296	NA	0.442576			B10_AACACACAGAGTATAC	Detroit	Control	ODC	-1.30675	-2.79739				DA	HCCLS	107	3854	0.0277634	Opioid
PDGFRB	7	Ependymal	10	0.871652	NA	0.976869			B10_AACACACAGGGACTGT	Detroit	Opioid	Pericyte	6.33056	8.05623				DA	HCCLX	3	1675	0.00179104	Control
MYO1B	7	Ependymal	10	0.132164	NA	0.182698			B10_AACACACAGGTAGGCT	Detroit	Control	ODC	-4.40185	-2.54744				DA	HCCNU	6	1810	0.00331492	Opioid
RGS5	7	Ependymal	10	0.072535	NA	0.171869			B10_AACACACCACCGTCTT	Detroit	Control	Microglia	-2.40559	11.425				DA	HCCOD	5	995	0.00502513	Opioid
PECAM1	8	Ependymal	10	0.0120267	NA	0.032031			B10_AACACACCACGCTTAA	Detroit	Control	ODC	0.887799	-2.68024				DA	HCCOE	4	1092	0.003663	Opioid
KDR	8	Ependymal	10	0.0141291	NA	0.0911178			B10_AACACACCAGTAGTTC	Detroit	Opioid	ODC	-4.60977	-2.61583				DA	HCCOQ	1	1468	0.000681199	Control
CDH5	8	Ependymal	10	0.00657926	NA	0.0214153			B10_AACACACGTACAGTCT	Detroit	Control	ODC	0.967359	-2.98053				DA	HCCOV	44	2792	0.0157593	Opioid
FLT1	8	Ependymal	10	0.0108298	NA	0.0134217			B10_AACACACGTAGTCGTT	Detroit	Opioid	ODC	-4.91507	4.85877				DA	HCCPN	57	3183	0.0179076	Opioid
CLDN5	8	Ependymal	10	0.26834	NA	0.418401			B10_AACACACGTCTCAGAT	Detroit	Control	ODC	-1.48106	-2.99757				DA	HCCUD	32	1898	0.0168599	Opioid
PTPRB	8	Ependymal	10	0.335725	NA	0.482078			B10_AACAGGGAGAATGTTG	Detroit	Control	OPC	13.0509	1.68026				DA	HCCWH	5	546	0.00915751	Opioid
SKAP1	9	Ependymal	10	0	NA	0			B10_AACAGGGAGAGAGTTT	Detroit	Control	ODC	-3.2695	-2.33825				DA	HCCWK	4	1586	0.00252207	Opioid
THEMIS	9	Ependymal	10	0.0093209	NA	0.0164618			B10_AACAGGGGTCCTACAA	Detroit	Control	ODC	-3.83639	-2.83332				DA	HCCWQ	7	2212	0.00316456	Opioid
IL7R	9	Ependymal	10	0	NA	0			B10_AACAGGGGTGCGGCTT	Detroit	Control	OPC	12.383	0.512804				DA	HCCX	15	1000	0.015	Control
CD96	9	Ependymal	10	0	NA	0			B10_AACAGGGGTGGGTATG	Detroit	Control	ODC	-0.656167	-3.66264				DA	HCTBL	10	1616	0.00618812	Control
HTR2C	10	Ependymal	10	5.04601	1	1			B10_AACAGGGGTTGGAGGT	Detroit	Control	Microglia	1.03172	12.7284				DA	HCTDJ	7	1146	0.0061082	Control
TTR	10	Ependymal	10	3.4439	1	1			B10_AACAGGGTCGGCTGTG	Detroit	Opioid	OPC	12.2041	-1.96889				DA	HCTDL	147	3599	0.0408447	Control
MOBP	1	Microglia	4	0.514529	NA	0.353722			B10_AACAGGGTCTCGACGG	Detroit	Opioid	ODC	-5.01919	4.75065				DA	HCTDO	4	1324	0.00302115	Control
MBP	1	Microglia	4	1.50091	NA	0.789584			B10_AACAGGGTCTTCGTAT	Detroit	Control	ODC	0.247409	-3.84164				DA	HCTDQ	26	2008	0.0129482	Control
PLP1	1	Microglia	4	1.61115	NA	0.8109			B10_AACCAACAGAGAGCCT	Detroit	Control	Astrocyte	-3.88927	-11.2749				DA	HCTDX	130	5437	0.0239102	Control
CNP	1	Microglia	4	0.389666	NA	0.312026			B10_AACCAACAGCGACAGT	Detroit	Opioid	ODC	-1.85138	-3.57637				DA	HCTEB	23	2726	0.00843727	Control
VCAN	2	Microglia	4	0.083129	NA	0.0721458			B10_AACCAACAGTAGCATA	Detroit	Opioid	T-cell	4.89085	12.4729				DA	HCTHF	3	4173	0.000718907	Control
PDGFRA	2	Microglia	4	0.0306045	NA	0.0298471			B10_AACCAACAGTCCTACA	Detroit	Opioid	ODC	-4.90412	4.96991				DA	HCTLI	29	4331	0.00669591	Control
OLIG1	2	Microglia	4	0.0923619	NA	0.105739			B10_AACCAACCAAGAAACT	Detroit	Opioid	ODC	-3.98643	-2.86925				DA	HCTLJ	4	1125	0.00355556	Control
OLIG2	2	Microglia	4	0.0313044	NA	0.0577277			B10_AACCAACCAAGAATGT	Detroit	Control	ODC	0.686066	-2.05495				DA	HCTMA	2	1290	0.00155039	Control
GFAP	3	Microglia	4	0.150168	NA	0.141313			B10_AACCAACCAGATCATC	Detroit	Opioid	ODC	-4.95164	4.91224				DA	HCTMB	16	1685	0.00949555	Control
AQP4	3	Microglia	4	0.0883075	NA	0.0957572			B10_AACCAACGTAGAATAC	Detroit	Control	ODC	-0.0143289	-3.65672				DA	HCTME	21	1681	0.0124926	Control
SLC1A2	3	Microglia	4	0.144898	NA	0.137173			B10_AACCAACGTCGGAAAC	Detroit	Opioid	ODC	-0.64934	-3.42714				DA	HCTMU	2	1412	0.00141643	Control
SLC4A4	3	Microglia	4	0.0755283	NA	0.0781691			B10_AACCAACTCAATCTCT	Detroit	Control	Astrocyte	-0.784726	-12.2421				DA	HCTMW	11	1729	0.00636206	Control
CSF1R	4	Microglia	4	1.82103	1	1			B10_AACCAACTCCTCATAT	Detroit	Control	Microglia	-3.48671	8.92591				DA	HCTMZ	4	1773	0.00225606	Control
CX3CR1	4	Microglia	4	1.46525	1	1			B10_AACCAACTCGTACACA	Detroit	Control	ODC	-0.174418	-3.49938				DA	HCTNZ	14	1863	0.00751476	Control
LRRK1	4	Microglia	4	1.58167	1	1			B10_AACCACACACAAATCC	Detroit	Control	ODC	-2.87924	-3.25879				DA	HCTPA	32	1867	0.0171398	Control
DOCK8	4	Microglia	4	2.84135	1	0.989762			B10_AACCACACACATTACG	Detroit	Opioid	Astrocyte	-3.89555	-8.90055				DA	HCTQQ	7	1918	0.00364964	Control
C3	4	Microglia	4	1.97839	1	1			B10_AACCACACACATTCTT	Detroit	Opioid	ODC	-4.96353	4.90474				DA	HCTRP	12	2777	0.00432121	Control
P2RY12	4	Microglia	4	1.71807	1	1			B10_AACCACACAGGTATGG	Detroit	Opioid	ODC	-4.97041	4.5769				DA	HCTVE	1	2227	0.000449035	Control
SLC18A2	5	Microglia	4	0.0330896	NA	0.0615341			B10_AACCACAGTGGTCTAT	Detroit	Opioid	ODC	0.766308	-3.57668				DA	HCTVF	22	4110	0.0053528	Control
DDC	5	Microglia	4	0.00549122	NA	0.0488137			B10_AACCACAGTGTATTCG	Detroit	Control	ODC	0.13342	-3.62862				DA	HCTXC	18	2521	0.00714002	Control
TH	5	Microglia	4	0.0211155	NA	0.0727566			B10_AACCATGAGACGGTCA	Detroit	Opioid	ODC	-5.09738	4.42436				DA	NIH1028	61	1416	0.0430791	Opioid
SLC6A3	5	Microglia	4	0.0156889	NA	0.040199			B10_AACCATGAGGAAGTGA	Detroit	Control	ODC	-0.914528	-3.65107				Endothelial	AKB13	13	1091	0.0119157	Control
GAD1	6	Microglia	4	0.0130679	NA	0.0221544			B10_AACCATGCATGGAACG	Detroit	Opioid	ODC	-5.30628	4.59385				Endothelial	AKB14	22	2888	0.00761773	Opioid
GAD2	6	Microglia	4	0.0115579	NA	0.0233611			B10_AACCATGGTGTCCGTG	Detroit	Opioid	ODC	-4.68109	4.67382				Endothelial	AKB15	31	1393	0.0222541	Control
SLC17A7	6	Microglia	4	0.00522296	NA	0.0171856			B10_AACCATGGTTAGGAGC	Detroit	Opioid	ODC	-3.66092	-1.79229				Endothelial	AKB16	43	1903	0.0225959	Opioid
NR4A2	7	Microglia	4	0.157893	NA	0.54114			B10_AACCATGGTTGCATGT	Detroit	Control	ODC	1.30168	-2.30032				Endothelial	AKB17	8	2739	0.00292077	Control
PDGFRB	7	Microglia	4	0.00975402	NA	0.0113109			B10_AACCATGTCATTCACT	Detroit	Control	Astrocyte	-0.429196	-3.9041				Endothelial	AKB18	14	2201	0.00636075	Opioid
MYO1B	7	Microglia	4	0.00736766	NA	0.00840343			B10_AACCATGTCGAAACAA	Detroit	Opioid	ODC	-5.13981	4.02379				Endothelial	AKB19	31	2220	0.013964	Control
RGS5	7	Microglia	4	0.0302912	NA	0.0526826			B10_AACCATGTCGAGAAAT	Detroit	Opioid	ODC	0.139271	-3.67586				Endothelial	AKB20	24	2534	0.00947119	Opioid
PECAM1	8	Microglia	4	0.499584	NA	0.455646			B10_AACCCAAAGCGAGGAG	Detroit	Opioid	ODC	-5.32091	4.4349				Endothelial	AKB21	41	2797	0.0146586	Control
KDR	8	Microglia	4	0.00364486	NA	0.0155685			B10_AACCCAAAGTCATACC	Detroit	Opioid	ODC	1.09878	-2.45031				Endothelial	AKB22	34	3185	0.010675	Opioid
CDH5	8	Microglia	4	0.00148006	NA	0.00249609			B10_AACCCAAAGTCTTCCC	Detroit	Control	ODC	-3.51009	-2.74054				Endothelial	AKB23	15	2878	0.00521195	Control
FLT1	8	Microglia	4	0.264017	NA	0.161701			B10_AACCCAACAACTGGTT	Detroit	Control	ODC	-1.27409	-3.31902				Endothelial	AKB24	19	1991	0.00954294	Opioid
CLDN5	8	Microglia	4	0.00509158	NA	0.0051459			B10_AACCCAACACAGAGCA	Detroit	Opioid	ODC	-1.45626	-3.65821				Endothelial	AKB25	35	2945	0.0118846	Control
PTPRB	8	Microglia	4	0.131598	NA	0.128245			B10_AACCCAACACCCGTAG	Detroit	Opioid	ODC	-4.24527	4.23668				Endothelial	AKB26	47	2831	0.0166019	Opioid
SKAP1	9	Microglia	4	0.0139993	NA	0.0128526			B10_AACCCAAGTACGCTAT	Detroit	Opioid	OPC	13.1592	2.64343				Endothelial	AKB27	52	3842	0.0135346	Control
THEMIS	9	Microglia	4	0.0108069	NA	0.0129078			B10_AACCCAAGTCGCATCG	Detroit	Opioid	ODC	-4.63074	-2.30748				Endothelial	AKB28	41	3523	0.0116378	Opioid
IL7R	9	Microglia	4	0.00254047	NA	0.00495972			B10_AACCCAAGTGTTACTG	Detroit	Control	ODC	-4.06118	-2.88264				Endothelial	AKB29	26	3024	0.00859788	Control
CD96	9	Microglia	4	0.0170781	NA	0.0161946			B10_AACCCAAGTTACACTG	Detroit	Control	ODC	0.402151	-2.96372				Endothelial	AKB30	65	3487	0.0186407	Opioid
HTR2C	10	Microglia	4	0.0143305	NA	0.0123736			B10_AACCCAAGTTCGGGTC	Detroit	Control	Microglia	-0.742729	3.16301				Endothelial	AKB31	29	2295	0.0126362	Control
TTR	10	Microglia	4	0.00269223	NA	0.00198675			B10_AACCCAAGTTTACGAC	Detroit	Control	Microglia	-4.37488	12.3521				Endothelial	AKB32	19	1987	0.00956215	Opioid
MOBP	1	Non_DA	6	0.318921	NA	0.389133			B10_AACCCAATCCAAGCCG	Detroit	Control	ODC	-0.0214411	-2.94717				Endothelial	AKB33	14	2525	0.00554455	Control
MBP	1	Non_DA	6	0.78587	NA	0.745046			B10_AACCCAATCCGAGTGC	Detroit	Control	Microglia	-3.9485	11.7852				Endothelial	AKB34	22	3723	0.00590921	Opioid
PLP1	1	Non_DA	6	0.870882	NA	0.786403			B10_AACCTGAAGCGAGGAG	Detroit	Opioid	ODC	-0.109225	-3.46382				Endothelial	AKB35	21	3513	0.0059778	Control
CNP	1	Non_DA	6	0.242225	NA	0.414532			B10_AACCTGAAGCGCAATG	Detroit	Opioid	ODC	-0.435589	0.123905				Endothelial	AKB36	18	2283	0.00788436	Opioid
VCAN	2	Non_DA	6	0.142377	NA	0.163516			B10_AACCTGAAGGGCCAAT	Detroit	Opioid	Astrocyte	0.332702	-11.9863				Endothelial	AKB37	9	1047	0.00859599	Control
PDGFRA	2	Non_DA	6	0.0432176	NA	0.0730559			B10_AACCTGACAACGGTAG	Detroit	Control	Microglia	-2.71521	11.8508				Endothelial	AKB38	17	3004	0.00565912	Opioid
OLIG1	2	Non_DA	6	0.064403	NA	0.131961			B10_AACCTGACAATATCCG	Detroit	Control	Astrocyte	-0.156455	-13.4682				Endothelial	AKB39	28	3080	0.00909091	Control
OLIG2	2	Non_DA	6	0.0183607	NA	0.0726479			B10_AACCTGACACCGAATT	Detroit	Control	ODC	0.255305	-3.18099				Endothelial	AKB40	34	1794	0.0189521	Opioid
GFAP	3	Non_DA	6	0.0980292	NA	0.167083			B10_AACCTGACACCGTCTT	Detroit	Control	ODC	-0.759362	-3.18983				Endothelial	AKB45	14	1353	0.0103474	Control
AQP4	3	Non_DA	6	0.0650848	NA	0.124966			B10_AACCTGACACTAGGTT	Detroit	Opioid	ODC	-1.42269	2.42926				Endothelial	AKB46	13	1768	0.00735294	Opioid
SLC1A2	3	Non_DA	6	0.4983	NA	0.633606			B10_AACCTGACATAGCACT	Detroit	Opioid	Microglia	-4.00615	11.2891				Endothelial	AKB47	47	4419	0.0106359	Control
SLC4A4	3	Non_DA	6	0.346676	NA	0.403045			B10_AACCTGACATTCAGCA	Detroit	Control	ODC	0.338085	-3.79226				Endothelial	AKB48	13	2323	0.00559621	Opioid
CSF1R	4	Non_DA	6	0.024943	NA	0.0492328			B10_AACCTGACATTCCTAT	Detroit	Control	Astrocyte	-1.91028	-13.4211				Endothelial	AKB49	24	2090	0.0114833	Control
CX3CR1	4	Non_DA	6	0.01796	NA	0.0445272			B10_AACCTGAGTCTTCATT	Detroit	Control	Astrocyte	-0.292697	-12.5602				Endothelial	AKB50	11	1760	0.00625	Opioid
LRRK1	4	Non_DA	6	0.152559	NA	0.283055			B10_AACCTGATCAAGCCCG	Detroit	Opioid	ODC	-4.91945	4.86801				Endothelial	AKB51	22	3711	0.00592832	Control
DOCK8	4	Non_DA	6	0.0648022	NA	0.0967752			B10_AACCTGATCGCTTTAT	Detroit	Control	ODC	0.113507	-0.960708				Endothelial	AKB52	29	2601	0.0111496	Opioid
C3	4	Non_DA	6	0.0373899	NA	0.0710976			B10_AACCTGATCTTGGATG	Detroit	Control	OPC	11.7535	1.7839				Endothelial	AKB53	15	3089	0.00485594	Control
P2RY12	4	Non_DA	6	0.0603377	NA	0.183943			B10_AACCTTTAGAGTCGAC	Detroit	Opioid	ODC	0.446498	-2.3412				Endothelial	AKB54	12	2896	0.00414365	Opioid
SLC18A2	5	Non_DA	6	0.114324	NA	0.256895			B10_AACCTTTAGCGAGAAA	Detroit	Control	ODC	-1.68963	-2.73915				Endothelial	AKB55	51	4202	0.0121371	Control
DDC	5	Non_DA	6	0.0146906	NA	0.207131			B10_AACCTTTAGGCTCACC	Detroit	Opioid	ODC	-3.4346	-2.66453				Endothelial	AKB56	25	2643	0.00945895	Opioid
TH	5	Non_DA	6	0.0360135	NA	0.133034			B10_AACCTTTAGTATTCCG	Detroit	Opioid	ODC	-2.91653	-3.15861				Endothelial	AKB57	18	2614	0.006886	Control
SLC6A3	5	Non_DA	6	0.0458358	NA	0.0984509			B10_AACCTTTCAAAGCAAT	Detroit	Control	ODC	-0.161412	-1.48487				Endothelial	AKB58	8	767	0.0104302	Opioid
GAD1	6	Non_DA	6	0.687575	1	0.876238			B10_AACCTTTCAACTCGAT	Detroit	Control	OPC	11.8397	0.711002				Endothelial	AKB59	22	3529	0.00623406	Control
GAD2	6	Non_DA	6	0.708381	1	1			B10_AACCTTTCACAAGTGG	Detroit	Control	ODC	-2.45859	-2.83999				Endothelial	AKB60	10	5275	0.00189573	Opioid
SLC17A7	6	Non_DA	6	0.260797	1	1			B10_AACCTTTCACATAGCT	Detroit	Control	ODC	-1.13237	-2.66375				Endothelial	HCCCX	5	706	0.00708215	Opioid
NR4A2	7	Non_DA	6	0.0754411	NA	0.57325			B10_AACCTTTGTCACAATC	Detroit	Opioid	Non_DA	6.77603	-7.24731				Endothelial	HCCDO	32	1374	0.0232897	Opioid
PDGFRB	7	Non_DA	6	0.0190991	NA	0.0552081			B10_AACCTTTGTCGCATGC	Detroit	Control	Astrocyte	-2.67303	-11.0581				Endothelial	HCCFV	38	1959	0.0193977	Opioid
MYO1B	7	Non_DA	6	0.22025	NA	0.438175			B10_AACCTTTGTTGCCTAA	Detroit	Control	ODC	0.712651	-3.03858				Endothelial	HCCFW	35	345	0.101449	Opioid
RGS5	7	Non_DA	6	0.0538165	NA	0.179285			B10_AACCTTTTCAATGCAC	Detroit	Opioid	ODC	-0.872806	-3.3045				Endothelial	HCCFY	17	2310	0.00735931	Opioid
PECAM1	8	Non_DA	6	0.083119	NA	0.208905			B10_AACCTTTTCCCGTAAA	Detroit	Control	ODC	-1.92477	-3.50045				Endothelial	HCCHO	13	1764	0.00736961	Opioid
KDR	8	Non_DA	6	0.00777211	NA	0.0471918			B10_AACCTTTTCCGCTGTT	Detroit	Control	ODC	0.00205375	-3.2876				Endothelial	HCCIL	1	439	0.0022779	Opioid
CDH5	8	Non_DA	6	0.00247633	NA	0.0123238			B10_AACCTTTTCGATACGT	Detroit	Control	OPC	11.9389	0.502121				Endothelial	HCCJY	11	1290	0.00852713	Opioid
FLT1	8	Non_DA	6	0.0517019	NA	0.0738048			B10_AACCTTTTCGCTGTCT	Detroit	Control	ODC	-3.26309	-2.99212				Endothelial	HCCKC	13	454	0.0286344	Opioid
CLDN5	8	Non_DA	6	0.00544756	NA	0.00898133			B10_AACCTTTTCTCATTAC	Detroit	Control	Astrocyte	-0.895713	-11.6044				Endothelial	HCCLC	4	1534	0.00260756	Opioid
PTPRB	8	Non_DA	6	0.347955	NA	0.530181			B10_AACGAAAAGTGTAGAT	Detroit	Opioid	OPC	13.3005	0.634709				Endothelial	HCCLL	5	547	0.00914077	Opioid
SKAP1	9	Non_DA	6	0.0401485	NA	0.075213			B10_AACGAAACAACTCGTA	Detroit	Control	Pericyte	6.868	8.54224				Endothelial	HCCLS	23	3854	0.00596783	Opioid
THEMIS	9	Non_DA	6	0.0348	NA	0.0658914			B10_AACGAAACAATGCAAA	Detroit	Opioid	ODC	-5.18408	4.57798				Endothelial	HCCLX	5	1675	0.00298507	Control
IL7R	9	Non_DA	6	0.00295675	NA	0.0174132			B10_AACGAAACACACCTTC	Detroit	Control	ODC	-1.36752	-3.53669				Endothelial	HCCNU	4	1810	0.00220994	Opioid
CD96	9	Non_DA	6	0.0174742	NA	0.0465307			B10_AACGAAACACATACTG	Detroit	Control	ODC	0.864427	-2.84801				Endothelial	HCCOD	5	995	0.00502513	Opioid
HTR2C	10	Non_DA	6	0.441992	NA	0.273263			B10_AACGAAACAGAGTGTG	Detroit	Control	ODC	-6.71748	-2.09155				Endothelial	HCCOE	20	1092	0.018315	Opioid
TTR	10	Non_DA	6	0.00634886	NA	0.0112738			B10_AACGAAACATTGAGGG	Detroit	Control	ODC	0.699837	-3.26194				Endothelial	HCCOQ	6	1468	0.00408719	Control
MOBP	1	ODC	1	2.69953	1	1			B10_AACGAAAGTATTCCGA	Detroit	Control	OPC	12.4136	1.94229				Endothelial	HCCOV	56	2792	0.0200573	Opioid
MBP	1	ODC	1	3.5997	1	1			B10_AACGAAAGTCAGGAGT	Detroit	Control	Microglia	-2.716	11.4568				Endothelial	HCCPN	28	3183	0.00879673	Opioid
PLP1	1	ODC	1	3.66312	1	1			B10_AACGAAAGTGTACATC	Detroit	Control	Microglia	-4.15853	12.5855				Endothelial	HCCUD	20	1898	0.0105374	Opioid
CNP	1	ODC	1	1.76759	1	1			B10_AACGGGAAGAGCATAT	Detroit	Control	Astrocyte	-2.33413	-12.8792				Endothelial	HCCWH	13	546	0.0238095	Opioid
VCAN	2	ODC	1	0.0585383	NA	0.0798389			B10_AACGGGAAGCACTGGA	Detroit	Control	ODC	1.64945	0.632531				Endothelial	HCCWK	32	1586	0.0201765	Opioid
PDGFRA	2	ODC	1	0.0201309	NA	0.0305024			B10_AACGGGAAGGCTATCT	Detroit	Control	OPC	12.5459	2.51297				Endothelial	HCCWQ	47	2212	0.0212477	Opioid
OLIG1	2	ODC	1	0.576088	NA	0.701466			B10_AACGGGACACCCAATA	Detroit	Opioid	ODC	-4.8089	4.63949				Endothelial	HCCX	12	1000	0.012	Control
OLIG2	2	ODC	1	0.20285	NA	0.428338			B10_AACGGGACAGCAAGAC	Detroit	Opioid	OPC	12.4981	1.35413				Endothelial	HCTBL	3	1616	0.00185644	Control
GFAP	3	ODC	1	0.0969887	NA	0.1405			B10_AACGGGACATTGCAAC	Detroit	Opioid	OPC	11.8791	0.739549				Endothelial	HCTDJ	6	1146	0.0052356	Control
AQP4	3	ODC	1	0.0587869	NA	0.0965857			B10_AACGGGAGTAAGTTAG	Detroit	Opioid	ODC	2.16686	0.097205				Endothelial	HCTDL	26	3599	0.00722423	Control
SLC1A2	3	ODC	1	0.0998717	NA	0.141048			B10_AACGGGAGTGATTAGA	Detroit	Control	Non_DA	8.55586	-9.57481				Endothelial	HCTDO	9	1324	0.00679758	Control
SLC4A4	3	ODC	1	0.057151	NA	0.0886121			B10_AACGGGAGTGTTAGCT	Detroit	Control	ODC	0.699246	-3.1208				Endothelial	HCTDQ	13	2008	0.0064741	Control
CSF1R	4	ODC	1	0.0138726	NA	0.0225318			B10_AACGGGAGTTCTCTCG	Detroit	Control	ODC	-1.70779	-3.48876				Endothelial	HCTDX	60	5437	0.0110355	Control
CX3CR1	4	ODC	1	0.0129842	NA	0.0258236			B10_AACGGGATCAGCAATC	Detroit	Control	Microglia	-2.2578	11.1195				Endothelial	HCTEB	19	2726	0.00696992	Control
LRRK1	4	ODC	1	0.0132706	NA	0.0241395			B10_AACGGGATCCTGCTAC	Detroit	Opioid	Astrocyte	-3.76311	-8.79803				Endothelial	HCTHF	3	4173	0.000718907	Control
DOCK8	4	ODC	1	0.0372596	NA	0.0529982			B10_AACGGGATCTATTTCG	Detroit	Control	Astrocyte	0.503242	-12.2588				Endothelial	HCTIU	10	987	0.0101317	Control
C3	4	ODC	1	0.0265203	NA	0.0410585			B10_AACGGGATCTGCGAGC	Detroit	Control	ODC	-0.0808551	-3.91201				Endothelial	HCTLI	13	4331	0.00300162	Control
P2RY12	4	ODC	1	0.0302426	NA	0.0534699			B10_AACGTCAAGAGTGTGC	Detroit	Control	Microglia	-4.77599	12.1237				Endothelial	HCTLJ	3	1125	0.00266667	Control
SLC18A2	5	ODC	1	0.0209144	NA	0.0631369			B10_AACGTCAAGATGAAGG	Detroit	Opioid	ODC	-1.21698	2.04924				Endothelial	HCTMA	13	1290	0.0100775	Control
DDC	5	ODC	1	0.00271946	NA	0.0345715			B10_AACGTCAAGCCAAGTG	Detroit	Control	ODC	-3.60266	-2.8521				Endothelial	HCTMB	25	1685	0.0148368	Control
TH	5	ODC	1	0.00877695	NA	0.0463437			B10_AACGTCAAGCCGCTTG	Detroit	Control	ODC	-0.90091	-3.64644				Endothelial	HCTME	15	1681	0.00892326	Control
SLC6A3	5	ODC	1	0.00709403	NA	0.0291046			B10_AACGTCAAGGATATAC	Detroit	Control	ODC	-2.79659	1.57557				Endothelial	HCTMQ	4	889	0.00449944	Control
GAD1	6	ODC	1	0.010636	NA	0.028244			B10_AACGTCACAAAGTGTA	Detroit	Control	ODC	2.28024	0.498397				Endothelial	HCTMU	13	1412	0.0092068	Control
GAD2	6	ODC	1	0.00754637	NA	0.0234817			B10_AACGTCACAACGGCTC	Detroit	Control	ODC	0.266046	-3.73419				Endothelial	HCTMW	26	1729	0.0150376	Control
SLC17A7	6	ODC	1	0.00300465	NA	0.0142941			B10_AACGTCACACATGGTT	Detroit	Opioid	Microglia	-5.16271	10.9289				Endothelial	HCTMZ	13	1773	0.00733221	Control
NR4A2	7	ODC	1	0.0651858	NA	0.428579			B10_AACGTCACAGACAAGC	Detroit	Control	Astrocyte	-0.29386	-12.2539				Endothelial	HCTNZ	16	1863	0.0085883	Control
PDGFRB	7	ODC	1	0.0114255	NA	0.0220651			B10_AACGTCACAGCCCAGT	Detroit	Opioid	Astrocyte	-0.258458	-12.1015				Endothelial	HCTPA	23	1867	0.0123192	Control
MYO1B	7	ODC	1	0.00322389	NA	0.00564564			B10_AACGTCACAGTGTACT	Detroit	Opioid	ODC	-3.68108	-2.83708				Endothelial	HCTQQ	26	1918	0.0135558	Control
RGS5	7	ODC	1	0.0816617	NA	0.186402			B10_AACGTCAGTCGAACAG	Detroit	Opioid	Astrocyte	-3.82643	-8.82128				Endothelial	HCTRP	24	2777	0.00864242	Control
PECAM1	8	ODC	1	0.00821914	NA	0.0145944			B10_AACGTCAGTCGTTCAA	Detroit	Opioid	ODC	-5.32896	4.57126				Endothelial	HCTVE	26	2227	0.0116749	Control
KDR	8	ODC	1	0.0382904	NA	0.181282			B10_AACGTCAGTGCCCACA	Detroit	Control	ODC	0.542681	-2.296				Endothelial	HCTVF	11	4110	0.0026764	Control
CDH5	8	ODC	1	0.00200129	NA	0.00459012			B10_AACGTCATCAAGCTTG	Detroit	Control	ODC	-6.09374	1.47034				Endothelial	HCTXC	13	2521	0.00515668	Control
FLT1	8	ODC	1	0.0125302	NA	0.0185668			B10_AACGTCATCACCCTCA	Detroit	Control	ODC	-2.59121	-3.28843				Endothelial	HCTZC	1	487	0.00205339	Opioid
CLDN5	8	ODC	1	0.00314179	NA	0.00467653			B10_AACGTCATCCCAACTC	Detroit	Opioid	ODC	-1.5322	-3.59657				Endothelial	NIH1028	19	1416	0.0134181	Opioid
PTPRB	8	ODC	1	0.0214079	NA	0.029573			B10_AACGTCATCCCTAGGG	Detroit	Control	ODC	-4.43842	-2.70287				Ependymal	HCCIL	1	439	0.0022779	Opioid
SKAP1	9	ODC	1	0.0131997	NA	0.0199096			B10_AACGTCATCGTTCTGC	Detroit	Control	OPC	12.342	1.61472				Ependymal	HCCNU	1	1810	0.000552486	Opioid
THEMIS	9	ODC	1	0.070795	NA	0.0881231			B10_AACGTCATCTGGTTGA	Detroit	Opioid	Astrocyte	-3.62006	-9.10463				Ependymal	HCCOQ	71	1468	0.0483651	Control
IL7R	9	ODC	1	0.002352	NA	0.00762844			B10_AACTTCTAGACGTCCC	Detroit	Opioid	Microglia	-4.74893	10.3995				Ependymal	HCTHF	2	4173	0.000479272	Control
CD96	9	ODC	1	0.00918676	NA	0.0147094			B10_AACTTCTAGCTGAGCA	Detroit	Opioid	ODC	-2.6048	-2.94497				Ependymal	HCTQQ	1	1918	0.000521376	Control
HTR2C	10	ODC	1	0.00921726	NA	0.0126651			B10_AACTTCTCAATTTCCT	Detroit	Control	Astrocyte	-0.146296	-12.6735				Microglia	AKB13	274	1091	0.251146	Control
TTR	10	ODC	1	0.0028223	NA	0.00314033			B10_AACTTCTCAGCACACC	Detroit	Control	Microglia	-4.16819	12.8465				Microglia	AKB14	177	2888	0.0612881	Opioid
MOBP	1	OPC	2	0.357956	NA	0.336168			B10_AACTTCTGTGACACGA	Detroit	Control	ODC	0.546632	-3.25537				Microglia	AKB15	243	1393	0.174444	Control
MBP	1	OPC	2	1.07749	NA	0.761593			B10_AACTTCTGTGGCGCTT	Detroit	Control	ODC	-0.723782	-3.49893				Microglia	AKB16	326	1903	0.171308	Opioid
PLP1	1	OPC	2	1.23001	NA	0.802568			B10_AACTTCTTCTACGGGC	Detroit	Opioid	ODC	-5.09479	4.79602				Microglia	AKB17	251	2739	0.0916393	Control
CNP	1	OPC	2	0.448697	NA	0.483513			B10_AACTTCTTCTACTTCA	Detroit	Opioid	ODC	0.286805	-3.44161				Microglia	AKB18	490	2201	0.222626	Opioid
VCAN	2	OPC	2	2.73896	1	1			B10_AAGAACAAGCCTGCCA	Detroit	Opioid	ODC	-4.96974	4.89098				Microglia	AKB19	458	2220	0.206306	Control
PDGFRA	2	OPC	2	1.78324	1	1			B10_AAGAACAAGCGTATAA	Detroit	Control	ODC	0.573018	-1.77416				Microglia	AKB20	239	2534	0.0943173	Opioid
OLIG1	2	OPC	2	1.18159	1	1			B10_AAGAACACATATCTGG	Detroit	Opioid	ODC	0.221555	-3.55921				Microglia	AKB21	500	2797	0.178763	Control
OLIG2	2	OPC	2	0.614455	1	1			B10_AAGAACACATGCCGGT	Detroit	Control	Astrocyte	-0.998446	-11.7027				Microglia	AKB22	657	3185	0.206279	Opioid
GFAP	3	OPC	2	0.272259	NA	0.305917			B10_AAGAACACATGCGGTC	Detroit	Opioid	ODC	-1.0756	-3.60727				Microglia	AKB23	414	2878	0.14385	Control
AQP4	3	OPC	2	0.0888459	NA	0.134672			B10_AAGAACAGTAGGAGGG	Detroit	Control	ODC	-8.05196	-2.846				Microglia	AKB24	272	1991	0.136615	Opioid
SLC1A2	3	OPC	2	1.79268	0.674623	1			B10_AAGAACAGTGATATAG	Detroit	Control	Astrocyte	-3.50656	-11.7173				Microglia	AKB25	422	2945	0.143294	Control
SLC4A4	3	OPC	2	0.153649	NA	0.190018			B10_AAGAACAGTGCGAGTA	Detroit	Control	Astrocyte	-0.981748	-12.8964				Microglia	AKB26	525	2831	0.185447	Opioid
CSF1R	4	OPC	2	0.0259065	NA	0.0328199			B10_AAGAACAGTGCTATTG	Detroit	Opioid	ODC	0.598688	-2.7704				Microglia	AKB27	611	3842	0.159032	Control
CX3CR1	4	OPC	2	0.0240613	NA	0.0388409			B10_AAGAACATCGGTTGTA	Detroit	Control	ODC	-5.72782	-2.26582				Microglia	AKB28	546	3523	0.154982	Opioid
LRRK1	4	OPC	2	0.137986	NA	0.200692			B10_AAGACAAAGCATTTCG	Detroit	Control	ODC	-3.73216	-2.94939				Microglia	AKB29	410	3024	0.135582	Control
DOCK8	4	OPC	2	0.0561962	NA	0.060973			B10_AAGACAAAGGTTCAGG	Detroit	Control	DA	4.62139	-4.47589				Microglia	AKB30	500	3487	0.14339	Opioid
C3	4	OPC	2	0.0397428	NA	0.0511287			B10_AAGACAAAGTCACGCC	Detroit	Control	Astrocyte	-0.910179	-12.2755				Microglia	AKB31	128	2295	0.0557734	Control
P2RY12	4	OPC	2	0.0827224	NA	0.126575			B10_AAGACAAAGTTACGAA	Detroit	Opioid	ODC	-4.88998	4.6093				Microglia	AKB32	324	1987	0.16306	Opioid
SLC18A2	5	OPC	2	0.0238551	NA	0.0656917			B10_AAGACAACAAATTGGA	Detroit	Opioid	ODC	-4.90458	4.73446				Microglia	AKB33	526	2525	0.208317	Control
DDC	5	OPC	2	0.00336047	NA	0.0379759			B10_AAGACAACAATTGAGA	Detroit	Control	ODC	0.844891	-2.65787				Microglia	AKB34	504	3723	0.135375	Opioid
TH	5	OPC	2	0.0110909	NA	0.0575562			B10_AAGACAACACCACATA	Detroit	Opioid	Microglia	-3.64482	10.512				Microglia	AKB35	564	3513	0.160547	Control
SLC6A3	5	OPC	2	0.0075263	NA	0.0278992			B10_AAGACAAGTAAGGTCG	Detroit	Control	Astrocyte	-1.07926	-12.4849				Microglia	AKB36	252	2283	0.110381	Opioid
GAD1	6	OPC	2	0.565539	0.822513	1			B10_AAGACAAGTGGCTTGC	Detroit	Control	Astrocyte	-0.567509	-11.2285				Microglia	AKB37	227	1047	0.21681	Control
GAD2	6	OPC	2	0.00954041	NA	0.0264597			B10_AAGACAAGTTAAGGGC	Detroit	Opioid	ODC	0.560922	-3.29916				Microglia	AKB38	461	3004	0.153462	Opioid
SLC17A7	6	OPC	2	0.00378843	NA	0.016904			B10_AAGACAATCAAAGGAT	Detroit	Control	ODC	-6.31461	-2.31872				Microglia	AKB39	520	3080	0.168831	Control
NR4A2	7	OPC	2	0.088082	NA	0.519064			B10_AAGACAATCACGATAC	Detroit	Control	Astrocyte	-1.55163	-11.5105				Microglia	AKB40	236	1794	0.13155	Opioid
PDGFRB	7	OPC	2	0.0796559	NA	0.124815			B10_AAGACAATCCAAGAGG	Detroit	Opioid	ODC	-3.71634	-2.05684				Microglia	AKB45	257	1353	0.189948	Control
MYO1B	7	OPC	2	0.00662595	NA	0.0108659			B10_AAGACAATCTAGTGAC	Detroit	Control	ODC	-2.08677	-1.59591				Microglia	AKB46	219	1768	0.123869	Opioid
RGS5	7	OPC	2	0.0240171	NA	0.0577043			B10_AAGACTCAGAGTTGCG	Detroit	Opioid	ODC	-4.90231	4.61512				Microglia	AKB47	858	4419	0.194162	Control
PECAM1	8	OPC	2	0.0102665	NA	0.0179374			B10_AAGACTCAGCGTGCTC	Detroit	Opioid	ODC	-5.36371	4.62926				Microglia	AKB48	588	2323	0.253121	Opioid
KDR	8	OPC	2	0.00329781	NA	0.0176566			B10_AAGACTCAGCTCCATA	Detroit	Opioid	ODC	-4.87484	4.66673				Microglia	AKB49	284	2090	0.135885	Control
CDH5	8	OPC	2	0.00167651	NA	0.00388331			B10_AAGACTCAGGGTAGCT	Detroit	Control	Microglia	-4.60114	12.5921				Microglia	AKB50	104	1760	0.0590909	Opioid
FLT1	8	OPC	2	0.0153377	NA	0.0204249			B10_AAGACTCAGTTTGTCG	Detroit	Control	ODC	-0.53284	-3.41556				Microglia	AKB51	567	3711	0.152789	Control
CLDN5	8	OPC	2	0.00421642	NA	0.00600373			B10_AAGACTCCAATAAGGT	Detroit	Opioid	Astrocyte	-1.16681	-13.8592				Microglia	AKB52	392	2601	0.150711	Opioid
PTPRB	8	OPC	2	0.00664609	NA	0.0100766			B10_AAGACTCCACATAGCT	Detroit	Opioid	ODC	-5.06762	4.70546				Microglia	AKB53	420	3089	0.135966	Control
SKAP1	9	OPC	2	0.0101886	NA	0.01354			B10_AAGACTCCATCCCGTT	Detroit	Opioid	ODC	-1.0322	-3.31632				Microglia	AKB54	380	2896	0.131215	Opioid
THEMIS	9	OPC	2	0.0105819	NA	0.0155692			B10_AAGACTCGTACAGCGA	Detroit	Opioid	ODC	-5.06484	4.79996				Microglia	AKB55	765	4202	0.182056	Control
IL7R	9	OPC	2	0.00222477	NA	0.00574927			B10_AAGACTCGTGCCTACG	Detroit	Control	Astrocyte	-2.25969	-10.8909				Microglia	AKB56	528	2643	0.199773	Opioid
CD96	9	OPC	2	0.0651257	NA	0.0703386			B10_AAGACTCTCCCATAAG	Detroit	Opioid	Astrocyte	-0.136083	-11.4737				Microglia	AKB57	116	2614	0.0443764	Control
HTR2C	10	OPC	2	0.35531	NA	0.29876			B10_AAGATAGAGACCGTTT	Detroit	Control	ODC	0.0379767	-3.8084				Microglia	AKB58	6	767	0.00782269	Opioid
TTR	10	OPC	2	0.00152415	NA	0.00187135			B10_AAGATAGAGGAACTAT	Detroit	Control	ODC	0.0487199	-3.75679				Microglia	AKB59	488	3529	0.138283	Control
MOBP	1	Pericyte	7	0.423593	NA	0.338295			B10_AAGATAGAGGAGTACC	Detroit	Control	Astrocyte	-0.927614	-12.5153				Microglia	AKB60	531	5275	0.100664	Opioid
MBP	1	Pericyte	7	0.832504	NA	0.571412			B10_AAGATAGAGTCTGGTT	Detroit	Opioid	Astrocyte	0.284857	-11.7352				Microglia	HCCCX	66	706	0.0934844	Opioid
PLP1	1	Pericyte	7	1.35708	NA	0.781692			B10_AAGATAGCAGGTTACT	Detroit	Control	Microglia	-4.40356	10.5263				Microglia	HCCDO	28	1374	0.0203785	Opioid
CNP	1	Pericyte	7	0.341788	NA	0.317903			B10_AAGATAGTCCACAGGC	Detroit	Control	Microglia	-4.40534	11.2795				Microglia	HCCFV	214	1959	0.109239	Opioid
VCAN	2	Pericyte	7	0.235615	NA	0.164241			B10_AAGATAGTCTGTTCAT	Detroit	Opioid	ODC	-3.29928	-3.09017				Microglia	HCCFW	6	345	0.0173913	Opioid
PDGFRA	2	Pericyte	7	0.587769	NA	0.348667			B10_AAGCATCAGAAATTCG	Detroit	Opioid	Astrocyte	-1.19527	-11.7854				Microglia	HCCFY	60	2310	0.025974	Opioid
OLIG1	2	Pericyte	7	0.0879333	NA	0.106771			B10_AAGCATCAGACCTCAT	Detroit	Control	ODC	0.280526	-3.73696				Microglia	HCCHO	164	1764	0.0929705	Opioid
OLIG2	2	Pericyte	7	0.0300442	NA	0.0588249			B10_AAGCATCAGCTGAGTG	Detroit	Control	ODC	-1.71211	-2.86133				Microglia	HCCIL	56	439	0.127563	Opioid
GFAP	3	Pericyte	7	0.18781	NA	0.175935			B10_AAGCATCAGGGTTAGC	Detroit	Control	Astrocyte	-2.93121	-11.6988				Microglia	HCCJY	353	1290	0.273643	Opioid
AQP4	3	Pericyte	7	0.0890546	NA	0.101616			B10_AAGCATCCAAGTAGTA	Detroit	Opioid	ODC	-0.210787	-3.53143				Microglia	HCCKC	35	454	0.0770925	Opioid
SLC1A2	3	Pericyte	7	0.315162	NA	0.273477			B10_AAGCATCCAAGTGGAC	Detroit	Opioid	ODC	-4.11052	3.89606				Microglia	HCCLC	87	1534	0.0567145	Opioid
SLC4A4	3	Pericyte	7	0.235817	NA	0.201065			B10_AAGCATCCATCTAGAC	Detroit	Opioid	ODC	0.738486	-2.64975				Microglia	HCCLL	82	547	0.149909	Opioid
CSF1R	4	Pericyte	7	0.19014	NA	0.196456			B10_AAGCATCGTAGAGACC	Detroit	Opioid	Microglia	-3.74385	12.1048				Microglia	HCCLS	626	3854	0.162429	Opioid
CX3CR1	4	Pericyte	7	0.0243516	NA	0.0314192			B10_AAGCATCGTTCCGGTG	Detroit	Opioid	ODC	-5.34764	4.59737				Microglia	HCCLX	64	1675	0.038209	Control
LRRK1	4	Pericyte	7	0.12259	NA	0.140773			B10_AAGCATCGTTTGGGAG	Detroit	Control	ODC	-0.802571	-3.70863				Microglia	HCCNU	445	1810	0.245856	Opioid
DOCK8	4	Pericyte	7	0.226526	NA	0.163204			B10_AAGCATCTCATGGAGG	Detroit	Control	Astrocyte	-1.44517	-11.4975				Microglia	HCCOD	22	995	0.0221106	Opioid
C3	4	Pericyte	7	0.0561372	NA	0.060364			B10_AAGCATCTCCTCACTG	Detroit	Control	ODC	-0.408182	-3.80177				Microglia	HCCOE	22	1092	0.0201465	Opioid
P2RY12	4	Pericyte	7	0.0363451	NA	0.0464036			B10_AAGCATCTCGAAGAAT	Detroit	Control	ODC	-3.62329	-3.02381				Microglia	HCCOQ	113	1468	0.0769755	Control
SLC18A2	5	Pericyte	7	0.0300944	NA	0.0664827			B10_AAGCATCTCGGACAAG	Detroit	Control	Endothelial	9.31195	7.50942				Microglia	HCCOV	437	2792	0.156519	Opioid
DDC	5	Pericyte	7	0.00159341	NA	0.0148274			B10_AAGCATCTCGGACTGC	Detroit	Opioid	ODC	-0.0102036	-3.69656				Microglia	HCCPN	597	3183	0.187559	Opioid
TH	5	Pericyte	7	0.0175383	NA	0.0687804			B10_AAGCCATAGACGGTTG	Detroit	Control	ODC	-2.62216	-3.30783				Microglia	HCCUD	378	1898	0.199157	Opioid
SLC6A3	5	Pericyte	7	0.0111761	NA	0.0355359			B10_AAGCCATAGCCACTCG	Detroit	Control	Astrocyte	-0.0205069	-12.1588				Microglia	HCCWH	16	546	0.029304	Opioid
GAD1	6	Pericyte	7	0.0196342	NA	0.0407565			B10_AAGCCATAGGCCTTCG	Detroit	Opioid	ODC	0.25383	-3.66782				Microglia	HCCWK	110	1586	0.0693569	Opioid
GAD2	6	Pericyte	7	0.0130365	NA	0.0296101			B10_AAGCCATCAACAGCCC	Detroit	Opioid	ODC	-5.20338	4.72132				Microglia	HCCWQ	11	2212	0.00497288	Opioid
SLC17A7	6	Pericyte	7	0.00851194	NA	0.0337839			B10_AAGCCATCAAGCGAGT	Detroit	Opioid	ODC	-5.86401	-2.26815				Microglia	HCCX	228	1000	0.228	Control
NR4A2	7	Pericyte	7	0.273405	0.980053	1			B10_AAGCCATCACTGAGGA	Detroit	Opioid	ODC	0.205895	-1.92147				Microglia	HCTBL	227	1616	0.14047	Control
PDGFRB	7	Pericyte	7	1.90183	1	1			B10_AAGCCATCAGAAATCA	Detroit	Opioid	ODC	0.379694	-3.64088				Microglia	HCTDJ	186	1146	0.162304	Control
MYO1B	7	Pericyte	7	1.73343	1	1			B10_AAGCCATGTAGCTCGC	Detroit	Control	Astrocyte	-1.03539	-11.7634				Microglia	HCTDL	378	3599	0.105029	Control
RGS5	7	Pericyte	7	1.27338	1	1			B10_AAGCCATTCAAATAGG	Detroit	Opioid	ODC	-4.93103	4.49454				Microglia	HCTDO	164	1324	0.123867	Control
PECAM1	8	Pericyte	7	0.0393958	NA	0.0428926			B10_AAGCCATTCACTGAAC	Detroit	Control	ODC	0.359436	-3.02122				Microglia	HCTDQ	110	2008	0.0547809	Control
KDR	8	Pericyte	7	0.110066	NA	0.339571			B10_AAGCCATTCCACACCT	Detroit	Control	ODC	0.536766	-3.56139				Microglia	HCTDX	1003	5437	0.184477	Control
CDH5	8	Pericyte	7	0.0663331	NA	0.112544			B10_AAGCGAGAGCCTCCAG	Detroit	Opioid	ODC	-4.47329	4.30782				Microglia	HCTEB	206	2726	0.0755686	Control
FLT1	8	Pericyte	7	0.145759	NA	0.10309			B10_AAGCGAGAGGCATCGA	Detroit	Opioid	ODC	-4.49823	4.2361				Microglia	HCTHF	186	4173	0.0445723	Control
CLDN5	8	Pericyte	7	0.0630338	NA	0.0517239			B10_AAGCGAGCAATACGAA	Detroit	Opioid	OPC	12.2589	-1.91394				Microglia	HCTIU	297	987	0.300912	Control
PTPRB	8	Pericyte	7	0.0509723	NA	0.0402315			B10_AAGCGAGCAATGAAAC	Detroit	Opioid	ODC	-3.96141	-2.78485				Microglia	HCTLI	529	4331	0.122143	Control
SKAP1	9	Pericyte	7	0.012895	NA	0.0124725			B10_AAGCGAGCACGCGTCA	Detroit	Control	ODC	-2.34237	-3.1083				Microglia	HCTLJ	295	1125	0.262222	Control
THEMIS	9	Pericyte	7	0.0121886	NA	0.0141414			B10_AAGCGAGGTAGAGATT	Detroit	Opioid	ODC	-4.98991	4.71389				Microglia	HCTMA	96	1290	0.0744186	Control
IL7R	9	Pericyte	7	0.00447158	NA	0.0107512			B10_AAGCGAGGTCGCTCGA	Detroit	Opioid	ODC	-0.298733	-3.49867				Microglia	HCTMB	118	1685	0.0700297	Control
CD96	9	Pericyte	7	0.0137228	NA	0.0157361			B10_AAGCGAGTCTCGTTTA	Detroit	Opioid	ODC	-1.27177	-3.71261				Microglia	HCTME	312	1681	0.185604	Control
HTR2C	10	Pericyte	7	0.012356	NA	0.0113032			B10_AAGCGTTAGGAAAGTG	Detroit	Opioid	ODC	-4.83736	4.67604				Microglia	HCTMQ	93	889	0.104612	Control
TTR	10	Pericyte	7	0.00388253	NA	0.00265957			B10_AAGCGTTAGGTAATCA	Detroit	Control	Astrocyte	-2.05056	-10.478				Microglia	HCTMU	25	1412	0.0177054	Control
MOBP	1	T-cell	9	0.55668	NA	0.340449			B10_AAGCGTTAGTACGTCT	Detroit	Control	ODC	0.49361	-2.8675				Microglia	HCTMW	48	1729	0.0277617	Control
MBP	1	T-cell	9	1.85978	NA	0.833234			B10_AAGCGTTAGTCGCTAT	Detroit	Control	ODC	-7.12865	-2.05669				Microglia	HCTMZ	330	1773	0.186125	Control
PLP1	1	T-cell	9	1.66069	NA	0.777141			B10_AAGCGTTAGTTACGGG	Detroit	Control	ODC	-4.42923	-2.82429				Microglia	HCTNZ	164	1863	0.0880301	Control
CNP	1	T-cell	9	0.373698	NA	0.271073			B10_AAGCGTTCACCCTGAG	Detroit	Control	ODC	-1.90685	1.10254				Microglia	HCTPA	351	1867	0.188002	Control
VCAN	2	T-cell	9	0.0898286	NA	0.0754763			B10_AAGCGTTCACCTGATA	Detroit	Opioid	OPC	13.3938	2.18882				Microglia	HCTQQ	104	1918	0.0542231	Control
PDGFRA	2	T-cell	9	0.0377728	NA	0.0319029			B10_AAGCGTTGTCTGCGCA	Detroit	Control	Microglia	-4.822	11.1356				Microglia	HCTRP	171	2777	0.0615772	Control
OLIG1	2	T-cell	9	0.102514	NA	0.112572			B10_AAGCGTTGTGCAATGG	Detroit	Control	Microglia	-4.0806	11.7517				Microglia	HCTVE	41	2227	0.0184104	Control
OLIG2	2	T-cell	9	0.0352257	NA	0.0598765			B10_AAGCGTTGTGCCAAGA	Detroit	Control	ODC	-4.31954	-2.19121				Microglia	HCTVF	901	4110	0.219221	Control
GFAP	3	T-cell	9	0.156787	NA	0.1343			B10_AAGCGTTTCATAAGGA	Detroit	Opioid	ODC	0.315803	-2.70052				Microglia	HCTXC	303	2521	0.12019	Control
AQP4	3	T-cell	9	0.119805	NA	0.113159			B10_AAGCGTTTCCTGGTCT	Detroit	Opioid	ODC	-4.89108	4.84742				Microglia	HCTZC	45	487	0.0924025	Opioid
SLC1A2	3	T-cell	9	0.16987	NA	0.139215			B10_AAGCGTTTCCTTCTGG	Detroit	Opioid	OPC	11.9969	-0.0395661				Microglia	NIH1028	227	1416	0.160311	Opioid
SLC4A4	3	T-cell	9	0.385938	NA	0.269796			B10_AAGGAATAGCTCAGAG	Detroit	Control	ODC	-1.01267	-3.22447				Non_DA	AKB13	36	1091	0.0329973	Control
CSF1R	4	T-cell	9	0.0301523	NA	0.0262108			B10_AAGGAATAGGTTACAA	Detroit	Opioid	ODC	0.507515	-2.66247				Non_DA	AKB14	61	2888	0.0211219	Opioid
CX3CR1	4	T-cell	9	0.154671	NA	0.139121			B10_AAGGAATAGTGATTCC	Detroit	Opioid	OPC	13.0148	1.31956				Non_DA	AKB15	48	1393	0.034458	Control
LRRK1	4	T-cell	9	0.0268046	NA	0.0270329			B10_AAGGAATCAAAGTGTA	Detroit	Control	ODC	-3.0528	-3.06549				Non_DA	AKB16	38	1903	0.0199685	Opioid
DOCK8	4	T-cell	9	1.8329	0.645083	0.864045			B10_AAGGAATCATCCCGTT	Detroit	Control	ODC	-6.23806	-2.33752				Non_DA	AKB17	27	2739	0.00985761	Control
C3	4	T-cell	9	0.0508565	NA	0.0439736			B10_AAGGAATGTCATAAAG	Detroit	Control	Astrocyte	-2.18752	-12.5568				Non_DA	AKB18	34	2201	0.0154475	Opioid
P2RY12	4	T-cell	9	0.041417	NA	0.0433821			B10_AAGGAATGTCTCCTGT	Detroit	Control	Astrocyte	-0.40821	-11.9693				Non_DA	AKB19	44	2220	0.0198198	Control
SLC18A2	5	T-cell	9	0.0350096	NA	0.0526916			B10_AAGGAATGTCTTCCGT	Detroit	Control	ODC	-4.25381	-2.91718				Non_DA	AKB20	50	2534	0.0197316	Opioid
DDC	5	T-cell	9	0.00374602	NA	0.0416343			B10_AAGGAATTCCCGTAAA	Detroit	Opioid	Astrocyte	-2.87313	-11.3026				Non_DA	AKB21	46	2797	0.0164462	Control
TH	5	T-cell	9	0.019412	NA	0.0538869			B10_AAGGAATTCTAGCCAA	Detroit	Control	ODC	0.428655	-3.5387				Non_DA	AKB22	62	3185	0.0194662	Opioid
SLC6A3	5	T-cell	9	0.0131484	NA	0.0328232			B10_AAGGAATTCTGGTGCG	Detroit	Control	Microglia	-2.30641	11.5885				Non_DA	AKB23	33	2878	0.0114663	Control
GAD1	6	T-cell	9	0.0217581	NA	0.0297108			B10_AAGGTAAAGATAGTCA	Detroit	Opioid	ODC	0.549473	-3.48884				Non_DA	AKB24	16	1991	0.00803616	Opioid
GAD2	6	T-cell	9	0.0120707	NA	0.0246831			B10_AAGGTAAAGGGCAGAG	Detroit	Opioid	ODC	-4.72997	-2.48746				Non_DA	AKB25	31	2945	0.0105263	Control
SLC17A7	6	T-cell	9	0.00479237	NA	0.0131754			B10_AAGGTAACAATAGTGA	Detroit	Opioid	Astrocyte	-1.51128	-13.1284				Non_DA	AKB26	37	2831	0.0130696	Opioid
NR4A2	7	T-cell	9	0.213374	0.764867	0.689648			B10_AAGGTAACACAAGCCC	Detroit	Control	ODC	-0.722489	-3.34246				Non_DA	AKB27	64	3842	0.016658	Control
PDGFRB	7	T-cell	9	0.0290283	NA	0.0258493			B10_AAGGTAACAGAGATTA	Detroit	Opioid	ODC	-5.20187	-0.427595				Non_DA	AKB28	45	3523	0.0127732	Opioid
MYO1B	7	T-cell	9	0.0347618	NA	0.0287215			B10_AAGGTAACATAGACTC	Detroit	Control	Microglia	-5.15305	12.1896				Non_DA	AKB29	33	3024	0.0109127	Control
RGS5	7	T-cell	9	0.0360291	NA	0.0555229			B10_AAGGTAAGTAACCCTA	Detroit	Control	ODC	-3.39966	1.38771				Non_DA	AKB30	48	3487	0.0137654	Opioid
PECAM1	8	T-cell	9	0.127222	NA	0.109361			B10_AAGGTAAGTACAGGTG	Detroit	Control	Microglia	-3.2945	12.5534				Non_DA	AKB31	20	2295	0.0087146	Control
KDR	8	T-cell	9	0.00392132	NA	0.018181			B10_AAGGTAAGTCGATTCA	Detroit	Control	Microglia	-4.05884	12.1137				Non_DA	AKB32	17	1987	0.00855561	Opioid
CDH5	8	T-cell	9	0.00254132	NA	0.00474785			B10_AAGGTAAGTTAGAGAT	Detroit	Opioid	ODC	-0.705088	0.329526				Non_DA	AKB33	33	2525	0.0130693	Control
FLT1	8	T-cell	9	0.0248962	NA	0.0202344			B10_AAGGTAATCGAATCCA	Detroit	Control	Microglia	0.171377	12.1363				Non_DA	AKB34	17	3723	0.00456621	Opioid
CLDN5	8	T-cell	9	0.00987123	NA	0.00795095			B10_AAGTACCAGAATCGAT	Detroit	Opioid	ODC	-4.11441	-2.42666				Non_DA	AKB35	31	3513	0.00882437	Control
PTPRB	8	T-cell	9	0.0125742	NA	0.0123072			B10_AAGTACCAGCAGCAGT	Detroit	Opioid	Astrocyte	-3.0768	-11.708				Non_DA	AKB36	23	2283	0.0100745	Opioid
SKAP1	9	T-cell	9	2.64533	1	1			B10_AAGTACCAGTTGCCTA	Detroit	Control	Microglia	-4.05777	12.1217				Non_DA	AKB37	16	1047	0.0152818	Control
THEMIS	9	T-cell	9	2.37663	1	1			B10_AAGTACCCAAATGGTA	Detroit	Opioid	ODC	-4.98743	4.86167				Non_DA	AKB38	48	3004	0.0159787	Opioid
IL7R	9	T-cell	9	1.05131	1	1			B10_AAGTACCGTGCAAGAC	Detroit	Control	OPC	12.8945	2.51529				Non_DA	AKB39	43	3080	0.013961	Control
CD96	9	T-cell	9	1.81765	1	1			B10_AAGTACCTCATTATCC	Detroit	Opioid	ODC	-4.99039	4.60255				Non_DA	AKB40	20	1794	0.0111483	Opioid
HTR2C	10	T-cell	9	0.0125742	NA	0.00991832			B10_AAGTACCTCGCCTCTA	Detroit	Opioid	DA	0.212518	-1.91001				Non_DA	AKB45	12	1353	0.00886918	Control
TTR	10	T-cell	9	0.00650305	NA	0.00408401			B10_AAGTACCTCTTGGAAC	Detroit	Control	Astrocyte	-0.233149	-13.3465				Non_DA	AKB46	19	1768	0.0107466	Opioid
									B10_AAGTCGTAGTGGTTGG	Detroit	Control	ODC	-1.81431	-3.44703				Non_DA	AKB47	50	4419	0.0113148	Control
									B10_AAGTCGTCAGTGTACT	Detroit	Opioid	Microglia	-4.90267	10.3874				Non_DA	AKB48	43	2323	0.0185105	Opioid
									B10_AAGTCGTCATAATCGC	Detroit	Opioid	ODC	-5.36005	4.47953				Non_DA	AKB49	20	2090	0.00956938	Control
									B10_AAGTCGTCATCTTAGG	Detroit	Opioid	Microglia	-3.64381	9.39038				Non_DA	AKB50	34	1760	0.0193182	Opioid
									B10_AAGTCGTGTGGGACAT	Detroit	Control	ODC	-3.07334	-3.17954				Non_DA	AKB51	35	3711	0.00943142	Control
									B10_AAGTCGTGTTGCCTAA	Detroit	Opioid	Astrocyte	-2.7201	-11.4298				Non_DA	AKB52	41	2601	0.0157632	Opioid
									B10_AAGTCGTTCATCAGTG	Detroit	Opioid	ODC	-5.4022	4.57598				Non_DA	AKB53	19	3089	0.00615086	Control
									B10_AAGTGAAAGAAACCAT	Detroit	Control	OPC	10.9173	1.22409				Non_DA	AKB54	23	2896	0.00794199	Opioid
									B10_AAGTGAAAGACTACCT	Detroit	Opioid	ODC	-0.806166	2.69105				Non_DA	AKB55	31	4202	0.00737744	Control
									B10_AAGTGAAAGATCCTAC	Detroit	Opioid	OPC	12.1643	-1.95641				Non_DA	AKB56	30	2643	0.0113507	Opioid
									B10_AAGTGAACAAGCCTGC	Detroit	Control	ODC	-0.219571	-3.667				Non_DA	AKB57	43	2614	0.0164499	Control
									B10_AAGTGAACAGTATGAA	Detroit	Opioid	Microglia	-4.86009	10.1148				Non_DA	AKB58	20	767	0.0260756	Opioid
									B10_AAGTGAACATCTGTTT	Detroit	Opioid	Astrocyte	-1.75208	-10.6207				Non_DA	AKB59	27	3529	0.00765089	Control
									B10_AAGTGAACATGGTGGA	Detroit	Opioid	OPC	11.7536	0.102222				Non_DA	AKB60	70	5275	0.0132701	Opioid
									B10_AAGTGAAGTACTGACT	Detroit	Control	Microglia	-4.32041	11.7375				Non_DA	HCCCX	37	706	0.0524079	Opioid
									B10_AAGTGAAGTATCGCTA	Detroit	Control	ODC	-0.691489	-3.33124				Non_DA	HCCDO	9	1374	0.00655022	Opioid
									B10_AAGTGAAGTGACACGA	Detroit	Control	Astrocyte	0.199883	-11.9123				Non_DA	HCCFV	14	1959	0.0071465	Opioid
									B10_AAGTGAAGTTGTGTTG	Detroit	Control	ODC	-1.67148	-3.33964				Non_DA	HCCFW	5	345	0.0144928	Opioid
									B10_AAGTTCGAGAGATTCA	Detroit	Control	Microglia	-4.72128	10.8877				Non_DA	HCCFY	3	2310	0.0012987	Opioid
									B10_AAGTTCGAGGTAGCCA	Detroit	Control	ODC	-2.22594	-3.40864				Non_DA	HCCHO	539	1764	0.305556	Opioid
									B10_AAGTTCGAGTATGATG	Detroit	Control	OPC	12.2668	1.35175				Non_DA	HCCIL	9	439	0.0205011	Opioid
									B10_AAGTTCGAGTCGAATA	Detroit	Control	OPC	12.8863	0.0205125				Non_DA	HCCJY	20	1290	0.0155039	Opioid
									B10_AAGTTCGCAAAGTATG	Detroit	Opioid	Astrocyte	-1.59185	-10.4363				Non_DA	HCCKC	24	454	0.0528634	Opioid
									B10_AAGTTCGCACACGTGC	Detroit	Control	ODC	-2.09844	-2.83392				Non_DA	HCCLC	41	1534	0.0267275	Opioid
									B10_AAGTTCGCATGACGAG	Detroit	Control	ODC	0.856723	-2.18908				Non_DA	HCCLL	16	547	0.0292505	Opioid
									B10_AAGTTCGCATGTCAGT	Detroit	Control	ODC	-4.3976	-2.51611				Non_DA	HCCLS	92	3854	0.0238713	Opioid
									B10_AAGTTCGCATGTCTAG	Detroit	Opioid	ODC	-4.78734	4.57707				Non_DA	HCCLX	25	1675	0.0149254	Control
									B10_AAGTTCGGTACCTTCC	Detroit	Control	Microglia	-4.81971	11.8792				Non_DA	HCCNU	70	1810	0.038674	Opioid
									B10_AAGTTCGGTAGCTCGC	Detroit	Control	OPC	11.1799	0.67206				Non_DA	HCCOD	19	995	0.0190955	Opioid
									B10_AAGTTCGGTAGGTACG	Detroit	Control	ODC	-3.83094	1.21471				Non_DA	HCCOE	20	1092	0.018315	Opioid
									B10_AAGTTCGGTCATCACA	Detroit	Control	ODC	-3.72633	-3.04747				Non_DA	HCCOQ	16	1468	0.0108992	Control
									B10_AAGTTCGGTGCGTCGT	Detroit	Control	Astrocyte	-3.39747	-10.7998				Non_DA	HCCOV	18	2792	0.00644699	Opioid
									B10_AAGTTCGGTTCCGCGA	Detroit	Opioid	ODC	-2.95665	-2.90677				Non_DA	HCCPN	72	3183	0.0226202	Opioid
									B10_AAGTTCGTCCACGGGT	Detroit	Opioid	Astrocyte	-3.70237	-8.93453				Non_DA	HCCUD	92	1898	0.0484721	Opioid
									B10_AAGTTCGTCCAGTTCC	Detroit	Control	ODC	0.185875	-2.74721				Non_DA	HCCWH	9	546	0.0164835	Opioid
									B10_AAGTTCGTCTCGACGG	Detroit	Control	ODC	-0.352224	-3.21418				Non_DA	HCCWK	45	1586	0.0283733	Opioid
									B10_AATAGAGAGCTTTCCC	Detroit	Control	Astrocyte	-0.383909	-13.0855				Non_DA	HCCWQ	21	2212	0.00949367	Opioid
									B10_AATAGAGAGTCGAAAT	Detroit	Control	Astrocyte	-0.953595	-13.1936				Non_DA	HCCX	25	1000	0.025	Control
									B10_AATAGAGCAGAGATGC	Detroit	Control	Microglia	-3.39044	11.0444				Non_DA	HCTBL	120	1616	0.0742574	Control
									B10_AATAGAGGTAGGTGCA	Detroit	Opioid	ODC	-0.294264	-0.0391288				Non_DA	HCTDJ	109	1146	0.0951134	Control
									B10_AATAGAGGTAGTGCGA	Detroit	Opioid	ODC	-4.75078	4.5237				Non_DA	HCTDL	1736	3599	0.482356	Control
									B10_AATAGAGGTCGGAACA	Detroit	Opioid	Microglia	-0.785319	12.0038				Non_DA	HCTDO	12	1324	0.00906344	Control
									B10_AATAGAGGTCTTACTT	Detroit	Opioid	ODC	-4.94738	4.8154				Non_DA	HCTDQ	36	2008	0.0179283	Control
									B10_AATAGAGGTTGCATGT	Detroit	Opioid	Endothelial	9.39945	7.06491				Non_DA	HCTDX	50	5437	0.00919625	Control
									B10_AATAGAGTCTCTTCAA	Detroit	Opioid	Astrocyte	0.433814	-12.7901				Non_DA	HCTEB	12	2726	0.00440205	Control
									B10_AATCACGAGTGAGGCT	Detroit	Control	ODC	1.69497	-0.950998				Non_DA	HCTHF	2	4173	0.000479272	Control
									B10_AATCACGCAATCTGCA	Detroit	Control	ODC	-3.36222	-3.04894				Non_DA	HCTIU	22	987	0.0222898	Control
									B10_AATCACGCATGTGACT	Detroit	Control	Astrocyte	0.0183484	-13.5674				Non_DA	HCTLI	15	4331	0.0034634	Control
									B10_AATCACGGTCGCCTAG	Detroit	Opioid	Microglia	-3.72988	9.45477				Non_DA	HCTLJ	65	1125	0.0577778	Control
									B10_AATCACGGTTCAAGGG	Detroit	Opioid	Astrocyte	-2.80443	-12.79				Non_DA	HCTMA	5	1290	0.00387597	Control
									B10_AATCACGGTTGTCTAG	Detroit	Control	ODC	-0.546231	-3.75966				Non_DA	HCTMB	194	1685	0.115134	Control
									B10_AATCACGTCCGTGGGT	Detroit	Opioid	ODC	-5.05739	4.80561				Non_DA	HCTME	30	1681	0.0178465	Control
									B10_AATCACGTCGACCAAT	Detroit	Control	Astrocyte	-1.13832	-11.9297				Non_DA	HCTMQ	42	889	0.0472441	Control
									B10_AATCACGTCGAGAATA	Detroit	Opioid	Pericyte	6.30601	8.00466				Non_DA	HCTMU	1	1412	0.000708215	Control
									B10_AATCACGTCGCGAAGA	Detroit	Control	ODC	0.0323027	-3.82106				Non_DA	HCTMW	15	1729	0.00867553	Control
									B10_AATCACGTCGCGTTTC	Detroit	Control	ODC	-1.14677	-3.42727				Non_DA	HCTMZ	55	1773	0.0310209	Control
									B10_AATCACGTCGTAACCA	Detroit	Control	ODC	-1.5306	-3.50966				Non_DA	HCTNZ	29	1863	0.0155663	Control
									B10_AATCACGTCTCAACCC	Detroit	Control	ODC	0.0581084	-3.63956				Non_DA	HCTPA	145	1867	0.0776647	Control
									B10_AATCGACAGAAACTGT	Detroit	Control	ODC	0.4098	-3.58784				Non_DA	HCTQQ	78	1918	0.0406674	Control
									B10_AATCGACAGATACAGT	Detroit	Control	ODC	0.539044	-3.29031				Non_DA	HCTRP	91	2777	0.0327692	Control
									B10_AATCGACAGCAATAGT	Detroit	Control	ODC	0.113598	-3.78333				Non_DA	HCTVE	41	2227	0.0184104	Control
									B10_AATCGACAGGCCTAAG	Detroit	Opioid	Microglia	-4.56451	10.2779				Non_DA	HCTVF	181	4110	0.0440389	Control
									B10_AATCGACAGTCTAGAA	Detroit	Control	OPC	12.5718	0.105316				Non_DA	HCTXC	55	2521	0.0218167	Control
									B10_AATCGACCAACAAGTA	Detroit	Opioid	Astrocyte	-2.31152	-13.0484				Non_DA	HCTZC	2	487	0.00410678	Opioid
									B10_AATCGACCAAGCGAAC	Detroit	Opioid	ODC	-2.15539	-2.72489				Non_DA	NIH1028	21	1416	0.0148305	Opioid
									B10_AATCGACCAAGTCCCG	Detroit	Opioid	ODC	-4.64211	4.26892				ODC	AKB13	378	1091	0.346471	Control
									B10_AATCGACCACTGGACC	Detroit	Opioid	ODC	-4.77094	4.60905				ODC	AKB14	1864	2888	0.645429	Opioid
									B10_AATCGACCACTTTATC	Detroit	Opioid	ODC	0.695406	-3.28144				ODC	AKB15	607	1393	0.43575	Control
									B10_AATCGACCAGTGGGTA	Detroit	Control	Microglia	-4.44833	12.5015				ODC	AKB16	911	1903	0.478718	Opioid
									B10_AATCGACCATCCTAAG	Detroit	Opioid	ODC	-0.407763	-0.299653				ODC	AKB17	1474	2739	0.538153	Control
									B10_AATCGACGTATCCTCC	Detroit	Opioid	ODC	-3.52444	-3.00343				ODC	AKB18	782	2201	0.355293	Opioid
									B10_AATCGACGTATGCGTT	Detroit	Opioid	ODC	-2.64742	-2.51451				ODC	AKB19	911	2220	0.41036	Control
									B10_AATCGACGTCAACACT	Detroit	Control	Astrocyte	-0.204379	-12.9294				ODC	AKB20	1404	2534	0.554065	Opioid
									B10_AATCGACGTGCCGGTT	Detroit	Control	Microglia	0.779222	12.5239				ODC	AKB21	1321	2797	0.472292	Control
									B10_AATCGACTCCATTGCC	Detroit	Control	ODC	0.416208	-3.81935				ODC	AKB22	1513	3185	0.475039	Opioid
									B10_AATCGACTCGAACACT	Detroit	Control	DA	4.87417	-4.47721				ODC	AKB23	1640	2878	0.56984	Control
									B10_AATCGACTCGATACAC	Detroit	Control	Microglia	-4.08295	10.9831				ODC	AKB24	1196	1991	0.600703	Opioid
									B10_AATCGACTCTTACCGC	Detroit	Control	ODC	-2.00243	-3.57463				ODC	AKB25	1732	2945	0.588115	Control
									B10_AATCGTGAGCATCGAG	Detroit	Control	Microglia	-4.38905	12.3817				ODC	AKB26	1542	2831	0.544684	Opioid
									B10_AATCGTGAGTAGGGTC	Detroit	Control	Non_DA	8.5292	-9.64188				ODC	AKB27	2207	3842	0.57444	Control
									B10_AATCGTGCACGACGAA	Detroit	Control	ODC	0.0935207	-3.78109				ODC	AKB28	2038	3523	0.578484	Opioid
									B10_AATCGTGGTAACAAGT	Detroit	Control	ODC	0.570746	-2.86896				ODC	AKB29	1931	3024	0.638558	Control
									B10_AATCGTGGTATACAGA	Detroit	Control	ODC	-2.47035	-3.40898				ODC	AKB30	2082	3487	0.597075	Opioid
									B10_AATCGTGGTATCGATC	Detroit	Opioid	ODC	-4.88426	4.83955				ODC	AKB31	1295	2295	0.56427	Control
									B10_AATCGTGGTGCCCTTT	Detroit	Opioid	Microglia	-4.56217	10.2799				ODC	AKB32	1124	1987	0.565677	Opioid
									B10_AATCGTGTCACACCCT	Detroit	Control	Microglia	-3.45547	9.68275				ODC	AKB33	1265	2525	0.50099	Control
									B10_AATCGTGTCCATTGGA	Detroit	Opioid	Microglia	-4.11459	11.1262				ODC	AKB34	2368	3723	0.636046	Opioid
									B10_AATCGTGTCCGCATAA	Detroit	Opioid	ODC	-5.40626	4.46092				ODC	AKB35	2149	3513	0.611728	Control
									B10_AATCGTGTCGCCAGAC	Detroit	Control	Microglia	-3.28369	9.37652				ODC	AKB36	1243	2283	0.544459	Opioid
									B10_AATCGTGTCTGGGCAC	Detroit	Control	ODC	-0.223852	-3.73147				ODC	AKB37	518	1047	0.494747	Control
									B10_AATCGTGTCTGTTGGA	Detroit	Opioid	ODC	-4.92492	4.56937				ODC	AKB38	1725	3004	0.574234	Opioid
									B10_AATGAAGAGAAAGTCT	Detroit	Opioid	OPC	12.3296	-1.76054				ODC	AKB39	1539	3080	0.499675	Control
									B10_AATGAAGAGAGTTCGG	Detroit	Control	Microglia	-4.32443	10.8654				ODC	AKB40	871	1794	0.485507	Opioid
									B10_AATGAAGAGGTTCCGC	Detroit	Control	Pericyte	6.61827	8.40341				ODC	AKB45	660	1353	0.487805	Control
									B10_AATGAAGCAACTCGTA	Detroit	Opioid	Astrocyte	-3.81078	-8.87586				ODC	AKB46	1036	1768	0.585973	Opioid
									B10_AATGAAGGTACGGTTT	Detroit	Opioid	Astrocyte	-2.13201	-13.108				ODC	AKB47	2194	4419	0.496492	Control
									B10_AATGAAGGTCGAACGA	Detroit	Opioid	Astrocyte	0.289871	-12.6573				ODC	AKB48	892	2323	0.383986	Opioid
									B10_AATGAAGGTGGGCTCT	Detroit	Opioid	ODC	-3.48931	-2.77498				ODC	AKB49	1245	2090	0.595694	Control
									B10_AATGAAGTCGGTGTTA	Detroit	Opioid	ODC	-4.95447	-0.0125496				ODC	AKB50	1154	1760	0.655682	Opioid
									B10_AATGACCCAGTCCGTG	Detroit	Control	ODC	0.709124	-3.22544				ODC	AKB51	2130	3711	0.573969	Control
									B10_AATGACCGTCAAATCC	Detroit	Opioid	Astrocyte	-0.951513	-13.0935				ODC	AKB52	1425	2601	0.547866	Opioid
									B10_AATGACCGTGCACAAG	Detroit	Opioid	ODC	-4.86445	4.65416				ODC	AKB53	1845	3089	0.597281	Control
									B10_AATGACCTCACTTGGA	Detroit	Control	ODC	0.221689	-3.75625				ODC	AKB54	1610	2896	0.555939	Opioid
									B10_AATGACCTCGCCTAGG	Detroit	Control	ODC	-1.61438	-2.68145				ODC	AKB55	2263	4202	0.538553	Control
									B10_AATGACCTCGCTGTTC	Detroit	Opioid	Astrocyte	-1.24642	-12.1317				ODC	AKB56	1269	2643	0.480136	Opioid
									B10_AATGCCAAGAAATTCG	Detroit	Control	ODC	-6.2209	-2.35212				ODC	AKB57	1194	2614	0.456771	Control
									B10_AATGCCAAGTAGCAAT	Detroit	Control	Microglia	1.19143	12.8445				ODC	AKB58	478	767	0.623207	Opioid
									B10_AATGCCACACAGCCTG	Detroit	Opioid	ODC	-1.58176	-3.62654				ODC	AKB59	2029	3529	0.57495	Control
									B10_AATGCCACAGTCAGAG	Detroit	Opioid	ODC	-0.74194	2.29927				ODC	AKB60	3257	5275	0.617441	Opioid
									B10_AATGCCAGTTACGCCG	Detroit	Control	ODC	0.0728143	-3.64682				ODC	HCCCX	332	706	0.470255	Opioid
									B10_AATGCCAGTTCTCTAT	Detroit	Control	Microglia	-3.92442	12.7946				ODC	HCCDO	950	1374	0.691412	Opioid
									B10_AATGCCAGTTGATCGT	Detroit	Opioid	Microglia	-4.33171	11.1026				ODC	HCCFV	1060	1959	0.541092	Opioid
									B10_AATGCCATCAACTGGT	Detroit	Control	ODC	0.0943803	-3.53347				ODC	HCCFW	66	345	0.191304	Opioid
									B10_AATGCCATCCGATAGT	Detroit	Opioid	ODC	-3.8105	-0.231311				ODC	HCCFY	1590	2310	0.688312	Opioid
									B10_AATGCCATCGAGTCTA	Detroit	Control	ODC	0.450178	-3.15224				ODC	HCCHO	163	1764	0.0924036	Opioid
									B10_AATGCCATCGCTCTCA	Detroit	Opioid	ODC	-5.11512	4.81825				ODC	HCCIL	161	439	0.366743	Opioid
									B10_AATGCCATCGGTGTTA	Detroit	Control	ODC	0.117711	-3.53978				ODC	HCCJY	509	1290	0.394574	Opioid
									B10_AATGGAAAGAGCAAGA	Detroit	Control	ODC	0.151324	-3.90389				ODC	HCCKC	170	454	0.374449	Opioid
									B10_AATGGAACAAGTGGTG	Detroit	Control	ODC	-2.51829	-2.89628				ODC	HCCLC	417	1534	0.271838	Opioid
									B10_AATGGAACACAGCCTG	Detroit	Opioid	ODC	-7.88529	-1.67544				ODC	HCCLL	211	547	0.38574	Opioid
									B10_AATGGAACACATCATG	Detroit	Opioid	ODC	-5.00351	4.69687				ODC	HCCLS	2150	3854	0.557862	Opioid
									B10_AATGGAAGTAATGTGA	Detroit	Control	OPC	11.8835	0.906729				ODC	HCCLX	1117	1675	0.666866	Control
									B10_AATGGAAGTCCCTGAG	Detroit	Opioid	Astrocyte	-1.91833	-12.5867				ODC	HCCNU	859	1810	0.474586	Opioid
									B10_AATGGAAGTCTTGAGT	Detroit	Opioid	ODC	0.295776	-3.26532				ODC	HCCOD	674	995	0.677387	Opioid
									B10_AATGGAAGTTGTAAAG	Detroit	Control	Astrocyte	-0.718824	-11.7133				ODC	HCCOE	570	1092	0.521978	Opioid
									B10_AATGGAATCGAACACT	Detroit	Opioid	Astrocyte	-0.636445	-13.6552				ODC	HCCOQ	1106	1468	0.753406	Control
									B10_AATGGAATCGAGTGGA	Detroit	Control	ODC	0.628518	-2.12157				ODC	HCCOV	1625	2792	0.58202	Opioid
									B10_AATGGAATCTCATTTG	Detroit	Control	Microglia	-2.22372	11.5045				ODC	HCCPN	1746	3183	0.548539	Opioid
									B10_AATGGCTAGAATTCAG	Detroit	Control	ODC	-1.70527	-2.8998				ODC	HCCUD	384	1898	0.202318	Opioid
									B10_AATGGCTAGTCTCGTA	Detroit	Opioid	OPC	12.7482	1.12187				ODC	HCCWH	305	546	0.558608	Opioid
									B10_AATGGCTGTACTCCGG	Detroit	Opioid	OPC	12.9922	2.71324				ODC	HCCWK	562	1586	0.354351	Opioid
									B10_AATGGCTGTAGAAACT	Detroit	Control	Astrocyte	-0.545824	-11.8704				ODC	HCCWQ	1491	2212	0.674051	Opioid
									B10_AATGGCTGTAGCTCGC	Detroit	Control	ODC	-6.11574	1.83128				ODC	HCCX	414	1000	0.414	Control
									B10_AATGGCTGTCTTCAAG	Detroit	Control	ODC	1.47962	0.951323				ODC	HCTBL	871	1616	0.538985	Control
									B10_AATGGCTGTTGCCGAC	Detroit	Control	ODC	-1.16986	-3.22617				ODC	HCTDJ	336	1146	0.293194	Control
									B10_AATGGCTTCCACCTCA	Detroit	Control	ODC	-0.363722	-2.6863				ODC	HCTDL	600	3599	0.166713	Control
									B10_AATGGCTTCCTTCTAA	Detroit	Control	Astrocyte	0.369979	-11.8544				ODC	HCTDO	780	1324	0.589124	Control
									B10_AATTCCTAGCGAGAAA	Detroit	Opioid	OPC	12.3853	-1.33481				ODC	HCTDQ	1232	2008	0.613546	Control
									B10_AATTCCTAGGATATGT	Detroit	Opioid	ODC	1.7295	-0.101061				ODC	HCTDX	3107	5437	0.571455	Control
									B10_AATTCCTCAATCCAGT	Detroit	Control	ODC	-1.54156	-1.2161				ODC	HCTEB	1885	2726	0.691489	Control
									B10_AATTCCTCACAAACGG	Detroit	Opioid	ODC	-4.9455	4.79411				ODC	HCTHF	3415	4173	0.818356	Control
									B10_AATTCCTCAGCTTCGG	Detroit	Opioid	ODC	-4.84257	4.77187				ODC	HCTIU	406	987	0.411348	Control
									B10_AATTCCTTCACTCTTA	Detroit	Control	ODC	-1.70764	-3.19175				ODC	HCTLI	3066	4331	0.70792	Control
									B10_AATTCCTTCCATCAGA	Detroit	Control	ODC	-1.819	-3.58031				ODC	HCTLJ	491	1125	0.436444	Control
									B10_AATTCCTTCTGTAACG	Detroit	Control	Microglia	-3.17738	10.5549				ODC	HCTMA	915	1290	0.709302	Control
									B10_AATTTCCCAAGAATGT	Detroit	Opioid	ODC	-4.91521	4.74302				ODC	HCTMB	936	1685	0.55549	Control
									B10_AATTTCCCAAGGAGTC	Detroit	Opioid	OPC	12.7211	1.2604				ODC	HCTME	866	1681	0.51517	Control
									B10_AATTTCCCATTGGCAT	Detroit	Control	ODC	0.327285	-3.78762				ODC	HCTMQ	631	889	0.709786	Control
									B10_AATTTCCGTACAGTTC	Detroit	Opioid	ODC	0.0566045	-2.93973				ODC	HCTMU	1122	1412	0.794618	Control
									B10_AATTTCCGTATGGAAT	Detroit	Control	Astrocyte	0.00523461	-11.9093				ODC	HCTMW	1250	1729	0.722961	Control
									B10_AATTTCCTCCGACGGT	Detroit	Opioid	ODC	-4.61546	4.3595				ODC	HCTMZ	976	1773	0.550479	Control
									B10_AATTTCCTCGGCCAAC	Detroit	Opioid	Astrocyte	-1.46817	-13.235				ODC	HCTNZ	1255	1863	0.673645	Control
									B10_ACAAAGAAGCCTCAAT	Detroit	Control	ODC	-3.83138	-2.99547				ODC	HCTPA	580	1867	0.310659	Control
									B10_ACAAAGAAGCCTTCTC	Detroit	Control	ODC	0.429446	-3.68374				ODC	HCTQQ	792	1918	0.41293	Control
									B10_ACAAAGAAGGACACTG	Detroit	Opioid	OPC	10.9027	1.83959				ODC	HCTRP	1622	2777	0.584084	Control
									B10_ACAAAGACATGAGAAT	Detroit	Control	Microglia	-3.62465	12.7173				ODC	HCTVE	1265	2227	0.568029	Control
									B10_ACAAAGAGTATTCCTT	Detroit	Control	Microglia	-4.64636	11.9339				ODC	HCTVF	1787	4110	0.434793	Control
									B10_ACAAAGATCAGGAAGC	Detroit	Opioid	ODC	0.587329	-3.23108				ODC	HCTXC	1351	2521	0.535898	Control
									B10_ACAAAGATCTGGTTGA	Detroit	Opioid	Astrocyte	-1.52078	-13.6453				ODC	HCTZC	345	487	0.708419	Opioid
									B10_ACAACCAAGCATGGGT	Detroit	Control	ODC	-7.9315	-2.6798				ODC	NIH1028	768	1416	0.542373	Opioid
									B10_ACAACCACAACCGCCA	Detroit	Opioid	ODC	-4.7657	-2.53132				OPC	AKB13	137	1091	0.125573	Control
									B10_ACAACCACAGTCAGCC	Detroit	Opioid	Pericyte	8.16213	10.5831				OPC	AKB14	275	2888	0.0952216	Opioid
									B10_ACAACCACATGAAGCG	Detroit	Control	ODC	-7.33185	-0.3491				OPC	AKB15	167	1393	0.119885	Control
									B10_ACAACCACATGTGGCC	Detroit	Control	Astrocyte	-1.65551	-11.283				OPC	AKB16	219	1903	0.115081	Opioid
									B10_ACAACCAGTATAGCTC	Detroit	Control	DA	4.80866	-4.32892				OPC	AKB17	355	2739	0.129609	Control
									B10_ACAACCAGTCCCACGA	Detroit	Opioid	Microglia	-0.92122	12.0018				OPC	AKB18	318	2201	0.14448	Opioid
									B10_ACAACCAGTTCCACAA	Detroit	Control	OPC	13.7095	1.30053				OPC	AKB19	283	2220	0.127477	Control
									B10_ACAACCAGTTGACGGA	Detroit	Control	OPC	13.1828	2.70504				OPC	AKB20	336	2534	0.132597	Opioid
									B10_ACAACCATCTACTGAG	Detroit	Control	ODC	-0.965817	-3.43918				OPC	AKB21	243	2797	0.0868788	Control
									B10_ACAAGCTAGATGACAT	Detroit	Control	ODC	0.653648	-2.78439				OPC	AKB22	269	3185	0.0844584	Opioid
									B10_ACAAGCTAGGGCAGAG	Detroit	Opioid	Microglia	-4.813	10.2823				OPC	AKB23	194	2878	0.0674079	Control
									B10_ACAAGCTAGGTTCAGG	Detroit	Control	ODC	0.638754	-3.2259				OPC	AKB24	116	1991	0.0582622	Opioid
									B10_ACAAGCTAGTAGTCCT	Detroit	Control	Astrocyte	-4.71746	-11.3285				OPC	AKB25	219	2945	0.0743633	Control
									B10_ACAAGCTCAAGACCTT	Detroit	Control	ODC	0.615982	-3.54017				OPC	AKB26	200	2831	0.0706464	Opioid
									B10_ACAAGCTCAAGACGAC	Detroit	Control	DA	4.82034	-4.44745				OPC	AKB27	279	3842	0.0726184	Control
									B10_ACAAGCTCACCCTGTT	Detroit	Opioid	DA	1.04593	-2.21714				OPC	AKB28	291	3523	0.0826001	Opioid
									B10_ACAAGCTGTACCCAGC	Detroit	Opioid	Pericyte	7.65243	8.92447				OPC	AKB29	239	3024	0.0790344	Control
									B10_ACAAGCTGTCACTAGT	Detroit	Opioid	ODC	-1.43208	-1.98439				OPC	AKB30	254	3487	0.072842	Opioid
									B10_ACAAGCTTCCCGAGGT	Detroit	Control	ODC	0.88453	-3.11388				OPC	AKB31	265	2295	0.115468	Control
									B10_ACAAGCTTCCTACCAC	Detroit	Control	Endothelial	9.23577	7.12122				OPC	AKB32	167	1987	0.0840463	Opioid
									B10_ACACAGTAGAAGTCTA	Detroit	Control	OPC	12.08	0.299422				OPC	AKB33	252	2525	0.099802	Control
									B10_ACACAGTAGTGGACGT	Detroit	Opioid	ODC	-5.33521	4.55443				OPC	AKB34	274	3723	0.0735966	Opioid
									B10_ACACAGTCACAAGCCC	Detroit	Control	ODC	-0.257566	-3.27642				OPC	AKB35	263	3513	0.0748648	Control
									B10_ACACAGTCACTCGATA	Detroit	Opioid	T-cell	5.33699	12.6428				OPC	AKB36	277	2283	0.121332	Opioid
									B10_ACACAGTCAGCCTTCT	Detroit	Control	ODC	-0.0922806	-3.7516				OPC	AKB37	84	1047	0.0802292	Control
									B10_ACACAGTCAGCTACTA	Detroit	Control	ODC	-3.63638	-3.03737				OPC	AKB38	264	3004	0.0878828	Opioid
									B10_ACACAGTCAGCTGTAT	Detroit	Opioid	ODC	0.901988	-2.79105				OPC	AKB39	312	3080	0.101299	Control
									B10_ACACAGTCATACTGAC	Detroit	Control	Astrocyte	-2.03258	-12.8368				OPC	AKB40	279	1794	0.155518	Opioid
									B10_ACACAGTGTAACCCGC	Detroit	Opioid	Astrocyte	-3.54965	-9.11566				OPC	AKB45	148	1353	0.109387	Control
									B10_ACACAGTGTGCACAAG	Detroit	Control	Astrocyte	-1.44778	-12.8714				OPC	AKB46	181	1768	0.102376	Opioid
									B10_ACACAGTTCAGTAGGG	Detroit	Opioid	ODC	-1.1629	2.70021				OPC	AKB47	431	4419	0.0975334	Control
									B10_ACACAGTTCGACGTCG	Detroit	Control	ODC	-0.624977	-2.90499				OPC	AKB48	354	2323	0.152389	Opioid
									B10_ACACCAAAGGATAATC	Detroit	Control	Astrocyte	-3.20981	-11.4769				OPC	AKB49	151	2090	0.0722488	Control
									B10_ACACCAAAGGTTTGAA	Detroit	Control	Microglia	-1.9798	1.85292				OPC	AKB50	147	1760	0.0835227	Opioid
									B10_ACACCAACACCTCTAC	Detroit	Control	Microglia	-3.40703	10.7806				OPC	AKB51	286	3711	0.0770682	Control
									B10_ACACCAACAGTGAGCA	Detroit	Opioid	ODC	-4.95051	4.68274				OPC	AKB52	274	2601	0.105344	Opioid
									B10_ACACCAAGTCAGTTTG	Detroit	Control	ODC	1.14733	-2.21798				OPC	AKB53	299	3089	0.0967951	Control
									B10_ACACCAATCGGTTGTA	Detroit	Control	ODC	-1.75205	-2.46116				OPC	AKB54	245	2896	0.0845994	Opioid
									B10_ACACCAATCTCCGAAA	Detroit	Control	Astrocyte	0.376349	-12.1321				OPC	AKB55	404	4202	0.0961447	Control
									B10_ACACGCGAGAATTGCA	Detroit	Control	ODC	-1.35811	-3.39984				OPC	AKB56	271	2643	0.102535	Opioid
									B10_ACACGCGAGACCAGAC	Detroit	Control	ODC	-6.07105	1.76197				OPC	AKB57	414	2614	0.158378	Control
									B10_ACACGCGAGCACGATG	Detroit	Control	Microglia	-2.26913	11.3603				OPC	AKB58	36	767	0.0469361	Opioid
									B10_ACACGCGAGTGTAGTA	Detroit	Opioid	ODC	0.116271	-2.10672				OPC	AKB59	301	3529	0.0852933	Control
									B10_ACACGCGCACCGTCTT	Detroit	Opioid	Astrocyte	-3.08336	-12.1728				OPC	AKB60	452	5275	0.0856872	Opioid
									B10_ACACGCGCATCTTTCA	Detroit	Opioid	ODC	-1.12268	-3.03078				OPC	HCCCX	68	706	0.0963173	Opioid
									B10_ACACGCGCATTGTACG	Detroit	Control	ODC	-0.214819	-3.35979				OPC	HCCDO	244	1374	0.177584	Opioid
									B10_ACACGCGGTCGCAACC	Detroit	Opioid	OPC	11.7952	1.86767				OPC	HCCFV	152	1959	0.0775906	Opioid
									B10_ACACGCGGTCTAGGCC	Detroit	Control	ODC	-1.64672	-3.42371				OPC	HCCFW	3	345	0.00869565	Opioid
									B10_ACACGCGGTGGGACAT	Detroit	Control	ODC	0.582608	-2.80404				OPC	HCCFY	151	2310	0.065368	Opioid
									B10_ACACGCGGTTGGAGAC	Detroit	Control	ODC	2.19332	1.96549				OPC	HCCHO	241	1764	0.136621	Opioid
									B10_ACACTGAAGGCACAAC	Detroit	Opioid	ODC	-7.10823	-2.68874				OPC	HCCIL	83	439	0.189066	Opioid
									B10_ACACTGACACCGTGAC	Detroit	Control	ODC	0.317307	-3.31819				OPC	HCCJY	147	1290	0.113953	Opioid
									B10_ACACTGAGTAGTGGCA	Detroit	Control	ODC	-2.96091	-3.25847				OPC	HCCKC	59	454	0.129956	Opioid
									B10_ACACTGAGTGCGGCTT	Detroit	Opioid	ODC	-5.2678	-2.32422				OPC	HCCLC	175	1534	0.114081	Opioid
									B10_ACACTGATCACCATAG	Detroit	Control	ODC	-1.86635	-3.60962				OPC	HCCLL	74	547	0.135283	Opioid
									B10_ACACTGATCAGACCGC	Detroit	Opioid	Astrocyte	-0.465167	-11.6066				OPC	HCCLS	369	3854	0.0957447	Opioid
									B10_ACACTGATCGACGATT	Detroit	Control	OPC	12.3365	0.22749				OPC	HCCLX	171	1675	0.10209	Control
									B10_ACAGAAAAGCACTAGG	Detroit	Opioid	ODC	-5.42448	4.74717				OPC	HCCNU	213	1810	0.11768	Opioid
									B10_ACAGAAAAGCTAGTTC	Detroit	Opioid	Astrocyte	-3.33921	-9.61338				OPC	HCCOD	120	995	0.120603	Opioid
									B10_ACAGAAACACTATCGA	Detroit	Control	ODC	1.79197	-0.610859				OPC	HCCOE	269	1092	0.246337	Opioid
									B10_ACAGAAACAGAAATCA	Detroit	Control	Microglia	-2.71289	11.3493				OPC	HCCOQ	64	1468	0.0435967	Control
									B10_ACAGAAACAGACCTAT	Detroit	Opioid	ODC	0.503954	-3.17605				OPC	HCCOV	239	2792	0.0856017	Opioid
									B10_ACAGAAATCGGCATCG	Detroit	Control	ODC	-3.06462	-3.12928				OPC	HCCPN	312	3183	0.0980207	Opioid
									B10_ACAGCCGAGTCGCCCA	Detroit	Control	ODC	-1.47299	-2.52337				OPC	HCCUD	395	1898	0.208114	Opioid
									B10_ACAGCCGAGTGAGGCT	Detroit	Control	Microglia	-2.26862	11.3773				OPC	HCCWH	50	546	0.0915751	Opioid
									B10_ACAGCCGAGTGATGGC	Detroit	Opioid	Pericyte	7.8442	8.80923				OPC	HCCWK	419	1586	0.264187	Opioid
									B10_ACAGCCGCAACCAACT	Detroit	Opioid	ODC	-2.02897	-3.55364				OPC	HCCWQ	260	2212	0.117541	Opioid
									B10_ACAGCCGGTACAGCGA	Detroit	Control	ODC	-2.03325	2.06628				OPC	HCCX	111	1000	0.111	Control
									B10_ACAGCCGGTGACCTGC	Detroit	Control	ODC	-2.5599	-2.85502				OPC	HCTBL	205	1616	0.126856	Control
									B10_ACAGCCGGTTGTTGCA	Detroit	Opioid	ODC	-3.27859	-2.94575				OPC	HCTDJ	207	1146	0.180628	Control
									B10_ACAGCCGTCCTTCTGG	Detroit	Control	ODC	-0.767997	-1.29774				OPC	HCTDL	231	3599	0.0641845	Control
									B10_ACAGCCGTCGAAACAA	Detroit	Opioid	ODC	-4.18579	-2.7531				OPC	HCTDO	113	1324	0.0853474	Control
									B10_ACAGCCGTCTAGTACG	Detroit	Control	ODC	1.25722	2.07749				OPC	HCTDQ	241	2008	0.12002	Control
									B10_ACAGGGAAGACTGTTC	Detroit	Control	Astrocyte	-0.496323	-12.7608				OPC	HCTDX	523	5437	0.0961928	Control
									B10_ACAGGGAAGAGCAAGA	Detroit	Control	ODC	1.08143	1.92804				OPC	HCTEB	159	2726	0.0583272	Control
									B10_ACAGGGAAGATTACCC	Detroit	Opioid	Microglia	-0.861539	11.9964				OPC	HCTHF	276	4173	0.0661395	Control
									B10_ACAGGGAAGCCGGAAT	Detroit	Opioid	ODC	-4.86993	4.73336				OPC	HCTIU	168	987	0.170213	Control
									B10_ACAGGGAAGTAACGTA	Detroit	Control	Microglia	-3.78372	10.6495				OPC	HCTLI	362	4331	0.0835835	Control
									B10_ACAGGGACACACGGAA	Detroit	Control	ODC	-4.30449	-2.67834				OPC	HCTLJ	118	1125	0.104889	Control
									B10_ACAGGGACACTCTCGT	Detroit	Opioid	Astrocyte	-3.81604	-8.77417				OPC	HCTMA	124	1290	0.096124	Control
									B10_ACAGGGAGTCTAACGT	Detroit	Opioid	ODC	-4.11157	-2.80835				OPC	HCTMB	229	1685	0.135905	Control
									B10_ACAGGGAGTTAAGCAA	Detroit	Opioid	DA	4.88052	-4.44191				OPC	HCTME	139	1681	0.0826889	Control
									B10_ACAGGGAGTTATGTCG	Detroit	Control	Microglia	-2.34058	11.2618				OPC	HCTMQ	48	889	0.0539933	Control
									B10_ACAGGGATCTGATTCT	Detroit	Opioid	ODC	-5.33023	4.68793				OPC	HCTMU	120	1412	0.0849858	Control
									B10_ACATCCCAGCATCAGG	Detroit	Control	ODC	0.853805	-3.14923				OPC	HCTMW	170	1729	0.0983227	Control
									B10_ACATCCCAGCGTATAA	Detroit	Control	ODC	0.326511	-3.83469				OPC	HCTMZ	162	1773	0.0913706	Control
									B10_ACATCCCAGCTGCGAA	Detroit	Opioid	Microglia	-0.978091	11.9604				OPC	HCTNZ	208	1863	0.111648	Control
									B10_ACATCCCAGGAAAGTG	Detroit	Opioid	Pericyte	6.48164	8.23591				OPC	HCTPA	323	1867	0.173005	Control
									B10_ACATCCCAGGGCCAAT	Detroit	Opioid	ODC	0.493187	-3.17535				OPC	HCTQQ	232	1918	0.120959	Control
									B10_ACATCCCGTCGTTTCC	Detroit	Opioid	ODC	0.555799	0.183152				OPC	HCTRP	366	2777	0.131797	Control
									B10_ACATCCCGTCTTTCTA	Detroit	Control	ODC	0.616741	-3.67235				OPC	HCTVE	97	2227	0.0435564	Control
									B10_ACATCCCGTGCAACGA	Detroit	Opioid	ODC	-5.436	4.51431				OPC	HCTVF	446	4110	0.108516	Control
									B10_ACATCCCGTTCCAAAC	Detroit	Control	ODC	-1.90341	-3.53731				OPC	HCTXC	275	2521	0.109084	Control
									B10_ACATCCCTCGAGAATA	Detroit	Control	ODC	-1.04993	-3.65531				OPC	HCTZC	53	487	0.10883	Opioid
									B10_ACATCCCTCGAGTACT	Detroit	Control	ODC	0.0908457	-3.75204				OPC	NIH1028	166	1416	0.117232	Opioid
									B10_ACATCCCTCTTAGCCC	Detroit	Opioid	Microglia	-5.02545	12.4559				Pericyte	AKB13	23	1091	0.0210816	Control
									B10_ACATCGACAAATGGAT	Detroit	Control	ODC	-0.237256	-3.61014				Pericyte	AKB14	58	2888	0.0200831	Opioid
									B10_ACATCGACAGGAGGTT	Detroit	Control	OPC	11.1293	0.614102				Pericyte	AKB15	34	1393	0.0244078	Control
									B10_ACATCGACAGGCATGA	Detroit	Control	OPC	11.6957	0.511363				Pericyte	AKB16	54	1903	0.0283762	Opioid
									B10_ACATCGACAGTATGAA	Detroit	Control	ODC	-4.16365	3.84035				Pericyte	AKB17	31	2739	0.011318	Control
									B10_ACATCGAGTATTCCTT	Detroit	Control	Microglia	-3.16709	11.5136				Pericyte	AKB18	26	2201	0.0118128	Opioid
									B10_ACATCGAGTGTGAGCA	Detroit	Control	Microglia	-3.88397	11.1769				Pericyte	AKB19	45	2220	0.0202703	Control
									B10_ACATCGAGTTCTTGTT	Detroit	Control	ODC	0.689619	-3.24047				Pericyte	AKB20	50	2534	0.0197316	Opioid
									B10_ACATCGAGTTGCGGCT	Detroit	Control	ODC	-1.36221	-1.07536				Pericyte	AKB21	68	2797	0.0243118	Control
									B10_ACATCGATCCGTGTGG	Detroit	Control	ODC	-6.56727	-2.79126				Pericyte	AKB22	41	3185	0.0128728	Opioid
									B10_ACATCGATCGCAATTG	Detroit	Control	ODC	-2.57182	-3.34295				Pericyte	AKB23	25	2878	0.00868659	Control
									B10_ACATCGATCTCTCCGA	Detroit	Opioid	ODC	-4.75048	4.76695				Pericyte	AKB24	42	1991	0.0210949	Opioid
									B10_ACATCGATCTGTCAGA	Detroit	Opioid	ODC	-0.185335	1.44342				Pericyte	AKB25	71	2945	0.0241087	Control
									B10_ACATGCAAGCACTAGG	Detroit	Opioid	Microglia	-4.40919	10.7358				Pericyte	AKB26	61	2831	0.0215472	Opioid
									B10_ACATGCAAGGCACGAT	Detroit	Control	ODC	-3.10265	-3.05246				Pericyte	AKB27	56	3842	0.0145757	Control
									B10_ACATGCAAGTATTCCG	Detroit	Control	OPC	10.2459	1.76655				Pericyte	AKB28	87	3523	0.0246949	Opioid
									B10_ACATGCACAAACTAGA	Detroit	Control	Astrocyte	-0.538986	-11.6589				Pericyte	AKB29	22	3024	0.00727513	Control
									B10_ACATGCACAAAGGGCT	Detroit	Opioid	ODC	1.1603	-0.298979				Pericyte	AKB30	91	3487	0.0260969	Opioid
									B10_ACATGCACAAGAGAGA	Detroit	Control	ODC	0.815602	-2.5873				Pericyte	AKB31	54	2295	0.0235294	Control
									B10_ACATGCACACGTGTGC	Detroit	Control	ODC	0.481821	-3.80122				Pericyte	AKB32	31	1987	0.0156014	Opioid
									B10_ACATGCACAGCGCTTG	Detroit	Control	ODC	-2.05528	-3.52217				Pericyte	AKB33	25	2525	0.00990099	Control
									B10_ACATGCAGTGCGGATA	Detroit	Control	ODC	-1.13987	-3.05596				Pericyte	AKB34	37	3723	0.00993822	Opioid
									B10_ACATGCAGTTCTTGTT	Detroit	Control	ODC	-3.16081	-3.0974				Pericyte	AKB35	35	3513	0.00996299	Control
									B10_ACATGCATCTTCGTAT	Detroit	Opioid	ODC	-4.8747	4.81905				Pericyte	AKB36	24	2283	0.0105125	Opioid
									B10_ACATTTCAGCCTCTCT	Detroit	Control	ODC	-1.9235	-3.36767				Pericyte	AKB37	16	1047	0.0152818	Control
									B10_ACATTTCCACGCTGAC	Detroit	Control	Astrocyte	-2.87938	-11.0322				Pericyte	AKB38	63	3004	0.020972	Opioid
									B10_ACATTTCCAGACAATA	Detroit	Opioid	ODC	-5.30354	4.60046				Pericyte	AKB39	79	3080	0.0256494	Control
									B10_ACATTTCCAGTATGAA	Detroit	Control	Microglia	-4.00343	12.5394				Pericyte	AKB40	56	1794	0.0312152	Opioid
									B10_ACATTTCCATATCTCT	Detroit	Opioid	OPC	12.4518	-0.345599				Pericyte	AKB45	17	1353	0.0125647	Control
									B10_ACATTTCGTAGACAGC	Detroit	Control	Astrocyte	-3.58399	-11.5876				Pericyte	AKB46	23	1768	0.013009	Opioid
									B10_ACATTTCGTCAGACGA	Detroit	Opioid	Astrocyte	-1.03029	-13.8628				Pericyte	AKB47	62	4419	0.0140303	Control
									B10_ACATTTCGTGATGGCA	Detroit	Opioid	Microglia	-4.79554	10.2318				Pericyte	AKB48	29	2323	0.0124839	Opioid
									B10_ACATTTCGTGTGCTTA	Detroit	Control	ODC	0.303978	-3.19956				Pericyte	AKB49	31	2090	0.0148325	Control
									B10_ACATTTCTCCACATAG	Detroit	Control	Microglia	-2.85273	11.3989				Pericyte	AKB50	24	1760	0.0136364	Opioid
									B10_ACATTTCTCCACGGGT	Detroit	Control	Astrocyte	-0.981194	-14.0355				Pericyte	AKB51	46	3711	0.0123956	Control
									B10_ACATTTCTCGGCATCG	Detroit	Opioid	ODC	-4.88399	4.54456				Pericyte	AKB52	47	2601	0.01807	Opioid
									B10_ACATTTCTCTAGACAC	Detroit	Control	ODC	-1.92108	-3.53711				Pericyte	AKB53	23	3089	0.00744578	Control
									B10_ACCAAACAGGAGCTGT	Detroit	Control	Astrocyte	-1.945	-11.76				Pericyte	AKB54	35	2896	0.0120856	Opioid
									B10_ACCAAACCAGCTCTGG	Detroit	Opioid	ODC	-1.03467	-3.08478				Pericyte	AKB55	49	4202	0.0116611	Control
									B10_ACCAAACCATGAAGCG	Detroit	Control	Astrocyte	0.357598	-12.6426				Pericyte	AKB56	21	2643	0.00794552	Opioid
									B10_ACCAAACGTAGGAGTC	Detroit	Control	ODC	-3.29815	-2.70477				Pericyte	AKB57	16	2614	0.00612089	Control
									B10_ACCAAACGTGCTCGTG	Detroit	Control	ODC	0.889773	-3.14677				Pericyte	AKB58	6	767	0.00782269	Opioid
									B10_ACCAAACGTGGTCCGT	Detroit	Opioid	ODC	-7.83615	-2.08851				Pericyte	AKB59	45	3529	0.0127515	Control
									B10_ACCAAACGTGTTCCTC	Detroit	Control	DA	4.95806	-4.39722				Pericyte	AKB60	33	5275	0.00625592	Opioid
									B10_ACCAAACTCAAGCCTA	Detroit	Control	Microglia	-3.69464	11.1096				Pericyte	HCCCX	12	706	0.0169972	Opioid
									B10_ACCAACAAGCAGTACG	Detroit	Opioid	ODC	-4.39889	4.20205				Pericyte	HCCDO	10	1374	0.00727802	Opioid
									B10_ACCAACAAGTGGATTA	Detroit	Opioid	ODC	-3.70729	-2.65173				Pericyte	HCCFV	17	1959	0.0086779	Opioid
									B10_ACCAACACAATACCCA	Detroit	Opioid	OPC	12.4135	-1.11931				Pericyte	HCCFW	24	345	0.0695652	Opioid
									B10_ACCAACACAATGGGTG	Detroit	Opioid	Microglia	-0.977091	11.9326				Pericyte	HCCFY	18	2310	0.00779221	Opioid
									B10_ACCAACACACCGGCTA	Detroit	Control	ODC	-3.58025	-3.0303				Pericyte	HCCHO	22	1764	0.0124717	Opioid
									B10_ACCAACACATCAGCAT	Detroit	Opioid	ODC	-3.54309	-3.00322				Pericyte	HCCIL	20	439	0.0455581	Opioid
									B10_ACCAACAGTATTCCTT	Detroit	Opioid	OPC	13.1706	1.7468				Pericyte	HCCJY	14	1290	0.0108527	Opioid
									B10_ACCAACAGTCCAGTTA	Detroit	Opioid	ODC	-2.49925	-3.34262				Pericyte	HCCKC	13	454	0.0286344	Opioid
									B10_ACCAACAGTCGGATTT	Detroit	Control	ODC	-2.76632	-2.96606				Pericyte	HCCLC	13	1534	0.00847458	Opioid
									B10_ACCAACAGTGCATGAG	Detroit	Control	ODC	-1.65281	-3.55291				Pericyte	HCCLL	4	547	0.00731261	Opioid
									B10_ACCAACAGTTCAGGTT	Detroit	Opioid	Astrocyte	-2.36066	-12.4906				Pericyte	HCCLS	48	3854	0.0124546	Opioid
									B10_ACCAACATCAGCCCAG	Detroit	Control	Microglia	-2.59012	10.9855				Pericyte	HCCLX	27	1675	0.0161194	Control
									B10_ACCAACATCATTCCTA	Detroit	Opioid	ODC	-4.16782	4.01837				Pericyte	HCCNU	7	1810	0.0038674	Opioid
									B10_ACCAACATCGGTCGAC	Detroit	Control	OPC	12.9278	-0.800361				Pericyte	HCCOD	19	995	0.0190955	Opioid
									B10_ACCACAACAAAGGGCT	Detroit	Opioid	ODC	-1.78694	-3.03246				Pericyte	HCCOE	21	1092	0.0192308	Opioid
									B10_ACCACAAGTACGATCT	Detroit	Control	Microglia	-4.94016	12.2087				Pericyte	HCCOQ	5	1468	0.00340599	Control
									B10_ACCACAAGTTTCACAG	Detroit	Opioid	Microglia	-3.69177	9.90408				Pericyte	HCCOV	34	2792	0.0121777	Opioid
									B10_ACCACAATCAAGAGTA	Detroit	Control	OPC	13.1135	1.34595				Pericyte	HCCPN	49	3183	0.0153943	Opioid
									B10_ACCACAATCATTTGCT	Detroit	Control	Pericyte	8.64235	10.9453				Pericyte	HCCUD	33	1898	0.0173867	Opioid
									B10_ACCACAATCGAGAGCA	Detroit	Control	ODC	0.25291	-3.83658				Pericyte	HCCWH	3	546	0.00549451	Opioid
									B10_ACCACAATCGGATAAA	Detroit	Control	Microglia	-3.79777	10.2391				Pericyte	HCCWK	27	1586	0.017024	Opioid
									B10_ACCACAATCTCGAACA	Detroit	Control	ODC	0.541613	-2.8867				Pericyte	HCCWQ	21	2212	0.00949367	Opioid
									B10_ACCACAATCTGGAAGG	Detroit	Control	Astrocyte	-0.0316982	-2.85068				Pericyte	HCCX	19	1000	0.019	Control
									B10_ACCATTTAGCGAAACC	Detroit	Opioid	Astrocyte	-0.908356	-11.9421				Pericyte	HCTBL	14	1616	0.00866337	Control
									B10_ACCATTTAGCTCTGTA	Detroit	Control	ODC	0.265204	-3.82801				Pericyte	HCTDJ	7	1146	0.0061082	Control
									B10_ACCATTTAGGGTATAT	Detroit	Control	ODC	0.18815	-3.4128				Pericyte	HCTDL	33	3599	0.00916921	Control
									B10_ACCATTTAGTTGTACC	Detroit	Opioid	Astrocyte	-0.145177	-11.9584				Pericyte	HCTDO	5	1324	0.00377644	Control
									B10_ACCATTTCAACAAAGT	Detroit	Control	ODC	-6.17426	1.70989				Pericyte	HCTDQ	20	2008	0.00996016	Control
									B10_ACCATTTCACCTGAAT	Detroit	Control	Microglia	-3.90932	12.1885				Pericyte	HCTDX	78	5437	0.0143461	Control
									B10_ACCATTTCACTTGTCC	Detroit	Control	Astrocyte	-3.03499	-11.2843				Pericyte	HCTEB	16	2726	0.00586941	Control
									B10_ACCATTTCATATTCGG	Detroit	Opioid	ODC	0.363353	-3.38488				Pericyte	HCTHF	15	4173	0.00359454	Control
									B10_ACCATTTGTCACGTGC	Detroit	Control	T-cell	5.31487	12.4047				Pericyte	HCTIU	15	987	0.0151976	Control
									B10_ACCATTTGTCTGATCA	Detroit	Control	ODC	-4.37139	-2.85683				Pericyte	HCTLI	20	4331	0.00461787	Control
									B10_ACCATTTGTCTGTAGT	Detroit	Opioid	ODC	-4.94985	4.86357				Pericyte	HCTLJ	11	1125	0.00977778	Control
									B10_ACCATTTGTGGCTCTG	Detroit	Control	ODC	-8.2694	-2.52941				Pericyte	HCTMA	36	1290	0.027907	Control
									B10_ACCATTTGTGTCACAT	Detroit	Control	ODC	0.0389579	-3.76982				Pericyte	HCTMB	28	1685	0.0166172	Control
									B10_ACCATTTTCCTACCAC	Detroit	Opioid	OPC	11.9965	0.711437				Pericyte	HCTME	30	1681	0.0178465	Control
									B10_ACCATTTTCTTCGGTC	Detroit	Control	Microglia	-4.39433	11.7927				Pericyte	HCTMQ	5	889	0.0056243	Control
									B10_ACCCAAAAGATTGTGA	Detroit	Control	ODC	-0.42852	-2.75939				Pericyte	HCTMU	10	1412	0.00708215	Control
									B10_ACCCAAAAGCGATTCT	Detroit	Opioid	OPC	11.8494	1.72526				Pericyte	HCTMW	22	1729	0.0127241	Control
									B10_ACCCAAAAGTAAGGGA	Detroit	Control	ODC	-4.68366	-2.40352				Pericyte	HCTMZ	39	1773	0.0219966	Control
									B10_ACCCAAACAAGCTACT	Detroit	Opioid	ODC	0.325278	-3.04742				Pericyte	HCTNZ	26	1863	0.013956	Control
									B10_ACCCAAACATGACTAC	Detroit	Control	ODC	0.381458	-3.79545				Pericyte	HCTPA	35	1867	0.0187467	Control
									B10_ACCCAAACATTATGCG	Detroit	Control	ODC	-0.40456	-3.78389				Pericyte	HCTQQ	50	1918	0.0260688	Control
									B10_ACCCAAAGTACAAACA	Detroit	Control	Astrocyte	-0.277991	-12.9512				Pericyte	HCTRP	53	2777	0.0190853	Control
									B10_ACCCAAAGTACTGACT	Detroit	Control	ODC	0.976308	-2.93209				Pericyte	HCTVE	44	2227	0.0197575	Control
									B10_ACCCAAAGTACTGGGA	Detroit	Control	Pericyte	6.69263	8.10463				Pericyte	HCTVF	51	4110	0.0124088	Control
									B10_ACCCAAAGTCATTGCA	Detroit	Control	ODC	-0.159213	-3.76809				Pericyte	HCTXC	32	2521	0.0126934	Control
									B10_ACCCAAAGTCGTTATG	Detroit	Control	Astrocyte	-1.78121	-9.73393				Pericyte	HCTZC	4	487	0.00821355	Opioid
									B10_ACCCAAAGTGGACCTC	Detroit	Opioid	ODC	-2.06677	-3.34014				Pericyte	NIH1028	17	1416	0.0120056	Opioid
									B10_ACCCAAATCACGGGCT	Detroit	Control	ODC	-3.80355	-2.95652				T-cell	AKB13	7	1091	0.00641613	Control
									B10_ACCCAAATCATGAGAA	Detroit	Opioid	ODC	0.625744	-3.09056				T-cell	AKB14	34	2888	0.0117729	Opioid
									B10_ACCCAAATCGACACTA	Detroit	Opioid	Microglia	-4.42369	10.0729				T-cell	AKB15	29	1393	0.0208184	Control
									B10_ACCCAAATCTCTTGCG	Detroit	Opioid	ODC	0.573867	-3.46978				T-cell	AKB16	46	1903	0.0241724	Opioid
									B10_ACCCTCAAGCATCAAA	Detroit	Control	ODC	-0.561824	-3.23759				T-cell	AKB17	34	2739	0.0124133	Control
									B10_ACCCTCAAGGACATCG	Detroit	Control	OPC	12.4238	-0.250834				T-cell	AKB18	16	2201	0.00726942	Opioid
									B10_ACCCTCAAGGCCTAGA	Detroit	Opioid	ODC	0.631592	-2.98532				T-cell	AKB19	10	2220	0.0045045	Control
									B10_ACCCTCAAGTATAGAC	Detroit	Control	Pericyte	6.4936	8.28911				T-cell	AKB20	59	2534	0.0232833	Opioid
									B10_ACCCTCACAAGTGCTT	Detroit	Control	Microglia	-5.05597	12.6006				T-cell	AKB21	51	2797	0.0182338	Control
									B10_ACCCTTGAGAGGGTAA	Detroit	Opioid	ODC	-4.83956	4.75279				T-cell	AKB22	23	3185	0.00722135	Opioid
									B10_ACCCTTGAGCAATTAG	Detroit	Control	ODC	-1.32637	-3.74271				T-cell	AKB23	17	2878	0.00590688	Control
									B10_ACCCTTGAGGCCACTC	Detroit	Control	Astrocyte	-1.45643	-12.5455				T-cell	AKB24	22	1991	0.0110497	Opioid
									B10_ACCCTTGCACAGTCAT	Detroit	Opioid	Astrocyte	-3.73894	-8.93259				T-cell	AKB25	19	2945	0.00645161	Control
									B10_ACCCTTGCACGCGGTT	Detroit	Control	Astrocyte	-4.74773	-11.3622				T-cell	AKB26	18	2831	0.00635818	Opioid
									B10_ACCCTTGGTCAGTCGC	Detroit	Control	ODC	-1.22574	-3.3623				T-cell	AKB27	46	3842	0.0119729	Control
									B10_ACCCTTGGTCTAGGTT	Detroit	Control	ODC	0.283471	-3.8919				T-cell	AKB28	24	3523	0.00681238	Opioid
									B10_ACCCTTGGTGCGGTAA	Detroit	Control	ODC	0.15673	-3.83407				T-cell	AKB29	14	3024	0.00462963	Control
									B10_ACCCTTGGTTAGGGTG	Detroit	Opioid	Microglia	-0.888698	11.9887				T-cell	AKB30	7	3487	0.00200746	Opioid
									B10_ACCCTTGGTTATCTTC	Detroit	Control	ODC	0.268351	-3.57883				T-cell	AKB31	33	2295	0.0143791	Control
									B10_ACCCTTGTCGTCGCTT	Detroit	Control	Astrocyte	-3.7981	-11.2498				T-cell	AKB32	8	1987	0.00402617	Opioid
									B10_ACCGTTCAGCCAAGTG	Detroit	Control	Astrocyte	-1.21458	-12.9348				T-cell	AKB33	28	2525	0.0110891	Control
									B10_ACCGTTCAGGCCCGTT	Detroit	Control	ODC	0.354924	-2.58999				T-cell	AKB34	16	3723	0.00429761	Opioid
									B10_ACCGTTCCAGAGATTA	Detroit	Control	ODC	-0.664564	-3.50231				T-cell	AKB35	16	3513	0.00455451	Control
									B10_ACCGTTCCAGGTGAGT	Detroit	Opioid	Endothelial	9.18091	6.98878				T-cell	AKB36	58	2283	0.0254052	Opioid
									B10_ACCGTTCCAGTCTGGC	Detroit	Control	ODC	0.492956	-3.33817				T-cell	AKB37	9	1047	0.00859599	Control
									B10_ACCGTTCCATAAGCGG	Detroit	Control	Microglia	-3.441	12.1059				T-cell	AKB38	30	3004	0.00998668	Opioid
									B10_ACCGTTCGTAACAAGT	Detroit	Control	ODC	-0.406701	-3.78395				T-cell	AKB39	25	3080	0.00811688	Control
									B10_ACCGTTCGTATGGAAT	Detroit	Opioid	ODC	0.427153	-2.74139				T-cell	AKB40	15	1794	0.0083612	Opioid
									B10_ACCGTTCGTCACCGAC	Detroit	Control	ODC	-0.155924	-3.58837				T-cell	AKB45	3	1353	0.00221729	Control
									B10_ACCGTTCGTCCAGCCA	Detroit	Control	ODC	-1.07438	-2.84016				T-cell	AKB46	14	1768	0.00791855	Opioid
									B10_ACCGTTCTCATGGGAG	Detroit	Control	ODC	0.215915	-3.71628				T-cell	AKB47	12	4419	0.00271555	Control
									B10_ACCGTTCTCTCAGTCC	Detroit	Control	Astrocyte	0.317531	-12.2233				T-cell	AKB48	12	2323	0.00516573	Opioid
									B10_ACCGTTCTCTGGTGCG	Detroit	Opioid	Astrocyte	-3.69157	-8.9515				T-cell	AKB49	15	2090	0.00717703	Control
									B10_ACCGTTCTCTGGTGGC	Detroit	Opioid	Microglia	-2.64091	12.285				T-cell	AKB50	13	1760	0.00738636	Opioid
									B10_ACCTACCAGCTTCATG	Detroit	Control	Astrocyte	0.082954	-12.1593				T-cell	AKB51	11	3711	0.00296416	Control
									B10_ACCTACCAGCTTGTGT	Detroit	Opioid	ODC	-1.68195	-3.46771				T-cell	AKB52	23	2601	0.00884275	Opioid
									B10_ACCTACCAGTCTTCGA	Detroit	Opioid	ODC	-5.19862	4.78025				T-cell	AKB53	24	3089	0.0077695	Control
									B10_ACCTACCCACTACCGG	Detroit	Opioid	ODC	-5.02686	4.49916				T-cell	AKB54	10	2896	0.00345304	Opioid
									B10_ACCTACCCAGTTGTCA	Detroit	Control	ODC	-2.84126	-3.15852				T-cell	AKB55	24	4202	0.00571157	Control
									B10_ACCTACCGTCATAAAG	Detroit	Opioid	ODC	-8.48833	-2.82815				T-cell	AKB56	9	2643	0.00340522	Opioid
									B10_ACCTACCGTGAGGAAA	Detroit	Control	ODC	1.08395	-1.79406				T-cell	AKB57	32	2614	0.0122418	Control
									B10_ACCTACCTCTGAGGTT	Detroit	Opioid	ODC	-5.05354	4.71422				T-cell	AKB58	11	767	0.0143416	Opioid
									B10_ACCTGAAAGAGCAGTC	Detroit	Control	ODC	-3.76559	-2.64488				T-cell	AKB59	23	3529	0.00651743	Control
									B10_ACCTGAAAGATAACGT	Detroit	Control	ODC	0.162849	-3.77121				T-cell	AKB60	70	5275	0.0132701	Opioid
									B10_ACCTGAAAGCATCCCG	Detroit	Control	OPC	13.0162	1.54228				T-cell	HCCCX	6	706	0.00849858	Opioid
									B10_ACCTGAAAGTAAAGCT	Detroit	Control	ODC	-8.51357	-2.65598				T-cell	HCCDO	23	1374	0.0167394	Opioid
									B10_ACCTGAACAACTAGAA	Detroit	Control	OPC	11.3499	0.855201				T-cell	HCCFV	20	1959	0.0102093	Opioid
									B10_ACCTGAACAAGACCTT	Detroit	Opioid	Microglia	-4.78352	11.2058				T-cell	HCCFW	9	345	0.026087	Opioid
									B10_ACCTGAACACCCTGTT	Detroit	Opioid	ODC	-5.30881	4.61948				T-cell	HCCFY	18	2310	0.00779221	Opioid
									B10_ACCTGAACACGCTGAC	Detroit	Control	ODC	-2.89814	-0.35132				T-cell	HCCHO	12	1764	0.00680272	Opioid
									B10_ACCTGAACAGACCAAG	Detroit	Control	ODC	-0.783453	-3.03292				T-cell	HCCIL	3	439	0.00683371	Opioid
									B10_ACCTGAAGTGCGGTAA	Detroit	Control	Astrocyte	-0.744761	-11.7099				T-cell	HCCJY	15	1290	0.0116279	Opioid
									B10_ACCTGAAGTTGCTCGG	Detroit	Opioid	ODC	-5.16345	4.75644				T-cell	HCCKC	3	454	0.00660793	Opioid
									B10_ACCTGAATCTATCACT	Detroit	Control	ODC	-5.86001	1.72167				T-cell	HCCLC	15	1534	0.00977836	Opioid
									B10_ACCTGAATCTGTGTGA	Detroit	Opioid	OPC	11.4073	1.49149				T-cell	HCCLL	4	547	0.00731261	Opioid
									B10_ACCTGTCAGCCAAGCA	Detroit	Control	ODC	-0.565238	-3.34396				T-cell	HCCLS	20	3854	0.00518941	Opioid
									B10_ACCTGTCAGCTGACTT	Detroit	Control	Astrocyte	-3.37109	-12.0568				T-cell	HCCLX	4	1675	0.00238806	Control
									B10_ACCTGTCAGGAAGAAC	Detroit	Opioid	ODC	0.7377	-2.87678				T-cell	HCCNU	11	1810	0.00607735	Opioid
									B10_ACCTGTCCAACGACTT	Detroit	Control	ODC	0.0737818	-3.74025				T-cell	HCCOD	8	995	0.0080402	Opioid
									B10_ACCTGTCCATCACAGT	Detroit	Opioid	OPC	13.3707	0.561835				T-cell	HCCOE	24	1092	0.021978	Opioid
									B10_ACCTGTCCATCGTCCT	Detroit	Control	ODC	-4.93905	-0.7607				T-cell	HCCOQ	3	1468	0.0020436	Control
									B10_ACCTGTCCATCTATCT	Detroit	Opioid	ODC	-5.71176	-2.00296				T-cell	HCCOV	29	2792	0.0103868	Opioid
									B10_ACCTGTCGTCATCTAG	Detroit	Control	ODC	-3.41386	-3.03354				T-cell	HCCPN	11	3183	0.00345586	Opioid
									B10_ACCTGTCGTGTTCGAT	Detroit	Opioid	ODC	-5.16168	4.70959				T-cell	HCCUD	24	1898	0.0126449	Opioid
									B10_ACCTGTCGTTACTCAG	Detroit	Control	Astrocyte	0.363279	-12.2108				T-cell	HCCWH	1	546	0.0018315	Opioid
									B10_ACCTGTCGTTGAGTCT	Detroit	Control	Microglia	-2.5497	10.7041				T-cell	HCCWK	4	1586	0.00252207	Opioid
									B10_ACCTGTCTCATGACAC	Detroit	Control	ODC	0.67996	-3.44131				T-cell	HCCWQ	14	2212	0.00632911	Opioid
									B10_ACCTGTCTCTCCTGCA	Detroit	Opioid	ODC	1.03097	-1.35287				T-cell	HCCX	7	1000	0.007	Control
									B10_ACGATCAAGACATAAC	Detroit	Control	ODC	0.583268	-3.48476				T-cell	HCTBL	2	1616	0.00123762	Control
									B10_ACGATCAAGATACAGT	Detroit	Opioid	ODC	-4.22626	-0.653598				T-cell	HCTDJ	9	1146	0.0078534	Control
									B10_ACGATCAAGGGAGGAC	Detroit	Opioid	ODC	-5.11863	4.7334				T-cell	HCTDL	58	3599	0.0161156	Control
									B10_ACGATCAAGGGCCAAT	Detroit	Control	Astrocyte	-0.104832	-13.1784				T-cell	HCTDO	3	1324	0.00226586	Control
									B10_ACGATCAGTGACAGGT	Detroit	Control	ODC	0.586422	-3.28174				T-cell	HCTDQ	10	2008	0.00498008	Control
									B10_ACGATCAGTGTAAATG	Detroit	Control	ODC	0.416973	-0.802218				T-cell	HCTDX	48	5437	0.0088284	Control
									B10_ACGATCAGTTCACCGG	Detroit	Opioid	ODC	-5.17054	4.64811				T-cell	HCTEB	15	2726	0.00550257	Control
									B10_ACGATCAGTTTGGAGG	Detroit	Opioid	ODC	-4.88324	4.76406				T-cell	HCTHF	8	4173	0.00191709	Control
									B10_ACGATCATCCACGGGT	Detroit	Control	ODC	0.370297	-3.8095				T-cell	HCTIU	11	987	0.0111449	Control
									B10_ACGATGTCAGCTTCGG	Detroit	Control	Astrocyte	-2.12177	-11.2902				T-cell	HCTLI	13	4331	0.00300162	Control
									B10_ACGATGTCAGGCCTGT	Detroit	Opioid	Microglia	-4.52415	11.0699				T-cell	HCTLJ	12	1125	0.0106667	Control
									B10_ACGATGTCATTAAGCC	Detroit	Control	ODC	-4.2619	-2.78529				T-cell	HCTMA	22	1290	0.0170543	Control
									B10_ACGATGTGTGTATTGC	Detroit	Control	ODC	0.602361	-2.42241				T-cell	HCTMB	27	1685	0.0160237	Control
									B10_ACGATGTGTTTACTGG	Detroit	Opioid	Microglia	-4.48113	10.0297				T-cell	HCTME	5	1681	0.00297442	Control
									B10_ACGATGTGTTTACTTC	Detroit	Control	ODC	-0.290867	-2.59159				T-cell	HCTMQ	18	889	0.0202475	Control
									B10_ACGATGTTCCCTGGTT	Detroit	Control	OPC	11.4674	1.49069				T-cell	HCTMU	9	1412	0.00637394	Control
									B10_ACGATGTTCTTACTGT	Detroit	Opioid	ODC	-2.79033	1.8042				T-cell	HCTMW	9	1729	0.00520532	Control
									B10_ACGCACGAGACTTCGT	Detroit	Opioid	ODC	-1.01733	-3.44817				T-cell	HCTMZ	6	1773	0.00338409	Control
									B10_ACGCACGAGCACCTGC	Detroit	Opioid	ODC	-1.07915	-3.42584				T-cell	HCTNZ	1	1863	0.000536769	Control
									B10_ACGCACGAGTGCCGAA	Detroit	Control	Astrocyte	-3.75258	-11.4762				T-cell	HCTPA	7	1867	0.00374933	Control
									B10_ACGCACGCAATCTCGA	Detroit	Control	ODC	0.277921	-3.72658				T-cell	HCTQQ	19	1918	0.00990615	Control
									B10_ACGCACGCACACACTA	Detroit	Opioid	ODC	0.436078	-3.13866				T-cell	HCTRP	13	2777	0.00468131	Control
									B10_ACGCACGCACCATAAC	Detroit	Opioid	ODC	-0.0230273	-1.60742				T-cell	HCTVE	16	2227	0.00718455	Control
									B10_ACGCACGGTAAGAACT	Detroit	Opioid	ODC	-4.98157	4.61147				T-cell	HCTVF	54	4110	0.0131387	Control
									B10_ACGCACGGTTACGATC	Detroit	Opioid	ODC	-1.81482	-3.55713				T-cell	HCTXC	7	2521	0.00277668	Control
									B10_ACGCACGGTTGTGCAT	Detroit	Control	Microglia	-3.70251	12.2359				T-cell	HCTZC	2	487	0.00410678	Opioid
									B10_ACGCACGTCAACGAGG	Detroit	Opioid	ODC	0.626721	-2.7837				T-cell	NIH1028	2	1416	0.00141243	Opioid
									B10_ACGCACGTCAAGGACG	Detroit	Control	Microglia	-2.41971	11.5816
									B10_ACGCACGTCGGTGTTA	Detroit	Control	ODC	0.734811	-2.68812
									B10_ACGGAAGAGGTTGACG	Detroit	Control	ODC	-1.52599	-3.61436
									B10_ACGGAAGCAAACCATC	Detroit	Opioid	ODC	-0.166209	-3.3242
									B10_ACGGAAGCAACCCTCT	Detroit	Control	ODC	0.52907	-2.54643
									B10_ACGGAAGCATTGCCTC	Detroit	Control	ODC	-0.429702	-3.49932
									B10_ACGGAAGGTATTCCTT	Detroit	Control	OPC	11.8173	0.877655
									B10_ACGGAAGTCACCTACC	Detroit	Control	ODC	-2.62425	-2.92843
									B10_ACGGGTCAGCAGGTCA	Detroit	Control	ODC	0.0672643	-3.74123
									B10_ACGGGTCAGCCAGAGT	Detroit	Control	Astrocyte	-1.7993	-13.2537
									B10_ACGGGTCCAACTCGTA	Detroit	Control	Microglia	-4.3743	11.6183
									B10_ACGGGTCCAGCTGTGC	Detroit	Control	OPC	11.5924	0.674046
									B10_ACGGGTCTCAACCCGG	Detroit	Control	Microglia	-2.68237	11.4127
									B10_ACGGGTCTCCCTCGAT	Detroit	Control	ODC	-1.45359	-3.10211
									B10_ACGGGTCTCGGACTTA	Detroit	Control	ODC	-1.26223	-3.14496
									B10_ACGGTCGAGACTGGGT	Detroit	Control	ODC	-4.27153	-2.81051
									B10_ACGGTCGAGTGCTCAT	Detroit	Control	Microglia	-4.80191	12.3015
									B10_ACGGTCGCAACTGTGT	Detroit	Opioid	ODC	-1.04071	0.103901
									B10_ACGGTCGGTACGCTAT	Detroit	Control	ODC	-4.13504	-2.85649
									B10_ACGGTCGTCCTTTAGT	Detroit	Control	ODC	-0.1877	-3.35624
									B10_ACGGTTAAGTTGCCTA	Detroit	Control	ODC	-2.2853	-1.84366
									B10_ACGGTTACAGACTCTA	Detroit	Opioid	ODC	-7.8055	-2.71318
									B10_ACGGTTACATCACAGT	Detroit	Control	Microglia	-4.21668	10.2271
									B10_ACGTAACAGACCATTC	Detroit	Control	ODC	-2.90642	-3.20381
									B10_ACGTAACAGAGCAGAA	Detroit	Control	ODC	0.999989	-2.7785
									B10_ACGTAACCAAGCTGCC	Detroit	Opioid	OPC	12.0769	0.675519
									B10_ACGTAACCAGAGTCAG	Detroit	Control	ODC	-1.37321	-3.49881
									B10_ACGTAACCAGGGACTA	Detroit	Control	ODC	0.0182884	-3.64691
									B10_ACGTAACCAGTAGTGG	Detroit	Control	Microglia	-3.19999	11.8689
									B10_ACGTAACCAGTGCGCT	Detroit	Opioid	Microglia	-4.81894	11.0695
									B10_ACGTAACGTAACACCT	Detroit	Control	ODC	-3.67172	0.851046
									B10_ACGTAACGTCCAGGTC	Detroit	Opioid	ODC	0.730458	-3.23561
									B10_ACGTAACGTCTCACAA	Detroit	Opioid	Microglia	-4.56362	10.8528
									B10_ACGTAACTCCAATCTT	Detroit	Control	ODC	2.70325	-0.682252
									B10_ACGTACAAGATCACTC	Detroit	Opioid	ODC	-5.07337	4.5722
									B10_ACGTACAAGCCGCTTG	Detroit	Control	ODC	-1.95603	-3.30525
									B10_ACGTACAAGTAGTGCG	Detroit	Control	ODC	0.672936	-3.04074
									B10_ACGTACAGTACTAGCT	Detroit	Control	ODC	-5.67865	-2.21616
									B10_ACGTACAGTGATAGTA	Detroit	Opioid	ODC	-5.00309	4.9204
									B10_ACGTACAGTTGCTCAA	Detroit	Opioid	Microglia	-0.436222	11.9543
									B10_ACGTAGTAGCACACCC	Detroit	Opioid	ODC	-1.40702	-3.71896
									B10_ACGTAGTCAAGTACCT	Detroit	Control	Non_DA	6.98233	-6.45397
									B10_ACGTAGTCACAAGCCC	Detroit	Opioid	ODC	0.16489	-3.42706
									B10_ACGTAGTCACCTCTGT	Detroit	Control	OPC	12.7043	1.76495
									B10_ACGTAGTCATCAGCAT	Detroit	Opioid	Astrocyte	-0.639617	-13.5998
									B10_ACGTAGTCATGTGCTA	Detroit	Control	ODC	0.1065	-3.46117
									B10_ACGTAGTGTAAGTTGA	Detroit	Control	ODC	-1.01703	-3.7152
									B10_ACGTAGTGTATGACAA	Detroit	Control	ODC	-3.66124	-2.43638
									B10_ACGTAGTGTGAGAGGG	Detroit	Opioid	ODC	0.410052	-3.54558
									B10_ACGTAGTGTGATTCTG	Detroit	Control	ODC	0.278075	-3.61595
									B10_ACGTAGTGTTCTTAGG	Detroit	Opioid	Microglia	-0.85754	11.9842
									B10_ACGTAGTTCCATCAGA	Detroit	Opioid	Microglia	1.10663	12.7658
									B10_ACGTAGTTCGACATAC	Detroit	Control	ODC	-1.06005	-3.67176
									B10_ACGTAGTTCGTAGCTA	Detroit	Control	ODC	-0.725516	-3.05012
									B10_ACGTAGTTCTTAATCC	Detroit	Control	ODC	0.0434981	-3.29839
									B10_ACGTCCTAGACTCGAG	Detroit	Opioid	Astrocyte	-1.27428	-14.0514
									B10_ACGTCCTAGAGAGCGG	Detroit	Control	ODC	-1.82956	-3.55192
									B10_ACGTCCTAGGCTATCT	Detroit	Control	Microglia	-4.0155	11.7859
									B10_ACGTCCTAGTTGGGAC	Detroit	Control	ODC	-0.665145	-3.82129
									B10_ACGTCCTCAAAGGGCT	Detroit	Opioid	Astrocyte	-3.63983	-9.14406
									B10_ACGTCCTCAAGCCATT	Detroit	Opioid	Non_DA	7.79643	-6.59938
									B10_ACGTCCTCATCGGAGA	Detroit	Opioid	ODC	-4.92815	4.89428
									B10_ACGTCCTCATGCGTGC	Detroit	Opioid	Astrocyte	-3.79447	-8.83967
									B10_ACGTCCTGTACTGAGG	Detroit	Control	Microglia	-3.99396	12.0402
									B10_ACGTCCTGTGAAGCTG	Detroit	Opioid	Microglia	-4.38866	10.0023
									B10_ACGTCCTTCACGGTCG	Detroit	Control	ODC	0.688214	-3.25573
									B10_ACGTCCTTCAGCGTCG	Detroit	Control	OPC	11.5316	1.66809
									B10_ACGTCCTTCAGTGGGA	Detroit	Control	Astrocyte	0.665606	-12.2491
									B10_ACGTCCTTCGCCAGTG	Detroit	Control	Microglia	0.986206	12.6927
									B10_ACGTCCTTCTAGAGCT	Detroit	Control	ODC	0.344756	-3.71012
									B10_ACGTCCTTCTAGCATG	Detroit	Opioid	Non_DA	2.98588	-2.50078
									B10_ACGTCCTTCTAGGCAT	Detroit	Opioid	Astrocyte	0.476261	-12.8029
									B10_ACGTTCCAGCGTGTCC	Detroit	Opioid	Astrocyte	-1.49132	-12.7354
									B10_ACGTTCCAGCTGACTT	Detroit	Control	Microglia	-3.82141	11.5096
									B10_ACGTTCCCACGAGGTA	Detroit	Opioid	Astrocyte	-0.0594611	-11.8807
									B10_ACGTTCCGTAAGATTG	Detroit	Control	ODC	-3.91249	-2.94687
									B10_ACGTTCCGTACGGCAA	Detroit	Control	ODC	-3.78727	-2.95327
									B10_ACGTTCCGTCGCTTGG	Detroit	Control	Microglia	-3.92263	10.9416
									B10_ACGTTCCGTCTCTCCA	Detroit	Control	ODC	-5.03945	3.32844
									B10_ACGTTCCGTGCCTATA	Detroit	Opioid	ODC	-3.64347	-2.9737
									B10_ACGTTCCTCCTACCGT	Detroit	Opioid	ODC	-4.16609	-2.26175
									B10_ACGTTCCTCTGAGATC	Detroit	Control	ODC	0.129736	-3.57354
									B10_ACTACGAGTAGGTGCA	Detroit	Control	ODC	0.343646	-3.77708
									B10_ACTACGAGTATCGCAT	Detroit	Opioid	ODC	-5.1782	-2.49311
									B10_ACTACGAGTCCACACG	Detroit	Opioid	Astrocyte	-0.200785	-12.8532
									B10_ACTACGAGTCCTTAAG	Detroit	Control	ODC	-8.16542	-2.78066
									B10_ACTACGAGTCTTAGTG	Detroit	Opioid	ODC	-4.91028	4.78214
									B10_ACTACGAGTGAATAAC	Detroit	Opioid	OPC	13.1576	1.16883
									B10_ACTACGATCAGGAAGC	Detroit	Opioid	ODC	-5.38009	4.38496
									B10_ACTACGATCCTCTAAT	Detroit	Control	ODC	-0.327269	-2.6309
									B10_ACTACGATCTTTCCGG	Detroit	Opioid	ODC	0.521787	-3.33949
									B10_ACTATCTAGGCTCACC	Detroit	Control	Astrocyte	-1.74583	-12.844
									B10_ACTATCTCAACGTTAC	Detroit	Control	ODC	-7.59971	-2.47424
									B10_ACTATCTCAGTCGCAC	Detroit	Control	ODC	0.872903	-2.50891
									B10_ACTATCTGTAAGATTG	Detroit	Control	ODC	-2.34618	-1.91576
									B10_ACTATCTGTCGACTTA	Detroit	Opioid	Astrocyte	-2.71092	-11.9464
									B10_ACTATCTGTGACCGTC	Detroit	Control	Microglia	-3.58006	11.5013
									B10_ACTATCTGTGTTCCTC	Detroit	Control	ODC	0.682944	-3.40678
									B10_ACTATCTGTTTACGAC	Detroit	Opioid	ODC	-3.31578	1.03928
									B10_ACTATCTTCCCTCTTT	Detroit	Control	ODC	-3.6691	-2.72429
									B10_ACTATCTTCGCCGAGT	Detroit	Opioid	ODC	-4.74575	4.41359
									B10_ACTATGGAGCGCAATG	Detroit	Opioid	ODC	-3.63547	-2.97182
									B10_ACTATGGAGGCGAACT	Detroit	Control	ODC	-0.662875	-3.09848
									B10_ACTATGGCAAACCGGA	Detroit	Opioid	Microglia	-4.62025	10.1168
									B10_ACTATGGCACCATAAC	Detroit	Opioid	DA	4.99074	-4.51845
									B10_ACTATGGCAGGTACGA	Detroit	Control	Microglia	-3.98143	11.2065
									B10_ACTATGGCAGTTCCAA	Detroit	Control	ODC	-3.59349	-2.71468
									B10_ACTATGGCATCAACCA	Detroit	Opioid	ODC	0.345246	-3.26269
									B10_ACTATGGGTAAGATTG	Detroit	Control	ODC	-3.6531	0.306487
									B10_ACTATGGGTCACTCTC	Detroit	Control	Microglia	-4.64375	11.8009
									B10_ACTATGGGTGTATACC	Detroit	Opioid	Astrocyte	-3.85188	-8.9042
									B10_ACTATGGGTTGTCCCT	Detroit	Control	Microglia	-4.76687	10.3908
									B10_ACTATGGTCAGGGTAG	Detroit	Control	ODC	-2.28466	-3.39812
									B10_ACTATGGTCCTACGGG	Detroit	Opioid	ODC	-1.75654	-3.56791
									B10_ACTATGGTCGATTGGT	Detroit	Control	ODC	-6.631	-0.254882
									B10_ACTATGGTCTTCGACC	Detroit	Control	ODC	-0.794749	-3.55203
									B10_ACTATTCAGAGTAACT	Detroit	Control	ODC	-5.39798	-2.51288
									B10_ACTATTCAGATAGTGT	Detroit	Opioid	ODC	-4.74987	4.33517
									B10_ACTATTCAGGTACTGG	Detroit	Opioid	ODC	-3.48585	-2.99315
									B10_ACTATTCAGTAGTCAA	Detroit	Opioid	ODC	-5.32051	4.63648
									B10_ACTATTCCACCGTCGA	Detroit	Control	Astrocyte	-1.83379	-11.3064
									B10_ACTATTCCAGGCGATA	Detroit	Control	ODC	1.50978	-1.99241
									B10_ACTATTCCAGTGTGCC	Detroit	Opioid	Astrocyte	0.0421474	-11.8785
									B10_ACTATTCTCAGTCCGG	Detroit	Control	OPC	12.2094	1.6844
									B10_ACTATTCTCCCGATCT	Detroit	Control	ODC	-1.09277	-3.47211
									B10_ACTATTCTCCTACTGC	Detroit	Control	ODC	-4.66729	-2.59189
									B10_ACTATTCTCGCAGTTA	Detroit	Control	Astrocyte	-0.318922	-12.2634
									B10_ACTCCCAAGAAGCGAA	Detroit	Control	ODC	0.353937	-3.74171
									B10_ACTCCCAAGAGCCCAA	Detroit	Opioid	ODC	-4.36628	-2.70455
									B10_ACTCCCAAGCCTGGAA	Detroit	Control	Microglia	-4.48016	11.86
									B10_ACTCCCAAGCTGTACT	Detroit	Control	OPC	13.0448	2.56887
									B10_ACTCCCAAGTCCGCCA	Detroit	Opioid	Astrocyte	-1.14909	-12.9651
									B10_ACTCCCAAGTGTTCCA	Detroit	Control	ODC	0.635498	-2.34131
									B10_ACTCCCACAGGTCCCA	Detroit	Opioid	Pericyte	6.24145	8.01383
									B10_ACTCTCGAGATGGTAT	Detroit	Control	ODC	-2.17417	-3.44058
									B10_ACTCTCGAGCAGCACA	Detroit	Control	ODC	-3.63546	-2.52314
									B10_ACTCTCGAGCGCCTAC	Detroit	Control	ODC	-2.40375	-1.81196
									B10_ACTCTCGAGTTTGTCG	Detroit	Control	ODC	-1.56758	-3.11864
									B10_ACTCTCGGTAGTGGCA	Detroit	Control	ODC	0.412841	-1.99107
									B10_ACTCTCGGTATACGGG	Detroit	Opioid	Astrocyte	-3.70352	-9.00071
									B10_ACTCTCGGTGGCAGAT	Detroit	Control	ODC	0.259265	-3.49088
									B10_ACTCTCGGTGGCGTAA	Detroit	Control	Microglia	-3.78118	11.9337
									B10_ACTCTCGTCGTAGCTA	Detroit	Opioid	ODC	-4.68799	4.42121
									B10_ACTCTCGTCTACGGTA	Detroit	Opioid	ODC	-4.86777	4.80406
									B10_ACTCTCGTCTTTCTAG	Detroit	Control	ODC	-1.00174	-3.3868
									B10_ACTGATGAGACTCAAA	Detroit	Opioid	ODC	-3.50664	-2.95026
									B10_ACTGATGAGTGGCGAT	Detroit	Control	ODC	-0.741964	-3.75502
									B10_ACTGATGGTGGTAACG	Detroit	Opioid	ODC	-4.68366	4.59601
									B10_ACTGATGTCCCGTGTT	Detroit	Control	Microglia	-4.28619	10.9569
									B10_ACTGATGTCTCGTCGT	Detroit	Control	ODC	-3.01856	-2.87903
									B10_ACTGCAAAGAAGCGGG	Detroit	Opioid	Microglia	-4.75483	10.2832
									B10_ACTGCAAAGCGCTTCG	Detroit	Control	ODC	-0.81267	-2.87734
									B10_ACTGCAAAGGCTTAGG	Detroit	Control	ODC	-1.43618	-1.4767
									B10_ACTGCAACAAACGTGG	Detroit	Opioid	Astrocyte	0.642333	-11.962
									B10_ACTGCAACACCTGTCT	Detroit	Control	Astrocyte	-1.21805	-13.87
									B10_ACTGCAACAGCGACAA	Detroit	Control	ODC	-6.51392	-1.57608
									B10_ACTGCAACAGGAGACT	Detroit	Opioid	Microglia	-5.07289	10.7808
									B10_ACTGCAACAGTTCCAA	Detroit	Control	ODC	0.781113	-3.20782
									B10_ACTGCAACATGCAGCC	Detroit	Opioid	OPC	12.5953	0.957518
									B10_ACTGCAACATTCGATG	Detroit	Control	OPC	11.564	0.144351
									B10_ACTGCAAGTCGGTGTC	Detroit	Control	ODC	-4.34985	-2.33449
									B10_ACTGCAAGTCGTCATA	Detroit	Control	ODC	-2.13269	-2.87442
									B10_ACTGCAAGTGTGAATA	Detroit	Opioid	ODC	2.14286	-0.788101
									B10_ACTGCAATCATGCTAG	Detroit	Opioid	OPC	13.3198	1.85096
									B10_ACTGCAATCTACACAG	Detroit	Control	ODC	-2.31419	-3.14994
									B10_ACTGTCCAGAACTCCT	Detroit	Opioid	ODC	-5.0212	4.88246
									B10_ACTGTCCAGCAGGGAG	Detroit	Opioid	OPC	13.5995	0.720592
									B10_ACTGTCCAGGGCAATC	Detroit	Opioid	DA	4.0749	-4.03131
									B10_ACTGTCCAGTAACGAT	Detroit	Control	Astrocyte	0.650291	-12.4964
									B10_ACTGTCCCATTGAGCT	Detroit	Control	Microglia	-2.23464	12.043
									B10_ACTGTCCGTCATAACC	Detroit	Opioid	ODC	-5.22592	4.77544
									B10_ACTGTCCGTCGCACAC	Detroit	Opioid	Microglia	-4.72878	10.2427
									B10_ACTGTCCGTGAGAACC	Detroit	Control	ODC	-3.22922	-2.31008
									B10_ACTGTCCGTTAGCTAC	Detroit	Control	ODC	0.683589	-3.28264
									B10_ACTGTCCTCACGATCA	Detroit	Control	Pericyte	8.63535	10.7244
									B10_ACTGTCCTCCACACCT	Detroit	Control	ODC	-1.80221	-3.593
									B10_ACTGTCCTCCACCTGT	Detroit	Opioid	ODC	-5.47013	4.46735
									B10_ACTGTCCTCCGTATGA	Detroit	Control	ODC	-3.57352	-3.01916
									B10_ACTGTCCTCGAGGCAA	Detroit	Opioid	Microglia	-4.67782	10.4318
									B10_ACTGTGAAGCGTTGTT	Detroit	Opioid	ODC	-4.92208	4.84567
									B10_ACTGTGAAGTACTCGT	Detroit	Control	Astrocyte	0.235928	-12.1938
									B10_ACTGTGACAAGTACCT	Detroit	Opioid	ODC	-1.66516	-3.28297
									B10_ACTGTGACAATATCCG	Detroit	Control	Pericyte	8.5034	10.8597
									B10_ACTGTGACAATCGCGC	Detroit	Control	Astrocyte	-2.38987	-12.9744
									B10_ACTGTGACAGCACAAG	Detroit	Control	ODC	0.160027	-2.60228
									B10_ACTGTGACAGCCCAGT	Detroit	Opioid	Astrocyte	-3.73864	-8.93579
									B10_ACTGTGACATTAGGCT	Detroit	Control	Astrocyte	-1.99705	-13.2097
									B10_ACTGTGAGTTAGGCTT	Detroit	Opioid	ODC	-3.31631	0.13184
									B10_ACTGTGAGTTGGGACA	Detroit	Control	ODC	-0.78466	-3.54304
									B10_ACTGTGATCGCCAGTG	Detroit	Control	ODC	0.236318	-3.79919
									B10_ACTGTGATCTCTATGT	Detroit	Control	ODC	1.70495	2.30147
									B10_ACTTAGGAGAAGATCT	Detroit	Control	Astrocyte	-1.32399	-12.1163
									B10_ACTTAGGAGCCAACCC	Detroit	Opioid	ODC	-1.91231	-3.54403
									B10_ACTTAGGAGGGTAATT	Detroit	Control	ODC	0.0890357	-3.85391
									B10_ACTTAGGCAAAGGAGA	Detroit	Control	ODC	-3.46281	-2.11572
									B10_ACTTAGGGTCATCCGG	Detroit	Control	Astrocyte	-0.112909	-11.7632
									B10_ACTTAGGGTGCCGGTT	Detroit	Control	Microglia	-3.37607	11.7989
									B10_ACTTAGGGTGCGGATA	Detroit	Control	Astrocyte	-3.7964	-11.1177
									B10_ACTTAGGGTTATGACC	Detroit	Control	ODC	-1.84899	-3.58937
									B10_ACTTAGGTCAGGCGAA	Detroit	Control	OPC	10.8042	0.42065
									B10_ACTTAGGTCCTAGCCT	Detroit	Control	ODC	0.322979	-3.43066
									B10_ACTTATCCAAGTGATA	Detroit	Control	ODC	0.0436997	-3.8444
									B10_ACTTATCCACAGAAGC	Detroit	Opioid	ODC	-3.42524	-2.47837
									B10_ACTTATCCACATTGTG	Detroit	Control	Astrocyte	-0.595254	-11.5546
									B10_ACTTATCCACGGTGCT	Detroit	Opioid	ODC	-0.451133	-3.22528
									B10_ACTTATCGTACAGGTG	Detroit	Opioid	ODC	-0.229674	-3.85591
									B10_ACTTATCGTGGCTGAA	Detroit	Control	ODC	0.325323	-3.69932
									B10_ACTTATCTCAAATAGG	Detroit	Control	Astrocyte	-2.217	-10.8308
									B10_ACTTATCTCCAAGCAT	Detroit	Opioid	ODC	-3.08144	-3.17897
									B10_ACTTATCTCTAGACCA	Detroit	Control	ODC	-0.166092	-2.68463
									B10_ACTTCCGAGCACTCGC	Detroit	Control	ODC	-1.07531	-2.864
									B10_ACTTCCGAGCGTGTCC	Detroit	Control	DA	4.62109	-3.9911
									B10_ACTTCCGAGTAAAGCT	Detroit	Control	ODC	0.383921	-3.20705
									B10_ACTTCCGCACAATTCG	Detroit	Opioid	Microglia	-3.82645	-8.73126
									B10_ACTTCCGCACAGAGCA	Detroit	Opioid	Microglia	1.00616	12.7286
									B10_ACTTCCGGTCTAGTGT	Detroit	Opioid	ODC	-0.382201	-3.36603
									B10_ACTTCCGTCAACCGAT	Detroit	Opioid	Microglia	-4.84499	10.1549
									B10_ACTTCCGTCGATTCCC	Detroit	Opioid	ODC	0.607443	-3.48886
									B10_ACTTCCGTCGTTCGCT	Detroit	Opioid	Astrocyte	-3.93924	-8.9513
									B10_ACTTCCGTCTGCGGCA	Detroit	Opioid	ODC	-5.42826	4.62338
									B10_ACTTCGCAGAACAAGG	Detroit	Control	ODC	0.206324	-3.70565
									B10_ACTTCGCAGGCAATGC	Detroit	Control	Astrocyte	-0.885524	-13.5569
									B10_ACTTCGCAGTCCCAGC	Detroit	Control	ODC	-0.549653	-3.30113
									B10_ACTTCGCAGTCTGGAG	Detroit	Control	OPC	11.933	1.10332
									B10_ACTTCGCAGTTAGTGA	Detroit	Control	ODC	0.937414	0.623599
									B10_ACTTCGCAGTTGGCGA	Detroit	Control	ODC	-3.71235	0.546407
									B10_ACTTCGCCAAGCTGCC	Detroit	Opioid	Astrocyte	-3.71724	-8.80755
									B10_ACTTCGCCAGAGGGTT	Detroit	Opioid	OPC	12.0636	-1.88144
									B10_ACTTCGCGTACTCCCT	Detroit	Control	Microglia	0.358648	12.2998
									B10_ACTTCGCGTAGATTGA	Detroit	Opioid	ODC	-4.69679	4.58561
									B10_ACTTCGCGTCCTTGTC	Detroit	Control	Microglia	-3.55443	12.567
									B10_ACTTCGCGTGTGAGCA	Detroit	Control	ODC	2.1396	-0.170325
									B10_ACTTCGCTCGCGCCAA	Detroit	Opioid	Microglia	-3.4612	9.69679
									B10_ACTTTCAAGGCGATAC	Detroit	Control	ODC	0.0118046	-3.71858
									B10_ACTTTCACACATACGT	Detroit	Control	ODC	-3.16328	-3.17734
									B10_ACTTTCACACTGCTTC	Detroit	Control	ODC	-3.64939	-2.9566
									B10_ACTTTCACAGCGACCT	Detroit	Opioid	ODC	0.584819	-3.13616
									B10_ACTTTCACATACCACA	Detroit	Control	ODC	0.689857	-3.60565
									B10_ACTTTCACATGTTCGA	Detroit	Opioid	ODC	1.23061	1.21871
									B10_ACTTTCAGTCACAGTT	Detroit	Control	T-cell	5.52976	12.4345
									B10_ACTTTCATCTCTCGAC	Detroit	Opioid	ODC	-4.11897	-2.86227
									B10_ACTTTGTAGACGCAGT	Detroit	Control	OPC	12.362	2.09557
									B10_ACTTTGTAGCTCGCAC	Detroit	Control	Microglia	-2.68597	10.9982
									B10_ACTTTGTAGGAATCGC	Detroit	Control	Non_DA	3.08019	-2.51035
									B10_ACTTTGTCAATACCTG	Detroit	Control	Astrocyte	-1.28844	-12.4342
									B10_ACTTTGTCACGTCTCT	Detroit	Opioid	ODC	-4.91021	4.74451
									B10_ACTTTGTCAGTTCCAA	Detroit	Control	ODC	0.634826	-2.66108
									B10_ACTTTGTCATAGCACT	Detroit	Opioid	ODC	-4.51562	4.3668
									B10_ACTTTGTGTACAACGG	Detroit	Opioid	ODC	-0.245777	-0.873637
									B10_ACTTTGTGTCGTCGGT	Detroit	Control	ODC	-7.76942	-2.50514
									B10_ACTTTGTTCACAATGC	Detroit	Opioid	Endothelial	9.49739	8.22265
									B10_ACTTTGTTCTGGCTGG	Detroit	Control	ODC	-0.619241	-3.54311
									B10_AGAAATGAGATCCCGC	Detroit	Opioid	Astrocyte	-2.17352	-11.122
									B10_AGAAATGAGGGTTAAT	Detroit	Control	Astrocyte	-1.26558	-12.2124
									B10_AGAAATGCAGCACACC	Detroit	Opioid	OPC	12.7408	0.712734
									B10_AGAAATGTCAGCCTCT	Detroit	Opioid	DA	-1.08806	2.19281
									B10_AGAAATGTCCGAACGC	Detroit	Opioid	OPC	12.4874	1.20311
									B10_AGAAATGTCTCCAAGA	Detroit	Control	ODC	-4.35134	-2.7253
									B10_AGAAATGTCTCCTGTG	Detroit	Opioid	ODC	0.0981101	-3.05001
									B10_AGAACAAAGAAGCCAC	Detroit	Opioid	ODC	-3.94499	-2.76375
									B10_AGAACAAAGAGGTTTA	Detroit	Control	ODC	-4.74142	-0.204964
									B10_AGAACAAAGAGTTGTA	Detroit	Control	ODC	-6.87215	-1.92675
									B10_AGAACAAAGCGATCGA	Detroit	Control	Astrocyte	-1.39957	-13.3583
									B10_AGAACAACACATGACT	Detroit	Control	Microglia	-3.36829	11.3502
									B10_AGAACAACACGCTGAC	Detroit	Control	ODC	-0.977498	-1.16539
									B10_AGAACAACAGACGCTC	Detroit	Control	ODC	-1.36378	-3.62527
									B10_AGAACAACATCGCTGG	Detroit	Control	Astrocyte	-0.818894	-11.5807
									B10_AGAACAAGTAACATCC	Detroit	Control	ODC	-1.1746	-3.63823
									B10_AGAACAAGTGCCGGTT	Detroit	Control	ODC	-1.7886	-3.6167
									B10_AGAACAATCAGACCCG	Detroit	Control	Astrocyte	-1.01618	-13.2549
									B10_AGAACAATCCATCTGC	Detroit	Opioid	Microglia	-3.33567	10.7999
									B10_AGAACAATCTCTGAGA	Detroit	Opioid	Astrocyte	-3.61664	-11.4178
									B10_AGAACAATCTGTAACG	Detroit	Control	ODC	0.129234	-3.83472
									B10_AGAACCTAGCGATGAC	Detroit	Opioid	Endothelial	9.54482	8.16548
									B10_AGAACCTAGCTGCCAC	Detroit	Control	ODC	0.325292	-3.80636
									B10_AGAACCTAGGCAGGGA	Detroit	Control	ODC	-0.283701	-2.8732
									B10_AGAACCTCATCAGCTA	Detroit	Control	Astrocyte	-4.50801	-11.3282
									B10_AGAACCTCATGGCTAT	Detroit	Opioid	Astrocyte	-0.902117	-13.9655
									B10_AGAACCTGTGTTGCCG	Detroit	Opioid	ODC	-1.52566	-1.32497
									B10_AGAACCTGTTCAAGGG	Detroit	Opioid	ODC	-0.203324	-3.18428
									B10_AGAACCTTCAACTGGT	Detroit	Control	ODC	-5.63352	-2.4245
									B10_AGAACCTTCGTCCATC	Detroit	Control	Microglia	-4.55794	12.7511
									B10_AGAACCTTCTCCTGAC	Detroit	Control	OPC	12.1707	1.48391
									B10_AGAACCTTCTTCGTAT	Detroit	Control	Microglia	-1.94149	11.3862
									B10_AGAAGCGAGCCTGAGA	Detroit	Control	ODC	-1.83377	-2.58755
									B10_AGAAGCGAGCTCCACG	Detroit	Opioid	ODC	-0.82006	-3.31546
									B10_AGAAGCGGTATCGAAA	Detroit	Control	ODC	0.194552	-2.96565
									B10_AGAAGCGGTCGGTGTC	Detroit	Control	Endothelial	9.18558	7.24175
									B10_AGAAGCGGTTGGACTT	Detroit	Control	Microglia	-1.92097	11.6696
									B10_AGAAGCGTCAGCTAGT	Detroit	Control	ODC	-3.10921	-3.16967
									B10_AGAAGTAAGAGTCACG	Detroit	Opioid	Microglia	-4.38305	11.7686
									B10_AGAAGTAAGGATGCGT	Detroit	Control	ODC	-6.76629	-1.73928
									B10_AGAAGTAAGTCACACT	Detroit	Control	ODC	-1.64925	-3.49525
									B10_AGAAGTACAGGAGACT	Detroit	Control	ODC	-6.20606	1.16394
									B10_AGAAGTACAGGTTCGC	Detroit	Control	ODC	1.88984	-1.22683
									B10_AGAAGTAGTTCTCAGA	Detroit	Opioid	ODC	0.0774354	-3.71635
									B10_AGAAGTAGTTTCACTT	Detroit	Opioid	OPC	13.1504	1.44298
									B10_AGAAGTATCGGACAAG	Detroit	Opioid	Astrocyte	0.510723	-12.7594
									B10_AGACAAAAGAGTAACT	Detroit	Control	ODC	-0.660532	-3.66873
									B10_AGACAAAAGGATTCCT	Detroit	Opioid	ODC	-3.66687	-2.97197
									B10_AGACAAAAGGTCATCT	Detroit	Control	OPC	11.8509	0.659909
									B10_AGACAAAAGGTGAGAA	Detroit	Opioid	Microglia	-4.83038	11.5329
									B10_AGACAAAAGTAGACCG	Detroit	Opioid	ODC	0.238194	-3.83778
									B10_AGACAAACAAATGATG	Detroit	Control	Microglia	-4.72167	10.3053
									B10_AGACAAACAGTCGGAA	Detroit	Control	ODC	-0.398904	-3.23557
									B10_AGACAAAGTCGTCAGC	Detroit	Opioid	OPC	10.8904	0.703851
									B10_AGACAAAGTGAATGTA	Detroit	Control	ODC	-5.16051	-2.60175
									B10_AGACAAATCCAAGGGA	Detroit	Opioid	Astrocyte	-1.75948	-10.398
									B10_AGACAAATCGCACGGT	Detroit	Opioid	ODC	-4.88713	4.90094
									B10_AGACACTAGCAACAAT	Detroit	Control	ODC	-0.431027	-3.70407
									B10_AGACACTAGCTGACAG	Detroit	Control	ODC	-1.09441	-3.40482
									B10_AGACACTCAGCAGTCC	Detroit	Control	ODC	0.819563	1.89889
									B10_AGACACTGTACGTAGG	Detroit	Opioid	Astrocyte	0.481948	-12.6525
									B10_AGACACTGTGCGAACA	Detroit	Control	ODC	-1.31196	-1.77503
									B10_AGACACTTCCACTTCG	Detroit	Opioid	Astrocyte	-2.0709	-10.608
									B10_AGACACTTCCTGTAGA	Detroit	Opioid	ODC	-4.82765	0.715755
									B10_AGACACTTCCTTATGT	Detroit	Control	Astrocyte	-0.439302	-11.6163
									B10_AGACAGGAGATGTAGT	Detroit	Control	OPC	12.426	-0.0316363
									B10_AGACAGGAGCTAAGTA	Detroit	Opioid	Microglia	-4.86754	11.049
									B10_AGACAGGAGCTACTAC	Detroit	Opioid	ODC	-3.74963	-2.94144
									B10_AGACAGGAGTAGCCAG	Detroit	Control	ODC	-0.00302033	-3.64187
									B10_AGACAGGAGTTATGGA	Detroit	Control	ODC	0.42567	-3.39256
									B10_AGACAGGCACCAAATC	Detroit	Control	ODC	-2.53654	-3.36606
									B10_AGACAGGCAGACACAG	Detroit	Control	Microglia	-4.20272	11.5858
									B10_AGACAGGCAGAGTGTG	Detroit	Control	ODC	1.0552	-2.11853
									B10_AGACAGGCAGCTAACT	Detroit	Control	ODC	0.489714	-3.08599
									B10_AGACAGGCATACTTTC	Detroit	Opioid	ODC	-4.57033	-2.58272
									B10_AGACAGGGTCACAGAG	Detroit	Control	ODC	-1.31953	-2.75276
									B10_AGACAGGGTCACGACC	Detroit	Opioid	Astrocyte	-1.44118	-12.8781
									B10_AGACAGGGTGCCTGCA	Detroit	Opioid	ODC	-3.42895	-2.94808
									B10_AGACAGGGTTCCAGGC	Detroit	Opioid	OPC	11.7802	0.42182
									B10_AGACAGGTCACCATGA	Detroit	Opioid	ODC	0.288639	1.29095
									B10_AGACAGGTCGGTCGAC	Detroit	Opioid	ODC	-4.83459	4.64722
									B10_AGACCATAGACCCTTA	Detroit	Opioid	ODC	-4.90555	4.69771
									B10_AGACCATAGAGCCGAT	Detroit	Control	Astrocyte	-1.02583	-11.8049
									B10_AGACCATAGGCTGTAG	Detroit	Control	ODC	0.554439	-3.34656
									B10_AGACCATCACGTTCGG	Detroit	Opioid	ODC	-3.76013	-2.59506
									B10_AGACCATCACTACCGG	Detroit	Control	ODC	-0.638542	-3.69311
									B10_AGACCATCATAGGTAA	Detroit	Control	OPC	12.531	2.13132
									B10_AGACCATTCTACACTT	Detroit	Control	ODC	-0.373769	-2.75803
									B10_AGACCATTCTTGGCTC	Detroit	Opioid	Microglia	-4.47092	9.82704
									B10_AGACCCGAGATAGCAT	Detroit	Opioid	Pericyte	6.4726	7.92319
									B10_AGACCCGAGCTGCGAA	Detroit	Control	Astrocyte	-0.867377	-12.1165
									B10_AGACCCGAGTATGCAA	Detroit	Control	Astrocyte	-2.36151	-12.5048
									B10_AGACCCGCAAATAAGC	Detroit	Control	Astrocyte	-1.70686	-11.3408
									B10_AGACCCGGTAAGTTAG	Detroit	Control	Astrocyte	-3.39524	-2.55895
									B10_AGACCCGTCATTCCTA	Detroit	Opioid	Pericyte	6.26667	8.00796
									B10_AGACCCGTCCGAGTGC	Detroit	Opioid	OPC	12.4177	1.08577
									B10_AGACCCGTCCTACGAA	Detroit	Opioid	OPC	12.04	0.189682
									B10_AGACCCGTCTGGCCAG	Detroit	Opioid	ODC	-4.3409	-2.74181
									B10_AGACTCAAGGTCACCC	Detroit	Opioid	OPC	13.251	1.78501
									B10_AGACTCACAACGCCCA	Detroit	Opioid	OPC	12.428	1.26315
									B10_AGACTCACACAACCGC	Detroit	Opioid	ODC	-4.7952	4.81153
									B10_AGACTCACATCCTCAC	Detroit	Opioid	ODC	-0.896688	-3.60563
									B10_AGACTCAGTACGGTTT	Detroit	Opioid	ODC	-2.82957	-3.27421
									B10_AGACTCAGTAGTCGGA	Detroit	Control	ODC	-1.49885	-3.69322
									B10_AGACTCAGTATGATCC	Detroit	Opioid	ODC	-3.939	-2.6541
									B10_AGACTCAGTCCCTAAA	Detroit	Opioid	ODC	-4.84764	4.66712
									B10_AGACTCAGTGCCAAGA	Detroit	Control	ODC	-3.9557	-2.86782
									B10_AGACTCAGTGTCATGT	Detroit	Control	ODC	-1.70071	-1.81542
									B10_AGACTCATCGGCAGTC	Detroit	Opioid	OPC	12.4745	0.383373
									B10_AGAGAATCAAAGAACT	Detroit	Control	OPC	12.0293	-0.069607
									B10_AGAGAATCAGTGCGCT	Detroit	Opioid	ODC	-5.12032	4.78018
									B10_AGAGAATCATCTCAAG	Detroit	Opioid	ODC	0.0204274	-1.14519
									B10_AGAGAATTCAAGGAGC	Detroit	Control	OPC	12.361	0.459382
									B10_AGAGAATTCACTTATC	Detroit	Control	ODC	0.248743	-3.70264
									B10_AGAGAATTCCGAAGGA	Detroit	Control	Astrocyte	-2.33449	-11.317
									B10_AGAGAGCAGAGCAACC	Detroit	Control	Astrocyte	-0.372086	-11.4254
									B10_AGAGAGCAGCCGTTAT	Detroit	Control	ODC	-3.42562	-2.29158
									B10_AGAGAGCAGCGTGCTC	Detroit	Opioid	ODC	-4.62807	4.5239
									B10_AGAGAGCAGCTTTGTG	Detroit	Opioid	OPC	11.6049	0.154361
									B10_AGAGAGCAGGACATCG	Detroit	Control	OPC	12.5626	0.0456518
									B10_AGAGAGCAGTAATCCC	Detroit	Control	OPC	11.3972	0.958254
									B10_AGAGAGCCAACAAGAT	Detroit	Control	ODC	-3.34792	-2.10459
									B10_AGAGAGCCACATCATG	Detroit	Opioid	ODC	0.589069	-1.64041
									B10_AGAGAGCCAGACGCTC	Detroit	Control	ODC	0.255997	-3.41626
									B10_AGAGAGCGTACAACGG	Detroit	Control	ODC	0.620876	-3.29583
									B10_AGAGAGCGTGACTATC	Detroit	Opioid	ODC	-3.60387	-2.77166
									B10_AGAGAGCGTTGCATTG	Detroit	Control	Astrocyte	-1.08562	-11.9945
									B10_AGAGAGCTCGAGATGG	Detroit	Control	ODC	0.843148	-2.84322
									B10_AGAGCAGAGAAGTCCG	Detroit	Control	Astrocyte	-2.62639	-11.1451
									B10_AGAGCAGAGGGAGTTC	Detroit	Opioid	Microglia	-4.29622	10.6929
									B10_AGAGCAGCAAACCACT	Detroit	Control	ODC	-4.16179	-2.53801
									B10_AGAGCAGGTAATGTGA	Detroit	Control	ODC	-2.13053	-3.19261
									B10_AGAGCAGGTCTGTAAC	Detroit	Control	Astrocyte	0.370176	-12.083
									B10_AGAGCAGGTCTTACTT	Detroit	Control	ODC	-8.86097	-2.82433
									B10_AGAGCAGTCAGACCGC	Detroit	Control	ODC	0.492123	-1.65271
									B10_AGAGCAGTCCATTGTT	Detroit	Opioid	ODC	-3.91454	-2.43374
									B10_AGAGCAGTCCGATGCG	Detroit	Control	Astrocyte	-2.50561	-11.292
									B10_AGAGCAGTCGGTCTAA	Detroit	Control	Microglia	-3.39232	10.0235
									B10_AGAGCAGTCTGGGCGT	Detroit	Control	ODC	-2.57252	-2.27629
									B10_AGAGCCCAGAGTCCGA	Detroit	Control	Microglia	-4.81462	12.7836
									B10_AGAGCCCCACTGTCGG	Detroit	Opioid	Astrocyte	0.00321309	-11.5078
									B10_AGAGCCCGTGTCATCA	Detroit	Opioid	Non_DA	8.43991	-6.08607
									B10_AGAGCCCTCATACGGT	Detroit	Control	ODC	-0.733142	-3.71507
									B10_AGAGCCCTCCACCCTA	Detroit	Control	ODC	-1.0822	-3.3896
									B10_AGAGCCCTCCGTATGA	Detroit	Opioid	Astrocyte	-1.12942	-12.0942
									B10_AGAGCCCTCTGGTGGC	Detroit	Opioid	ODC	-4.81386	4.69789
									B10_AGAGCCCTCTGTACAG	Detroit	Control	Non_DA	8.54705	-9.31345
									B10_AGAGCCCTCTTAGTTC	Detroit	Control	ODC	0.310956	0.378719
									B10_AGATAGAAGCCGTTGC	Detroit	Control	ODC	-4.66448	-2.1927
									B10_AGATAGACAGCGTACC	Detroit	Control	ODC	0.37906	-3.90579
									B10_AGATAGACAGTCCCGA	Detroit	Control	Astrocyte	-1.89299	-11.9896
									B10_AGATAGACATCAGCAT	Detroit	Opioid	ODC	-3.64224	-2.64074
									B10_AGATAGAGTATTAAGG	Detroit	Control	DA	4.75691	-4.16182
									B10_AGATAGAGTCGAAACG	Detroit	Control	ODC	0.649961	-3.32399
									B10_AGATAGAGTTAGAGTA	Detroit	Control	ODC	0.382703	-3.63852
									B10_AGATAGAGTTTCCCAC	Detroit	Opioid	ODC	-3.95496	3.61852
									B10_AGATAGATCACTCGAA	Detroit	Control	ODC	-2.72014	-3.2519
									B10_AGATAGATCTCAACCC	Detroit	Control	ODC	0.326213	-3.67613
									B10_AGATCCAAGAATGTTG	Detroit	Opioid	ODC	-3.6381	-2.64169
									B10_AGATCCAAGTCATGCT	Detroit	Opioid	ODC	-1.14957	-1.55218
									B10_AGATCCACAGTCACGC	Detroit	Control	Astrocyte	0.226132	-11.976
									B10_AGATCCAGTAACACGG	Detroit	Control	Microglia	-5.85109	11.6451
									B10_AGATCCAGTGGGATTG	Detroit	Control	ODC	-0.575419	-2.80696
									B10_AGATCCATCCCATAAG	Detroit	Opioid	ODC	-3.20817	-2.4096
									B10_AGATCGTAGCTCTATG	Detroit	Control	ODC	0.293403	-3.34949
									B10_AGATCGTCAACGTAAA	Detroit	Control	ODC	-2.38395	-3.40432
									B10_AGATCGTCAGGAATCG	Detroit	Opioid	Astrocyte	-2.89719	-12.1484
									B10_AGATCGTGTCACGACC	Detroit	Control	ODC	0.354643	-3.41685
									B10_AGATCGTGTGAGACGT	Detroit	Control	Astrocyte	-2.60481	-12.6058
									B10_AGATCGTGTTGCATAC	Detroit	Control	ODC	-2.6876	-2.38702
									B10_AGATCGTGTTTCTTAC	Detroit	Control	OPC	12.3983	0.419251
									B10_AGATCGTTCACCTGTC	Detroit	Control	ODC	-1.46488	-2.78774
									B10_AGATCGTTCCGATCGG	Detroit	Control	Microglia	-4.15015	10.0316
									B10_AGATCGTTCGCTGATA	Detroit	Opioid	ODC	-5.25696	4.71558
									B10_AGATGAAAGCAGCCTC	Detroit	Control	ODC	-0.960296	-3.06199
									B10_AGATGAAAGGCAATGC	Detroit	Opioid	Microglia	-4.18885	11.8217
									B10_AGATGAAAGGTCCAGA	Detroit	Opioid	Microglia	-4.4342	10.1911
									B10_AGATGAAAGTCCGTCG	Detroit	Control	ODC	-1.52085	-3.61583
									B10_AGATGAACAGAACTTC	Detroit	Opioid	Astrocyte	-3.67027	-9.00846
									B10_AGATGAACATCAGCTA	Detroit	Control	ODC	0.430439	-3.63941
									B10_AGATGAAGTGAGCCAA	Detroit	Control	ODC	0.854833	-2.75898
									B10_AGATGAAGTGCGAACA	Detroit	Opioid	ODC	-4.92424	4.78215
									B10_AGATGAATCTAGGCAT	Detroit	Control	Microglia	-3.79155	12.5659
									B10_AGATGAATCTTCTTCC	Detroit	Control	ODC	-0.875047	-3.35363
									B10_AGATGCTCAACCTAAC	Detroit	Opioid	OPC	12.4565	1.84748
									B10_AGATGCTCACAGCTTA	Detroit	Opioid	ODC	-0.741518	-2.96446
									B10_AGATGCTGTCGGAAAC	Detroit	Opioid	ODC	-3.9432	-2.88151
									B10_AGATGCTTCAGTGTGT	Detroit	Control	OPC	11.4	1.00769
									B10_AGATGCTTCGCTTGAA	Detroit	Control	ODC	-0.275653	-2.36412
									B10_AGCATCAAGGTGCCTC	Detroit	Opioid	ODC	-4.80527	4.58475
									B10_AGCATCACAGAGCGTA	Detroit	Control	Endothelial	10.4249	7.84314
									B10_AGCATCAGTACACTCA	Detroit	Control	OPC	11.3212	0.889313
									B10_AGCATCAGTATCGGTT	Detroit	Opioid	ODC	-3.40288	-2.97684
									B10_AGCATCAGTCTATGAC	Detroit	Opioid	ODC	-2.4579	-3.2083
									B10_AGCATCATCACGGGAA	Detroit	Control	ODC	0.18428	-0.984574
									B10_AGCATCATCAGCTGAT	Detroit	Control	ODC	0.606696	-3.21198
									B10_AGCATCATCATGAAAG	Detroit	Control	Pericyte	6.47188	8.30795
									B10_AGCATCATCATGCTAG	Detroit	Control	Microglia	-4.29953	12.1114
									B10_AGCATCATCCAACACA	Detroit	Control	OPC	11.5434	1.36702
									B10_AGCCAATAGCATTTGC	Detroit	Control	ODC	-0.00478752	-3.627
									B10_AGCCAATAGCCTCAGC	Detroit	Control	OPC	12.5071	2.29668
									B10_AGCCAATAGGCTCACC	Detroit	Control	ODC	-1.23287	-2.77972
									B10_AGCCAATAGGTGCAGT	Detroit	Control	OPC	11.7833	1.36052
									B10_AGCCAATAGTCAATCC	Detroit	Opioid	Microglia	-5.01157	11.7673
									B10_AGCCAATCACTGCTTC	Detroit	Opioid	ODC	-4.74234	4.34546
									B10_AGCCAATCAGAATGTA	Detroit	Opioid	Microglia	1.07565	12.7325
									B10_AGCCAATCAGCGTGAA	Detroit	Control	Microglia	-4.40409	11.7237
									B10_AGCCAATGTCCCGGTA	Detroit	Control	Pericyte	6.59839	8.05447
									B10_AGCCAATGTCGTCATA	Detroit	Control	ODC	0.0589429	-3.27415
									B10_AGCCAATTCGCGTCGA	Detroit	Opioid	ODC	-3.73175	-2.81329
									B10_AGCCAATTCGGCTTGG	Detroit	Opioid	ODC	-5.01327	4.55314
									B10_AGCCACGAGGTCCCGT	Detroit	Opioid	OPC	11.8784	0.697802
									B10_AGCCACGAGTGAGTTA	Detroit	Control	ODC	0.499156	-3.70558
									B10_AGCCACGGTCAGGTAG	Detroit	Control	ODC	-1.7536	-3.58447
									B10_AGCCACGGTGACCGTC	Detroit	Control	ODC	-3.45613	-3.07479
									B10_AGCCACGGTGGAACAC	Detroit	Control	ODC	-1.81101	-3.44738
									B10_AGCCACGGTTCGGACC	Detroit	Control	ODC	-4.02507	-2.936
									B10_AGCCACGGTTTGGCTA	Detroit	Control	Astrocyte	-4.00836	-11.1759
									B10_AGCCACGTCATGAGAA	Detroit	Control	ODC	-3.25523	0.192568
									B10_AGCCACGTCCATTTAC	Detroit	Control	OPC	12.9103	1.70457
									B10_AGCCACGTCGAATGCT	Detroit	Control	Astrocyte	-1.74849	-11.7541
									B10_AGCCACGTCTCTCAAT	Detroit	Opioid	ODC	-4.91651	4.93906
									B10_AGCCAGCAGATGGGCT	Detroit	Control	ODC	-1.63234	-1.55234
									B10_AGCCAGCCAAAGCACG	Detroit	Opioid	ODC	-5.30322	4.68893
									B10_AGCCAGCCAACTTGGT	Detroit	Control	ODC	-0.660942	-3.74154
									B10_AGCCAGCCAAGGTCAG	Detroit	Opioid	ODC	-0.0519331	-2.42958
									B10_AGCCAGCCACAGGATG	Detroit	Control	ODC	-2.48469	-2.72935
									B10_AGCCAGCCAGTGGTGA	Detroit	Opioid	ODC	-1.88597	-3.58076
									B10_AGCCAGCCATCCTTCG	Detroit	Control	OPC	12.8147	0.563119
									B10_AGCCAGCGTGCAATGG	Detroit	Control	Microglia	-3.93582	10.7063
									B10_AGCCAGCGTGGTTTAC	Detroit	Control	ODC	0.374131	-3.44581
									B10_AGCCAGCGTTCTTAGG	Detroit	Control	OPC	13.404	2.15594
									B10_AGCCAGCGTTGGAGAC	Detroit	Control	ODC	-1.89778	-2.98377
									B10_AGCCAGCTCATCGCTC	Detroit	Control	ODC	-1.42192	-3.48903
									B10_AGCCAGCTCGAAACAA	Detroit	Opioid	ODC	-5.04693	4.64449
									B10_AGCCAGCTCTCGTGGG	Detroit	Control	Endothelial	9.4112	7.25817
									B10_AGCCAGCTCTGAGATC	Detroit	Opioid	ODC	-0.111122	-3.77867
									B10_AGCGATTAGAGCTGAC	Detroit	Control	ODC	0.706962	-2.6381
									B10_AGCGATTAGCTGGTGA	Detroit	Control	ODC	-2.17652	-3.41522
									B10_AGCGATTAGGCTCTCG	Detroit	Control	ODC	0.40489	-3.70744
									B10_AGCGATTCACTGAGTT	Detroit	Control	ODC	-0.447218	-2.98421
									B10_AGCGATTGTAAGCAAT	Detroit	Control	ODC	0.306985	-3.20821
									B10_AGCGATTGTGATTCTG	Detroit	Control	ODC	1.18118	-2.28889
									B10_AGCGATTTCCATTTGT	Detroit	Opioid	ODC	-5.21265	-1.55221
									B10_AGCGCCAAGTGCAGGT	Detroit	Opioid	ODC	-0.00721796	-3.05594
									B10_AGCGCCACACAGCTGC	Detroit	Control	ODC	-1.39758	-3.47345
									B10_AGCGCCACAGACTGCC	Detroit	Opioid	Astrocyte	-1.16426	-13.9958
									B10_AGCGCCACAGTATGAA	Detroit	Control	ODC	-3.27165	-3.04265
									B10_AGCGCCACATGACGAG	Detroit	Control	ODC	-3.37536	-2.84656
									B10_AGCGCCAGTAGATCGG	Detroit	Control	ODC	-4.65038	-2.29478
									B10_AGCGCCAGTAGCCCTG	Detroit	Control	ODC	-3.17571	-2.69344
									B10_AGCGCCAGTCGAGCTC	Detroit	Opioid	Astrocyte	-3.67346	-8.98832
									B10_AGCGCCAGTGATACCT	Detroit	Opioid	Non_DA	8.55234	-8.82585
									B10_AGCGCCAGTGGGTCAA	Detroit	Opioid	Astrocyte	-1.49701	-13.2789
									B10_AGCGCCAGTGTTGACT	Detroit	Opioid	Microglia	-4.27455	10.4759
									B10_AGCGCCATCAGCTGAT	Detroit	Control	Astrocyte	-1.62791	-12.133
									B10_AGCGCCATCATCACAG	Detroit	Control	ODC	-7.00819	-2.19013
									B10_AGCGCCATCATGGAGG	Detroit	Control	ODC	-0.0837206	-3.31627
									B10_AGCGCCATCATTGTGG	Detroit	Opioid	Astrocyte	-1.49277	-13.6045
									B10_AGCGCCATCCTGTTAT	Detroit	Opioid	ODC	-0.369905	-3.06698
									B10_AGCGCCATCGACGTCG	Detroit	Control	Microglia	-3.5914	9.04992
									B10_AGCGCTGAGAAACTGT	Detroit	Opioid	ODC	-2.58311	-3.26566
									B10_AGCGCTGAGAAGATCT	Detroit	Opioid	ODC	-4.87951	4.69951
									B10_AGCGCTGAGAGATGCC	Detroit	Opioid	ODC	0.487556	-3.46408
									B10_AGCGCTGAGCAATAAC	Detroit	Control	Astrocyte	-2.96995	-11.7522
									B10_AGCGCTGAGGCTCACC	Detroit	Opioid	ODC	0.212376	-3.58173
									B10_AGCGCTGAGGTTACAA	Detroit	Control	ODC	0.840778	-1.31166
									B10_AGCGCTGAGGTTCAGG	Detroit	Control	ODC	0.0181398	-3.75093
									B10_AGCGCTGAGTCGAAAT	Detroit	Opioid	Microglia	-4.63921	10.4466
									B10_AGCGCTGAGTGAGTGC	Detroit	Opioid	ODC	-4.86871	0.244409
									B10_AGCGCTGAGTGTAGAT	Detroit	Control	OPC	11.3711	0.248343
									B10_AGCGCTGCAGTGGCTC	Detroit	Opioid	ODC	-4.77172	4.66661
									B10_AGCGCTGGTATCAAGA	Detroit	Opioid	ODC	-3.70643	-2.69174
									B10_AGCGCTGGTGACACGA	Detroit	Opioid	OPC	12.7561	0.830949
									B10_AGCGCTGTCACCGCTT	Detroit	Control	Microglia	-3.47432	11.0827
									B10_AGCGCTGTCCTAACAG	Detroit	Control	ODC	-0.454371	-2.75924
									B10_AGCGCTGTCGGCTGTG	Detroit	Control	ODC	-2.77478	-2.97004
									B10_AGCGCTGTCGTTAGAC	Detroit	Control	ODC	-1.60905	-3.62
									B10_AGCGTATAGGCGCTCT	Detroit	Opioid	ODC	-4.64069	4.4014
									B10_AGCGTATAGGGATCGT	Detroit	Control	ODC	1.14232	-2.42177
									B10_AGCGTATAGGGTGAGG	Detroit	Opioid	ODC	-5.19229	4.70865
									B10_AGCGTATAGTCCGCGT	Detroit	Control	ODC	-6.98476	-1.76504
									B10_AGCGTATAGTGGTTGG	Detroit	Control	OPC	12.0736	0.849152
									B10_AGCGTATCACTGTCGG	Detroit	Opioid	ODC	-0.191761	-3.7618
									B10_AGCGTATGTGAGCGAT	Detroit	Opioid	OPC	13.4787	1.59521
									B10_AGCGTATTCATTCCTA	Detroit	Opioid	ODC	-5.18561	4.7414
									B10_AGCGTATTCCACGAAT	Detroit	Opioid	ODC	-1.27483	-3.40593
									B10_AGCGTATTCTCCGTGT	Detroit	Control	ODC	-4.13318	-2.77963
									B10_AGCGTATTCTGGTTGA	Detroit	Control	Microglia	-4.62256	12.8231
									B10_AGCGTCGAGGCATTTC	Detroit	Opioid	Astrocyte	-1.04288	-13.8514
									B10_AGCGTCGCACCGTCGA	Detroit	Opioid	ODC	-6.31642	-0.884793
									B10_AGCGTCGCAGGCTCTG	Detroit	Opioid	Astrocyte	-3.08243	-12.458
									B10_AGCTACAAGATGCTTC	Detroit	Control	ODC	-0.190522	-2.30849
									B10_AGCTACAAGGTTCCGC	Detroit	Opioid	Astrocyte	-0.722214	-12.3942
									B10_AGCTACACAGTTTGGT	Detroit	Control	Microglia	-4.97348	12.487
									B10_AGCTACAGTCCGGACT	Detroit	Control	OPC	13.0851	2.52838
									B10_AGCTACATCGCGTGAC	Detroit	Control	ODC	-2.01844	-2.51041
									B10_AGCTACATCTACCACC	Detroit	Control	ODC	-0.213551	-3.5282
									B10_AGCTACATCTCATAGG	Detroit	Opioid	ODC	-5.12042	4.49262
									B10_AGCTCAAAGCACTCTA	Detroit	Opioid	ODC	0.570193	-2.94431
									B10_AGCTCAAAGCAGCGAT	Detroit	Opioid	ODC	-9.20233	-2.45968
									B10_AGCTCAACAAGACTGG	Detroit	Control	ODC	-4.49323	-2.74062
									B10_AGCTCAACAAGCGAAC	Detroit	Control	ODC	-0.885	-3.62674
									B10_AGCTCAACAGACCTAT	Detroit	Opioid	Microglia	-3.84183	9.78278
									B10_AGCTCAACAGTGACCC	Detroit	Control	ODC	-3.60972	-2.98769
									B10_AGCTCAAGTACATACC	Detroit	Control	ODC	0.972981	-2.60037
									B10_AGCTCAAGTAGATCGG	Detroit	Opioid	ODC	-4.5244	-2.48934
									B10_AGCTCAAGTATCATGC	Detroit	Control	ODC	-2.41924	-2.61463
									B10_AGCTCAAGTGAGACGT	Detroit	Control	Microglia	-3.31075	10.242
									B10_AGCTCAATCCTTATCA	Detroit	Control	ODC	-3.89881	-2.57729
									B10_AGCTTCCAGCCAAGTG	Detroit	Opioid	ODC	-0.833779	-3.60825
									B10_AGCTTCCAGTATGGAT	Detroit	Opioid	ODC	-5.35111	4.71391
									B10_AGCTTCCCATCATCCC	Detroit	Control	ODC	-1.77088	-3.2871
									B10_AGCTTCCGTCCACTCT	Detroit	Opioid	ODC	-0.264662	-3.62574
									B10_AGCTTCCGTCTCGGAC	Detroit	Control	ODC	1.09314	-0.701188
									B10_AGCTTCCGTGTGGTCC	Detroit	Control	Microglia	-3.07609	11.4606
									B10_AGCTTCCTCTAGAACC	Detroit	Opioid	Astrocyte	-0.440689	-10.3999
									B10_AGCTTCCTCTGGACCG	Detroit	Opioid	Microglia	-4.56233	10.3732
									B10_AGGAAATAGAGCTGAC	Detroit	Opioid	ODC	-4.70534	4.49661
									B10_AGGAAATAGCAATTAG	Detroit	Opioid	ODC	-5.29968	4.70456
									B10_AGGAAATAGCGAAACC	Detroit	Opioid	OPC	12.2627	1.02635
									B10_AGGAAATCACTGCGTG	Detroit	Control	Astrocyte	-1.43249	-11.6139
									B10_AGGAAATCATACATCG	Detroit	Control	Non_DA	7.01581	-7.33939
									B10_AGGAAATGTAAGGCCA	Detroit	Control	ODC	0.637847	-2.91117
									B10_AGGAAATGTGCAGTGA	Detroit	Opioid	Astrocyte	-3.79183	-8.90607
									B10_AGGAAATTCAGACCTA	Detroit	Opioid	ODC	1.11154	-2.62693
									B10_AGGAAATTCCCTTGTG	Detroit	Control	ODC	-0.3522	-3.62508
									B10_AGGAAATTCGAACCAT	Detroit	Opioid	OPC	12.7831	2.22845
									B10_AGGAAATTCGACGATT	Detroit	Opioid	Astrocyte	-2.8552	-10.8259
									B10_AGGAAATTCGTCGGGT	Detroit	Opioid	Pericyte	7.77353	8.81138
									B10_AGGAAATTCTCCACTG	Detroit	Opioid	ODC	0.211274	-3.80168
									B10_AGGAATAAGGAAACGA	Detroit	Control	ODC	-3.06107	-3.18839
									B10_AGGAATAAGGCCACTC	Detroit	Control	OPC	11.4315	0.846977
									B10_AGGAATAAGGGACAGG	Detroit	Opioid	ODC	-3.25848	-3.0624
									B10_AGGAATAAGTTCCGTA	Detroit	Opioid	ODC	-4.21736	-1.78326
									B10_AGGAATACAGTTTGGT	Detroit	Opioid	Astrocyte	-3.66321	-9.01382
									B10_AGGAATAGTCATCAGT	Detroit	Control	ODC	0.494663	-3.70483
									B10_AGGAATAGTGTGGTCC	Detroit	Opioid	ODC	-4.93048	4.43109
									B10_AGGAATAGTTCTCGTC	Detroit	Control	ODC	0.456607	-3.35759
									B10_AGGAATATCACTGTTT	Detroit	Control	ODC	0.0996518	-3.28641
									B10_AGGAATATCTTACCAT	Detroit	Control	ODC	-0.380315	-3.82041
									B10_AGGACGAAGAGTAACT	Detroit	Opioid	ODC	-4.78508	4.60725
									B10_AGGACGAAGAGTTGTA	Detroit	Control	Microglia	-2.08268	11.7856
									B10_AGGACGACAAATCAGA	Detroit	Control	Non_DA	8.22623	-8.66658
									B10_AGGACGACAATACGAA	Detroit	Control	Microglia	-2.18984	10.8983
									B10_AGGACGACAGAGTTCT	Detroit	Control	OPC	9.96541	0.357525
									B10_AGGACGACAGGCGATA	Detroit	Opioid	Astrocyte	-3.61511	-9.12434
									B10_AGGACGACAGTATACC	Detroit	Opioid	ODC	0.251137	-3.6528
									B10_AGGACGAGTACTCGAT	Detroit	Control	Microglia	-4.56172	12.7033
									B10_AGGACGAGTAGGAAAG	Detroit	Control	ODC	0.468053	-3.1415
									B10_AGGACGAGTGAGATAT	Detroit	Opioid	ODC	1.34244	2.52483
									B10_AGGACGAGTGGAGGTT	Detroit	Control	ODC	-0.249626	-3.75446
									B10_AGGACGAGTGGGTTGA	Detroit	Control	ODC	1.16993	-0.839619
									B10_AGGACGATCATCGCTC	Detroit	Control	Astrocyte	-1.68745	-11.8531
									B10_AGGACGATCCGTTGAA	Detroit	Control	Astrocyte	-3.75554	-10.969
									B10_AGGACGATCGATTGGT	Detroit	Control	Astrocyte	-0.4903	-12.9963
									B10_AGGACGATCGTTCCCA	Detroit	Opioid	Microglia	1.06263	12.7563
									B10_AGGACTTAGATTGGGC	Detroit	Control	DA	4.13636	-4.66752
									B10_AGGACTTAGCTCCCTT	Detroit	Opioid	ODC	0.323125	-3.64602
									B10_AGGACTTAGGAAGTAG	Detroit	Opioid	ODC	-4.33766	-2.77785
									B10_AGGACTTAGTACCGGA	Detroit	Opioid	ODC	-5.01774	4.46859
									B10_AGGACTTAGTGCAGGT	Detroit	Opioid	ODC	-5.16112	4.75292
									B10_AGGACTTAGTGTAGAT	Detroit	Control	ODC	0.162011	-3.81511
									B10_AGGACTTCAGACAATA	Detroit	Control	ODC	-0.112421	-2.12026
									B10_AGGACTTGTAGCGATG	Detroit	Control	ODC	-0.492336	0.195871
									B10_AGGACTTGTCCTGGGT	Detroit	Control	Microglia	-4.97598	12.1009
									B10_AGGACTTTCAAGGACG	Detroit	Opioid	OPC	12.2512	-1.93056
									B10_AGGACTTTCACCCATC	Detroit	Opioid	ODC	-1.89333	-3.60444
									B10_AGGAGGTAGAAAGCGA	Detroit	Control	ODC	0.296231	-3.59278
									B10_AGGAGGTAGAAATCCA	Detroit	Opioid	ODC	0.687667	-0.690472
									B10_AGGAGGTAGAAGATCT	Detroit	Control	Microglia	-4.89807	12.7105
									B10_AGGAGGTAGGACTAAT	Detroit	Opioid	Astrocyte	-3.82055	-8.85554
									B10_AGGAGGTAGGTGCCAA	Detroit	Control	ODC	-0.0832984	-3.73218
									B10_AGGAGGTCAAATACAG	Detroit	Opioid	ODC	0.478923	-0.14623
									B10_AGGAGGTCAGAAACCG	Detroit	Opioid	ODC	-4.96447	4.8742
									B10_AGGAGGTGTCGCAACC	Detroit	Control	Astrocyte	-1.78359	-11.9334
									B10_AGGAGGTTCCCGAGGT	Detroit	Control	ODC	0.412818	-3.63679
									B10_AGGAGGTTCCCGGTAG	Detroit	Opioid	ODC	-4.77744	4.66732
									B10_AGGAGGTTCCCTAGGG	Detroit	Control	Astrocyte	-0.127269	-13.449
									B10_AGGATAAAGACCAAAT	Detroit	Control	ODC	-6.6781	-2.59591
									B10_AGGATAAAGCGACAGT	Detroit	Control	OPC	13.3607	0.3341
									B10_AGGATAACAAGCGGAT	Detroit	Opioid	Astrocyte	-1.32172	-13.2451
									B10_AGGATAACACAGCTGC	Detroit	Opioid	ODC	-5.1472	4.7879
									B10_AGGATAACAGACATCT	Detroit	Control	ODC	-3.87609	-2.43687
									B10_AGGATAACAGACCATT	Detroit	Control	ODC	-3.55205	-2.85583
									B10_AGGATAACATATGCGT	Detroit	Control	OPC	10.6315	0.525176
									B10_AGGATAACATGACTAC	Detroit	Opioid	Microglia	-4.9774	11.348
									B10_AGGATAACATGGAGAC	Detroit	Opioid	Pericyte	6.45799	8.24261
									B10_AGGATAACATTACGGT	Detroit	Control	ODC	-3.74343	-2.96131
									B10_AGGATAACATTCAGGT	Detroit	Control	ODC	-0.560436	-3.7334
									B10_AGGATAAGTGCTAGCC	Detroit	Control	Astrocyte	-0.755685	-12.3763
									B10_AGGATAATCCCGTTCA	Detroit	Opioid	Astrocyte	-3.77408	-8.91477
									B10_AGGATAATCTGACCCT	Detroit	Control	ODC	2.31557	1.7177
									B10_AGGATCTAGTGGATAT	Detroit	Opioid	ODC	-4.8692	4.75771
									B10_AGGATCTCACATGACT	Detroit	Control	Astrocyte	-0.802248	-12.5107
									B10_AGGATCTGTAATGCTC	Detroit	Control	Microglia	-3.27583	11.5691
									B10_AGGATCTTCAACTGGT	Detroit	Control	ODC	-3.69096	-2.91618
									B10_AGGATCTTCAGCATTG	Detroit	Control	Microglia	-2.58214	11.3288
									B10_AGGATCTTCGAAGCAG	Detroit	Control	Microglia	-4.60418	12.5799
									B10_AGGATCTTCGCTAGCG	Detroit	Opioid	ODC	-0.988551	-3.12922
									B10_AGGATCTTCTAAGCGT	Detroit	Opioid	Microglia	-4.93603	10.1678
									B10_AGGATCTTCTCTCAAT	Detroit	Control	Astrocyte	-1.62458	-13.0214
									B10_AGGCATTAGGCCCACT	Detroit	Control	ODC	-0.123975	-3.5975
									B10_AGGCATTAGTCTTGGT	Detroit	Opioid	ODC	-5.02301	4.7139
									B10_AGGCATTCACTAGGCC	Detroit	Control	Astrocyte	-3.80271	-11.5617
									B10_AGGCATTCAGGCTCTG	Detroit	Control	OPC	13.0192	-1.24435
									B10_AGGCATTGTTCTCCTG	Detroit	Control	ODC	-9.18994	-2.65431
									B10_AGGCATTTCCTAGCTC	Detroit	Opioid	ODC	-5.29486	4.64502
									B10_AGGCCACAGCCAAGGT	Detroit	Opioid	Microglia	-0.480686	12.0126
									B10_AGGCCACAGTCTGCGC	Detroit	Opioid	ODC	-0.380214	-2.09298
									B10_AGGCCACAGTGATAAC	Detroit	Control	Pericyte	6.47289	7.95908
									B10_AGGCCACCATATCTCT	Detroit	Control	ODC	-2.03068	-3.31685
									B10_AGGCCACGTAGCGCCT	Detroit	Opioid	ODC	-5.05392	4.71181
									B10_AGGCCACGTATTCCGA	Detroit	Opioid	ODC	-3.75698	-2.62653
									B10_AGGCCACGTGTGCCTG	Detroit	Opioid	ODC	-5.05103	4.65764
									B10_AGGCCACGTTAGAGTA	Detroit	Control	Astrocyte	0.370147	-12.1579
									B10_AGGCCACGTTTCAGAC	Detroit	Opioid	ODC	0.676594	-3.10563
									B10_AGGCCACTCGTAACTG	Detroit	Control	ODC	-1.68928	-3.61034
									B10_AGGCCACTCGTAGCCG	Detroit	Control	ODC	0.440614	-2.36858
									B10_AGGCTGCAGCAACCAG	Detroit	Opioid	ODC	-2.134	-2.48335
									B10_AGGCTGCCAATGAGCG	Detroit	Opioid	ODC	0.238745	-3.51253
									B10_AGGCTGCCAGATTAAG	Detroit	Control	Astrocyte	-0.306857	-11.7212
									B10_AGGCTGCCATCCTTCG	Detroit	Control	ODC	-2.76535	-3.20427
									B10_AGGCTGCGTCAAGCGA	Detroit	Control	ODC	0.983439	-2.31565
									B10_AGGCTGCGTCACCACG	Detroit	Control	Astrocyte	-2.0595	-12.6394
									B10_AGGGAGTAGAAACTGT	Detroit	Opioid	Microglia	-0.712716	11.9665
									B10_AGGGAGTAGAAGCGCT	Detroit	Opioid	ODC	-3.30212	-3.05153
									B10_AGGGAGTAGAATCGTA	Detroit	Control	OPC	13.3305	0.239539
									B10_AGGGAGTAGACTCTTG	Detroit	Control	Pericyte	6.22305	8.08151
									B10_AGGGAGTAGCATTTGC	Detroit	Control	ODC	0.552787	-2.31394
									B10_AGGGAGTCAAATGGAT	Detroit	Opioid	ODC	0.0371201	-3.0496
									B10_AGGGAGTCAACTGATC	Detroit	Opioid	Microglia	-4.82557	10.2891
									B10_AGGGAGTCACCAGACC	Detroit	Opioid	Microglia	-4.73642	10.378
									B10_AGGGAGTCAGATACCT	Detroit	Opioid	ODC	-0.745267	-3.17305
									B10_AGGGAGTCAGCCGTCA	Detroit	Opioid	OPC	12.2849	-1.82487
									B10_AGGGAGTGTATAGGAT	Detroit	Opioid	ODC	-1.94037	-1.60953
									B10_AGGGAGTGTCAAACGG	Detroit	Control	ODC	-3.9556	-2.53272
									B10_AGGGAGTGTTTGATCG	Detroit	Control	Microglia	-2.55378	11.4872
									B10_AGGGCCTAGCAAACAT	Detroit	Opioid	ODC	-4.65617	4.5375
									B10_AGGGCCTAGCACTCGC	Detroit	Control	ODC	-6.20119	1.2389
									B10_AGGGCCTAGCGTCAAG	Detroit	Opioid	ODC	-2.38339	-0.664408
									B10_AGGGCCTCAAAGAACT	Detroit	Opioid	ODC	-5.37366	4.59339
									B10_AGGGCCTCAGGTTCGC	Detroit	Control	Pericyte	8.49606	10.5739
									B10_AGGGCCTGTAACAGTA	Detroit	Opioid	ODC	-5.27106	4.73453
									B10_AGGGCCTGTCTCTCCA	Detroit	Control	Astrocyte	-0.999232	-13.5998
									B10_AGGGCCTGTTGCATTG	Detroit	Opioid	ODC	-1.32287	-3.61361
									B10_AGGGCCTTCTCCGAAA	Detroit	Control	Astrocyte	-1.25281	-11.094
									B10_AGGGCTCAGCGTCAAG	Detroit	Opioid	Astrocyte	-1.87473	-10.195
									B10_AGGGCTCAGGTAGCCA	Detroit	Control	ODC	0.82237	0.72321
									B10_AGGGCTCAGTTTCGGT	Detroit	Control	ODC	0.203035	0.945372
									B10_AGGGCTCCACGAAGAC	Detroit	Control	Pericyte	7.21392	9.28491
									B10_AGGGCTCGTAACATCC	Detroit	Opioid	ODC	-4.74835	4.55908
									B10_AGGGCTCGTACATTGC	Detroit	Control	ODC	1.51454	2.54532
									B10_AGGGCTCTCACTTTGT	Detroit	Opioid	Astrocyte	-0.786465	-12.3473
									B10_AGGGCTCTCCGTCCTA	Detroit	Opioid	ODC	-0.237986	-3.82619
									B10_AGGGCTCTCTTCCGTG	Detroit	Opioid	ODC	-4.74474	4.40181
									B10_AGGGTCCAGCCAGAGT	Detroit	Opioid	OPC	12.1843	-1.96245
									B10_AGGGTCCCAAGCCCAC	Detroit	Opioid	ODC	-5.36376	4.64917
									B10_AGGGTCCCATAGGCGA	Detroit	Opioid	Microglia	-4.53408	10.6395
									B10_AGGGTCCCATTACTCT	Detroit	Opioid	Microglia	-0.80303	12.0868
									B10_AGGGTCCTCGTGCTCT	Detroit	Opioid	ODC	0.252198	-3.74793
									B10_AGGGTGAAGATACATG	Detroit	Control	ODC	0.570804	-3.07119
									B10_AGGGTGACAAGTAGTA	Detroit	Opioid	Microglia	1.03912	12.6908
									B10_AGGGTGAGTCCACTCT	Detroit	Control	ODC	-0.413117	1.18725
									B10_AGGGTGAGTCGTTGCG	Detroit	Opioid	ODC	-2.81799	-3.29307
									B10_AGGGTGAGTGCATCTA	Detroit	Opioid	Astrocyte	-3.74464	-8.93251
									B10_AGGGTGAGTTTACACG	Detroit	Control	ODC	-1.45278	-1.85754
									B10_AGGGTGATCTCTGCTG	Detroit	Control	Astrocyte	-3.92923	-11.0694
									B10_AGGGTTTAGGACTAAT	Detroit	Opioid	ODC	-5.07324	4.80232
									B10_AGGGTTTAGGTCCCTG	Detroit	Control	ODC	-0.69752	-3.67207
									B10_AGGGTTTAGGTGGCTA	Detroit	Opioid	ODC	-1.73243	-3.57668
									B10_AGGGTTTCACGGGTAA	Detroit	Opioid	OPC	12.2071	-1.95082
									B10_AGGGTTTCACTACTTT	Detroit	Control	ODC	-0.370469	-3.00758
									B10_AGGGTTTCAGTGTGGA	Detroit	Control	ODC	0.27107	-3.89014
									B10_AGGGTTTCATAAGCGG	Detroit	Control	ODC	2.3977	-0.422525
									B10_AGGGTTTCATCTGCGG	Detroit	Opioid	ODC	-4.94171	4.84819
									B10_AGGGTTTGTTTATGCG	Detroit	Opioid	ODC	-4.92049	4.85595
									B10_AGGGTTTTCAGCATTG	Detroit	Control	Pericyte	8.33272	11.0476
									B10_AGGGTTTTCTTGTTAC	Detroit	Control	ODC	-2.50231	-3.16307
									B10_AGGTAGGAGAAGGCTC	Detroit	Opioid	ODC	-0.0854616	-3.38895
									B10_AGGTAGGAGCGCGTTC	Detroit	Opioid	ODC	-5.04769	4.80942
									B10_AGGTAGGCATGGCTAT	Detroit	Control	OPC	11.6217	0.65585
									B10_AGGTAGGGTAGTTACC	Detroit	Control	ODC	-3.04358	-2.40235
									B10_AGGTCATAGGGAGAAT	Detroit	Opioid	ODC	-4.96163	4.81034
									B10_AGGTCATCACAGTGTT	Detroit	Control	ODC	0.021797	-3.71516
									B10_AGGTCATCACTACACA	Detroit	Control	ODC	-1.88471	-2.54212
									B10_AGGTCATCACTGGCCA	Detroit	Opioid	ODC	0.0389353	-3.77389
									B10_AGGTCATCAGCGAGTA	Detroit	Opioid	Astrocyte	0.225488	-11.7907
									B10_AGGTCATCAGTCGGTC	Detroit	Control	ODC	-3.68915	-2.69482
									B10_AGGTCATCATCAGTGT	Detroit	Control	Microglia	-4.05445	10.4135
									B10_AGGTCATCATTCGGGC	Detroit	Control	OPC	12.7051	1.92661
									B10_AGGTCATGTGTTCAGT	Detroit	Control	ODC	0.389852	-3.28671
									B10_AGGTCATTCATGCCCT	Detroit	Opioid	ODC	2.32999	0.978916
									B10_AGGTCTAAGAAGGCTC	Detroit	Opioid	ODC	-2.43855	-3.27696
									B10_AGGTCTAAGATTCGCT	Detroit	Control	ODC	-0.648678	-3.68416
									B10_AGGTCTAAGGGATCGT	Detroit	Control	ODC	-3.79253	-2.61485
									B10_AGGTCTACAACAGCTT	Detroit	Opioid	ODC	-2.38365	-1.16396
									B10_AGGTCTACAGAGTGAC	Detroit	Opioid	ODC	-4.89319	4.78837
									B10_AGGTCTAGTAGGGAGG	Detroit	Control	ODC	-5.25541	1.94956
									B10_AGGTCTAGTCAGACTT	Detroit	Control	ODC	0.737182	-3.16252
									B10_AGGTCTAGTCTAGATC	Detroit	Opioid	Pericyte	8.6153	10.8975
									B10_AGGTCTAGTGGACTAG	Detroit	Opioid	ODC	0.283363	-3.42541
									B10_AGGTCTAGTGGTCTGC	Detroit	Opioid	ODC	-5.1745	4.43777
									B10_AGGTCTATCACTCCGT	Detroit	Opioid	ODC	-4.9068	4.818
									B10_AGGTCTATCTTTCCAA	Detroit	Opioid	ODC	0.708132	-3.25515
									B10_AGGTGTTAGAATAACC	Detroit	Opioid	OPC	11.5544	1.30146
									B10_AGGTGTTAGGTCACTT	Detroit	Control	ODC	-3.1625	-3.0432
									B10_AGGTGTTAGTATGCAA	Detroit	Opioid	Microglia	-4.76894	9.98021
									B10_AGGTGTTCAAAGCGTG	Detroit	Control	Non_DA	8.36199	-8.72772
									B10_AGGTGTTCAACGAGGT	Detroit	Control	ODC	-0.641944	0.110247
									B10_AGGTGTTCACCTGTCT	Detroit	Opioid	ODC	-5.44106	4.58097
									B10_AGGTGTTTCGGAGTAG	Detroit	Control	Astrocyte	-2.5417	-11.1631
									B10_AGGTGTTTCGTAGAGG	Detroit	Opioid	ODC	-4.85497	4.36672
									B10_AGGTGTTTCGTGCAGC	Detroit	Opioid	ODC	-4.84571	4.78297
									B10_AGGTTACAGCGTTACT	Detroit	Opioid	OPC	12.4042	-0.648822
									B10_AGGTTACAGGCTCTAT	Detroit	Opioid	ODC	-3.17705	-3.1175
									B10_AGGTTACCAGACCTAT	Detroit	Control	ODC	1.08058	-2.64744
									B10_AGGTTACCAGCGATTT	Detroit	Control	ODC	-2.16785	-3.42568
									B10_AGGTTACGTACAAAGT	Detroit	Opioid	ODC	-5.22312	4.75388
									B10_AGGTTACGTCAACATC	Detroit	Opioid	OPC	12.7634	0.165289
									B10_AGGTTACGTCCACACG	Detroit	Control	OPC	12.4038	1.19705
									B10_AGGTTGTCATTCAGGT	Detroit	Control	DA	4.25232	-5.14775
									B10_AGGTTGTGTAATTGGA	Detroit	Opioid	ODC	-6.93646	-2.3504
									B10_AGGTTGTGTCGAGTTT	Detroit	Opioid	Astrocyte	-3.47499	-12.0128
									B10_AGGTTGTGTCTAGGCC	Detroit	Opioid	Microglia	-4.02598	10.2848
									B10_AGGTTGTGTTGCATAC	Detroit	Opioid	ODC	-6.11518	-2.41892
									B10_AGGTTGTGTTGCCGAC	Detroit	Control	ODC	-3.82177	-2.73175
									B10_AGGTTGTGTTGGACCC	Detroit	Control	OPC	13.0755	-1.23615
									B10_AGGTTGTTCCCGTTGT	Detroit	Opioid	ODC	-4.86744	4.65497
									B10_AGTAACCAGAAGGGAT	Detroit	Control	ODC	-1.97069	-3.47101
									B10_AGTAACCAGTCTGTAC	Detroit	Control	ODC	-0.515222	0.42611
									B10_AGTAACCCAGAATTCC	Detroit	Control	Microglia	-2.44764	10.5241
									B10_AGTAACCGTGTGAATA	Detroit	Control	Astrocyte	-1.95012	-12.9861
									B10_AGTACCAAGACAGCTG	Detroit	Control	ODC	-4.89084	-2.38688
									B10_AGTACCAAGGAAGTCC	Detroit	Control	ODC	-4.9342	-2.45004
									B10_AGTACCAAGTATAGGT	Detroit	Opioid	ODC	-4.90005	4.92757
									B10_AGTACCACACATGACT	Detroit	Opioid	OPC	12.8844	0.777371
									B10_AGTACCACACCGAATT	Detroit	Control	ODC	-3.99335	-2.85042
									B10_AGTACCACAGGCGTTC	Detroit	Opioid	OPC	12.7347	0.729764
									B10_AGTACCACATAGCTGT	Detroit	Opioid	Non_DA	6.83027	-7.28251
									B10_AGTACCAGTACCAGAG	Detroit	Control	ODC	-3.5925	-3.03303
									B10_AGTACCATCCGTATAG	Detroit	Control	OPC	13.0256	0.340877
									B10_AGTACCATCGGTAGAG	Detroit	Opioid	ODC	-0.376805	-3.47119
									B10_AGTACCATCTACTCAT	Detroit	Opioid	OPC	12.2641	-1.87087
									B10_AGTACTGAGCACACAG	Detroit	Control	ODC	-1.0462	-3.48363
									B10_AGTACTGAGGTCATTC	Detroit	Opioid	ODC	0.16891	-3.7533
									B10_AGTACTGCAACGTTAC	Detroit	Control	ODC	-0.201002	-3.32507
									B10_AGTACTGCACACCTAA	Detroit	Control	ODC	-1.59413	-3.61717
									B10_AGTACTGGTAAGAACT	Detroit	Control	ODC	-4.63947	-2.70785
									B10_AGTACTGGTACGAAAT	Detroit	Control	ODC	-0.734209	1.71835
									B10_AGTACTGGTGATACCT	Detroit	Control	ODC	1.39416	0.835546
									B10_AGTACTGGTGTGTACT	Detroit	Opioid	Microglia	-5.42128	12.4352
									B10_AGTACTGTCACGGGCT	Detroit	Opioid	ODC	-5.09922	4.68915
									B10_AGTACTGTCAGCCCAG	Detroit	Opioid	Astrocyte	-0.192847	-11.7829
									B10_AGTACTGTCGAGAACG	Detroit	Control	ODC	0.351607	-3.39635
									B10_AGTACTGTCTCTCGAC	Detroit	Control	Microglia	-5.0978	11.9825
									B10_AGTAGCTAGCAAACAT	Detroit	Control	ODC	-1.83445	-2.84128
									B10_AGTAGCTAGGGTTAAT	Detroit	Control	ODC	-1.47565	-3.32445
									B10_AGTAGCTAGTTCGCAT	Detroit	Control	ODC	-2.12933	-2.64046
									B10_AGTAGCTCAATTCTTC	Detroit	Opioid	Microglia	-4.70063	11.2887
									B10_AGTAGCTGTCAACACT	Detroit	Opioid	ODC	-0.125822	-3.16472
									B10_AGTAGCTGTCGGTGAA	Detroit	Control	OPC	11.0521	0.625689
									B10_AGTAGCTGTGCAGATG	Detroit	Control	ODC	-0.934317	-1.32391
									B10_AGTAGCTGTGCCTGAC	Detroit	Control	OPC	12.0977	0.225754
									B10_AGTAGCTGTGTAAATG	Detroit	Opioid	ODC	0.130713	1.63868
									B10_AGTAGCTGTTGTATGC	Detroit	Opioid	ODC	-0.448381	-3.75068
									B10_AGTAGCTTCTGTCGCT	Detroit	Control	ODC	0.232249	-3.34533
									B10_AGTAGTCAGAAGCGAA	Detroit	Control	ODC	-5.36867	-0.324212
									B10_AGTAGTCAGCCTCAAT	Detroit	Opioid	Astrocyte	-0.814567	-12.8568
									B10_AGTAGTCCAATGTTGC	Detroit	Opioid	ODC	-1.1041	0.0565871
									B10_AGTAGTCCAGGAGACT	Detroit	Opioid	Astrocyte	-3.53095	-9.04247
									B10_AGTAGTCGTAGGTGCA	Detroit	Opioid	ODC	-4.95162	4.57514
									B10_AGTAGTCGTCGACGCT	Detroit	Control	Microglia	-4.38302	11.4722
									B10_AGTAGTCTCCACAGCG	Detroit	Control	OPC	12.2847	0.616551
									B10_AGTAGTCTCCCAACTC	Detroit	Control	ODC	0.642551	-3.47809
									B10_AGTAGTCTCCTTTAGT	Detroit	Opioid	ODC	-5.45346	4.57645
									B10_AGTAGTCTCTGCCTGT	Detroit	Opioid	ODC	-5.08918	4.59036
									B10_AGTAGTCTCTGGAGAG	Detroit	Control	Microglia	-4.17678	9.8084
									B10_AGTCAACAGAATTGCA	Detroit	Opioid	ODC	-4.45591	4.27955
									B10_AGTCAACCAAACACCT	Detroit	Control	ODC	0.245159	-3.42322
									B10_AGTCAACCAAAGCTAA	Detroit	Control	ODC	-0.2464	-2.73979
									B10_AGTCAACCACGAGGTA	Detroit	Control	OPC	13.3955	2.09207
									B10_AGTCAACCAGCTGGTC	Detroit	Control	T-cell	5.56927	12.5128
									B10_AGTCAACGTACATACC	Detroit	Control	ODC	-8.7375	-2.76453
									B10_AGTCAACGTAGTTAGA	Detroit	Opioid	ODC	-5.00802	0.155084
									B10_AGTCAACGTGTCATTG	Detroit	Opioid	ODC	-0.165088	-3.61594
									B10_AGTCAACTCGACGCGT	Detroit	Opioid	ODC	-5.1534	-1.76453
									B10_AGTCAACTCTCTGGTC	Detroit	Opioid	ODC	0.140176	-3.72208
									B10_AGTCACAAGGGAGTTC	Detroit	Control	ODC	0.957179	-2.8883
									B10_AGTCACACAAGCGCAA	Detroit	Control	ODC	0.505863	-2.64519
									B10_AGTCACACACACACTA	Detroit	Opioid	ODC	-3.84275	-2.97807
									B10_AGTCACACACTATGTG	Detroit	Control	ODC	-4.08076	-2.88985
									B10_AGTCACACACTTTATC	Detroit	Control	ODC	-0.125976	-3.8188
									B10_AGTCACACAGCTGTTA	Detroit	Control	OPC	11.9218	0.362336
									B10_AGTCACACATGGAACG	Detroit	Opioid	Astrocyte	-3.79356	-9.06752
									B10_AGTCACACATTGGGAG	Detroit	Control	ODC	-1.05644	-3.6006
									B10_AGTCACAGTCACAGAG	Detroit	Opioid	ODC	-5.87579	-2.21824
									B10_AGTCACAGTTCAGTAC	Detroit	Control	Microglia	-2.42125	10.9443
									B10_AGTCACAGTTGCCATA	Detroit	Control	ODC	-2.17289	-2.62559
									B10_AGTCACAGTTGCTAGT	Detroit	Control	Astrocyte	-1.73557	-12.4125
									B10_AGTCACATCCGTAGGC	Detroit	Opioid	Astrocyte	-3.80175	-8.79038
									B10_AGTCACATCGAACGCC	Detroit	Opioid	ODC	0.0694325	-0.0605963
									B10_AGTCATGAGGGATCGT	Detroit	Opioid	ODC	-4.35871	-2.76309
									B10_AGTCATGCACTCTCGT	Detroit	Opioid	Astrocyte	-2.34214	-11.3335
									B10_AGTCATGCAGGAGACT	Detroit	Control	ODC	-2.37491	-2.00177
									B10_AGTCATGCAGGTCCCA	Detroit	Control	ODC	-3.11614	-3.20232
									B10_AGTCATGCAGTTGAAA	Detroit	Opioid	ODC	-4.98628	4.63556
									B10_AGTCATGGTCCACTCT	Detroit	Control	ODC	0.985851	-2.80279
									B10_AGTCATGTCCGCGGAT	Detroit	Opioid	ODC	-0.0445108	-3.8162
									B10_AGTCTCCAGATTGACA	Detroit	Control	ODC	0.432319	-3.74689
									B10_AGTCTCCCACATAACC	Detroit	Control	ODC	-1.14033	-3.68266
									B10_AGTCTCCCACTATGTG	Detroit	Opioid	ODC	-1.1459	-1.53477
									B10_AGTCTCCCAGCGTATT	Detroit	Control	ODC	-1.24962	-3.53493
									B10_AGTCTCCCATCGAACT	Detroit	Control	ODC	1.34	0.254451
									B10_AGTCTCCGTACGACAG	Detroit	Opioid	ODC	-5.20923	4.69015
									B10_AGTCTCCGTGGGTTGA	Detroit	Opioid	ODC	0.0297457	-3.16832
									B10_AGTCTCCGTGTAACGG	Detroit	Control	OPC	11.3822	0.874601
									B10_AGTCTCCTCCATTGGA	Detroit	Control	ODC	-0.126191	-3.78008
									B10_AGTCTCCTCCGGTTCT	Detroit	Opioid	Microglia	-4.80523	12.0834
									B10_AGTCTCCTCGACCTAA	Detroit	Control	OPC	13.1226	0.896978
									B10_AGTCTCCTCGTGTCAA	Detroit	Opioid	OPC	11.9665	1.62138
									B10_AGTCTCCTCTCCTGTG	Detroit	Control	Endothelial	9.27048	7.16502
									B10_AGTGACTAGGTCTTTG	Detroit	Control	Microglia	-3.87944	11.7174
									B10_AGTGACTAGTCACACT	Detroit	Opioid	ODC	0.217073	-1.84689
									B10_AGTGACTAGTCTAACC	Detroit	Opioid	ODC	0.334339	-3.44387
									B10_AGTGACTCACGACTAT	Detroit	Opioid	ODC	-3.91872	-2.51451
									B10_AGTGACTCAGAGATGC	Detroit	Control	ODC	-0.476066	-3.28392
									B10_AGTGACTTCATCAGTG	Detroit	Control	ODC	0.00674196	-3.7027
									B10_AGTGACTTCTCTGCTG	Detroit	Control	Astrocyte	0.0507744	-10.3357
									B10_AGTGATCAGCACTAGG	Detroit	Control	Microglia	-2.79315	11.4875
									B10_AGTGATCAGCTTAGTC	Detroit	Control	Astrocyte	-0.924345	-13.0201
									B10_AGTGATCCAAGACGGT	Detroit	Control	Endothelial	9.26398	7.19516
									B10_AGTGATCCAAGCTCTA	Detroit	Control	ODC	-0.713433	-2.64636
									B10_AGTGATCCACTCTGCT	Detroit	Control	Astrocyte	0.374611	-11.8503
									B10_AGTGATCCAGACGATG	Detroit	Opioid	ODC	-5.04398	4.43199
									B10_AGTGATCCAGCTGCCA	Detroit	Control	ODC	0.478397	-3.69465
									B10_AGTGATCCATGACGTT	Detroit	Control	ODC	-0.578792	-3.74352
									B10_AGTGATCGTATTTCGG	Detroit	Control	Astrocyte	0.358767	-12.2462
									B10_AGTGATCGTCGAGATG	Detroit	Control	ODC	-7.83073	-2.09517
									B10_AGTGATCGTGATACAA	Detroit	Control	Microglia	-5.03801	12.0939
									B10_AGTGATCTCAGCAATC	Detroit	Control	ODC	-1.15456	-3.07942
									B10_AGTGATCTCGGTCACG	Detroit	Control	ODC	-2.36041	-3.44018
									B10_AGTGCCGCAAATTGCC	Detroit	Opioid	ODC	-4.95278	4.7448
									B10_AGTGCCGCAATAAGGT	Detroit	Control	ODC	-0.482248	-3.74295
									B10_AGTGCCGCAGACATCT	Detroit	Opioid	ODC	-4.98808	4.63034
									B10_AGTGCCGGTAGCGCTC	Detroit	Opioid	ODC	-5.24997	4.68017
									B10_AGTGCCGTCATCGTAG	Detroit	Control	ODC	-0.794076	-3.47527
									B10_AGTGCCGTCATTTGCT	Detroit	Opioid	Astrocyte	-3.70823	-8.95335
									B10_AGTGTTGAGATACAGT	Detroit	Opioid	Pericyte	8.29581	11.0861
									B10_AGTGTTGAGCTAAATG	Detroit	Opioid	ODC	-4.05698	3.57135
									B10_AGTGTTGAGCTCCGAC	Detroit	Control	ODC	-1.28379	-3.66618
									B10_AGTGTTGAGGCTGAAC	Detroit	Opioid	ODC	-0.358547	-3.69945
									B10_AGTGTTGCAACGTTAC	Detroit	Control	ODC	-4.41535	-2.57096
									B10_AGTGTTGCAACTTGCA	Detroit	Opioid	Astrocyte	-2.88031	-11.104
									B10_AGTGTTGCAAGTGATA	Detroit	Control	ODC	-4.65798	-2.44373
									B10_AGTGTTGGTCAAAGCG	Detroit	Control	ODC	-0.316344	-3.80645
									B10_AGTGTTGGTCTATGAC	Detroit	Control	ODC	-4.35682	-2.76398
									B10_AGTGTTGTCATCCCGT	Detroit	Opioid	OPC	12.3227	1.69963
									B10_AGTGTTGTCCCGTGAG	Detroit	Opioid	Astrocyte	-3.21667	-9.62053
									B10_AGTTAGCAGGACAGTC	Detroit	Control	Microglia	-4.88062	12.6966
									B10_AGTTAGCAGGTGATAT	Detroit	Opioid	ODC	-1.02732	-3.23226
									B10_AGTTAGCCAAGCTGTT	Detroit	Opioid	ODC	-4.82513	4.58112
									B10_AGTTAGCCACTACTTT	Detroit	Control	ODC	-0.637628	-3.76312
									B10_AGTTAGCCATCTGTTT	Detroit	Opioid	OPC	13.188	0.267503
									B10_AGTTAGCGTCAAAGTA	Detroit	Opioid	ODC	0.282955	-3.05517
									B10_AGTTAGCGTGGCTGCT	Detroit	Opioid	OPC	11.9279	-1.91183
									B10_AGTTAGCGTTGAGGAC	Detroit	Opioid	Microglia	-4.07199	10.8267
									B10_AGTTAGCTCACTAGCA	Detroit	Opioid	ODC	-7.36098	-2.41645
									B10_AGTTAGCTCATGAGAA	Detroit	Opioid	OPC	12.6169	0.292867
									B10_AGTTAGCTCCCTTGGT	Detroit	Control	ODC	-1.75024	-2.78574
									B10_AGTTAGCTCTACTTCA	Detroit	Opioid	Astrocyte	-0.215858	-12.0032
									B10_AGTTAGCTCTCTGCCA	Detroit	Control	Astrocyte	-1.54544	-11.4196
									B10_AGTTAGCTCTGGCCGA	Detroit	Opioid	Microglia	-4.70566	10.3854
									B10_AGTTCCCAGGGAGGTG	Detroit	Control	ODC	0.194654	-3.50331
									B10_AGTTCCCAGTAATACG	Detroit	Control	ODC	-0.0545353	-3.3514
									B10_AGTTCCCAGTAGACCG	Detroit	Opioid	Astrocyte	-0.956172	-13.6474
									B10_AGTTCCCAGTGATAAC	Detroit	Control	Microglia	-2.39722	11.2761
									B10_AGTTCCCGTAGACTGG	Detroit	Control	ODC	0.184311	-3.39439
									B10_AGTTCCCGTATGGTAA	Detroit	Control	ODC	0.262382	-2.85604
									B10_AGTTCCCGTTCACCGG	Detroit	Opioid	ODC	-4.83257	4.6653
									B10_AGTTCCCTCAAGAAAC	Detroit	Control	Microglia	-4.77241	11.1818
									B10_AGTTCCCTCATGGTAC	Detroit	Control	ODC	-6.03737	1.43527
									B10_AGTTCCCTCATTGCGA	Detroit	Control	Microglia	-4.68649	11.9952
									B10_AGTTCCCTCCTGTAGA	Detroit	Control	Microglia	-2.34461	11.3958
									B10_AGTTCGAAGCCTCTTC	Detroit	Opioid	ODC	-4.41596	4.25009
									B10_AGTTCGACACACGGTC	Detroit	Control	ODC	-4.28032	-2.71242
									B10_AGTTCGACATAATCCG	Detroit	Control	Microglia	-3.47052	10.1891
									B10_AGTTCGAGTCCCAAAT	Detroit	Control	Astrocyte	0.301469	-11.8283
									B10_AGTTCGAGTCTTGGTA	Detroit	Control	Astrocyte	-2.20714	-9.3382
									B10_AGTTCGAGTGGACTAG	Detroit	Opioid	ODC	-5.08208	4.64728
									B10_AGTTCGAGTTCCGGTG	Detroit	Control	ODC	-1.75949	-3.58049
									B10_AGTTCGATCGGACGTC	Detroit	Opioid	ODC	-3.24005	-2.01366
									B10_AGTTCGATCGTGTTCC	Detroit	Control	ODC	0.131084	-3.46715
									B10_AGTTCGATCTGCTGAA	Detroit	Control	ODC	-5.45669	-2.41159
									B10_ATACCGAAGCGGACAT	Detroit	Opioid	ODC	-5.13176	4.77173
									B10_ATACCGAAGGTCACTT	Detroit	Control	Pericyte	6.63279	8.44282
									B10_ATACCGACAGGCGTTC	Detroit	Control	ODC	-1.51564	-3.57731
									B10_ATACCGAGTGCACAAG	Detroit	Control	Astrocyte	-1.79809	-13.6272
									B10_ATACCGAGTTCTAAGC	Detroit	Opioid	ODC	-3.75786	-2.40672
									B10_ATACCGATCACATTGG	Detroit	Control	OPC	13.1397	1.93994
									B10_ATACCGATCATTTCGT	Detroit	Control	ODC	0.408736	-3.71638
									B10_ATACCGATCTGTCCGT	Detroit	Control	ODC	-3.88913	-2.95454
									B10_ATACCTTAGAATCGAT	Detroit	Control	ODC	0.707743	-3.27928
									B10_ATACCTTAGCATTGTC	Detroit	Opioid	Astrocyte	-3.769	-8.8429
									B10_ATACCTTAGTAGGTTA	Detroit	Opioid	ODC	-4.46646	-2.63213
									B10_ATACCTTCACTGCGAC	Detroit	Opioid	OPC	11.243	1.32676
									B10_ATACCTTCAGCTGAAG	Detroit	Opioid	ODC	0.196235	-0.0775928
									B10_ATACCTTCATTGACAC	Detroit	Opioid	OPC	12.4279	1.88026
									B10_ATACCTTGTCCTGTTC	Detroit	Opioid	Microglia	-0.794554	11.8962
									B10_ATACCTTTCAGCCTCT	Detroit	Control	ODC	0.63454	-3.5543
									B10_ATACCTTTCGAGCCTG	Detroit	Opioid	Microglia	-5.0134	11.4413
									B10_ATACCTTTCTGGCCTT	Detroit	Control	Microglia	-4.90578	10.6752
									B10_ATACTTCAGACTCTAC	Detroit	Opioid	ODC	-5.24948	4.68736
									B10_ATACTTCAGATACGAT	Detroit	Control	Microglia	-4.92835	11.7959
									B10_ATACTTCAGGCTCCCA	Detroit	Control	Pericyte	6.70855	8.07967
									B10_ATACTTCCACGCTATA	Detroit	Control	OPC	13.0425	1.06442
									B10_ATACTTCTCGGTCGGT	Detroit	Opioid	ODC	-2.85952	-2.76143
									B10_ATAGACCAGAATTTGG	Detroit	Opioid	Microglia	-4.35634	10.1919
									B10_ATAGACCAGGGCAGTT	Detroit	Control	ODC	0.69457	-3.44226
									B10_ATAGACCCACACCGCA	Detroit	Opioid	Non_DA	8.2416	-8.75898
									B10_ATAGACCCAGGCTATT	Detroit	Control	Astrocyte	-1.52976	-13.1075
									B10_ATAGACCCAGGGATAC	Detroit	Opioid	OPC	11.4314	1.51965
									B10_ATAGACCCATCTTCGC	Detroit	Control	Microglia	-4.36148	12.1616
									B10_ATAGACCCATGGATCT	Detroit	Opioid	ODC	0.348869	-3.52247
									B10_ATAGACCGTTCTCGCT	Detroit	Control	ODC	-1.71017	-3.49648
									B10_ATAGACCTCACCTGGG	Detroit	Control	T-cell	4.87381	12.4745
									B10_ATAGACCTCGACTCCT	Detroit	Opioid	Microglia	-4.73921	10.2319
									B10_ATAGACCTCTACTTCA	Detroit	Control	Astrocyte	-1.80759	-11.7768
									B10_ATAGACCTCTGTGCAA	Detroit	Control	ODC	0.710625	-2.79923
									B10_ATAGAGAAGGCATCGA	Detroit	Control	ODC	-3.39833	-2.05169
									B10_ATAGAGAAGGGTGAAA	Detroit	Opioid	ODC	-4.63776	4.43538
									B10_ATAGAGAAGTAGGGTC	Detroit	Opioid	DA	-3.83856	-1.73975
									B10_ATAGAGAAGTGCTACT	Detroit	Opioid	Astrocyte	-3.83367	-8.78681
									B10_ATAGAGACAACAGCTT	Detroit	Opioid	Microglia	-5.18032	11.9908
									B10_ATAGAGAGTCATGCAT	Detroit	Control	ODC	0.301716	-3.80852
									B10_ATAGAGAGTTTCCATT	Detroit	Opioid	Astrocyte	-0.103637	-12.1494
									B10_ATAGAGATCAAGGTGG	Detroit	Control	ODC	0.690066	-1.84978
									B10_ATAGAGATCTCCGATC	Detroit	Control	Microglia	-3.83939	10.8091
									B10_ATAGGCTAGCTGAGCA	Detroit	Control	OPC	13.1196	0.744372
									B10_ATAGGCTAGGATTCAA	Detroit	Opioid	ODC	-4.79114	4.79704
									B10_ATAGGCTCAACCGGAA	Detroit	Opioid	ODC	-5.21309	4.65589
									B10_ATAGGCTGTAGGTAGC	Detroit	Control	ODC	0.308827	-3.09896
									B10_ATAGGCTGTGGTCAAG	Detroit	Control	Pericyte	7.0852	9.54715
									B10_ATAGGCTGTGGTTTAC	Detroit	Opioid	ODC	-2.00058	-3.53811
									B10_ATAGGCTTCCACTTTA	Detroit	Control	Astrocyte	-0.991506	-12.0457
									B10_ATAGGCTTCGCAGATT	Detroit	Opioid	Microglia	-4.80384	10.1961
									B10_ATATCCTCACCAGCTG	Detroit	Opioid	Astrocyte	0.177685	-12.9592
									B10_ATATCCTCATTGACCA	Detroit	Control	ODC	-7.71661	-2.96335
									B10_ATATCCTGTTGCCAAT	Detroit	Opioid	ODC	0.230639	-3.5326
									B10_ATATCCTGTTGGTAGG	Detroit	Opioid	ODC	-3.84104	-2.69905
									B10_ATATCCTTCAGCGCAC	Detroit	Control	ODC	-0.137054	-3.59605
									B10_ATATCCTTCGAACTCA	Detroit	Opioid	ODC	-4.50852	3.83174
									B10_ATATCCTTCTCCAATT	Detroit	Opioid	ODC	-4.39632	-2.27566
									B10_ATCACAGAGACATCCT	Detroit	Opioid	ODC	-4.71181	-2.39335
									B10_ATCACAGAGCACGATG	Detroit	Control	Microglia	-2.28632	11.4661
									B10_ATCACAGAGGATACAT	Detroit	Opioid	ODC	-2.36877	-3.45275
									B10_ATCACAGCACCTCGTT	Detroit	Control	Microglia	-2.70899	11.3045
									B10_ATCACAGCAGCAGGAT	Detroit	Control	ODC	-1.75649	-2.84704
									B10_ATCACAGGTACCGGCT	Detroit	Opioid	T-cell	5.51399	12.4549
									B10_ATCACAGGTTGTAGCT	Detroit	Control	ODC	-6.35118	-2.41943
									B10_ATCACAGTCCCGAATA	Detroit	Control	Microglia	-3.83814	12.3255
									B10_ATCACAGTCGATCCCT	Detroit	Control	ODC	0.0312438	-3.71888
									B10_ATCACGAAGTAAGAGG	Detroit	Control	Astrocyte	-1.33551	-11.7572
									B10_ATCACGACAAATTGCC	Detroit	Control	ODC	1.64407	-2.0384
									B10_ATCACGACACAAATGA	Detroit	Control	ODC	-2.58434	-3.37617
									B10_ATCACGACAGTAGTGG	Detroit	Opioid	Microglia	-4.82041	10.3717
									B10_ATCACGAGTGTCCGTG	Detroit	Control	ODC	0.817302	-2.68809
									B10_ATCACGAGTTAAGTCC	Detroit	Opioid	ODC	-5.88601	-2.36147
									B10_ATCACGATCACGGTCG	Detroit	Opioid	ODC	-2.53735	-2.42357
									B10_ATCACGATCGCGTTTC	Detroit	Opioid	ODC	-1.00491	-2.84773
									B10_ATCACGATCGGACTGC	Detroit	Control	Astrocyte	-0.19158	-12.1109
									B10_ATCACTTAGCTGAAGC	Detroit	Opioid	ODC	0.028757	-3.41394
									B10_ATCACTTAGGGTCTTT	Detroit	Opioid	ODC	-0.495004	-3.69462
									B10_ATCACTTCATCCGGCA	Detroit	Control	ODC	0.535678	-3.02189
									B10_ATCACTTGTCCTGGTG	Detroit	Opioid	ODC	0.554132	-2.78628
									B10_ATCACTTGTCTGTAAC	Detroit	Opioid	ODC	-0.620848	-3.30867
									B10_ATCACTTGTGCCCGTA	Detroit	Control	ODC	-1.05834	-2.78064
									B10_ATCACTTGTGTCTTAG	Detroit	Control	DA	4.30572	-5.1669
									B10_ATCACTTTCAGGTAAA	Detroit	Control	Astrocyte	-1.51224	-9.79306
									B10_ATCACTTTCCGTCAAA	Detroit	Opioid	ODC	-2.99719	-3.226
									B10_ATCACTTTCCGTCCTA	Detroit	Control	ODC	-0.716404	-2.92232
									B10_ATCAGGTAGCTACAAA	Detroit	Opioid	Microglia	-4.66076	11.5279
									B10_ATCAGGTGTCCGGCAT	Detroit	Control	ODC	-1.4944	-3.55125
									B10_ATCAGGTGTGTAGCAG	Detroit	Control	OPC	12.9911	2.49205
									B10_ATCAGGTTCCAACCGG	Detroit	Control	ODC	0.287738	-3.32946
									B10_ATCAGGTTCCATTGGA	Detroit	Opioid	ODC	-1.53797	-3.60603
									B10_ATCAGGTTCCTGCCAT	Detroit	Opioid	Microglia	-0.731236	12.0926
									B10_ATCAGGTTCGGTTGTA	Detroit	Control	ODC	0.113665	-3.72639
									B10_ATCATTCAGGAAAGTG	Detroit	Opioid	Astrocyte	-4.3835	4.15626
									B10_ATCATTCCACTAGAGG	Detroit	Opioid	Astrocyte	-3.76802	-8.86688
									B10_ATCATTCCACTCACTC	Detroit	Opioid	ODC	-5.2356	4.69409
									B10_ATCATTCCAGTGTGGA	Detroit	Opioid	ODC	-4.73911	4.6036
									B10_ATCATTCGTACGACTT	Detroit	Opioid	Microglia	-4.91327	10.3234
									B10_ATCATTCGTGCAACAG	Detroit	Control	ODC	-0.113717	-3.80653
									B10_ATCATTCTCTCCTGTG	Detroit	Control	ODC	-5.58383	-2.25543
									B10_ATCCACCAGCTGACCC	Detroit	Control	Microglia	-3.77021	12.5066
									B10_ATCCACCAGGAAACGA	Detroit	Opioid	OPC	12.8052	2.34797
									B10_ATCCACCAGGACGCAT	Detroit	Opioid	OPC	12.8823	2.68192
									B10_ATCCACCAGGTCATAA	Detroit	Control	Astrocyte	-4.16951	-11.7044
									B10_ATCCACCCAAGTGGTG	Detroit	Opioid	ODC	-2.16836	-2.90446
									B10_ATCCACCGTACTAAGA	Detroit	Control	ODC	0.238935	-3.80873
									B10_ATCCACCGTATCGCTA	Detroit	Control	ODC	-0.483867	-3.70341
									B10_ATCCACCGTCGAGATG	Detroit	Control	ODC	-0.0450811	-3.67059
									B10_ATCCACCGTCTACAAC	Detroit	Control	ODC	0.261583	-3.59994
									B10_ATCCACCGTCTTTCTA	Detroit	Control	ODC	-0.94612	-3.0305
									B10_ATCCACCTCACGTAGT	Detroit	Opioid	ODC	-4.99767	4.69717
									B10_ATCCATTAGCCTCAGC	Detroit	Opioid	ODC	0.573004	-1.18847
									B10_ATCCATTAGTGGATTA	Detroit	Control	Astrocyte	-3.43746	-11.8732
									B10_ATCCATTCAACTGTGT	Detroit	Opioid	Microglia	0.498414	11.53
									B10_ATCCATTGTACGTGAG	Detroit	Control	Astrocyte	0.281539	-13.0713
									B10_ATCCATTGTCAAACGG	Detroit	Opioid	Microglia	-4.56088	10.8775
									B10_ATCCATTGTGCAGGAT	Detroit	Control	ODC	0.672471	-3.47601
									B10_ATCCATTGTGTCTTCC	Detroit	Control	ODC	-1.10924	-3.50585
									B10_ATCCATTTCACTCACC	Detroit	Control	Microglia	-3.21787	11.9401
									B10_ATCCATTTCCACGTAA	Detroit	Control	ODC	-0.54028	-3.54099
									B10_ATCCATTTCGAGAGCA	Detroit	Opioid	Microglia	-5.29257	10.688
									B10_ATCCATTTCTGCGAGC	Detroit	Control	Astrocyte	-0.550154	-11.9506
									B10_ATCCATTTCTGTCAGA	Detroit	Opioid	Astrocyte	-4.97181	-11.3589
									B10_ATCCCTGAGCATACTC	Detroit	Control	Astrocyte	-2.97624	-11.2767
									B10_ATCCCTGAGCCTCAGC	Detroit	Control	Astrocyte	-0.856763	-11.3199
									B10_ATCCCTGCACGAAGAC	Detroit	Opioid	Astrocyte	-2.1467	-11.1964
									B10_ATCCCTGGTATCGCAT	Detroit	Control	ODC	-3.91141	-2.72052
									B10_ATCCCTGGTCGACGCT	Detroit	Control	Endothelial	9.24515	7.48761
									B10_ATCCCTGGTGTAGGAC	Detroit	Control	ODC	-0.746177	-3.28788
									B10_ATCCCTGTCGGAACTT	Detroit	Control	ODC	0.346095	-3.77862
									B10_ATCCCTGTCTGCTTAT	Detroit	Opioid	ODC	-2.67745	0.0347573
									B10_ATCCGTCAGCCTGTGC	Detroit	Control	ODC	-1.01612	-3.12155
									B10_ATCCGTCAGCTCGACC	Detroit	Control	ODC	-0.19579	-3.79049
									B10_ATCCGTCAGGCTCCCA	Detroit	Control	ODC	-0.747871	-3.47153
									B10_ATCCGTCAGGGTGAGG	Detroit	Control	ODC	-3.14205	-3.19599
									B10_ATCCGTCAGTCTCCTC	Detroit	Opioid	Astrocyte	-3.79545	-8.94249
									B10_ATCCGTCCAACCAATC	Detroit	Opioid	Astrocyte	-1.13212	-13.6109
									B10_ATCCGTCCAGACAAAT	Detroit	Opioid	OPC	10.7079	0.591193
									B10_ATCCGTCCAGTCCGTG	Detroit	Control	ODC	-1.10023	-3.63825
									B10_ATCCGTCGTTACCCTC	Detroit	Opioid	ODC	-0.652482	-1.09745
									B10_ATCCGTCGTTCATCTT	Detroit	Opioid	ODC	-3.51035	-2.82996
									B10_ATCCGTCGTTCGCGTG	Detroit	Opioid	Astrocyte	-3.62469	-8.84774
									B10_ATCCGTCGTTGGGTTT	Detroit	Control	ODC	-0.00652976	-3.09402
									B10_ATCCGTCTCATGCGGC	Detroit	Control	Microglia	-2.45777	10.8786
									B10_ATCCGTCTCCGCGATG	Detroit	Control	ODC	2.11415	-1.20582
									B10_ATCCGTCTCGAGGCAA	Detroit	Opioid	ODC	-5.15724	4.44517
									B10_ATCCGTCTCTACGCAA	Detroit	Control	Astrocyte	0.198867	-11.9096
									B10_ATCCGTCTCTACTGCC	Detroit	Control	ODC	0.21038	-3.01362
									B10_ATCCGTCTCTAGTACG	Detroit	Control	Microglia	-3.41433	10.9621
									B10_ATCCTATAGATCCCAT	Detroit	Control	Microglia	-4.00784	11.8022
									B10_ATCCTATAGCGTTGTT	Detroit	Control	Microglia	-3.67587	12.4267
									B10_ATCCTATAGGATAATC	Detroit	Opioid	ODC	-4.52019	-2.59621
									B10_ATCCTATAGTAGACAT	Detroit	Opioid	ODC	-2.05033	-3.223
									B10_ATCCTATCAAATGCGG	Detroit	Opioid	Endothelial	9.36833	6.79134
									B10_ATCCTATCAGAGATGC	Detroit	Control	ODC	-3.47089	-2.38622
									B10_ATCCTATGTTGCACGC	Detroit	Control	OPC	11.5963	1.25881
									B10_ATCCTATGTTGCATTG	Detroit	Control	Non_DA	3.14038	-2.58744
									B10_ATCCTATTCATCGCCT	Detroit	Control	ODC	-1.28469	-3.53311
									B10_ATCGATGAGCTCCATA	Detroit	Control	Astrocyte	-3.47629	-11.6288
									B10_ATCGATGAGTCATACC	Detroit	Control	ODC	0.475174	-3.69868
									B10_ATCGATGCAACAGCTT	Detroit	Opioid	ODC	-5.01807	4.77459
									B10_ATCGATGCAACCGCCA	Detroit	Opioid	Astrocyte	0.347166	-12.4227
									B10_ATCGATGCAGGCTTGC	Detroit	Control	ODC	-3.10942	-2.96071
									B10_ATCGATGGTCGCGTCA	Detroit	Control	ODC	0.388576	-3.85376
									B10_ATCGATGGTTTGCCGG	Detroit	Opioid	ODC	-3.39079	-3.06079
									B10_ATCGATGTCAGCCCAG	Detroit	Control	Astrocyte	-2.19626	-10.8828
									B10_ATCGCCTAGAACTCCT	Detroit	Control	ODC	-1.18886	-2.83687
									B10_ATCGCCTAGACGCATG	Detroit	Opioid	Microglia	-4.71968	11.344
									B10_ATCGCCTCAATTGTGC	Detroit	Opioid	ODC	-4.80458	4.8191
									B10_ATCGCCTCACCATTCC	Detroit	Opioid	ODC	-4.92317	4.88406
									B10_ATCGCCTCACTGGACC	Detroit	Control	Microglia	-4.683	12.4682
									B10_ATCGCCTCACTTCAGA	Detroit	Opioid	ODC	-5.13736	4.70095
									B10_ATCGCCTGTAGCTGAG	Detroit	Opioid	ODC	-4.87074	4.83867
									B10_ATCGCCTGTCGGTGTC	Detroit	Control	Microglia	-4.53173	10.0862
									B10_ATCGCCTGTGGAAGTC	Detroit	Opioid	ODC	0.874045	-1.33136
									B10_ATCGCCTGTTGTCTAG	Detroit	Control	Microglia	-3.94401	11.6593
									B10_ATCGCCTTCTCTCTTC	Detroit	Opioid	DA	4.67159	-4.35232
									B10_ATCGGATAGAGTGACC	Detroit	Opioid	Microglia	-5.19558	11.037
									B10_ATCGGATAGGCGATAC	Detroit	Opioid	ODC	-4.83775	4.67899
									B10_ATCGGATAGGGCGAAG	Detroit	Control	Pericyte	8.58124	10.8384
									B10_ATCGGATCACGAAAGC	Detroit	Control	Microglia	-3.56307	11.0603
									B10_ATCGGATCACTGCTTC	Detroit	Opioid	ODC	1.31171	1.54541
									B10_ATCGGATCAGCAGATG	Detroit	Control	ODC	-0.0201709	-2.89907
									B10_ATCGGATGTTAGAGAT	Detroit	Control	Astrocyte	-1.48895	-11.2528
									B10_ATCGGATTCATTTGTC	Detroit	Opioid	OPC	11.9507	1.16996
									B10_ATCGGCGAGAAAGCGA	Detroit	Opioid	ODC	-4.2885	4.44165
									B10_ATCGGCGAGCGCCATC	Detroit	Control	ODC	0.747957	-2.47876
									B10_ATCGGCGAGGTACAAT	Detroit	Control	Astrocyte	0.272754	-11.7618
									B10_ATCGGCGCACGATTCA	Detroit	Control	Microglia	-4.61856	12.5656
									B10_ATCGGCGCATAGATCC	Detroit	Control	ODC	0.226976	-3.78419
									B10_ATCGGCGGTAGCGTTT	Detroit	Control	ODC	-0.601094	-3.0406
									B10_ATCGGCGGTGTTACAC	Detroit	Control	ODC	-1.21248	-2.82963
									B10_ATCGGCGGTTCGCGTG	Detroit	Opioid	Microglia	-0.807282	12.0309
									B10_ATCGGCGTCAGACCTA	Detroit	Opioid	ODC	0.225099	-1.55186
									B10_ATCGGCGTCCCATAGA	Detroit	Control	Astrocyte	-0.4936	-12.2662
[truncated: 210,716+ more rows]

## Sheet: Source Data Figure 2
Source Data Figure 2
gene	celltype
C1QTNF12	ODC
ANKRD65	ODC
AL590822.2	ODC
MORN1	ODC
TP73	ODC
AJAP1	ODC
NPHP4	ODC
CHD5	ODC
ACOT7	ODC
AL034417.4	ODC
AL034417.3	ODC
ENO1	ODC
SLC2A5	ODC
AL031291.1	ODC
PLOD1	ODC
NBPF1	ODC
TEX46	ODC
AL606491.1	ODC
PAQR7	ODC
SH3BGRL3	ODC
PTAFR	ODC
PTPRU	ODC
ZCCHC17	ODC
KHDRBS1	ODC
YARS	ODC
TMEM54	ODC
AZIN2	ODC
C1orf216	ODC
AL591845.1	ODC
STK40	ODC
LINC01137	ODC
ZC3H12A	ODC
BMP8A	ODC
MFSD2A	ODC
AL603839.3	ODC
TMEM269	ODC
ERMAP	ODC
ZNF691	ODC
CDC20	ODC
PLK3	ODC
CCDC163	ODC
PRDX1	ODC
PARS2	ODC
LEXM	ODC
JUN	ODC
HOOK1	ODC
AC099791.2	ODC
DOCK7	ODC
AL590783.1	ODC
AL583808.1	ODC
AC104458.1	ODC
AK5	ODC
AC095030.1	ODC
DNAJB4	ODC
GIPC2	ODC
AC103591.3	ODC
IFI44	ODC
TTLL7-IT1	ODC
GNG5	ODC
CTBS	ODC
CLCA4	ODC
GCLM	ODC
BX005019.1	ODC
EXTL2	ODC
SARS	ODC
OVGP1	ODC
CTTNBP2NL	ODC
MAGI3	ODC
VANGL1	ODC
AC244453.3	ODC
PDZK1	ODC
CHD1L	ODC
PDE4DIP	ODC
HIST2H2BF	ODC
MTMR11	ODC
CIART	ODC
ADAMTSL4-AS1	ODC
MCL1	ODC
ENSA	ODC
GABPB2	ODC
TUFT1	ODC
THEM4	ODC
AL450992.2	ODC
S100A16	ODC
SLC39A1	ODC
IL6R	ODC
KCNN3	ODC
DCST2	ODC
DCST1	ODC
EFNA1	ODC
HCN3	ODC
LMNA	ODC
SEMA4A	ODC
NES	ODC
SH2D2A	ODC
IFI16	ODC
TAGLN2	ODC
COPA	ODC
AL592295.3	ODC
FCGR2A	ODC
DDR2	ODC
NUF2	ODC
FAM78B	ODC
LINC01363	ODC
AL136984.1	ODC
SFT2D2	ODC
TBX19	ODC
SELP	ODC
GORAB	ODC
FMO4	ODC
CACYBP	ODC
SOAT1	ODC
GLUL	ODC
RNASEL	ODC
RGS16	ODC
C1orf21	ODC
RGS2	ODC
LINC00862	ODC
PHLDA3	ODC
LMOD1	ODC
PPFIA4	ODC
CHIT1	ODC
BTG2	ODC
ATP2B4	ODC
RASSF5	ODC
YOD1	ODC
AL596218.1	ODC
CR2	ODC
CR1	ODC
AL137789.1	ODC
LINC00467	ODC
INTS7	ODC
AL360091.3	ODC
ATF3	ODC
BATF3	ODC
VASH2	ODC
MARK1	ODC
AL592148.3	ODC
LBR	ODC
AL117350.1	ODC
PGBD5	ODC
AL133516.1	ODC
FAM89A	ODC
SLC35F3	ODC
AL355472.3	ODC
EDARADD	ODC
AKT3-IT1	ODC
AL645465.1	ODC
HNRNPU	ODC
SCCPDH	ODC
PGBD2	ODC
CMPK2	ODC
KLF11	ODC
AC099344.3	ODC
MYCN	ODC
GEN1	ODC
KCNS3	ODC
AC079148.1	ODC
LINC01376	ODC
AC023137.1	ODC
MFSD2B	ODC
AC009228.1	ODC
ADCY3	ODC
CENPA	ODC
FOSL2	ODC
SPDYA	ODC
CAPN13	ODC
RMDN2	ODC
RMDN2-AS1	ODC
SLC3A1	ODC
SRBD1	ODC
PRKCE	ODC
RHOQ	ODC
AC018682.1	ODC
AC007402.1	ODC
CHAC2	ODC
CCDC85A	ODC
AC007100.1	ODC
XPO1	ODC
CCT4	ODC
TMEM17	ODC
SERTAD2	ODC
FBXO48	ODC
MXD1	ODC
AC016700.3	ODC
RAB11FIP5	ODC
MTHFD2	ODC
SLC4A5	ODC
DCTN1-AS1	ODC
HK2	ODC
TACR1	ODC
LRRTM4	ODC
MAT2A	ODC
GNLY	ODC
KDM3A	ODC
PLGLB1	ODC
RGPD2	ODC
RPIA	ODC
GPAT2	ODC
ITPRIPL1	ODC
NCAPH	ODC
ARID5A	ODC
LYG2	ODC
LINC01102	ODC
FHL2	ODC
AC108058.1	ODC
LINC01191	ODC
TMEM177	ODC
AC012447.1	ODC
LINC01823	ODC
AC012306.2	ODC
CCNT2-AS1	ODC
MAP3K19	ODC
AC092620.1	ODC
TNFAIP6	ODC
GALNT13	ODC
GALNT5	ODC
AC019186.1	ODC
CD302	ODC
AC009299.3	ODC
KCNH7	ODC
FASTKD1	ODC
PDK1	ODC
GPR155	ODC
AC079305.3	ODC
PDE1A	ODC
FRZB	ODC
AC017101.1	ODC
STAT1	ODC
TMEFF2	ODC
HSPD1	ODC
SPATS2L	ODC
SGO2	ODC
AC007679.1	ODC
MDH1B	ODC
AC008269.2	ODC
IDH1	ODC
AC006994.2	ODC
LANCL1-AS1	ODC
BARD1	ODC
RPL37A	ODC
AC073321.1	ODC
DIRC3-AS1	ODC
PLCD4	ODC
TUBA4A	ODC
C2orf72	ODC
AC073476.3	ODC
IQCA1	ODC
ACKR3	ODC
PER2	ODC
LINC01937	ODC
AC093802.1	ODC
ANKMY1	ODC
AC005237.1	ODC
GRM7-AS1	ODC
FANCD2	ODC
FANCD2OS	ODC
IRAK2	ODC
NUP210	ODC
FBLN2	ODC
SLC6A6	ODC
FGD5	ODC
GALNT15	ODC
RFTN1	ODC
PLCL2	ODC
AC116096.1	ODC
RPL15	ODC
THRB-AS1	ODC
SLC4A7	ODC
TRANK1	ODC
AC011816.2	ODC
C3orf35	ODC
ITGA9	ODC
CSRNP1	ODC
MOBP	ODC
EIF1B	ODC
HHATL	ODC
CCDC13-AS1	ODC
TMEM158	ODC
LIMD1	ODC
ZNF589	ODC
AC137630.4	ODC
RASSF1	ODC
POC1A	ODC
ALAS1	ODC
TWF2	ODC
PPM1M	ODC
HESX1	ODC
MAGI1-AS1	ODC
AC112219.1	ODC
C3orf38	ODC
PROS1	ODC
AC021660.2	ODC
ST3GAL6-AS1	ODC
ST3GAL6	ODC
ABI3BP	ODC
NFKBIZ	ODC
AC012020.1	ODC
CD47	ODC
MYH15	ODC
BTLA	ODC
AC078785.2	ODC
CFAP44	ODC
SPICE1	ODC
SIDT1	ODC
HCLS1	ODC
FAM162A	ODC
PARP9	ODC
DTX3L	ODC
AC112503.1	ODC
MYLK	ODC
ITGB5-AS1	ODC
MUC13	ODC
AC063919.1	ODC
KLF15	ODC
CHCHD6	ODC
AC108673.3	ODC
AC107027.3	ODC
ATP1B3	ODC
AC018450.1	ODC
SIAH2	ODC
P2RY12	ODC
LINC02006	ODC
KCNAB1	ODC
LINC00880	ODC
LINC00881	ODC
TRIM59	ODC
WDR49	ODC
AC078795.3	ODC
PEX5L-AS2	ODC
AC125618.1	ODC
FXR1	ODC
AC092953.2	ODC
FAM131A	ODC
C3orf70	ODC
AC072022.1	ODC
BCL6	ODC
AC072022.2	ODC
MB21D2	ODC
TMEM44-AS1	ODC
AC124944.3	ODC
SH3BP2	ODC
MSX1	ODC
TBC1D14	ODC
SLC2A9	ODC
WDR1	ODC
FAM184B	ODC
NCAPG	ODC
AC093607.1	ODC
SEL1L3	ODC
NWD2	ODC
UCHL1-AS1	ODC
UCHL1	ODC
CORIN	ODC
OCIAD2	ODC
LINC01618	ODC
LNX1	ODC
TMEM165	ODC
AC104806.2	ODC
MOB1B	ODC
MRPL1	ODC
PAQR3	ODC
ANTXR2	ODC
AC124016.2	ODC
LINC00575	ODC
GPAT3	ODC
CDS1	ODC
SLC10A6	ODC
ABCG2	ODC
AC019131.1	ODC
H2AFZ	ODC
PPP3CA	ODC
SLC39A8	ODC
SLC9B2	ODC
LINC02428	ODC
AC004052.1	ODC
AC096564.2	ODC
MCUB	ODC
GAR1	ODC
SNHG8	ODC
SEC24D	ODC
ANXA5	ODC
FAT4	ODC
HSPA4L	ODC
SLC7A11	ODC
NOCT	ODC
SETD7	ODC
TRIM2	ODC
MND1	ODC
LRAT	ODC
TDO2	ODC
PDGFC	ODC
PPID	ODC
DDX60L	ODC
AC097534.1	ODC
HMGB2	ODC
LINC02268	ODC
DCTD	ODC
LINC02363	ODC
LINC02362	ODC
AC099343.3	ODC
LINC02365	ODC
CENPU	ODC
SNX25	ODC
ANKRD37	ODC
AC091906.1	ODC
CTNND2	ODC
MYO10	ODC
AC025178.1	ODC
GOLPH3	ODC
TARS	ODC
SLC45A2	ODC
TTC23L	ODC
SLC1A3	ODC
AC008957.2	ODC
LIFR	ODC
OSMR-AS1	ODC
OSMR	ODC
OXCT1-AS1	ODC
AC114956.1	ODC
ITGA1	ODC
AC008966.2	ODC
IL6ST	ODC
AC008892.1	ODC
DEPDC1B	ODC
ELOVL7	ODC
AC026746.1	ODC
ADAMTS6	ODC
SGTB	ODC
SMN1	ODC
HMGCR	ODC
CRHBP	ODC
AC008771.1	ODC
AC113383.1	ODC
AC018754.1	ODC
POLR3G	ODC
LUCAT1	ODC
AC008592.1	ODC
CAST	ODC
AC008883.1	ODC
LINC02115	ODC
STARD4	ODC
EPB41L4A-AS1	ODC
FEM1C	ODC
TICAM2	ODC
AC008549.2	ODC
AC016556.1	ODC
GRAMD2B	ODC
AC093535.1	ODC
LMNB1	ODC
AC008591.1	ODC
CDC42SE2	ODC
P4HA2-AS1	ODC
P4HA2	ODC
IRF1	ODC
HSPA4	ODC
UBE2B	ODC
AC109454.2	ODC
PKD2L2	ODC
REEP2	ODC
EGR1	ODC
HSPA9	ODC
CTNNA1	ODC
LRRTM2	ODC
CXXC5	ODC
PSD2	ODC
AC011379.1	ODC
AC005609.5	ODC
PCDHA3	ODC
PCDHA9	ODC
PCDHB3	ODC
PCDHB4	ODC
PCDHB11	ODC
PCDHB15	ODC
PCDHGB7	ODC
DIAPH1	ODC
ARAP3	ODC
PPP2R2B	ODC
STK32A-AS1	ODC
ARSI	ODC
RPS14	ODC
MYOZ3	ODC
ANXA6	ODC
ATOX1	ODC
AC091982.1	ODC
GLRA1	ODC
GALNT10	ODC
TIMD4	ODC
AC011363.1	ODC
KCNIP1	ODC
SH3PXD2B	ODC
AC022217.3	ODC
DUSP1	ODC
STC2	ODC
B4GALT7	ODC
SERPINB9	ODC
TUBB2A	ODC
TUBB2B	ODC
PSMG4	ODC
PXDC1	ODC
RPP40	ODC
AL359643.3	ODC
AL022097.1	ODC
AL136307.1	ODC
C6orf52	ODC
GFOD1	ODC
MYLIP	ODC
AL137003.2	ODC
HIST1H1C	ODC
HIST1H1E	ODC
HIST1H2BD	ODC
AL353759.1	ODC
HIST1H2BE	ODC
BTN2A2	ODC
HIST1H2BJ	ODC
HIST1H2BN	ODC
ZSCAN9	ODC
ZNF311	ODC
HLA-F	ODC
HLA-E	ODC
TUBB	ODC
GTF2H4	ODC
HCG22	ODC
POU5F1	ODC
HCG27	ODC
HLA-B	ODC
C2	ODC
TNXB	ODC
HLA-DQB1	ODC
HLA-DOB	ODC
TAP2	ODC
PSMB8	ODC
PSMB9	ODC
TAP1	ODC
IP6K3	ODC
SMIM29	ODC
RPS10-NUDT3	ODC
RPS10	ODC
FKBP5	ODC
CDKN1A	ODC
PPIL1	ODC
MTCH1	ODC
PIM1	ODC
DAAM2	ODC
MDFI	ODC
VEGFA	ODC
AL109615.3	ODC
AL109615.2	ODC
HSP90AB1	ODC
ELOVL5	ODC
GFRAL	ODC
AL445250.1	ODC
EYS	ODC
OGFRL1	ODC
OOEP	ODC
OOEP-AS1	ODC
EEF1A1	ODC
SLC17A5	ODC
LINC02542	ODC
ME1	ODC
SNAP91	ODC
RRAGD	ODC
AL159174.1	ODC
BVES	ODC
BVES-AS1	ODC
SMPD2	ODC
FRK	ODC
AL354936.1	ODC
RNF217	ODC
IFNGR1	ODC
HIVEP2	ODC
AL355304.1	ODC
AL023581.2	ODC
AL138733.1	ODC
CNKSR3	ODC
TIAM2	ODC
CLDN20	ODC
SNX9	ODC
TCP1	ODC
AL121956.4	ODC
RPS6KA2	ODC
AFDN	ODC
THBS2	ODC
AL008628.1	ODC
COX19	ODC
PSMG3-AS1	ODC
LFNG	ODC
RADIL	ODC
PAPOLB	ODC
RBAKDN	ODC
AC004895.1	ODC
AC005532.1	ODC
ARL4A	ODC
AC019117.2	ODC
C7orf31	ODC
SNX10	ODC
HIBADH	ODC
LINC01176	ODC
GARS	ODC
INMT	ODC
AC018647.1	ODC
BLVRA	ODC
FIGNL1	ODC
CCT6A	ODC
TPST1	ODC
SBDS	ODC
GALNT17	ODC
FKBP6	ODC
GTF2IRD1	ODC
HSPB1	ODC
YWHAG	ODC
PCLO	ODC
GRM3	ODC
AC005009.2	ODC
TMEM243	ODC
CLDN12	ODC
CYP51A1	ODC
SAMD9L	ODC
ASB4	ODC
ASNS	ODC
NPTX2	ODC
CYP3A43	ODC
CNPY4	ODC
TFR2	ODC
GNB2	ODC
TRIM56	ODC
SERPINE1	ODC
RASA4B	ODC
RASA4	ODC
PSMC2	ODC
AC004884.2	ODC
NAMPT	ODC
LAMB1	ODC
NRCAM	ODC
TES	ODC
ST7	ODC
ASZ1	ODC
AC087071.2	ODC
CPA2	ODC
MEST	ODC
AC007938.3	ODC
LRGUK	ODC
TMEM140	ODC
AC083862.2	ODC
AC078842.1	ODC
SVOPL	ODC
ZC3HAV1	ODC
KLRG2	ODC
MGAM	ODC
CLCN1	ODC
ZYX	ODC
EPHA1-AS1	ODC
ZNF786	ODC
ZNF212	ODC
AC005534.1	ODC
DNAJB6	ODC
CLN8	ODC
FAM66E	ODC
PPP1R3B	ODC
AC022784.1	ODC
PRSS55	ODC
FAM167A-AS1	ODC
FDFT1	ODC
AC145124.1	ODC
LONRF1	ODC
AC079193.2	ODC
AC027117.2	ODC
DMTN	ODC
AC105206.2	ODC
BIN3	ODC
AC090197.1	ODC
NEFM	ODC
BNIP3L	ODC
AC011726.2	ODC
PNMA2	ODC
EPHX2	ODC
CLU	ODC
AC013643.2	ODC
AC044849.1	ODC
RNF122	ODC
AC137579.1	ODC
LETM2	ODC
FGFR1	ODC
AC087623.3	ODC
ADAM9	ODC
CEBPD	ODC
AC103831.1	ODC
SDCBP	ODC
AC022182.1	ODC
LINC01299	ODC
LY96	ODC
LINC01111	ODC
PKIA	ODC
AC079209.1	ODC
FABP5	ODC
PMP2	ODC
AC103770.1	ODC
AC104211.1	ODC
TMEM67	ODC
PDP1	ODC
AC068189.1	ODC
PLEKHF2	ODC
AP003117.1	ODC
SPAG1	ODC
SNX31	ODC
AC027373.1	ODC
AP003469.4	ODC
AZIN1	ODC
RSPO2	ODC
LINC01608	ODC
DEPTOR	ODC
MTBP	ODC
AC037486.1	ODC
WDYHV1	ODC
MTSS1	ODC
ZNF572	ODC
AC022973.4	ODC
NDRG1	ODC
ARHGAP39	ODC
SMARCA2	ODC
KCNV2	ODC
PLGRKT	ODC
CD274	ODC
PTPRD-AS1	ODC
AL136366.1	ODC
TTC39B	ODC
PLIN2	ODC
SLC24A2	ODC
IFNA6	ODC
IFNA2	ODC
AL353732.1	ODC
AL163192.1	ODC
DNAJA1	ODC
C9orf24	ODC
AL162231.2	ODC
DNAJB5	ODC
SPAAR	ODC
FRMPD1	ODC
GLIDR	ODC
MAMDC2-AS1	ODC
KLF9	ODC
ZFAND5	ODC
TMC1	ODC
GNA14	ODC
GNA14-AS1	ODC
AL157882.1	ODC
GOLM1	ODC
GADD45G	ODC
DIRAS2	ODC
NFIL3	ODC
CENPP	ODC
OGN	ODC
OMD	ODC
ASPN	ODC
ECM2	ODC
FGD3	ODC
CARD19	ODC
AL807757.2	ODC
ZNF367	ODC
AL732323.1	ODC
CTNNAL1	ODC
TXN	ODC
LPAR1	ODC
PTGR1	ODC
UGCG	ODC
C9orf43	ODC
PHF19	ODC
STOM	ODC
TTLL11-IT1	ODC
SH2D3C	ODC
AL157935.1	ODC
SPTAN1	ODC
NUP188	ODC
IER5L	ODC
AL158151.1	ODC
LINC00963	ODC
AL158207.2	ODC
LAMC3	ODC
AK8	ODC
RALGDS	ODC
RPL7A	ODC
QSOX2	ODC
TUBB4B	ODC
NSMF	ODC
AL359878.2	ODC
AL359878.1	ODC
IDI2-AS1	ODC
IDI1	ODC
PFKP	ODC
KLF6	ODC
AL512770.1	ODC
PLXDC2	ODC
AC069549.1	ODC
SPAG6	ODC
C10orf67	ODC
ENKUR	ODC
MAP3K8	ODC
ZEB1-AS1	ODC
AL117339.4	ODC
HNRNPF	ODC
AL731567.1	ODC
AL591684.1	ODC
AL138760.1	ODC
BICC1	ODC
HK1	ODC
NODAL	ODC
VSIR	ODC
CHST3	ODC
DDIT4	ODC
P4HA1	ODC
AC016394.1	ODC
VCL	ODC
KAT6B	ODC
KCNMA1-AS1	ODC
AL512662.2	ODC
AC067750.1	ODC
ACTA2	ODC
KIF20B	ODC
KIF11	ODC
HELLS	ODC
SORBS1	ODC
OPALIN	ODC
TLL2	ODC
SLIT1	ODC
CNNM1	ODC
GOT1	ODC
PDZD7	ODC
SFXN3	ODC
POLL	ODC
NFKB2	ODC
SORCS3	ODC
AL139120.1	ODC
ENO4	ODC
AC023283.1	ODC
NANOS1	ODC
BAG3	ODC
INPP5F	ODC
ADAM12	ODC
LINC00601	ODC
BNIP3	ODC
AL360181.1	ODC
MIR210HG	ODC
IRF7	ODC
AP006621.3	ODC
DUSP8	ODC
KRTAP5-AS1	ODC
IFITM10	ODC
CTSD	ODC
CARS	ODC
OSBPL5	ODC
FAM160A2	ODC
OVCH2	ODC
ZNF143	ODC
AC116535.1	ODC
GALNT18	ODC
DKK3	ODC
AC124798.1	ODC
LDHA	ODC
NAV2-IT1	ODC
HTATIP2	ODC
AC131571.1	ODC
CCDC73	ODC
DEPDC7	ODC
CSTF3	ODC
CD59	ODC
PAMR1	ODC
FJX1	ODC
AC087277.1	ODC
C11orf96	ODC
CHST1	ODC
AC044839.3	ODC
AC109635.6	ODC
UBE2L6	ODC
YPEL4	ODC
GLYATL2	ODC
DTX4	ODC
STX3	ODC
CD6	ODC
PPP1R32	ODC
RAB3IL1	ODC
AHNAK	ODC
EML3	ODC
ROM1	ODC
B3GAT3	ODC
STIP1	ODC
CCDC88B	ODC
MAJIN	ODC
FRMD8	ODC
NEAT1	ODC
FOSL1	ODC
UNC93B1	ODC
KMT5B	ODC
CPT1A	ODC
DHCR7	ODC
FAM86C1	ODC
FCHSD2	ODC
RELT	ODC
GDPD5	ODC
KCTD21-AS1	ODC
AP003086.1	ODC
PANX1	ODC
AP002784.1	ODC
AMOTL1	ODC
MAML2	ODC
BIRC3	ODC
AP001830.1	ODC
CARD18	ODC
POU2AF1	ODC
CRYAB	ODC
ZBTB16	ODC
AP002518.2	ODC
NNMT	ODC
AP000755.1	ODC
AP000755.2	ODC
ZNF202	ODC
VWA5A	ODC
ROBO4	ODC
CDON	ODC
RPUSD4	ODC
FAM118B	ODC
GSEC	ODC
KIRREL3	ODC
AP002833.1	ODC
LINC02551	ODC
IGSF9B	ODC
GLB1L2	ODC
NINJ2	ODC
AC021054.1	ODC
FBXL14	ODC
CACNA2D4	ODC
FOXM1	ODC
AC005845.1	ODC
P3H3	ODC
GNB3	ODC
ENO2	ODC
SLC2A3	ODC
AC006511.4	ODC
AC006581.2	ODC
KLRD1	ODC
EPS8	ODC
AEBP2	ODC
AC024901.1	ODC
SLCO1B1	ODC
AC084816.1	ODC
BCAT1	ODC
AC087239.1	ODC
AC079950.1	ODC
AC008124.1	ODC
AC024257.1	ODC
LMBR1L	ODC
TUBA1B	ODC
TUBA1A	ODC
FAM186B	ODC
NR4A1	ODC
TNS2	ODC
CD63	ODC
AC025162.2	ODC
PTGES3	ODC
DDIT3	ODC
METTL1	ODC
LRIG3	ODC
DYRK2	ODC
IFNG-AS1	ODC
CPM	ODC
KCNMB4	ODC
AC025575.2	ODC
AC121761.1	ODC
NAV3	ODC
METTL25	ODC
TSPAN19	ODC
DUSP6	ODC
AC010201.2	ODC
AC012085.2	ODC
CHPT1	ODC
TXNRD1	ODC
SLC41A2	ODC
ALDH1L2	ODC
AC011595.2	ODC
AC007569.1	ODC
CORO1C	ODC
MMAB	ODC
MVK	ODC
FAM222A-AS1	ODC
LINC02356	ODC
ALDH2	ODC
AC002070.1	ODC
POP5	ODC
AC069234.1	ODC
RHOF	ODC
AC145423.2	ODC
DNAH10OS	ODC
UBC	ODC
TMEM132C	ODC
LINC00463	ODC
MTUS2	ODC
SLC7A1	ODC
LINC00544	ODC
FRY-AS1	ODC
SMAD9-IT1	ODC
NHLRC3	ODC
AL354809.1	ODC
AL138960.1	ODC
TPT1	ODC
LINC00562	ODC
RCBTB2	ODC
SERPINE3	ODC
PCDH9-AS4	ODC
BORA	ODC
KLF12	ODC
SPRY2	ODC
SLITRK1	ODC
AL356966.1	ODC
AL162497.1	ODC
ING1	ODC
MCF2L	ODC
PCID2	ODC
AL442125.1	ODC
GAS6	ODC
TTC5	ODC
REM2	ODC
PSME1	ODC
IRF9	ODC
REC8	ODC
DHRS1	ODC
AL139353.2	ODC
DTD2	ODC
LINC02313	ODC
NFKBIA	ODC
PTCSC3	ODC
LINC02302	ODC
RPS29	ODC
AL627171.2	ODC
CDKL1	ODC
LINC00519	ODC
LINC00640	ODC
GPR137C	ODC
ERO1A	ODC
AL133453.1	ODC
AL356020.1	ODC
LINC02331	ODC
SAMD4A	ODC
MAPK1IP1L	ODC
AL139021.2	ODC
DAAM1	ODC
AL157756.1	ODC
PPP1R36	ODC
FUT8-AS1	ODC
AL359317.1	ODC
GALNT16	ODC
SLC10A1	ODC
SMOC1	ODC
AC005225.3	ODC
ABCD4	ODC
PGF	ODC
AL691403.1	ODC
FOS	ODC
JDP2	ODC
IRF2BPL	ODC
AL136040.1	ODC
PRIMA1	ODC
DDX24	ODC
SERPINA3	ODC
HHIPL1	ODC
AL133523.1	ODC
AL157871.6	ODC
CKB	ODC
AL139300.2	ODC
CEP170B	ODC
BRF1	ODC
CRIP2	ODC
SNRPN	ODC
AC127522.1	ODC
TRPM1	ODC
ARHGAP11A	ODC
SLC12A6	ODC
DLL4	ODC
EHD4	ODC
SNAP23	ODC
ADAL	ODC
MAP1A	ODC
STRC	ODC
AC090519.2	ODC
B2M	ODC
TRIM69	ODC
AC090527.3	ODC
SEMA6D	ODC
GLDN	ODC
GNB5	ODC
AC023906.4	ODC
RSL24D1	ODC
DNAAF4	ODC
PRTG	ODC
NEDD4	ODC
TEX9	ODC
ALDH1A2	ODC
AC092756.1	ODC
AC012404.1	ODC
ZNF609	ODC
PLEKHO2	ODC
IGDCC3	ODC
AC009292.2	ODC
ITGA11	ODC
PKM	ODC
SEMA7A	ODC
SNX33	ODC
GOLGA6L9	ODC
ALPK3	ODC
ISG20	ODC
HAPLN3	ODC
FANCI	ODC
KIF7	ODC
ZNF710	ODC
AC087284.1	ODC
SEMA4B	ODC
PRC1	ODC
AC106028.3	ODC
AC012409.2	ODC
SYNM	ODC
ADAMTS17	ODC
AC015712.1	ODC
LRRK1	ODC
HBZ	ODC
HBA2	ODC
HAGHL	ODC
AL031709.1	ODC
AL133297.2	ODC
RPS2	ODC
SYNGR3	ODC
RAB26	ODC
AC009065.4	ODC
AC093525.7	ODC
AC093525.4	ODC
AC004034.1	ODC
C16orf96	ODC
PPL	ODC
AC009135.1	ODC
TMEM186	ODC
CIITA	ODC
AC099489.1	ODC
MIR193BHG	ODC
NPIPA5	ODC
ABCC6	ODC
RPS15A	ODC
AC099518.2	ODC
EEF2K	ODC
RBBP6	ODC
ARHGAP17	ODC
KDM8	ODC
SGF29	ODC
KIF22	ODC
MVP	ODC
AC106886.3	ODC
FBXL19	ODC
HSD3B7	ODC
PRSS53	ODC
ZNF843	ODC
CRNDE	ODC
IRX5	ODC
AC106738.1	ODC
OGFOD1	ODC
MT2A	ODC
SLC12A3	ODC
KIFC3	ODC
AC092118.1	ODC
NDRG4	ODC
AC009118.3	ODC
CDH8	ODC
BEAN1	ODC
BEAN1-AS1	ODC
CMTM3	ODC
GFOD2	ODC
NRN1L	ODC
CDH3	ODC
CDH1	ODC
TMED6	ODC
NQO1	ODC
AARS	ODC
ST3GAL2	ODC
PKD1L3	ODC
AC099508.1	ODC
AC009163.7	ODC
TERF2IP	ODC
AC025287.4	ODC
DUXB	ODC
CNTNAP4	ODC
AC009139.2	ODC
VAT1L	ODC
DYNLRB2	ODC
PLCG2	ODC
AC092142.1	ODC
AC009063.3	ODC
OSGIN1	ODC
C16orf74	ODC
SLC7A5	ODC
ZNF469	ODC
MVD	ODC
PIEZO1	ODC
RPL13	ODC
SPATA33	ODC
SPATA2L	ODC
MC1R	ODC
TUBB3	ODC
MNT	ODC
SHPK	ODC
CHRNE	ODC
ZNF232	ODC
SLC13A5	ODC
ALOX12	ODC
EIF4A1	ODC
PER1	ODC
MAP2K4	ODC
AC005703.4	ODC
CDRT1	ODC
RASD1	ODC
MYO15A	ODC
AC087164.1	ODC
SHMT1	ODC
AC124066.1	ODC
ALDH3A2	ODC
SLC47A2	ODC
MAP2K3	ODC
LGALS9	ODC
ALDOC	ODC
DHRS13	ODC
CRYBA1	ODC
TMEM132E	ODC
AC022916.1	ODC
SLFN5	ODC
AC073508.3	ODC
STAT5A	ODC
STAT3	ODC
CCR10	ODC
RAMP2-AS1	ODC
AOC2	ODC
VAT1	ODC
MEOX1	ODC
DUSP3	ODC
MPP3	ODC
PYY	ODC
TBKBP1	ODC
SKAP1	ODC
SKAP1-AS1	ODC
CALCOCO2	ODC
NGFR	ODC
AC006487.1	ODC
AC015795.1	ODC
AC027801.4	ODC
TAC4	ODC
AC027801.1	ODC
HLF	ODC
C17orf67	ODC
DGKE	ODC
TRIM25	ODC
AC007114.1	ODC
MSI2	ODC
AC015845.2	ODC
AC015845.1	ODC
YPEL2	ODC
AC005746.2	ODC
BRIP1	ODC
AC006270.1	ODC
AC005332.7	ODC
AC005332.2	ODC
ABCA9	ODC
ABCA6	ODC
LINC01483	ODC
C17orf80	ODC
BTBD17	ODC
JPT1	ODC
AC011933.2	ODC
ITGB4	ODC
H3F3B	ODC
WBP2	ODC
RNF157	ODC
UBALD2	ODC
SNHG16	ODC
AC005837.1	ODC
MXRA7	ODC
JMJD6	ODC
TMC8	ODC
SOCS3	ODC
AC100788.1	ODC
BAIAP2	ODC
AC110285.1	ODC
ACTG1	ODC
AC139149.1	ODC
FASN	ODC
SLC16A3	ODC
AC024361.2	ODC
FN3K	ODC
AC024361.1	ODC
TBCD	ODC
B3GNTL1	ODC
TYMSOS	ODC
EMILIN2	ODC
AP000919.4	ODC
MYOM1	ODC
DLGAP1-AS2	ODC
AP001496.2	ODC
TMEM200C	ODC
ARHGAP28	ODC
RAB31	ODC
APCDD1	ODC
PRELID3A	ODC
AP001029.1	ODC
GREB1L	ODC
AC015878.1	ODC
AC090772.3	ODC
AC023983.2	ODC
AC090403.1	ODC
RNF125	ODC
AC009831.3	ODC
NOL4	ODC
AC015967.1	ODC
AC090241.2	ODC
MIR4527HG	ODC
ZBTB7C	ODC
SMAD7	ODC
CFAP53	ODC
LINC01917	ODC
AC027097.2	ODC
ATP8B1	ODC
AC090771.2	ODC
ZCCHC2	ODC
HMSD	ODC
CDH19	ODC
AC110597.1	ODC
LINC01909	ODC
ZNF516	ODC
SALL3	ODC
AC090360.1	ODC
HCN2	ODC
PLPPR3	ODC
CNN2	ODC
MIDN	ODC
MKNK2	ODC
OAZ1	ODC
GADD45B	ODC
SGTA	ODC
HMG20B	ODC
ATCAY	ODC
PLIN3	ODC
UHRF1	ODC
TINCR	ODC
PRR22	ODC
TNFSF9	ODC
STXBP2	ODC
KANK3	ODC
S1PR2	ODC
CDKN2D	ODC
LDLR	ODC
ZNF563	ODC
ZNF442	ODC
JUNB	ODC
DNASE2	ODC
IER2	ODC
ZSWIM4	ODC
MISP3	ODC
AC008569.2	ODC
TECR	ODC
OR7C1	ODC
AC020911.2	ODC
AC020913.1	ODC
SLC5A5	ODC
ARRDC2	ODC
RAB3A	ODC
JUND	ODC
CERS1	ODC
AC005197.1	ODC
HOMER3	ODC
ZNF708	ODC
ZNF724	ODC
AC006504.7	ODC
AC007786.1	ODC
PLEKHF1	ODC
CEBPG	ODC
ZNF30-AS1	ODC
AC020907.4	ODC
FXYD7	ODC
IGFLR1	ODC
WDR87	ODC
DPF1	ODC
SPRED3	ODC
ACP7	ODC
GMFG	ODC
AC011445.2	ODC
SAMD4B	ODC
ZFP36	ODC
PLEKHG2	ODC
RPS16	ODC
CNTD2	ODC
HIPK4	ODC
SERTAD1	ODC
SERTAD3	ODC
BLVRB	ODC
COQ8B	ODC
TGFB1	ODC
RPS19	ODC
DEDD2	ODC
PAFAH1B3	ODC
KCNN4	ODC
RELB	ODC
OPA3	ODC
DACT3-AS1	ODC
EMP3	ODC
KCNJ14	ODC
PPP1R15A	ODC
DHDH	ODC
RRAS	ODC
SHANK1	ODC
AC011483.1	ODC
IGLON5	ODC
HAS1	ODC
AC022150.1	ODC
ZNF415	ODC
MYADM	ODC
SYT5	ODC
PTPRH	ODC
EDDM13	ODC
ZNF582-AS1	ODC
AURKC	ODC
ZNF460	ODC
MZF1-AS1	ODC
NRSN2	ODC
SRXN1	ODC
RAD21L1	ODC
SDCBP2	ODC
AL353194.1	ODC
AL121757.2	ODC
GPCPD1	ODC
TASP1	ODC
AL049646.1	ODC
SYNDIG1	ODC
PYGB	ODC
MIR663AHG	ODC
ID1	ODC
C20orf203	ODC
ASIP	ODC
AL035458.2	ODC
AL035420.1	ODC
SAMHD1	ODC
NNAT	ODC
KIAA1755	ODC
AL031651.2	ODC
SRSF6	ODC
ZFAS1	ODC
PARD6B	ODC
AURKA	ODC
CASS4	ODC
PMEPA1	ODC
CDH26	ODC
SS18L1	ODC
MTG2	ODC
SLCO4A1-AS1	ODC
OGFR	ODC
AL121829.2	ODC
HELZ2	ODC
UCKL1-AS1	ODC
CR392039.4	ODC
AF130359.1	ODC
BTG3	ODC
AP000229.1	ODC
ADAMTS1	ODC
RWDD2B	ODC
SOD1	ODC
MRAP	ODC
LCA5L	ODC
BACE2	ODC
AP001628.1	ODC
PDXK	ODC
DGCR6	ODC
CLTCL1	ODC
SERPIND1	ODC
CRYBB2	ODC
GRK3	ODC
CCDC117	ODC
XBP1	ODC
CASTOR1	ODC
TBC1D10A	ODC
SEC14L6	ODC
SELENOM	ODC
AL096701.3	ODC
APOL2	ODC
AL031587.4	ODC
MAFF	ODC
KDELR3	ODC
APOBEC3H	ODC
SLC25A17	ODC
ST13	ODC
EP300-AS1	ODC
TOB2	ODC
CCDC134	ODC
NFAM1	ODC
SERHL2	ODC
TTLL1	ODC
PNPLA3	ODC
AL033543.1	ODC
PARVG	ODC
FP325332.1	ODC
CERK	ODC
PIM3	ODC
MOV10L1	ODC
ACR	ODC
MXRA8	Astrocyte
AL391244.2	Astrocyte
ANKRD65	Astrocyte
CDK11B	Astrocyte
PEX10	Astrocyte
KCNAB2	Astrocyte
ZBTB48	Astrocyte
CAMTA1	Astrocyte
ENO1	Astrocyte
MIR34AHG	Astrocyte
SPSB1	Astrocyte
CASZ1	Astrocyte
PDPN	Astrocyte
EFHD2	Astrocyte
EPHA2	Astrocyte
FAM43B	Astrocyte
ZBTB40	Astrocyte
ZNF436	Astrocyte
ZNF436-AS1	Astrocyte
TCEA3	Astrocyte
ASAP3	Astrocyte
ID3	Astrocyte
AL138902.1	Astrocyte
GRHL3	Astrocyte
CLIC4	Astrocyte
RHCE	Astrocyte
MAN1C1	Astrocyte
AL031280.1	Astrocyte
SELENON	Astrocyte
ZDHHC18	Astrocyte
SLC9A1	Astrocyte
MAP3K6	Astrocyte
AHDC1	Astrocyte
STX12	Astrocyte
SESN2	Astrocyte
TRNAU1AP	Astrocyte
SNHG12	Astrocyte
EPB41	Astrocyte
FABP3	Astrocyte
PEF1	Astrocyte
SPOCD1	Astrocyte
KHDRBS1	Astrocyte
TXLNA	Astrocyte
YARS	Astrocyte
AZIN2	Astrocyte
PHC2	Astrocyte
CSMD2	Astrocyte
SMIM12	Astrocyte
STK40	Astrocyte
LINC01137	Astrocyte
RRAGC	Astrocyte
AL139260.1	Astrocyte
AKIRIN1	Astrocyte
MACF1	Astrocyte
MFSD2A	Astrocyte
FOXO6	Astrocyte
PPIH	Astrocyte
DMAP1	Astrocyte
RNF220	Astrocyte
PLK3	Astrocyte
BTBD19	Astrocyte
TESK2	Astrocyte
AKR1A1	Astrocyte
PIK3R3	Astrocyte
YIPF1	Astrocyte
LRRC42	Astrocyte
FYB2	Astrocyte
JUN	Astrocyte
ALG6	Astrocyte
CACHD1	Astrocyte
GADD45A	Astrocyte
LRRC7	Astrocyte
ZRANB2-AS2	Astrocyte
TTLL7	Astrocyte
SH3GLB1	Astrocyte
LMO4	Astrocyte
RBMXL1	Astrocyte
GBP3	Astrocyte
GBP1	Astrocyte
LRRC8D	Astrocyte
CDC7	Astrocyte
TMED5	Astrocyte
GCLM	Astrocyte
ARHGAP29	Astrocyte
F3	Astrocyte
SLC44A3	Astrocyte
CNN3	Astrocyte
AC105942.1	Astrocyte
RWDD3	Astrocyte
RTCA-AS1	Astrocyte
SLC30A7	Astrocyte
COL11A1	Astrocyte
CYB561D1	Astrocyte
KCNC4	Astrocyte
KCND3	Astrocyte
LINC01750	Astrocyte
CTTNBP2NL	Astrocyte
GDAP2	Astrocyte
PHGDH	Astrocyte
ADAMTSL4	Astrocyte
ADAMTSL4-AS1	Astrocyte
MCL1	Astrocyte
CDC42SE1	Astrocyte
S100A6	Astrocyte
S100A2	Astrocyte
SLC39A1	Astrocyte
JTB	Astrocyte
RAB13	Astrocyte
IL6R	Astrocyte
ADAR	Astrocyte
SHC1	Astrocyte
EFNA1	Astrocyte
MUC1	Astrocyte
YY1AP1	Astrocyte
DAP3	Astrocyte
LMNA	Astrocyte
PMF1	Astrocyte
PAQR6	Astrocyte
TMEM79	Astrocyte
CCT3	Astrocyte
C1orf61	Astrocyte
BCAN	Astrocyte
ARHGEF11	Astrocyte
IFI16	Astrocyte
TAGLN2	Astrocyte
PIGM	Astrocyte
COPA	Astrocyte
ATF6	Astrocyte
C1orf226	Astrocyte
UAP1	Astrocyte
HSD17B7	Astrocyte
PBX1	Astrocyte
RXRG	Astrocyte
FAM78B	Astrocyte
MPZL1	Astrocyte
F5	Astrocyte
PRDX6	Astrocyte
BRINP2	Astrocyte
SOAT1	Astrocyte
QSOX1	Astrocyte
MR1	Astrocyte
RGS16	Astrocyte
EDEM3	Astrocyte
RGS2	Astrocyte
KCNT2	Astrocyte
DDX59	Astrocyte
CAMSAP2	Astrocyte
NAV1	Astrocyte
LMOD1	Astrocyte
SOX13	Astrocyte
ETNK2	Astrocyte
PLEKHA6	Astrocyte
DYRK3	Astrocyte
MAPKAPK2	Astrocyte
LINC00467	Astrocyte
LPGAT1	Astrocyte
KCTD3	Astrocyte
TGFB2	Astrocyte
BPNT1	Astrocyte
TP53BP2	Astrocyte
LBR	Astrocyte
ENAH	Astrocyte
TMEM63A	Astrocyte
GALNT2	Astrocyte
EGLN1	Astrocyte
SIPA1L2	Astrocyte
NID1	Astrocyte
LGALS8	Astrocyte
ZBTB18	Astrocyte
AL645465.1	Astrocyte
COX20	Astrocyte
FAM110C	Astrocyte
PXDN	Astrocyte
MYT1L	Astrocyte
ID2-AS1	Astrocyte
ID2	Astrocyte
LAPTM4A	Astrocyte
RHOB	Astrocyte
LDAH	Astrocyte
KLHL29	Astrocyte
EMILIN1	Astrocyte
ABHD1	Astrocyte
FNDC4	Astrocyte
GCKR	Astrocyte
FOSL2	Astrocyte
AC092164.1	Astrocyte
PPP1CB	Astrocyte
SPDYA	Astrocyte
CRIM1	Astrocyte
TMEM178A	Astrocyte
PRKCE	Astrocyte
EPAS1	Astrocyte
MCFD2	Astrocyte
STON1	Astrocyte
CLHC1	Astrocyte
EFEMP1	Astrocyte
VRK2	Astrocyte
LINC01185	Astrocyte
ADD2	Astrocyte
NAGK	Astrocyte
RAB11FIP5	Astrocyte
MOB1A	Astrocyte
MTHFD2	Astrocyte
AC007681.1	Astrocyte
AC012494.1	Astrocyte
KCMF1	Astrocyte
TCF7L1	Astrocyte
MAL	Astrocyte
KCNIP3	Astrocyte
ARID5A	Astrocyte
IL1R1	Astrocyte
LINC01102	Astrocyte
LIMS1	Astrocyte
RANBP2	Astrocyte
RGPD5	Astrocyte
TMEM87B	Astrocyte
AC104653.1	Astrocyte
ACTR3	Astrocyte
GLI2	Astrocyte
BIN1	Astrocyte
AC010976.1	Astrocyte
NCKAP5	Astrocyte
UBXN4	Astrocyte
RND3	Astrocyte
NMI	Astrocyte
GPD2	Astrocyte
TANC1	Astrocyte
RBMS1	Astrocyte
FASTKD1	Astrocyte
DCAF17	Astrocyte
HAT1	Astrocyte
PDK1	Astrocyte
GPR155	Astrocyte
AC079305.3	Astrocyte
OSBPL6	Astrocyte
PDE1A	Astrocyte
ITGAV	Astrocyte
COL5A2	Astrocyte
C2orf88	Astrocyte
NAB1	Astrocyte
STAT1	Astrocyte
AC098617.1	Astrocyte
TMEFF2	Astrocyte
HECW2	Astrocyte
FTCDNL1	Astrocyte
MAIP1	Astrocyte
SGO2	Astrocyte
BMPR2	Astrocyte
NRP2	Astrocyte
ADAM23	Astrocyte
KLF7	Astrocyte
LANCL1-AS1	Astrocyte
LANCL1	Astrocyte
IKZF2	Astrocyte
BARD1	Astrocyte
FN1	Astrocyte
PECR	Astrocyte
RPL37A	Astrocyte
TMBIM1	Astrocyte
SLC11A1	Astrocyte
SPEG	Astrocyte
SERPINE2	Astrocyte
PID1	Astrocyte
DNER	Astrocyte
COPS7B	Astrocyte
NGEF	Astrocyte
ASB18	Astrocyte
LRRFIP1	Astrocyte
RAMP1	Astrocyte
PER2	Astrocyte
ASB1	Astrocyte
D2HGDH	Astrocyte
LINC01238	Astrocyte
ARL8B	Astrocyte
EDEM1	Astrocyte
SSUH2	Astrocyte
OXTR	Astrocyte
SRGAP3	Astrocyte
THUMPD3-AS1	Astrocyte
HRH1	Astrocyte
WNT7A	Astrocyte
RFTN1	Astrocyte
RAB5A	Astrocyte
AC092422.1	Astrocyte
RARB	Astrocyte
OSBPL10	Astrocyte
ARPP21	Astrocyte
ITGA9	Astrocyte
SCN11A	Astrocyte
TTC21A	Astrocyte
CSRNP1	Astrocyte
MOBP	Astrocyte
CTNNB1	Astrocyte
AC006059.1	Astrocyte
ZBTB47	Astrocyte
HHATL	Astrocyte
ZDHHC3	Astrocyte
SHISA5	Astrocyte
SLC25A20	Astrocyte
RASSF1	Astrocyte
CACNA1D	Astrocyte
IL17RB	Astrocyte
ARHGEF3	Astrocyte
ATXN7	Astrocyte
ADAMTS9-AS2	Astrocyte
FRMD4B	Astrocyte
PROS1	Astrocyte
CRYBG3	Astrocyte
ST3GAL6-AS1	Astrocyte
ST3GAL6	Astrocyte
NFKBIZ	Astrocyte
AC063944.1	Astrocyte
MYH15	Astrocyte
BOC	Astrocyte
FSTL1	Astrocyte
FAM162A	Astrocyte
PARP9	Astrocyte
DTX3L	Astrocyte
KALRN	Astrocyte
SLC41A3	Astrocyte
ALDH1L1	Astrocyte
ALDH1L1-AS2	Astrocyte
AC063919.1	Astrocyte
SEC61A1	Astrocyte
RAB43	Astrocyte
PLXND1	Astrocyte
RAB6B	Astrocyte
NMNAT3	Astrocyte
LNCSRLR	Astrocyte
PLOD2	Astrocyte
PLSCR4	Astrocyte
PLSCR1	Astrocyte
GYG1	Astrocyte
WWTR1	Astrocyte
TSC22D2	Astrocyte
P2RY1	Astrocyte
SSR3	Astrocyte
TIPARP	Astrocyte
TRIM59	Astrocyte
FNDC3B	Astrocyte
GNB4	Astrocyte
PEX5L	Astrocyte
SOX2-OT	Astrocyte
SOX2	Astrocyte
LINC01994	Astrocyte
C3orf70	Astrocyte
TMEM41A	Astrocyte
MASP1	Astrocyte
BCL6	Astrocyte
LPP	Astrocyte
TPRG1	Astrocyte
IL1RAP	Astrocyte
MB21D2	Astrocyte
HES1	Astrocyte
ATP13A3	Astrocyte
ZFYVE28	Astrocyte
RNF4	Astrocyte
TNIP2	Astrocyte
SH3BP2	Astrocyte
TBC1D14	Astrocyte
AFAP1	Astrocyte
AC104825.1	Astrocyte
WDR1	Astrocyte
LINC01182	Astrocyte
LAP3	Astrocyte
MED28	Astrocyte
FAM184B	Astrocyte
SOD3	Astrocyte
SEL1L3	Astrocyte
SMIM20	Astrocyte
STIM2	Astrocyte
C4orf19	Astrocyte
RELL1	Astrocyte
TBC1D1	Astrocyte
ATP8A1	Astrocyte
GABRA2	Astrocyte
AC095060.1	Astrocyte
HOPX	Astrocyte
IGFBP7	Astrocyte
EPHA5	Astrocyte
ADAMTS3	Astrocyte
RASGEF1B	Astrocyte
AFF1	Astrocyte
BMPR1B	Astrocyte
SLC39A8	Astrocyte
UBE2D3	Astrocyte
SLC9B2	Astrocyte
CFI	Astrocyte
GAR1	Astrocyte
EGF	Astrocyte
ALPK1	Astrocyte
CAMK2D	Astrocyte
ARSJ	Astrocyte
UGT8	Astrocyte
SEC24D	Astrocyte
ANXA5	Astrocyte
FGF2	Astrocyte
HSPA4L	Astrocyte
JADE1	Astrocyte
NOCT	Astrocyte
SCOC-AS1	Astrocyte
RNF150	Astrocyte
USP38	Astrocyte
SMAD1	Astrocyte
LSM6	Astrocyte
TRIM2	Astrocyte
TLR2	Astrocyte
SFRP2	Astrocyte
SPOCK3	Astrocyte
PALLD	Astrocyte
GPM6A	Astrocyte
AC078881.1	Astrocyte
RWDD4	Astrocyte
CASP3	Astrocyte
F11-AS1	Astrocyte
FAT1	Astrocyte
LINC02102	Astrocyte
TRIO	Astrocyte
OTULIN	Astrocyte
PDZD2	Astrocyte
AC025178.1	Astrocyte
GOLPH3	Astrocyte
TARS	Astrocyte
OSMR-AS1	Astrocyte
OSMR	Astrocyte
DAB2	Astrocyte
NIM1K	Astrocyte
PARP8	Astrocyte
IL6ST	Astrocyte
AC026746.1	Astrocyte
ERBIN	Astrocyte
OCLN	Astrocyte
GTF2H2C	Astrocyte
ANKRD31	Astrocyte
F2R	Astrocyte
PDE8B	Astrocyte
WDR41	Astrocyte
HOMER1	Astrocyte
SSBP2	Astrocyte
EDIL3	Astrocyte
CCNH	Astrocyte
LINC00461	Astrocyte
NR2F1	Astrocyte
AC008840.1	Astrocyte
ELL2	Astrocyte
CAST	Astrocyte
LIX1	Astrocyte
CHD1	Astrocyte
AC021086.1	Astrocyte
PAM	Astrocyte
CAMK4	Astrocyte
KCNN2	Astrocyte
FEM1C	Astrocyte
GRAMD2B	Astrocyte
ALDH7A1	Astrocyte
ADAMTS19	Astrocyte
CDC42SE2	Astrocyte
P4HA2	Astrocyte
PDLIM4	Astrocyte
SLC22A4	Astrocyte
IRF1	Astrocyte
SHROOM1	Astrocyte
AFF4	Astrocyte
FSTL4	Astrocyte
VDAC1	Astrocyte
UBE2B	Astrocyte
CXCL14	Astrocyte
SPOCK1	Astrocyte
CTNNA1	Astrocyte
ARAP3	Astrocyte
PCDH1	Astrocyte
ARHGAP26	Astrocyte
AC011346.1	Astrocyte
SH3TC2	Astrocyte
SYNPO	Astrocyte
TNIP1	Astrocyte
FAXDC2	Astrocyte
ADRA1B	Astrocyte
CCNJL	Astrocyte
DUSP1	Astrocyte
STC2	Astrocyte
THOC3	Astrocyte
SQSTM1	Astrocyte
DUSP22	Astrocyte
SERPINB1	Astrocyte
RIPK1	Astrocyte
TUBB2A	Astrocyte
PXDC1	Astrocyte
CDYL	Astrocyte
AL359643.3	Astrocyte
RREB1	Astrocyte
EEF1E1	Astrocyte
NEDD9	Astrocyte
RANBP9	Astrocyte
MYLIP	Astrocyte
[truncated: 4,754 more rows]

## Sheet: Source Data Figure 3
Source Data Figure 3
Cluster	ONTOLOGY	ID	Description	GeneRatio	BgRatio	geneID	DEG_in	DEG	BG_in	BG	pval	odds	CI_lower	CI_upper	p.adjust_across	MCls	direction	Cluster2
Astrocyte_1	BP	GO:0034341	response to interferon-gamma	31/879	154/13973	GBP3/GBP1/ACTR3/NMI/STAT1/SLC11A1/PARP9/RAB43/CAMK2D/TLR2/IRF1/HLA-F/HLA-E/ZYX/ASS1/IFITM2/IFITM3/IRF7/TRIM5/TRIM22/CD44/RAB20/GCH1/PML/CIITA/NLRC5/CALCOCO2/ICAM1/BST2/CD40/IFNGR2	31	879	154	13973	6.14725e-09	3.85399	2.49593	5.79423	1.59178e-06	Astrocyte	Up	Astrocyte_Up
Astrocyte_1	BP	GO:0030335	positive regulation of cell migration	57/879	436/13973	PDPN/AKIRIN1/PIK3R3/F3/IL6R/TGFB2/FAM110C/PRKCE/IL1R1/ITGAV/BMPR2/NRP2/FN1/EGF/FGF2/DAB2/F2R/CXCL14/RREB1/NEDD9/AKAP12/SOD2/HGF/PODXL/TCAF2/ZNF703/FGFR1/SDCBP/PLAA/GLIPR2/DAB2IP/CAMK1D/ITGB1/ETS1/ANO6/SP1/IRS2/ARHGEF7/GAS6/PGF/LGMN/SMAD3/CEMIP/NTRK3/IGF1R/MAP2K3/STAT5A/STAT3/ITGA3/PRKCA/MAPRE2/ICAM1/PRKD2/BMP2/CD40/PREX1/XBP1	57	879	436	13973	1.0437e-07	2.32618	1.71353	3.11036	1.96902e-05	Astrocyte	Up	Astrocyte_Up
Astrocyte_1	BP	GO:0051272	positive regulation of cellular component movement	59/879	465/13973	PDPN/AKIRIN1/PIK3R3/F3/IL6R/TGFB2/FAM110C/PRKCE/IL1R1/ITGAV/BMPR2/NRP2/FN1/BCL6/EGF/FGF2/DAB2/F2R/CXCL14/RREB1/NEDD9/AKAP12/SOD2/HGF/PODXL/TCAF2/ZNF703/FGFR1/SDCBP/PLAA/GLIPR2/DAB2IP/CAMK1D/ITGB1/ETS1/ANO6/SP1/IRS2/ARHGEF7/GAS6/PGF/LGMN/SMAD3/CEMIP/NTRK3/IGF1R/MAP2K3/STAT5A/STAT3/ITGA3/PRKCA/MAPRE2/STK11/ICAM1/PRKD2/BMP2/CD40/PREX1/XBP1	59	879	465	13973	1.78049e-07	2.24828	1.6659	2.99026	3.09383e-05	Astrocyte	Up	Astrocyte_Up
Astrocyte_1	BP	GO:0001667	ameboidal-type cell migration	48/879	352/13973	EPHA2/MACF1/PIK3R3/GADD45A/S100A2/RAB13/EFNA1/TGFB2/LGALS8/PRKCE/BMPR2/NRP2/FN1/FSTL1/PLXND1/EGF/FGF2/RREB1/PPARD/SRF/TPBG/AKAP12/GNA12/RADIL/LOXL2/FGFR1/GLIPR2/DAB2IP/ITGB1/ARID5B/AMOTL1/ETS1/SP1/CORO1C/PTPN11/PXN/ARHGEF7/LGMN/SPRED1/PML/MAP2K3/STAT5A/ITGA3/PRKCA/MAPRE2/PRKD2/CD40/MYH9	48	879	352	13973	3.08699e-07	2.42981	1.73927	3.33331	4.94449e-05	Astrocyte	Up	Astrocyte_Up
Astrocyte_1	BP	GO:0090130	tissue migration	39/879	260/13973	EPHA2/MACF1/PIK3R3/GADD45A/S100A2/RAB13/EFNA1/TGFB2/LGALS8/PRKCE/BMPR2/NRP2/FSTL1/PLXND1/EGF/FGF2/RREB1/PPARD/SRF/LOXL2/FGFR1/GLIPR2/DAB2IP/ACTA2/ETS1/SP1/CORO1C/PTPN11/PXN/LGMN/SPRED1/MAP2K3/STAT5A/ITGA3/PRKCA/MAPRE2/PRKD2/CD40/MYH9	39	879	260	13973	3.50528e-07	2.70398	1.859	3.84528	5.46658e-05	Astrocyte	Up	Astrocyte_Up
Astrocyte_1	BP	GO:2000147	positive regulation of cell motility	57/879	453/13973	PDPN/AKIRIN1/PIK3R3/F3/IL6R/TGFB2/FAM110C/PRKCE/IL1R1/ITGAV/BMPR2/NRP2/FN1/EGF/FGF2/DAB2/F2R/CXCL14/RREB1/NEDD9/AKAP12/SOD2/HGF/PODXL/TCAF2/ZNF703/FGFR1/SDCBP/PLAA/GLIPR2/DAB2IP/CAMK1D/ITGB1/ETS1/ANO6/SP1/IRS2/ARHGEF7/GAS6/PGF/LGMN/SMAD3/CEMIP/NTRK3/IGF1R/MAP2K3/STAT5A/STAT3/ITGA3/PRKCA/MAPRE2/ICAM1/PRKD2/BMP2/CD40/PREX1/XBP1	57	879	453	13973	3.82076e-07	2.22331	1.63906	2.97011	5.83317e-05	Astrocyte	Up	Astrocyte_Up
Astrocyte_1	BP	GO:0040017	positive regulation of locomotion	58/879	465/13973	PDPN/AKIRIN1/PIK3R3/F3/IL6R/TGFB2/FAM110C/PRKCE/IL1R1/ITGAV/BMPR2/NRP2/FN1/EGF/FGF2/DAB2/F2R/CXCL14/RREB1/NEDD9/TPBG/AKAP12/SOD2/HGF/PODXL/TCAF2/ZNF703/FGFR1/SDCBP/PLAA/GLIPR2/DAB2IP/CAMK1D/ITGB1/ETS1/ANO6/SP1/IRS2/ARHGEF7/GAS6/PGF/LGMN/SMAD3/CEMIP/NTRK3/IGF1R/MAP2K3/STAT5A/STAT3/ITGA3/PRKCA/MAPRE2/ICAM1/PRKD2/BMP2/CD40/PREX1/XBP1	58	879	465	13973	4.05041e-07	2.20197	1.62786	2.9342	6.13063e-05	Astrocyte	Up	Astrocyte_Up
Astrocyte_1	BP	GO:1902893	regulation of pri-miRNA transcription by RNA polymerase II	14/879	46/13973	TGFB2/FGF2/SMAD1/PPARD/SRF/BMPR1A/RELA/FOSL1/ETS1/SMAD6/SMAD3/NFATC3/STAT3/BMP2	14	879	46	13973	4.9485e-07	6.60459	3.24312	12.7896	7.2611e-05	Astrocyte	Up	Astrocyte_Up
Astrocyte_1	BP	GO:0010631	epithelial cell migration	38/879	255/13973	EPHA2/MACF1/PIK3R3/GADD45A/S100A2/RAB13/EFNA1/TGFB2/LGALS8/PRKCE/BMPR2/NRP2/FSTL1/PLXND1/EGF/FGF2/RREB1/PPARD/SRF/LOXL2/FGFR1/GLIPR2/DAB2IP/ETS1/SP1/CORO1C/PTPN11/PXN/LGMN/SPRED1/MAP2K3/STAT5A/ITGA3/PRKCA/MAPRE2/PRKD2/CD40/MYH9	38	879	255	13973	5.85464e-07	2.68089	1.83411	3.82843	8.36132e-05	Astrocyte	Up	Astrocyte_Up
Astrocyte_1	BP	GO:0061614	pri-miRNA transcription by RNA polymerase II	14/879	47/13973	TGFB2/FGF2/SMAD1/PPARD/SRF/BMPR1A/RELA/FOSL1/ETS1/SMAD6/SMAD3/NFATC3/STAT3/BMP2	14	879	47	13973	6.64337e-07	6.40399	3.15354	12.3534	9.30848e-05	Astrocyte	Up	Astrocyte_Up
Astrocyte_1	BP	GO:1902895	positive regulation of pri-miRNA transcription by RNA polymerase II	12/879	35/13973	TGFB2/FGF2/SMAD1/SRF/BMPR1A/RELA/FOSL1/ETS1/SMAD6/SMAD3/STAT3/BMP2	12	879	35	13973	7.71855e-07	7.86194	3.553	16.5318	0.000106456	Astrocyte	Up	Astrocyte_Up
Astrocyte_1	BP	GO:0090132	epithelium migration	38/879	258/13973	EPHA2/MACF1/PIK3R3/GADD45A/S100A2/RAB13/EFNA1/TGFB2/LGALS8/PRKCE/BMPR2/NRP2/FSTL1/PLXND1/EGF/FGF2/RREB1/PPARD/SRF/LOXL2/FGFR1/GLIPR2/DAB2IP/ETS1/SP1/CORO1C/PTPN11/PXN/LGMN/SPRED1/MAP2K3/STAT5A/ITGA3/PRKCA/MAPRE2/PRKD2/CD40/MYH9	38	879	258	13973	7.88625e-07	2.64376	1.80921	3.77397	0.000107923	Astrocyte	Up	Astrocyte_Up
Astrocyte_1	BP	GO:0002221	pattern recognition receptor signaling pathway	29/879	174/13973	MAPKAPK2/PRKCE/NMI/RFTN1/TNIP2/UBE2D3/ALPK1/TLR2/OTULIN/ERBIN/IRF1/TNIP1/RIPK1/FLOT1/NOD1/MFHAS1/CTSB/DDX58/DAB2IP/IRF7/LGR4/TRAF6/RELA/NFKBIA/LGMN/SEC14L1/COLEC12/TICAM1/CD40	29	879	174	13973	1.28263e-06	3.04642	1.95856	4.595	0.000165253	Astrocyte	Up	Astrocyte_Up
Astrocyte_1	BP	GO:0007264	small GTPase mediated signal transduction	55/879	460/13973	PDPN/RRAGC/ARHGAP29/CDC42SE1/SHC1/ARHGEF11/TGFB2/SIPA1L2/RND3/NGEF/RASSF1/ARHGEF3/KALRN/BCL6/RASGEF1B/FGF2/TRIO/ERBIN/F2R/ARAP3/ARHGAP26/RREB1/FLOT1/CDKN1A/TIAM2/GNA12/PSD3/ARHGAP39/ABCA1/DAB2IP/RALGDS/VAV2/GBF1/ARHGEF17/USP28/ARHGEF12/RND1/RAP1B/RAB21/IRS2/ARHGEF7/RAB15/CCDC88C/DENND4A/AKAP13/ARHGAP17/RAP1GAP2/ITGA3/MAPRE2/TRIP10/PLEKHG2/CADM4/NUCB1/PREX1/ARHGAP8	55	879	460	13973	3.04076e-06	2.09111	1.53459	2.80418	0.000342395	Astrocyte	Up	Astrocyte_Up
Astrocyte_1	BP	GO:0071496	cellular response to external stimulus	37/879	267/13973	SLC9A1/SESN2/RRAGC/MFSD2A/GADD45A/SH3GLB1/IFI16/BMPR2/NIM1K/IRF1/BAK1/CDKN1A/PIM1/SRF/MAP3K5/AQP1/UPP1/TNFRSF10B/KLF10/FAS/FOSL1/TNFRSF1A/LTBR/PTPN11/ULK1/FOXO1/STK24/GAS6/CLEC16A/MAP1LC3B/MAP3K14/PPP1R9B/DSC2/ICAM1/CD40/MN1/XBP1	37	879	267	13973	4.78609e-06	2.45747	1.67577	3.51676	0.000491869	Astrocyte	Up	Astrocyte_Up
Astrocyte_1	BP	GO:0071346	cellular response to interferon-gamma	24/879	138/13973	GBP3/GBP1/ACTR3/NMI/STAT1/PARP9/RAB43/CAMK2D/TLR2/IRF1/HLA-F/HLA-E/ZYX/ASS1/IRF7/TRIM5/TRIM22/CD44/RAB20/PML/CIITA/NLRC5/ICAM1/IFNGR2	24	879	138	13973	4.87904e-06	3.19561	1.95623	5.02786	0.000500447	Astrocyte	Up	Astrocyte_Up
Astrocyte_1	BP	GO:0035456	response to interferon-beta	9/879	23/13973	IFI16/STAT1/PLSCR1/IRF1/IFITM2/IFITM3/XAF1/BST2/IFNAR2	9	879	23	13973	5.42425e-06	9.66171	3.67744	24.0269	0.00055102	Astrocyte	Up	Astrocyte_Up
Astrocyte_1	BP	GO:0071354	cellular response to interleukin-6	11/879	35/13973	IL6R/STAT1/PID1/ST3GAL6/IL6ST/RIPK1/RELA/PTPN11/STAT3/SBNO2/ICAM1	11	879	35	13973	5.91126e-06	6.89937	3.0404	14.683	0.000595733	Astrocyte	Up	Astrocyte_Up
Astrocyte_1	BP	GO:0070741	response to interleukin-6	11/879	36/13973	IL6R/STAT1/PID1/ST3GAL6/IL6ST/RIPK1/RELA/PTPN11/STAT3/SBNO2/ICAM1	11	879	36	13973	8.03177e-06	6.62291	2.93125	14.0116	0.00076583	Astrocyte	Up	Astrocyte_Up
Astrocyte_1	BP	GO:0043547	positive regulation of GTPase activity	44/879	351/13973	EPHA2/ASAP3/GRHL3/ARHGAP29/ARHGEF11/RGS16/SIPA1L2/LIMS1/RANBP2/RGPD5/NGEF/KALRN/TBC1D14/TBC1D1/F2R/ARAP3/ARHGAP26/NEDD9/TIAM2/ASAP1/ARHGAP39/DAB2IP/USP6NL/ITGB1/ELMOD1/ARHGEF12/TBC1D30/TBC1D15/RIC8B/CORO1C/ARHGEF7/BNIP2/NTRK3/ARHGAP17/RAP1GAP2/ERBB2/MAPRE2/ICAM1/SEC23B/CD40/PREX1/TBC1D10A/ARFGAP3/ARHGAP8	44	879	351	13973	9.03927e-06	2.19462	1.55019	3.04394	0.000843622	Astrocyte	Up	Astrocyte_Up
Astrocyte_1	BP	GO:0060333	interferon-gamma-mediated signaling pathway	17/879	81/13973	GBP1/NMI/STAT1/PARP9/CAMK2D/IRF1/HLA-F/HLA-E/IRF7/TRIM5/TRIM22/CD44/PML/CIITA/NLRC5/ICAM1/IFNGR2	17	879	81	13973	9.13813e-06	4.01478	2.19403	6.97494	0.000851345	Astrocyte	Up	Astrocyte_Up
Astrocyte_1	BP	GO:0043065	positive regulation of apoptotic process	55/879	478/13973	SLC9A1/GADD45A/ADAMTSL4/MCL1/ARHGEF11/ATF6/TGFB2/TP53BP2/BARD1/NGEF/CTNNB1/ARHGEF3/FAM162A/KALRN/BCL6/BMPR1B/CAMK2D/TRIO/CTNNA1/RIPK1/BAK1/MAP3K5/IL20RA/AKAP12/TIAM2/SOD2/TNFRSF10B/BNIP3L/RNF122/STK3/DAB2IP/VAV2/NACC2/CAMK1D/ITGB1/FAS/TRAF6/FOSL1/ARHGEF17/ZBTB16/ARHGEF12/TNFRSF1A/LTBR/ANO6/FOXO1/ARHGEF7/SAV1/PML/AKAP13/NUPR1/PLEKHG2/BMP2/PLAGL2/CD40/PREX1	55	879	478	13973	9.59107e-06	1.9993	1.46829	2.67874	0.000883166	Astrocyte	Up	Astrocyte_Up
Astrocyte_1	BP	GO:0043087	regulation of GTPase activity	50/879	420/13973	EPHA2/ASAP3/GRHL3/ARHGAP29/CDC42SE1/ARHGEF11/RGS16/SIPA1L2/LIMS1/RANBP2/RGPD5/NGEF/KALRN/PLXND1/BCL6/TBC1D14/TBC1D1/EPHA5/F2R/ARAP3/ARHGAP26/NEDD9/TIAM2/PLXNA4/ASAP1/ARHGAP39/DAB2IP/VAV2/USP6NL/ITGB1/ELMOD1/ARHGEF12/TBC1D30/TBC1D15/RIC8B/CORO1C/ARHGEF7/BNIP2/NTRK3/ARHGAP17/RAP1GAP2/ERBB2/MAPRE2/ICAM1/SEC23B/CD40/PREX1/TBC1D10A/ARFGAP3/ARHGAP8	50	879	420	13973	9.65704e-06	2.07399	1.49904	2.81833	0.000885631	Astrocyte	Up	Astrocyte_Up
Astrocyte_1	BP	GO:0043068	positive regulation of programmed cell death	56/879	491/13973	SLC9A1/GADD45A/ADAMTSL4/MCL1/ARHGEF11/ATF6/TGFB2/TP53BP2/BARD1/NGEF/CTNNB1/ARHGEF3/FAM162A/KALRN/BCL6/BMPR1B/CAMK2D/TRIO/CTNNA1/RIPK1/BAK1/CDKN1A/MAP3K5/IL20RA/AKAP12/TIAM2/SOD2/TNFRSF10B/BNIP3L/RNF122/STK3/DAB2IP/VAV2/NACC2/CAMK1D/ITGB1/FAS/TRAF6/FOSL1/ARHGEF17/ZBTB16/ARHGEF12/TNFRSF1A/LTBR/ANO6/FOXO1/ARHGEF7/SAV1/PML/AKAP13/NUPR1/PLEKHG2/BMP2/PLAGL2/CD40/PREX1	56	879	491	13973	1.03394e-05	1.98003	1.45841	2.64574	0.00093044	Astrocyte	Up	Astrocyte_Up
Astrocyte_1	BP	GO:0043542	endothelial cell migration	28/879	186/13973	EPHA2/PIK3R3/GADD45A/S100A2/RAB13/EFNA1/LGALS8/BMPR2/NRP2/FSTL1/PLXND1/EGF/FGF2/SRF/LOXL2/FGFR1/DAB2IP/ETS1/SP1/PXN/LGMN/SPRED1/MAP2K3/STAT5A/PRKCA/PRKD2/CD40/MYH9	28	879	186	13973	1.44853e-05	2.69342	1.72389	4.07277	0.00122196	Astrocyte	Up	Astrocyte_Up
Astrocyte_1	BP	GO:0051056	regulation of small GTPase mediated signal transduction	38/879	291/13973	ARHGAP29/CDC42SE1/SHC1/ARHGEF11/TGFB2/SIPA1L2/NGEF/ARHGEF3/KALRN/BCL6/TRIO/ERBIN/F2R/ARAP3/ARHGAP26/FLOT1/TIAM2/PSD3/ARHGAP39/ABCA1/DAB2IP/VAV2/GBF1/ARHGEF17/ARHGEF12/IRS2/ARHGEF7/DENND4A/AKAP13/ARHGAP17/RAP1GAP2/ITGA3/MAPRE2/TRIP10/PLEKHG2/CADM4/PREX1/ARHGAP8	38	879	291	13973	1.45041e-05	2.29317	1.57442	3.26068	0.00122196	Astrocyte	Up	Astrocyte_Up
Astrocyte_1	BP	GO:0002224	toll-like receptor signaling pathway	22/879	129/13973	MAPKAPK2/PRKCE/NMI/RFTN1/TNIP2/UBE2D3/TLR2/IRF1/TNIP1/RIPK1/FLOT1/MFHAS1/CTSB/DAB2IP/IRF7/LGR4/TRAF6/NFKBIA/LGMN/COLEC12/TICAM1/CD40	22	879	129	13973	1.65341e-05	3.11536	1.86422	4.99374	0.00137327	Astrocyte	Up	Astrocyte_Up
Astrocyte_1	BP	GO:0043123	positive regulation of I-kappaB kinase/NF-kappaB signaling	25/879	160/13973	PRKCE/SHISA5/TNIP2/ALPK1/F2R/RIPK1/TRAF3IP2/NOD1/TNFRSF10B/NEK6/TRIM5/TRIM22/TRAF6/RELA/TNFRSF1A/LTBR/GOLT1B/AKAP13/LITAF/MAP3K14/TICAM1/CC2D1A/BRD4/BST2/CD40	25	879	160	13973	2.15965e-05	2.8098	1.74625	4.35696	0.00170271	Astrocyte	Up	Astrocyte_Up
Astrocyte_1	BP	GO:0031589	cell-substrate adhesion	40/879	319/13973	PDPN/SLC9A1/MACF1/GBP1/EFNA1/NID1/EMILIN1/PRKCE/LIMS1/ITGAV/FN1/BCL6/SPOCK1/DUSP22/RREB1/NEDD9/PPARD/SRF/RADIL/COL26A1/ZYX/ITGB1/COL13A1/VCL/CD44/PPFIA1/FZD4/CD63/CORO1C/PXN/ARHGEF7/GAS6/ACTN1/FBLN5/SMAD6/SMAD3/PKD1/DUSP3/ITGA3/PREX1	40	879	319	13973	2.27706e-05	2.18966	1.5198	3.08325	0.00177934	Astrocyte	Up	Astrocyte_Up
Astrocyte_1	BP	GO:0010717	regulation of epithelial to mesenchymal transition	17/879	87/13973	PDPN/EFNA1/TGFB2/CTNNB1/WWTR1/DAB2/LOXL2/ZNF703/SDCBP/GLIPR2/DAB2IP/SPRED1/SMAD3/VASN/LDLRAD4/SPRED3/BMP2	17	879	87	13973	2.46427e-05	3.6687	2.0147	6.33446	0.0019059	Astrocyte	Up	Astrocyte_Up
Astrocyte_1	BP	GO:0001837	epithelial to mesenchymal transition	22/879	133/13973	PDPN/PEF1/EFNA1/TGFB2/CTNNB1/WWTR1/DAB2/HGF/LOXL2/ZNF703/FGFR1/SDCBP/GLIPR2/AKNA/DAB2IP/DLG5/SPRED1/SMAD3/VASN/LDLRAD4/SPRED3/BMP2	22	879	133	13973	2.70608e-05	3.00219	1.79892	4.80455	0.00205382	Astrocyte	Up	Astrocyte_Up
Astrocyte_1	BP	GO:0070371	ERK1 and ERK2 cascade	33/879	245/13973	EPHA2/GBP1/SHC1/EMILIN1/ITGAV/FN1/OXTR/EGF/FGF2/F2R/TNIP1/RANBP9/TPBG/AKAP12/NOD1/MFHAS1/GLIPR2/DAB2IP/CD44/RAP1B/PTPN11/GAS6/SPRED1/MAP2K1/ERBB2/DUSP3/PRKCA/ICAM1/SPRED3/PRKD2/BMP2/PTPN1/ARHGAP8	33	879	245	13973	2.7879e-05	2.37002	1.57962	3.45784	0.00210684	Astrocyte	Up	Astrocyte_Up
Astrocyte_1	BP	GO:0045600	positive regulation of fat cell differentiation	13/879	56/13973	SOX13/NOCT/RREB1/PPARD/PIM1/STK3/ZBTB16/SAV1/ZBTB7C/CARM1/ZFP36/BMP2/XBP1	13	879	56	13973	3.32686e-05	4.55525	2.23847	8.66966	0.00245444	Astrocyte	Up	Astrocyte_Up
Astrocyte_1	BP	GO:0042060	wound healing	49/879	429/13973	PDPN/GRHL3/MACF1/F3/TGFB2/PRKCE/FN1/SLC11A1/SERPINE2/RAB5A/ITGA9/PROS1/PLSCR1/ANXA5/FGF2/F2R/IRF1/RREB1/PPARD/CDKN1A/SRF/DST/MAP3K5/GNA12/GNA14/VAV2/ITGB1/VCL/HPS5/CD59/CD44/SERPING1/UBASH3B/ETS1/ANO6/ELK3/PTPN11/DGKH/GAS6/SMAD3/TRIM72/ERBB2/PRKCA/MYL12A/CADM4/PLAUR/CD40/XBP1/MYH9	49	879	429	13973	3.5482e-05	1.97511	1.42395	2.68943	0.00259598	Astrocyte	Up	Astrocyte_Up
Astrocyte_1	BP	GO:0009615	response to virus	36/879	281/13973	ENO1/GBP3/GBP1/ADAR/IFI16/LGALS8/NMI/STAT1/PARP9/DTX3L/PLSCR1/IRF1/TRAF3IP2/ZC3HAV1/BNIP3L/DDX58/POLR3A/ACTA2/GBF1/IFITM2/IFITM3/IRF7/TRIM5/TRIM22/RELA/FOSL1/TPT1/PML/NLRC5/MAP3K14/SEC14L1/TICAM1/BST2/CD40/IFNAR2/IFNGR2	36	879	281	13973	3.65984e-05	2.23939	1.52187	3.2121	0.00266291	Astrocyte	Up	Astrocyte_Up
Astrocyte_1	BP	GO:0032103	positive regulation of response to external stimulus	46/879	396/13973	AKIRIN1/F3/IL6R/MUC1/IFI16/NMI/BMPR2/NFKBIZ/PARP9/PLSCR1/FGF2/TLR2/OSMR/IL6ST/CXCL14/TNIP1/RIPK1/HLA-F/HLA-E/PSMB9/TPBG/NOD1/FGFR1/CAMK1D/IRF7/TRIM5/TRAF6/NEAT1/RELA/ETS1/TNFRSF1A/ANO6/GAS6/NFKBIA/PGF/LGMN/SMAD3/NTRK3/ABCC1/NUPR1/NLRC5/PRKCA/PVR/NECTIN2/RELB/PRKD2	46	879	396	13973	4.04583e-05	2.01059	1.43359	2.76438	0.00291167	Astrocyte	Up	Astrocyte_Up
Astrocyte_1	BP	GO:0048762	mesenchymal cell differentiation	28/879	197/13973	PDPN/PEF1/EFNA1/TGFB2/STAT1/NRP2/FN1/CTNNB1/WWTR1/DAB2/RADIL/HGF/LOXL2/ZNF703/FGFR1/SDCBP/GLIPR2/AKNA/DAB2IP/DLG5/BMPR1A/CORO1C/SPRED1/SMAD3/VASN/LDLRAD4/SPRED3/BMP2	28	879	197	13973	4.22769e-05	2.5161	1.61346	3.79562	0.00301381	Astrocyte	Up	Astrocyte_Up
Astrocyte_1	BP	GO:0061448	connective tissue development	28/879	197/13973	COL11A1/IL6R/GLI2/BMPR2/KLF7/BMPR1B/FGF2/SMAD1/PPARD/SRF/BMP1/SLC39A14/LOXL2/SULF1/ARID5B/BMPR1A/ACTA2/CD44/SERPINH1/ZBTB16/CHST11/PTPN11/SMAD3/CHSY1/PKD1/ZNF516/BMP2/XBP1	28	879	197	13973	4.22769e-05	2.5161	1.61346	3.79562	0.00301381	Astrocyte	Up	Astrocyte_Up
Astrocyte_1	BP	GO:0097193	intrinsic apoptotic signaling pathway	33/879	251/13973	ENO1/EPHA2/MCL1/MUC1/IFI16/TP53BP2/PDK1/SHISA5/BAK1/CDKN1A/MAP3K5/IL20RA/SOD2/TNFRSF10B/TOPORS/DAB2IP/NACC2/CD44/MAPK8IP1/USP28/TNFRSF1A/YBX3/TPT1/STK24/ERO1A/PML/NUPR1/MAPK7/STK11/PLAUR/PLAGL2/PTPN1/XBP1	33	879	251	13973	4.56e-05	2.30373	1.53647	3.35845	0.00320743	Astrocyte	Up	Astrocyte_Up
Astrocyte_1	BP	GO:0010718	positive regulation of epithelial to mesenchymal transition	11/879	44/13973	PDPN/TGFB2/CTNNB1/WWTR1/DAB2/LOXL2/ZNF703/SDCBP/GLIPR2/SMAD3/BMP2	11	879	44	13973	6.44792e-05	5.01458	2.27816	10.2142	0.00423638	Astrocyte	Up	Astrocyte_Up
Astrocyte_1	BP	GO:0032481	positive regulation of type I interferon production	14/879	68/13973	IFI16/STAT1/LRRFIP1/CTNNB1/TLR2/IRF1/FLOT1/DDX58/POLR3A/NFKB2/IRF7/RELA/PTPN11/TICAM1	14	879	68	13973	6.95539e-05	3.90813	1.99625	7.16745	0.00452477	Astrocyte	Up	Astrocyte_Up
Astrocyte_1	BP	GO:0061036	positive regulation of cartilage development	8/879	24/13973	BMPR2/BMPR1B/SMAD1/BMP1/LOXL2/ZBTB16/SMAD3/BMP2	8	879	24	13973	7.06284e-05	7.50444	2.77277	18.6575	0.00458339	Astrocyte	Up	Astrocyte_Up
Astrocyte_1	BP	GO:0043410	positive regulation of MAPK cascade	48/879	429/13973	MAP3K6/GADD45A/SHC1/EFNA1/MAPKAPK2/TGFB2/PRKCE/RELL1/EGF/FGF2/F2R/ADRA1B/DUSP22/RIPK1/TPBG/MAP3K5/AKAP12/NOD1/HGF/MFHAS1/FGFR1/SDCBP/STK3/GLIPR2/DAB2IP/TRIM5/CD44/TRAF6/MAPK8IP1/FZD4/LTBR/RAP1B/PTPN11/GAS6/MAP2K1/AKAP13/NTRK3/IGF1R/ADORA2B/MAP2K3/ERBB2/PRKCA/ICAM1/PRKD2/BMP2/CD40/PTPN1/ARHGAP8	48	879	429	13973	7.13783e-05	1.92728	1.38519	2.63118	0.00462069	Astrocyte	Up	Astrocyte_Up
Astrocyte_1	BP	GO:0070372	regulation of ERK1 and ERK2 cascade	30/879	227/13973	EPHA2/GBP1/SHC1/EMILIN1/FN1/FGF2/F2R/TNIP1/RANBP9/TPBG/AKAP12/NOD1/MFHAS1/GLIPR2/DAB2IP/CD44/RAP1B/PTPN11/GAS6/SPRED1/MAP2K1/ERBB2/DUSP3/PRKCA/ICAM1/SPRED3/PRKD2/BMP2/PTPN1/ARHGAP8	30	879	227	13973	9.05742e-05	2.31312	1.51055	3.43319	0.00565543	Astrocyte	Up	Astrocyte_Up
Astrocyte_1	BP	GO:0033500	carbohydrate homeostasis	27/879	195/13973	SESN2/GCLM/GCKR/PRKCE/RAB11FIP5/KLF7/EPHA5/SLC9B2/PPARD/SRF/SLC39A14/HK1/CRY2/CRY1/PTPN11/FOXO1/IRS2/GAS6/PYGL/IGF1R/STAT3/FOXK2/STK11/ICAM1/BACE2/XBP1/PIM3	27	879	195	13973	9.08836e-05	2.43791	1.55116	3.70071	0.00566136	Astrocyte	Up	Astrocyte_Up
Astrocyte_1	BP	GO:0042593	glucose homeostasis	27/879	195/13973	SESN2/GCLM/GCKR/PRKCE/RAB11FIP5/KLF7/EPHA5/SLC9B2/PPARD/SRF/SLC39A14/HK1/CRY2/CRY1/PTPN11/FOXO1/IRS2/GAS6/PYGL/IGF1R/STAT3/FOXK2/STK11/ICAM1/BACE2/XBP1/PIM3	27	879	195	13973	9.08836e-05	2.43791	1.55116	3.70071	0.00566136	Astrocyte	Up	Astrocyte_Up
Astrocyte_1	BP	GO:0032872	regulation of stress-activated MAPK cascade	23/879	154/13973	GADD45A/TGFB2/RELL1/DUSP22/RIPK1/MAP3K5/NOD1/HGF/MFHAS1/SDCBP/STK3/DAB2IP/FAS/HIPK3/TRAF6/MAPK8IP1/LTBR/FOXO1/DACT1/MAP2K1/IGF1R/DUSP3/BMP2	23	879	154	13973	9.31727e-05	2.65845	1.61938	4.18936	0.0057835	Astrocyte	Up	Astrocyte_Up
Astrocyte_1	BP	GO:0051607	defense response to virus	28/879	206/13973	GBP3/GBP1/ADAR/IFI16/STAT1/PARP9/DTX3L/PLSCR1/IRF1/TRAF3IP2/ZC3HAV1/BNIP3L/DDX58/POLR3A/IFITM2/IFITM3/IRF7/TRIM5/TRIM22/RELA/PML/NLRC5/MAP3K14/SEC14L1/TICAM1/BST2/CD40/IFNAR2	28	879	206	13973	9.41789e-05	2.38736	1.53301	3.59463	0.00581181	Astrocyte	Up	Astrocyte_Up
Astrocyte_1	BP	GO:0140546	defense response to symbiont	28/879	206/13973	GBP3/GBP1/ADAR/IFI16/STAT1/PARP9/DTX3L/PLSCR1/IRF1/TRAF3IP2/ZC3HAV1/BNIP3L/DDX58/POLR3A/IFITM2/IFITM3/IRF7/TRIM5/TRIM22/RELA/PML/NLRC5/MAP3K14/SEC14L1/TICAM1/BST2/CD40/IFNAR2	28	879	206	13973	9.41789e-05	2.38736	1.53301	3.59463	0.00581181	Astrocyte	Up	Astrocyte_Up
Astrocyte_1	BP	GO:0051403	stress-activated MAPK cascade	30/879	228/13973	MAP3K6/GADD45A/MAPKAPK2/TGFB2/TNIP2/RELL1/DUSP22/RIPK1/MAP3K5/NOD1/HGF/MFHAS1/SDCBP/STK3/DAB2IP/FAS/HIPK3/TRAF6/MAPK8IP1/LTBR/FOXO1/DACT1/MAP2K1/IGF1R/ADORA2B/MAP2K3/DUSP3/ZFP36/BMP2/PTPN1	30	879	228	13973	9.8193e-05	2.30126	1.50299	3.41507	0.00599647	Astrocyte	Up	Astrocyte_Up
Astrocyte_1	BP	GO:0015914	phospholipid transport	15/879	79/13973	MFSD2A/OSBPL10/PLSCR4/PLSCR1/PLEKHA8/ABCA1/OSBPL5/PITPNM1/ANO6/PITPNM2/ATP11A/ABCA3/ABCC1/LDLR/ATP9A	15	879	79	13973	0.000103068	3.53405	1.86223	6.30403	0.00622937	Astrocyte	Up	Astrocyte_Up
Astrocyte_1	BP	GO:0031098	stress-activated protein kinase signaling cascade	31/879	241/13973	MAP3K6/GADD45A/MAPKAPK2/TGFB2/TNIP2/RELL1/DUSP22/RIPK1/MAP3K5/NOD1/HGF/MFHAS1/SDCBP/STK3/DAB2IP/FAS/HIPK3/TRAF6/MAPK8IP1/LTBR/FOXO1/DACT1/CCDC88C/MAP2K1/IGF1R/ADORA2B/MAP2K3/DUSP3/ZFP36/BMP2/PTPN1	31	879	241	13973	0.000115679	2.24257	1.47643	3.30499	0.006767	Astrocyte	Up	Astrocyte_Up
Astrocyte_1	BP	GO:0070302	regulation of stress-activated protein kinase signaling cascade	23/879	157/13973	GADD45A/TGFB2/RELL1/DUSP22/RIPK1/MAP3K5/NOD1/HGF/MFHAS1/SDCBP/STK3/DAB2IP/FAS/HIPK3/TRAF6/MAPK8IP1/LTBR/FOXO1/DACT1/MAP2K1/IGF1R/DUSP3/BMP2	23	879	157	13973	0.000125632	2.59838	1.5839	4.09081	0.00725288	Astrocyte	Up	Astrocyte_Up
Astrocyte_1	BP	GO:0070482	response to oxygen levels	39/879	336/13973	ENO1/PDPN/SLC9A1/PLK3/LMNA/TGFB2/EGLN1/PRKCE/EPAS1/PDK1/OXTR/FAM162A/PLOD2/SOD3/TLR2/PAM/STC2/PSMB9/PPARD/CDKN1A/SRF/SOD2/AQP1/HILPDA/LOXL2/BNIP3L/NDRG1/SLC2A8/FAS/ETS1/FOXO1/ERO1A/PGF/SMAD3/PML/VASN/EEF2K/ICAM1/BMP2	39	879	336	13973	0.0001559	2.00037	1.38414	2.82296	0.0086414	Astrocyte	Up	Astrocyte_Up
Astrocyte_1	BP	GO:0045765	regulation of angiogenesis	29/879	223/13973	EPHA2/GADD45A/F3/EFNA1/TGFB2/EGLN1/EMILIN1/STAT1/CTNNB1/PLXND1/FGF2/SMAD1/AQP1/HGF/SULF1/DAB2IP/ITGB1/ADAM12/ETS1/SP1/PGF/SPRED1/PML/MAPK7/ERBB2/PRKCA/PRKD2/CD40/XBP1	29	879	223	13973	0.000156832	2.26861	1.47064	3.38707	0.00868397	Astrocyte	Up	Astrocyte_Up
Astrocyte_1	BP	GO:0007249	I-kappaB kinase/NF-kappaB signaling	31/879	247/13973	PRKCE/STAT1/SHISA5/TNIP2/ALPK1/TLR2/F2R/TNIP1/RIPK1/TRAF3IP2/NOD1/TNFRSF10B/DAB2IP/NEK6/TRIM5/TRIM22/TRAF6/RELA/TNFRSF1A/LTBR/GOLT1B/NFKBIA/AKAP13/LITAF/MAP3K14/TICAM1/CC2D1A/BRD4/BST2/RELB/CD40	31	879	247	13973	0.000181706	2.17934	1.43576	3.20913	0.00984454	Astrocyte	Up	Astrocyte_Up
Astrocyte_1	BP	GO:0001525	angiogenesis	46/879	422/13973	EPHA2/CLIC4/PIK3R3/GADD45A/F3/SHC1/EFNA1/TGFB2/EGLN1/EMILIN1/EPAS1/ITGAV/STAT1/NRP2/FN1/RAMP1/CTNNB1/PLXND1/EGF/FGF2/SMAD1/OTULIN/SRF/AQP1/HGF/LOXL2/SULF1/DAB2IP/VAV2/ITGB1/ADAM12/AMOTL1/ETS1/SP1/ELK3/PGF/TNFAIP2/SPRED1/PML/MAPK7/ERBB2/PRKCA/PRKD2/CD40/XBP1/MYH9	46	879	422	13973	0.000185113	1.86783	1.33337	2.56454	0.00998817	Astrocyte	Up	Astrocyte_Up
Astrocyte_1	BP	GO:0032496	response to lipopolysaccharide	32/879	259/13973	MAPKAPK2/PRKCE/SLC11A1/PLSCR4/TNIP2/NOCT/TLR2/ERBIN/F2R/PPARD/AKAP12/SOD2/PLAA/DAB2IP/ASS1/NFKB2/TRIM5/TRAF6/RELA/MGST1/NFKBIA/GCH1/SMAD6/LITAF/PRKCA/SBNO2/TICAM1/ICAM1/ZFP36/CD40/GGT5/XBP1	32	879	259	13973	0.000192648	2.14134	1.42108	3.13311	0.0102896	Astrocyte	Up	Astrocyte_Up
Astrocyte_1	BP	GO:0038113	interleukin-9-mediated signaling pathway	4/879	6/13973	STAT1/STAT5A/STAT3/JAK3	4	879	6	13973	0.000210621	29.9172	4.27937	328.698	0.0110485	Astrocyte	Up	Astrocyte_Up
Astrocyte_1	BP	GO:0071104	response to interleukin-9	4/879	6/13973	STAT1/STAT5A/STAT3/JAK3	4	879	6	13973	0.000210621	29.9172	4.27937	328.698	0.0110485	Astrocyte	Up	Astrocyte_Up
Astrocyte_1	BP	GO:0071355	cellular response to interleukin-9	4/879	6/13973	STAT1/STAT5A/STAT3/JAK3	4	879	6	13973	0.000210621	29.9172	4.27937	328.698	0.0110485	Astrocyte	Up	Astrocyte_Up
Astrocyte_1	BP	GO:0060485	mesenchyme development	30/879	238/13973	PDPN/PEF1/EFNA1/TGFB2/STAT1/BMPR2/NRP2/FN1/CTNNB1/WWTR1/DAB2/RADIL/HGF/LOXL2/ZNF703/FGFR1/SDCBP/GLIPR2/AKNA/DAB2IP/DLG5/BMPR1A/ACTA2/CORO1C/SPRED1/SMAD3/VASN/LDLRAD4/SPRED3/BMP2	30	879	238	13973	0.000212627	2.18893	1.43138	3.2437	0.0111426	Astrocyte	Up	Astrocyte_Up
Astrocyte_1	BP	GO:0043122	regulation of I-kappaB kinase/NF-kappaB signaling	28/879	216/13973	PRKCE/STAT1/SHISA5/TNIP2/ALPK1/F2R/TNIP1/RIPK1/TRAF3IP2/NOD1/TNFRSF10B/DAB2IP/NEK6/TRIM5/TRIM22/TRAF6/RELA/TNFRSF1A/LTBR/GOLT1B/AKAP13/LITAF/MAP3K14/TICAM1/CC2D1A/BRD4/BST2/CD40	28	879	216	13973	0.000213529	2.25841	1.45242	3.39514	0.0111463	Astrocyte	Up	Astrocyte_Up
Astrocyte_1	BP	GO:1901342	regulation of vasculature development	29/879	227/13973	EPHA2/GADD45A/F3/EFNA1/TGFB2/EGLN1/EMILIN1/STAT1/CTNNB1/PLXND1/FGF2/SMAD1/AQP1/HGF/SULF1/DAB2IP/ITGB1/ADAM12/ETS1/SP1/PGF/SPRED1/PML/MAPK7/ERBB2/PRKCA/PRKD2/CD40/XBP1	29	879	227	13973	0.000213785	2.22191	1.44128	3.3156	0.0111463	Astrocyte	Up	Astrocyte_Up
Astrocyte_1	BP	GO:0038066	p38MAPK cascade	10/879	42/13973	GADD45A/MAPKAPK2/RELL1/MAP3K5/HGF/MFHAS1/DAB2IP/MAP2K3/ZFP36/BMP2	10	879	42	13973	0.000214102	4.69621	2.05224	9.83102	0.0111463	Astrocyte	Up	Astrocyte_Up
Astrocyte_1	BP	GO:0090287	regulation of cellular response to growth factor stimulus	30/879	239/13973	EMILIN1/CRIM1/BMPR2/FSTL1/ADAMTS3/FGF2/DAB2/ZNF703/FGFR1/SDCBP/SULF1/DAB2IP/DKK3/FZD4/CD63/CHST11/SPRED1/NEDD4/SMAD6/SMAD3/NTRK3/VASN/ITGA3/LDLRAD4/STK11/SPRED3/CADM4/PRKD2/PTPN1/PMEPA1	30	879	239	13973	0.000228931	2.1783	1.42455	3.22749	0.0117431	Astrocyte	Up	Astrocyte_Up
Astrocyte_1	BP	GO:0060337	type I interferon signaling pathway	14/879	76/13973	ADAR/STAT1/IRF1/HLA-F/HLA-E/IFITM2/IFITM3/IRF7/PTPN11/NLRC5/XAF1/BST2/PTPN1/IFNAR2	14	879	76	13973	0.000242692	3.40145	1.75115	6.17586	0.0123506	Astrocyte	Up	Astrocyte_Up
Astrocyte_1	BP	GO:0071357	cellular response to type I interferon	14/879	76/13973	ADAR/STAT1/IRF1/HLA-F/HLA-E/IFITM2/IFITM3/IRF7/PTPN11/NLRC5/XAF1/BST2/PTPN1/IFNAR2	14	879	76	13973	0.000242692	3.40145	1.75115	6.17586	0.0123506	Astrocyte	Up	Astrocyte_Up
Astrocyte_1	BP	GO:0051090	regulation of DNA-binding transcription factor activity	41/879	367/13973	EGLN1/LRRFIP1/CTNNB1/IL1RAP/EPHA5/TLR2/OTULIN/ERBIN/RIPK1/FLOT1/PIM1/MDFI/SRF/NOD1/STK3/DDX58/DAB2IP/CAMK1D/ARID5B/NFKB2/TRIM5/TRIM22/TRAF6/RELA/FOSL1/FZD4/GAS6/NFKBIA/SAV1/SMAD3/PKD1/GLIS2/NUPR1/NLRC5/FLOT2/STAT3/TICAM1/ICAM1/CEBPG/PRKD2/CD40	41	879	367	13973	0.00024396	1.91614	1.33939	2.67965	0.0123913	Astrocyte	Up	Astrocyte_Up
Astrocyte_1	BP	GO:0051091	positive regulation of DNA-binding transcription factor activity	29/879	230/13973	LRRFIP1/CTNNB1/IL1RAP/EPHA5/TLR2/RIPK1/FLOT1/SRF/NOD1/STK3/DDX58/CAMK1D/ARID5B/NFKB2/TRIM5/TRIM22/TRAF6/RELA/FOSL1/FZD4/SAV1/SMAD3/FLOT2/STAT3/TICAM1/ICAM1/CEBPG/PRKD2/CD40	29	879	230	13973	0.000267901	2.18827	1.4199	3.26391	0.0133632	Astrocyte	Up	Astrocyte_Up
Astrocyte_1	BP	GO:0030099	myeloid cell differentiation	38/879	334/13973	EPHA2/ADAR/IFI16/DYRK3/LBR/TMEM178A/EPAS1/STAT1/BCL6/WDR1/SLC9B2/TLR2/RIPK1/SRF/SNX10/MFHAS1/KAT6A/KLF10/IRF7/TRAF6/ZBTB16/UBASH3B/ETS1/LTBR/PTPN11/NFKBIA/ACTN1/PML/RARA/STAT3/PRKCA/SBNO2/JAK3/CEBPG/ZFP36/RELB/RBFOX2/MYH9	38	879	334	13973	0.000282851	1.95351	1.34555	2.76741	0.0139247	Astrocyte	Up	Astrocyte_Up
Astrocyte_1	BP	GO:0043534	blood vessel endothelial cell migration	16/879	96/13973	EPHA2/PIK3R3/GADD45A/EFNA1/FGF2/SRF/FGFR1/ETS1/SP1/SPRED1/MAP2K3/STAT5A/PRKCA/PRKD2/CD40/MYH9	16	879	96	13973	0.000300077	3.0156	1.63763	5.22985	0.0146229	Astrocyte	Up	Astrocyte_Up
Astrocyte_1	BP	GO:0030948	negative regulation of vascular endothelial growth factor receptor signaling pathway	5/879	11/13973	EMILIN1/DAB2IP/NEDD4/CADM4/PTPN1	5	879	11	13973	0.000326969	12.4731	3.005	49.1466	0.0155883	Astrocyte	Up	Astrocyte_Up
Astrocyte_1	BP	GO:0032230	positive regulation of synaptic transmission, GABAergic	5/879	11/13973	PRKCE/OXTR/ZDHHC3/NLGN2/HAP1	5	879	11	13973	0.000326969	12.4731	3.005	49.1466	0.0155883	Astrocyte	Up	Astrocyte_Up
Astrocyte_1	BP	GO:2000392	regulation of lamellipodium morphogenesis	5/879	11/13973	PDPN/RREB1/CD44/CORO1C/ARHGEF7	5	879	11	13973	0.000326969	12.4731	3.005	49.1466	0.0155883	Astrocyte	Up	Astrocyte_Up
Astrocyte_1	BP	GO:0010632	regulation of epithelial cell migration	26/879	200/13973	EPHA2/MACF1/GADD45A/EFNA1/TGFB2/PRKCE/BMPR2/NRP2/EGF/FGF2/RREB1/FGFR1/GLIPR2/DAB2IP/ETS1/SP1/CORO1C/LGMN/SPRED1/MAP2K3/STAT5A/ITGA3/PRKCA/MAPRE2/PRKD2/CD40	26	879	200	13973	0.000338479	2.26295	1.42946	3.45378	0.016007	Astrocyte	Up	Astrocyte_Up
Astrocyte_1	BP	GO:0051216	cartilage development	21/879	147/13973	COL11A1/GLI2/BMPR2/BMPR1B/FGF2/SMAD1/SRF/BMP1/SLC39A14/LOXL2/SULF1/BMPR1A/CD44/SERPINH1/ZBTB16/CHST11/PTPN11/SMAD3/CHSY1/PKD1/BMP2	21	879	147	13973	0.000345724	2.51878	1.4988	4.0433	0.0162622	Astrocyte	Up	Astrocyte_Up
Astrocyte_1	BP	GO:0002062	chondrocyte differentiation	15/879	88/13973	COL11A1/GLI2/BMPR2/BMPR1B/SLC39A14/LOXL2/SULF1/BMPR1A/SERPINH1/ZBTB16/CHST11/PTPN11/SMAD3/CHSY1/BMP2	15	879	88	13973	0.000357404	3.09628	1.64231	5.47565	0.0166633	Astrocyte	Up	Astrocyte_Up
Astrocyte_1	BP	GO:0007160	cell-matrix adhesion	26/879	201/13973	SLC9A1/MACF1/NID1/EMILIN1/LIMS1/ITGAV/FN1/BCL6/DUSP22/SRF/ZYX/ITGB1/COL13A1/VCL/CD44/PPFIA1/CD63/CORO1C/PXN/ARHGEF7/ACTN1/FBLN5/SMAD3/PKD1/DUSP3/ITGA3	26	879	201	13973	0.000366136	2.24989	1.42136	3.43308	0.0170104	Astrocyte	Up	Astrocyte_Up
Astrocyte_1	BP	GO:0097191	extrinsic apoptotic signaling pathway	25/879	191/13973	GCLM/MCL1/IL6R/TGFB2/ITGAV/TMBIM1/ZDHHC3/BMPR1B/CTNNA1/RIPK1/BAK1/HGF/TNFRSF10B/FGFR1/STK3/DAB2IP/FAS/ITPRIP/RELA/TNFRSF1A/LTBR/SMAD3/PML/MAPK7/ICAM1	25	879	191	13973	0.000393634	2.27976	1.42558	3.50798	0.017879	Astrocyte	Up	Astrocyte_Up
Astrocyte_1	BP	GO:0032728	positive regulation of interferon-beta production	8/879	30/13973	TLR2/IRF1/FLOT1/DDX58/POLR3A/IRF7/PTPN11/TICAM1	8	879	30	13973	0.000401092	5.45578	2.09395	12.7693	0.01814	Astrocyte	Up	Astrocyte_Up
Astrocyte_1	BP	GO:0007259	receptor signaling pathway via JAK-STAT	18/879	118/13973	GADD45A/IL6R/NMI/STAT1/PARP9/EGF/IL6ST/F2R/INPP5F/CLCF1/TNFRSF1A/SOCS2/PKD1/STAT5A/STAT3/JAK3/CD40/IFNAR2	18	879	118	13973	0.000401097	2.71605	1.53948	4.5415	0.01814	Astrocyte	Up	Astrocyte_Up
Astrocyte_1	BP	GO:0048514	blood vessel morphogenesis	51/879	499/13973	EPHA2/CLIC4/PIK3R3/GADD45A/F3/SHC1/EFNA1/TGFB2/EGLN1/EMILIN1/EPAS1/ITGAV/STAT1/BMPR2/NRP2/FN1/RAMP1/CTNNB1/PLXND1/TIPARP/EGF/FGF2/SMAD1/OTULIN/BAK1/SRF/AQP1/HGF/LOXL2/SULF1/DAB2IP/VAV2/ITGB1/BMPR1A/ADAM12/FZD4/AMOTL1/ETS1/SP1/ELK3/PGF/TNFAIP2/SPRED1/PML/MAPK7/ERBB2/PRKCA/PRKD2/CD40/XBP1/MYH9	51	879	499	13973	0.000406602	1.73857	1.26412	2.34864	0.0183733	Astrocyte	Up	Astrocyte_Up
Astrocyte_1	BP	GO:0042594	response to starvation	23/879	170/13973	SESN2/RRAGC/MFSD2A/SH3GLB1/IFI16/BMPR2/NIM1K/CDKN1A/MAP3K5/UPP1/KLF10/FAS/ULK1/FOXO1/STK24/GAS6/CLEC16A/MAP1LC3B/SSTR2/FOXK2/DSC2/ZFP36/XBP1	23	879	170	13973	0.000412225	2.36629	1.44651	3.71197	0.0185165	Astrocyte	Up	Astrocyte_Up
Astrocyte_1	BP	GO:0019058	viral life cycle	35/879	305/13973	EPHA2/ADAR/IFI16/RANBP2/ITGAV/RAB5A/RAB43/PLSCR1/TNIP1/CDHR3/ZC3HAV1/SLC20A2/PCSK5/STOM/USP6NL/ITGB1/IFITM2/IFITM3/NUP98/TRIM5/TRIM22/TPCN2/DDX6/GAS6/NEDD4/PML/CIITA/ICAM1/LDLR/BST2/PVR/NECTIN2/SLC1A5/STAU1/MORC2	35	879	305	13973	0.000412984	1.96952	1.33426	2.83	0.0185348	Astrocyte	Up	Astrocyte_Up
Astrocyte_1	BP	GO:0034340	response to type I interferon	14/879	80/13973	ADAR/STAT1/IRF1/HLA-F/HLA-E/IFITM2/IFITM3/IRF7/PTPN11/NLRC5/XAF1/BST2/PTPN1/IFNAR2	14	879	80	13973	0.000421485	3.19436	1.64986	5.77423	0.0188045	Astrocyte	Up	Astrocyte_Up
Astrocyte_1	BP	GO:0048525	negative regulation of viral process	13/879	71/13973	IFI16/STAT1/PLSCR1/TNIP1/ZC3HAV1/IFITM2/IFITM3/TRIM5/PML/CIITA/BST2/ZFP36/MORC2	13	879	71	13973	0.000426137	3.37346	1.6889	6.25862	0.01898	Astrocyte	Up	Astrocyte_Up
Astrocyte_1	BP	GO:0009617	response to bacterium	46/879	439/13973	EPHA2/IL6R/SHC1/MR1/MAPKAPK2/PRKCE/SLC11A1/PLSCR4/TNIP2/NOCT/TLR2/ERBIN/F2R/HLA-E/PPARD/FKBP5/AKAP12/SOD2/NOD1/AQP1/PLAA/DAB2IP/ASS1/NFKB2/TRIM5/TRAF6/RELA/TNFRSF1A/MGST1/NFKBIA/PYGL/GCH1/TMEM229B/SMAD6/LITAF/NLRC5/PRKCA/COLEC12/SBNO2/TICAM1/ICAM1/ZFP36/BMP2/CD40/GGT5/XBP1	46	879	439	13973	0.00044967	1.78457	1.2749	2.44831	0.0197946	Astrocyte	Up	Astrocyte_Up
Astrocyte_1	BP	GO:0060393	regulation of pathway-restricted SMAD protein phosphorylation	11/879	54/13973	TGFB2/EMILIN1/BMPR2/DAB2/RBPMS/SDCBP/BMPR1A/SMAD6/LDLRAD4/BMP2/PMEPA1	11	879	54	13973	0.00045192	3.84531	1.78195	7.61668	0.0197946	Astrocyte	Up	Astrocyte_Up
Astrocyte_1	BP	GO:0010761	fibroblast migration	9/879	38/13973	PRKCE/FGF2/AKAP12/GNA12/ITGB1/ARID5B/CORO1C/ARHGEF7/PML	9	879	38	13973	0.000460425	4.65954	1.93395	10.147	0.0200672	Astrocyte	Up	Astrocyte_Up
Astrocyte_1	BP	GO:0032648	regulation of interferon-beta production	10/879	46/13973	NMI/TLR2/IRF1/FLOT1/DDX58/POLR3A/IRF7/PTPN11/TICAM1/RELB	10	879	46	13973	0.000471802	4.17341	1.84066	8.62245	0.0204786	Astrocyte	Up	Astrocyte_Up
Astrocyte_1	BP	GO:0010634	positive regulation of epithelial cell migration	19/879	130/13973	TGFB2/PRKCE/BMPR2/NRP2/EGF/FGF2/RREB1/FGFR1/GLIPR2/ETS1/SP1/LGMN/MAP2K3/STAT5A/ITGA3/PRKCA/MAPRE2/PRKD2/CD40	19	879	130	13973	0.000486948	2.58379	1.49176	4.25253	0.0210496	Astrocyte	Up	Astrocyte_Up
Astrocyte_1	BP	GO:0045598	regulation of fat cell differentiation	17/879	110/13973	SOX13/WWTR1/NOCT/TRIO/RREB1/PPARD/PIM1/STK3/ZBTB16/FOXO1/SAV1/SMAD3/ZBTB7C/CARM1/ZFP36/BMP2/XBP1	17	879	110	13973	0.000492932	2.75688	1.53339	4.68115	0.0212387	Astrocyte	Up	Astrocyte_Up
Astrocyte_1	BP	GO:0046718	viral entry into host cell	18/879	120/13973	EPHA2/ITGAV/PLSCR1/CDHR3/SLC20A2/ITGB1/IFITM2/IFITM3/TRIM5/TRIM22/TPCN2/GAS6/CIITA/ICAM1/LDLR/PVR/NECTIN2/SLC1A5	18	879	120	13973	0.000493936	2.66247	1.51021	4.44776	0.0212639	Astrocyte	Up	Astrocyte_Up
Astrocyte_1	BP	GO:0002237	response to molecule of bacterial origin	32/879	273/13973	MAPKAPK2/PRKCE/SLC11A1/PLSCR4/TNIP2/NOCT/TLR2/ERBIN/F2R/PPARD/AKAP12/SOD2/PLAA/DAB2IP/ASS1/NFKB2/TRIM5/TRAF6/RELA/MGST1/NFKBIA/GCH1/SMAD6/LITAF/PRKCA/SBNO2/TICAM1/ICAM1/ZFP36/CD40/GGT5/XBP1	32	879	273	13973	0.00049668	2.01477	1.33889	2.94321	0.0213479	Astrocyte	Up	Astrocyte_Up
Astrocyte_1	BP	GO:0031668	cellular response to extracellular stimulus	26/879	205/13973	SESN2/RRAGC/MFSD2A/SH3GLB1/IFI16/BMPR2/NIM1K/CDKN1A/PIM1/SRF/MAP3K5/UPP1/KLF10/FAS/FOSL1/ULK1/FOXO1/STK24/GAS6/CLEC16A/MAP1LC3B/PPP1R9B/DSC2/ICAM1/MN1/XBP1	26	879	205	13973	0.000497696	2.19902	1.39003	3.35275	0.021373	Astrocyte	Up	Astrocyte_Up
Astrocyte_1	BP	GO:0016049	cell growth	43/879	405/13973	CDK11B/ENO1/SLC9A1/SESN2/MACF1/MFSD2A/ARHGEF11/TGFB2/BMPR2/NRP2/FN1/SERPINE2/CTNNB1/IL17RB/BCL6/IGFBP7/CAMK2D/JADE1/FSTL4/SPOCK1/PPARD/CDKN1A/SRF/PLXNA4/DPYSL2/SDCBP/PLAA/VCL/RAB21/SOCS2/ULK1/RNF6/ING1/MEG3/SMAD3/PML/AKAP13/ERBB2/PPP1R9B/CTDP1/ADNP2/STK11/BST2	43	879	405	13973	0.000519418	1.80891	1.27682	2.50816	0.0220207	Astrocyte	Up	Astrocyte_Up
Astrocyte_1	BP	GO:0034616	response to laminar fluid shear stress	5/879	12/13973	ABCA1/ASS1/ETS1/SMAD6/MAPK7	5	879	12	13973	0.000531564	10.6911	2.67004	39.1795	0.0223918	Astrocyte	Up	Astrocyte_Up
Astrocyte_1	BP	GO:1900103	positive regulation of endoplasmic reticulum unfolded protein response	5/879	12/13973	ATF6/BAK1/DAB2IP/PTPN1/XBP1	5	879	12	13973	0.000531564	10.6911	2.67004	39.1795	0.0223918	Astrocyte	Up	Astrocyte_Up
Astrocyte_1	BP	GO:0044409	entry into host	19/879	131/13973	EPHA2/ITGAV/CTNNB1/PLSCR1/CDHR3/SLC20A2/ITGB1/IFITM2/IFITM3/TRIM5/TRIM22/TPCN2/GAS6/CIITA/ICAM1/LDLR/PVR/NECTIN2/SLC1A5	19	879	131	13973	0.000536777	2.56054	1.47887	4.2125	0.0225802	Astrocyte	Up	Astrocyte_Up
Astrocyte_1	BP	GO:0031669	cellular response to nutrient levels	24/879	184/13973	SESN2/RRAGC/MFSD2A/SH3GLB1/IFI16/BMPR2/NIM1K/CDKN1A/PIM1/SRF/MAP3K5/UPP1/KLF10/FAS/ULK1/FOXO1/STK24/GAS6/CLEC16A/MAP1LC3B/DSC2/ICAM1/MN1/XBP1	24	879	184	13973	0.00053689	2.26909	1.40431	3.52146	0.0225802	Astrocyte	Up	Astrocyte_Up
Astrocyte_1	BP	GO:0002576	platelet degranulation	16/879	101/13973	TAGLN2/QSOX1/TGFB2/FN1/PROS1/WDR1/EGF/ANXA5/HGF/FAM3C/VCL/SERPING1/CD63/GAS6/ACTN1/SERPINA3	16	879	101	13973	0.000539898	2.83716	1.54487	4.90313	0.0226526	Astrocyte	Up	Astrocyte_Up
Astrocyte_1	BP	GO:1903510	mucopolysaccharide metabolic process	16/879	101/13973	SLC9A1/ST3GAL6/EGF/FGF2/PIM1/HGF/CHPF2/ST3GAL1/CHST3/CD44/GNS/CHST11/CEMIP/CHSY1/CHST6/B4GALT5	16	879	101	13973	0.000539898	2.83716	1.54487	4.90313	0.0226526	Astrocyte	Up	Astrocyte_Up
Astrocyte_1	BP	GO:0032608	interferon-beta production	10/879	47/13973	NMI/TLR2/IRF1/FLOT1/DDX58/POLR3A/IRF7/PTPN11/TICAM1/RELB	10	879	47	13973	0.000566041	4.06043	1.79441	8.36287	0.0235067	Astrocyte	Up	Astrocyte_Up
Astrocyte_1	BP	GO:0002460	adaptive immune response based on somatic recombination of immune receptors built from immunoglobulin superfamily domains	27/879	218/13973	IL6R/MR1/IL1R1/SLC11A1/RFTN1/NFKBIZ/BCL6/CFI/HLA-F/HLA-E/BACH2/NFKB2/IRF7/TRAF6/SERPING1/CLCF1/C1S/C1R/C1RL/UNG/STAT3/ICAM1/JAK3/PVR/NECTIN2/RELB/CD40	27	879	218	13973	0.000570274	2.14066	1.36655	3.23625	0.0236639	Astrocyte	Up	Astrocyte_Up
Astrocyte_1	BP	GO:0060396	growth hormone receptor signaling pathway	6/879	18/13973	SOCS2/PXN/STAT5A/STAT3/JAK3/PTPN1	6	879	18	13973	0.000587248	7.48957	2.30097	21.6232	0.0241595	Astrocyte	Up	Astrocyte_Up
Astrocyte_1	BP	GO:0097696	receptor signaling pathway via STAT	18/879	122/13973	GADD45A/IL6R/NMI/STAT1/PARP9/EGF/IL6ST/F2R/INPP5F/CLCF1/TNFRSF1A/SOCS2/PKD1/STAT5A/STAT3/JAK3/CD40/IFNAR2	18	879	122	13973	0.000604767	2.61091	1.48199	4.35768	0.0247262	Astrocyte	Up	Astrocyte_Up
Astrocyte_1	BP	GO:0032479	regulation of type I interferon production	17/879	112/13973	IFI16/NMI/STAT1/LRRFIP1/CTNNB1/TLR2/IRF1/FLOT1/DDX58/POLR3A/NFKB2/IRF7/RELA/PTPN11/NLRC5/TICAM1/RELB	17	879	112	13973	0.000609891	2.6981	1.50212	4.57659	0.0248971	Astrocyte	Up	Astrocyte_Up
Astrocyte_1	BP	GO:0007179	transforming growth factor beta receptor signaling pathway	23/879	175/13973	TGFB2/EMILIN1/SMAD1/DAB2/DUSP22/ZYX/ZNF703/SDCBP/BMPR1A/DKK3/CHST11/PXN/LTBP2/SPRED1/SMAD6/SMAD3/PML/VASN/ITGA3/LDLRAD4/STK11/SPRED3/PMEPA1	23	879	175	13973	0.000624156	2.28765	1.39976	3.58424	0.0253292	Astrocyte	Up	Astrocyte_Up
Astrocyte_1	BP	GO:0001822	kidney development	29/879	242/13973	IL6R/TGFB2/NID1/GLI2/STAT1/CTNNB1/SEC61A1/PLXND1/WWTR1/TIPARP/FGF2/SMAD1/PODXL/SULF1/PCSK5/ASS1/ARID5B/DLG5/ACTA2/LGR4/ZBTB16/TMED10/SMAD6/SMAD3/PKD1/GLIS2/PKD1L3/ITGA3/BMP2	29	879	242	13973	0.000625885	2.06309	1.34054	3.07193	0.0253541	Astrocyte	Up	Astrocyte_Up
Astrocyte_1	BP	GO:0043535	regulation of blood vessel endothelial cell migration	13/879	74/13973	EPHA2/GADD45A/EFNA1/FGF2/FGFR1/ETS1/SP1/SPRED1/MAP2K3/STAT5A/PRKCA/PRKD2/CD40	13	879	74	13973	0.000644677	3.20685	1.60977	5.92868	0.0259166	Astrocyte	Up	Astrocyte_Up
Astrocyte_1	BP	GO:0050673	epithelial cell proliferation	35/879	313/13973	EPHA2/F3/TGFB2/STAT1/BMPR2/NRP2/EGF/FGF2/SERPINB1/RREB1/PPARD/HGF/LOXL2/ZNF703/FGFR1/SULF1/KLF9/DAB2IP/BMPR1A/LGR4/SP1/SAV1/PGF/MAP2K1/SMAD3/NUPR1/ERBB2/STAT5A/PRKCA/STK11/UHRF1/ZFP36/PRKD2/BMP2/XBP1	35	879	313	13973	0.000665503	1.91169	1.2958	2.74502	0.0264718	Astrocyte	Up	Astrocyte_Up
Astrocyte_1	BP	GO:0001558	regulation of cell growth	38/879	349/13973	CDK11B/ENO1/SLC9A1/SESN2/MACF1/MFSD2A/ARHGEF11/TGFB2/BMPR2/FN1/SERPINE2/IL17RB/BCL6/IGFBP7/CAMK2D/JADE1/FSTL4/SPOCK1/PPARD/CDKN1A/SRF/PLXNA4/DPYSL2/SDCBP/PLAA/RAB21/SOCS2/RNF6/ING1/MEG3/SMAD3/PML/ERBB2/PPP1R9B/CTDP1/ADNP2/STK11/BST2	38	879	349	13973	0.000668327	1.85719	1.28027	2.62802	0.0265242	Astrocyte	Up	Astrocyte_Up
Astrocyte_1	BP	GO:0032606	type I interferon production	17/879	113/13973	IFI16/NMI/STAT1/LRRFIP1/CTNNB1/TLR2/IRF1/FLOT1/DDX58/POLR3A/NFKB2/IRF7/RELA/PTPN11/NLRC5/TICAM1/RELB	17	879	113	13973	0.000676798	2.66984	1.48686	4.52644	0.0267799	Astrocyte	Up	Astrocyte_Up
Astrocyte_1	BP	GO:0072577	endothelial cell apoptotic process	9/879	40/13973	BMPR2/TNIP2/MAP3K5/DAB2IP/ANO6/GAS6/MAPK7/ICAM1/CD40	9	879	40	13973	0.000689639	4.35839	1.81905	9.41762	0.0270836	Astrocyte	Up	Astrocyte_Up
Astrocyte_1	BP	GO:1905953	negative regulation of lipid localization	9/879	40/13973	ITGAV/EGF/PPARD/TTC39B/ABCA1/CRY1/PTPN11/IRS2/NFKBIA	9	879	40	13973	0.000689639	4.35839	1.81905	9.41762	0.0270836	Astrocyte	Up	Astrocyte_Up
Astrocyte_1	BP	GO:0048010	vascular endothelial growth factor receptor signaling pathway	14/879	84/13973	MAPKAPK2/EMILIN1/ITGAV/NRP2/SULF1/DAB2IP/VAV2/FZD4/PXN/PGF/NEDD4/CADM4/PRKD2/PTPN1	14	879	84	13973	0.000702214	3.01094	1.5595	5.422	0.0273957	Astrocyte	Up	Astrocyte_Up
Astrocyte_1	BP	GO:0060389	pathway-restricted SMAD protein phosphorylation	11/879	57/13973	TGFB2/EMILIN1/BMPR2/DAB2/RBPMS/SDCBP/BMPR1A/SMAD6/LDLRAD4/BMP2/PMEPA1	11	879	57	13973	0.000733073	3.59409	1.67263	7.07472	0.0283689	Astrocyte	Up	Astrocyte_Up
Astrocyte_1	BP	GO:0036293	response to decreased oxygen levels	35/879	316/13973	ENO1/SLC9A1/PLK3/LMNA/TGFB2/EGLN1/PRKCE/EPAS1/PDK1/OXTR/FAM162A/PLOD2/SOD3/TLR2/PAM/STC2/PSMB9/PPARD/SRF/SOD2/AQP1/HILPDA/LOXL2/BNIP3L/NDRG1/SLC2A8/ETS1/ERO1A/PGF/SMAD3/PML/VASN/EEF2K/ICAM1/BMP2	35	879	316	13973	0.000790659	1.89086	1.28194	2.71445	0.030134	Astrocyte	Up	Astrocyte_Up
Astrocyte_1	BP	GO:0034138	toll-like receptor 3 signaling pathway	6/879	19/13973	RFTN1/TNIP2/RIPK1/FLOT1/COLEC12/TICAM1	6	879	19	13973	0.000812959	6.91363	2.14946	19.5484	0.030784	Astrocyte	Up	Astrocyte_Up
Astrocyte_1	BP	GO:0035455	response to interferon-alpha	6/879	19/13973	ADAR/IFITM2/IFITM3/GAS6/BST2/IFNAR2	6	879	19	13973	0.000812959	6.91363	2.14946	19.5484	0.030784	Astrocyte	Up	Astrocyte_Up
Astrocyte_1	BP	GO:0071378	cellular response to growth hormone stimulus	6/879	19/13973	SOCS2/PXN/STAT5A/STAT3/JAK3/PTPN1	6	879	19	13973	0.000812959	6.91363	2.14946	19.5484	0.030784	Astrocyte	Up	Astrocyte_Up
Astrocyte_1	BP	GO:0007183	SMAD protein complex assembly	5/879	13/13973	SMAD1/SMAD6/SMAD3/LDLRAD4/PMEPA1	5	879	13	13973	0.000819244	9.35486	2.4025	32.5406	0.0308751	Astrocyte	Up	Astrocyte_Up
Astrocyte_1	BP	GO:0008630	intrinsic apoptotic signaling pathway in response to DNA damage	15/879	95/13973	EPHA2/MCL1/MUC1/IFI16/SHISA5/BAK1/CDKN1A/TOPORS/NACC2/CD44/USP28/TNFRSF1A/TPT1/PML/NUPR1	15	879	95	13973	0.000824838	2.82389	1.50388	4.96677	0.0310336	Astrocyte	Up	Astrocyte_Up
Astrocyte_1	BP	GO:0002063	chondrocyte development	7/879	26/13973	COL11A1/BMPR2/BMPR1B/SULF1/SERPINH1/CHST11/CHSY1	7	879	26	13973	0.000870065	5.52232	1.9565	13.7665	0.0322755	Astrocyte	Up	Astrocyte_Up
Astrocyte_1	BP	GO:0030947	regulation of vascular endothelial growth factor receptor signaling pathway	7/879	26/13973	EMILIN1/DAB2IP/FZD4/NEDD4/CADM4/PRKD2/PTPN1	7	879	26	13973	0.000870065	5.52232	1.9565	13.7665	0.0322755	Astrocyte	Up	Astrocyte_Up
Astrocyte_1	BP	GO:0001819	positive regulation of cytokine production	38/879	354/13973	F3/IL6R/IFI16/MAPKAPK2/IL1R1/STAT1/SLC11A1/LRRFIP1/CTNNB1/IL1RAP/TLR2/IL6ST/F2R/IRF1/RIPK1/HLA-F/HLA-E/FLOT1/NOD1/HGF/HILPDA/SULF1/DDX58/HK1/POLR3A/NFKB2/IRF7/TRAF6/RELA/PTPN11/SMAD3/RARA/STAT3/TICAM1/CEBPG/PRKD2/CD40/XBP1	38	879	354	13973	0.000874627	1.82693	1.2599	2.58439	0.0323429	Astrocyte	Up	Astrocyte_Up
Astrocyte_1	BP	GO:0030001	metal ion transport	43/879	416/13973	SELENON/SLC9A1/EPB41/CACHD1/SLC30A7/KCND3/SLC39A1/KCNT2/PRKCE/ITGAV/MAIP1/SLC11A1/RAMP1/CTNNB1/CACNA1D/SEC61A1/SLC39A8/EGF/CAMK2D/FGF2/F2R/HOMER1/VDAC1/BAK1/SLC39A14/SARAF/CACNB2/PLPP4/TPCN2/UBASH3B/CACNA1C/ANO6/TPT1/GAS6/ERO1A/PML/CEMIP/PKD1/PKD1L3/HAP1/CBARP/ICAM1/JPH2	43	879	416	13973	0.000899755	1.75409	1.23867	2.43055	0.0329602	Astrocyte	Up	Astrocyte_Up
Astrocyte_1	BP	GO:0072001	renal system development	29/879	248/13973	IL6R/TGFB2/NID1/GLI2/STAT1/CTNNB1/SEC61A1/PLXND1/WWTR1/TIPARP/FGF2/SMAD1/PODXL/SULF1/PCSK5/ASS1/ARID5B/DLG5/ACTA2/LGR4/ZBTB16/TMED10/SMAD6/SMAD3/PKD1/GLIS2/PKD1L3/ITGA3/BMP2	29	879	248	13973	0.000928004	2.00565	1.304	2.98453	0.0337842	Astrocyte	Up	Astrocyte_Up
Astrocyte_1	BP	GO:0071260	cellular response to mechanical stimulus	12/879	68/13973	SLC9A1/GADD45A/IRF1/BAK1/AQP1/TNFRSF10B/FAS/TNFRSF1A/LTBR/PTPN11/MAP3K14/CD40	12	879	68	13973	0.000987619	3.22198	1.56594	6.10993	0.0353216	Astrocyte	Up	Astrocyte_Up
Astrocyte_1	BP	GO:0042771	intrinsic apoptotic signaling pathway in response to DNA damage by p53 class mediator	9/879	42/13973	MUC1/IFI16/SHISA5/CDKN1A/TOPORS/CD44/USP28/PML/NUPR1	9	879	42	13973	0.00100436	4.09385	1.71717	8.77913	0.0358232	Astrocyte	Up	Astrocyte_Up
Astrocyte_1	BP	GO:0009267	cellular response to starvation	19/879	138/13973	SESN2/RRAGC/MFSD2A/SH3GLB1/IFI16/BMPR2/NIM1K/CDKN1A/MAP3K5/UPP1/KLF10/FAS/FOXO1/STK24/GAS6/CLEC16A/MAP1LC3B/DSC2/XBP1	19	879	138	13973	0.00102573	2.40882	1.39396	3.95236	0.0363889	Astrocyte	Up	Astrocyte_Up
Astrocyte_1	BP	GO:0032874	positive regulation of stress-activated MAPK cascade	15/879	97/13973	GADD45A/TGFB2/RELL1/DUSP22/RIPK1/MAP3K5/NOD1/MFHAS1/SDCBP/STK3/DAB2IP/TRAF6/MAPK8IP1/LTBR/BMP2	15	879	97	13973	0.0010287	2.75481	1.46856	4.83886	0.0364454	Astrocyte	Up	Astrocyte_Up
Astrocyte_1	BP	GO:2001233	regulation of apoptotic signaling pathway	33/879	297/13973	ENO1/GCLM/MCL1/MUC1/ITGAV/TMBIM1/BMPR1B/CTNNA1/RIPK1/IL20RA/SOD2/HGF/TNFRSF10B/FGFR1/STK3/DAB2IP/NACC2/FAS/ITPRIP/CD44/MAPK8IP1/RELA/LTBR/YBX3/TPT1/PML/NUPR1/MAPK7/ICAM1/PLAUR/PLAGL2/PTPN1/XBP1	33	879	297	13973	0.00104419	1.89563	1.26951	2.7498	0.036846	Astrocyte	Up	Astrocyte_Up
Astrocyte_1	BP	GO:0050727	regulation of inflammatory response	29/879	250/13973	FNDC4/IL1R1/NMI/NFKBIZ/BCL6/TLR2/OTULIN/OSMR/IL6ST/TNIP1/RIPK1/HLA-E/PPARD/HGF/ZYX/MFHAS1/AKNA/NEAT1/RELA/ETS1/TNFRSF1A/NFKBIA/SMAD3/ABCC1/NUPR1/MAPK7/SBNO2/LDLR/BRD4	29	879	250	13973	0.00105373	1.98719	1.29225	2.95596	0.0370833	Astrocyte	Up	Astrocyte_Up
Astrocyte_1	BP	GO:0006869	lipid transport	40/879	383/13973	STX12/MFSD2A/SOAT1/OSBPL6/ITGAV/PER2/OSBPL10/PLSCR4/PLSCR1/EGF/PPARD/PLEKHA8/PNPLA8/TTC39B/ABCA1/UGCG/ITGB1/OSBPL5/PITPNM1/PPFIA1/FZD4/ANO6/CRY1/PTPN11/PITPNM2/IRS2/ATP11A/LRP10/NFKBIA/ABCA3/ABCC1/PROCA1/ABCC3/TEX2/LDLR/SLC1A5/SNAP25/ATP9A/APOL6/APOL4	40	879	383	13973	0.0011018	1.77225	1.23477	2.48457	0.0383915	Astrocyte	Up	Astrocyte_Up
Astrocyte_1	BP	GO:1903827	regulation of cellular protein localization	49/879	496/13973	KCNAB2/EPHA2/SESN2/EPB41/PLK3/SH3GLB1/GBP1/CCT3/TP53BP2/PRKCE/RAB11FIP5/BARD1/TMBIM1/PID1/EDEM1/CTNNB1/PARP9/DTX3L/WWTR1/UBE2D3/EGF/DAB2/CTNNA1/TCAF2/MFHAS1/PPP3CC/BNIP3L/STOM/ITGB1/GBF1/B3GAT3/PPFIA1/PTPN11/UBAC2/GAS6/SMAD3/CEMIP/GLIS2/ERBB2/ITGA3/PPP1R9B/STK11/NUCB1/PTPN1/CCT8/SLC5A3/LIMK2/MGAT3/MIEF1	49	879	496	13973	0.00110805	1.67023	1.20718	2.26772	0.0385324	Astrocyte	Up	Astrocyte_Up
Astrocyte_1	BP	GO:0061620	glycolytic process through glucose-6-phosphate	7/879	27/13973	ENO1/HK1/PGM2L1/ENO2/ADPGK/GALK1/FOXK2	7	879	27	13973	0.00111157	5.24629	1.86906	12.9586	0.0385667	Astrocyte	Up	Astrocyte_Up
Astrocyte_1	BP	GO:0018212	peptidyl-tyrosine modification	35/879	323/13973	EPHA2/IL6R/SHC1/EFNA1/DYRK3/PRKCE/PARP9/ZFYVE28/EPHA5/EGF/IL6ST/DUSP22/NEDD9/TPST1/HGF/FGFR1/INPP5F/HIPK3/CD44/CLCF1/TNFRSF1A/PTPN11/GAS6/MAP2K1/NTRK3/IGF1R/MVP/MAP2K3/ERBB2/STAT3/ICAM1/JAK3/CADM4/CD40/PTPN1	35	879	323	13973	0.00116622	1.84374	1.25071	2.64533	0.0400028	Astrocyte	Up	Astrocyte_Up
Astrocyte_1	BP	GO:0001678	cellular glucose homeostasis	18/879	129/13973	GCLM/PRKCE/RAB11FIP5/KLF7/EPHA5/SLC9B2/PPARD/SRF/SLC39A14/HK1/FOXO1/IRS2/GAS6/IGF1R/FOXK2/ICAM1/XBP1/PIM3	18	879	129	13973	0.00117716	2.44492	1.39102	4.06851	0.0402995	Astrocyte	Up	Astrocyte_Up
Astrocyte_1	BP	GO:0045785	positive regulation of cell adhesion	38/879	360/13973	PDPN/SOX13/TGFB2/NID1/EMILIN1/PRKCE/LIMS1/GLI2/ITGAV/FN1/NFKBIZ/BCL6/IL6ST/RREB1/NEDD9/HLA-E/FLOT1/COL26A1/PODXL/CD44/TRAF6/RELA/ZBTB16/ETS1/PTPN11/ARHGEF7/SMAD3/FLOT2/ERBB2/RARA/ITGA3/PRKCA/ICAM1/JAK3/PLAUR/PRKD2/PREX1/XBP1	38	879	360	13973	0.00119467	1.79211	1.23625	2.53412	0.0407405	Astrocyte	Up	Astrocyte_Up
Astrocyte_1	BP	GO:0035329	hippo signaling	9/879	43/13973	MOB1A/WWTR1/TEAD3/STK3/DLG5/AMOTL1/SAV1/MARK3/MAP2K3	9	879	43	13973	0.00120048	3.97329	1.67031	8.49011	0.0408859	Astrocyte	Up	Astrocyte_Up
Astrocyte_1	BP	GO:0070304	positive regulation of stress-activated protein kinase signaling cascade	15/879	99/13973	GADD45A/TGFB2/RELL1/DUSP22/RIPK1/MAP3K5/NOD1/MFHAS1/SDCBP/STK3/DAB2IP/TRAF6/MAPK8IP1/LTBR/BMP2	15	879	99	13973	0.00127353	2.68849	1.43482	4.71613	0.0426047	Astrocyte	Up	Astrocyte_Up
Astrocyte_1	BP	GO:0090630	activation of GTPase activity	15/879	99/13973	EPHA2/ARHGAP29/SIPA1L2/NGEF/TBC1D14/TBC1D1/NEDD9/TIAM2/USP6NL/TBC1D30/TBC1D15/CORO1C/NTRK3/RAP1GAP2/TBC1D10A	15	879	99	13973	0.00127353	2.68849	1.43482	4.71613	0.0426047	Astrocyte	Up	Astrocyte_Up
Astrocyte_1	BP	GO:0052126	movement in host environment	20/879	152/13973	EPHA2/ITGAV/CTNNB1/PLSCR1/CDHR3/SLC20A2/ITGB1/IFITM2/IFITM3/TRIM5/TRIM22/TPCN2/GAS6/PML/CIITA/ICAM1/LDLR/PVR/NECTIN2/SLC1A5	20	879	152	13973	0.0013549	2.2862	1.34548	3.69772	0.044775	Astrocyte	Up	Astrocyte_Up
Astrocyte_1	BP	GO:0071222	cellular response to lipopolysaccharide	20/879	152/13973	PRKCE/PLSCR4/TNIP2/TLR2/PPARD/PLAA/DAB2IP/ASS1/TRIM5/TRAF6/RELA/NFKBIA/LITAF/PRKCA/SBNO2/TICAM1/ICAM1/ZFP36/CD40/XBP1	20	879	152	13973	0.0013549	2.2862	1.34548	3.69772	0.044775	Astrocyte	Up	Astrocyte_Up
Astrocyte_1	BP	GO:0015748	organophosphate ester transport	16/879	110/13973	MFSD2A/OSBPL10/PLSCR4/PLSCR1/PLEKHA8/ABCA1/OSBPL5/PITPNM1/ANO6/PITPNM2/ATP11A/ABCA3/ABCC1/LDLR/ATP9A/SLC37A1	16	879	110	13973	0.00138941	2.56376	1.40157	4.40774	0.0457569	Astrocyte	Up	Astrocyte_Up
Astrocyte_1	BP	GO:0061615	glycolytic process through fructose-6-phosphate	7/879	28/13973	ENO1/HK1/PGM2L1/ENO2/ADPGK/GALK1/FOXK2	7	879	28	13973	0.00140265	4.99496	1.78917	12.2416	0.0461069	Astrocyte	Up	Astrocyte_Up
Astrocyte_1	BP	GO:0007163	establishment or maintenance of cell polarity	24/879	197/13973	CLIC4/SLC9A1/LMNA/ARHGEF11/ACTR3/RND3/WDR1/FAT1/GOLPH3/ERBIN/CTNNA1/DST/AQP1/ANK1/ITGB1/DLG5/GBF1/AMOTL1/RND1/RAP1B/PKD1/FLOT2/STK11/MYH9	24	879	197	13973	0.00141657	2.09635	1.30019	3.24549	0.0464777	Astrocyte	Up	Astrocyte_Up
Astrocyte_1	BP	GO:0043536	positive regulation of blood vessel endothelial cell migration	9/879	44/13973	FGF2/FGFR1/ETS1/SP1/MAP2K3/STAT5A/PRKCA/PRKD2/CD40	9	879	44	13973	0.00142638	3.85875	1.62598	8.22316	0.0467123	Astrocyte	Up	Astrocyte_Up
Astrocyte_1	BP	GO:0045778	positive regulation of ossification	9/879	44/13973	TGFB2/BMPR2/BMPR1B/BMPR1A/ZBTB16/ANO6/PTPN11/SMAD3/BMP2	9	879	44	13973	0.00142638	3.85875	1.62598	8.22316	0.0467123	Astrocyte	Up	Astrocyte_Up
Astrocyte_1	BP	GO:0070102	interleukin-6-mediated signaling pathway	6/879	21/13973	IL6R/STAT1/IL6ST/RIPK1/PTPN11/STAT3	6	879	21	13973	0.00145904	5.99105	1.89951	16.3855	0.0476637	Astrocyte	Up	Astrocyte_Up
Astrocyte_1	BP	GO:0003012	muscle system process	38/879	365/13973	ENO1/SLC9A1/KCND3/LMNA/ARHGEF11/LMOD1/OXTR/CACNA1D/CAMK2D/IL6ST/F2R/HOMER1/ADRA1B/SRF/SULF1/TMOD1/CACNB2/VCL/ACTA2/INPP5F/TPCN2/CACNA1C/TNFRSF1A/PXN/FOXO1/SMAD3/AKAP13/TRIM72/CHRNE/MAP2K3/PRKCA/SSTR2/MYL12A/DSC2/DTNA/CTDP1/TPM4/SMTN	38	879	365	13973	0.00153549	1.76403	1.21721	2.49378	0.049649	Astrocyte	Up	Astrocyte_Up
Astrocyte_1	BP	GO:1903034	regulation of response to wounding	18/879	132/13973	F3/PRKCE/SERPINE2/PROS1/FGF2/F2R/RREB1/ITGB1/INPP5F/SERPING1/UBASH3B/ANO6/STK24/MAP2K1/SMAD3/CADM4/PLAUR/XBP1	18	879	132	13973	0.00153673	2.38022	1.35537	3.95596	0.049649	Astrocyte	Up	Astrocyte_Up
Astrocyte_1	BP	GO:2001236	regulation of extrinsic apoptotic signaling pathway	18/879	132/13973	GCLM/MCL1/ITGAV/TMBIM1/BMPR1B/CTNNA1/RIPK1/HGF/TNFRSF10B/FGFR1/STK3/FAS/ITPRIP/RELA/LTBR/PML/MAPK7/ICAM1	18	879	132	13973	0.00153673	2.38022	1.35537	3.95596	0.049649	Astrocyte	Up	Astrocyte_Up
Astrocyte_1	BP	GO:0001666	response to hypoxia	33/879	305/13973	ENO1/SLC9A1/PLK3/LMNA/TGFB2/EGLN1/PRKCE/EPAS1/PDK1/FAM162A/PLOD2/SOD3/TLR2/PAM/STC2/PSMB9/PPARD/SRF/SOD2/AQP1/HILPDA/LOXL2/BNIP3L/NDRG1/SLC2A8/ETS1/ERO1A/PGF/SMAD3/PML/VASN/ICAM1/BMP2	33	879	305	13973	0.00163079	1.83859	1.23209	2.66544	0.0518631	Astrocyte	Up	Astrocyte_Up
Astrocyte_1	BP	GO:0008625	extrinsic apoptotic signaling pathway via death domain receptors	12/879	72/13973	TMBIM1/ZDHHC3/BMPR1B/RIPK1/HGF/TNFRSF10B/STK3/DAB2IP/FAS/ITPRIP/TNFRSF1A/ICAM1	12	879	72	13973	0.00165441	3.0063	1.46637	5.67266	0.052237	Astrocyte	Up	Astrocyte_Up
Astrocyte_1	BP	GO:0046330	positive regulation of JNK cascade	12/879	72/13973	GADD45A/DUSP22/RIPK1/MAP3K5/NOD1/MFHAS1/SDCBP/STK3/DAB2IP/TRAF6/MAPK8IP1/LTBR	12	879	72	13973	0.00165441	3.0063	1.46637	5.67266	0.052237	Astrocyte	Up	Astrocyte_Up
Astrocyte_1	BP	GO:0010810	regulation of cell-substrate adhesion	23/879	188/13973	PDPN/SLC9A1/MACF1/GBP1/NID1/EMILIN1/PRKCE/LIMS1/FN1/BCL6/SPOCK1/DUSP22/RREB1/NEDD9/COL26A1/VCL/FZD4/CORO1C/ARHGEF7/SMAD3/DUSP3/ITGA3/PREX1	23	879	188	13973	0.00166709	2.10525	1.29115	3.28972	0.0525744	Astrocyte	Up	Astrocyte_Up
Astrocyte_1	BP	GO:1902532	negative regulation of intracellular signal transduction	44/879	442/13973	ENO1/EPHA2/SESN2/GBP1/MCL1/EFNA1/MUC1/DYRK3/TGFB2/EMILIN1/NMI/STAT1/SERPINE2/BCL6/ERBIN/UBE2B/TNIP1/RIPK1/RANBP9/SOD2/DAB2IP/DLG5/HIPK3/CD44/MAPK8IP1/RELA/YBX3/FOXO1/TPT1/DACT1/MARK3/SPRED1/IGF1R/LITAF/MAPK7/MAP2K3/DUSP3/ITGA3/SEC14L1/STK11/SPRED3/PLAUR/PTPN1/XBP1	44	879	442	13973	0.00167728	1.68085	1.19261	2.31906	0.0527383	Astrocyte	Up	Astrocyte_Up
Astrocyte_1	BP	GO:0038111	interleukin-7-mediated signaling pathway	5/879	15/13973	SOCS2/IRS2/STAT5A/STAT3/JAK3	5	879	15	13973	0.00171995	7.48215	2.00232	24.0894	0.0538873	Astrocyte	Up	Astrocyte_Up
Astrocyte_1	BP	GO:0071559	response to transforming growth factor beta	26/879	223/13973	TGFB2/EMILIN1/FNDC4/LIMS1/SMAD1/DAB2/DUSP22/ZYX/ZNF703/SDCBP/BMPR1A/DKK3/CHST11/PXN/LTBP2/SPRED1/SMAD6/SMAD3/PML/VASN/MAPK7/ITGA3/LDLRAD4/STK11/SPRED3/PMEPA1	26	879	223	13973	0.00173724	1.99535	1.26425	3.03345	0.0543006	Astrocyte	Up	Astrocyte_Up
Astrocyte_1	BP	GO:0061035	regulation of cartilage development	10/879	54/13973	GLI2/BMPR2/BMPR1B/SMAD1/BMP1/LOXL2/ZBTB16/PTPN11/SMAD3/BMP2	10	879	54	13973	0.00175567	3.41248	1.52587	6.91288	0.0548442	Astrocyte	Up	Astrocyte_Up
Astrocyte_1	BP	GO:0061564	axon development	45/879	456/13973	EPHA2/MACF1/S100A6/SHC1/EFNA1/CAMSAP2/ENAH/GLI2/BMPR2/NRP2/KLF7/FN1/BOC/KALRN/PLXND1/EPHA5/BMPR1B/PALLD/TRIO/FSTL4/CTNNA1/RANBP9/FLOT1/SRF/TIAM2/PLXNA4/GFRA2/DPYSL2/VCL/INPP5F/RAB21/PTPN11/ULK1/RNF6/STK24/IRS2/MAP2K1/MAPK7/ERBB2/PRKCA/STK11/ZSWIM4/NUMBL/B4GALT5/YTHDF1	45	879	456	13973	0.00177562	1.66497	1.18618	2.28912	0.0551088	Astrocyte	Up	Astrocyte_Up
Astrocyte_1	BP	GO:0018108	peptidyl-tyrosine phosphorylation	34/879	320/13973	EPHA2/IL6R/SHC1/EFNA1/DYRK3/PRKCE/PARP9/ZFYVE28/EPHA5/EGF/IL6ST/DUSP22/NEDD9/HGF/FGFR1/INPP5F/HIPK3/CD44/CLCF1/TNFRSF1A/PTPN11/GAS6/MAP2K1/NTRK3/IGF1R/MVP/MAP2K3/ERBB2/STAT3/ICAM1/JAK3/CADM4/CD40/PTPN1	34	879	320	13973	0.00189586	1.80181	1.21545	2.59687	0.057755	Astrocyte	Up	Astrocyte_Up
Astrocyte_1	BP	GO:0003181	atrioventricular valve morphogenesis	6/879	22/13973	EFNA1/TGFB2/BMPR2/BMPR1A/SMAD6/BMP2	6	879	22	13973	0.00190064	5.61544	1.7954	15.155	0.0578339	Astrocyte	Up	Astrocyte_Up
Astrocyte_1	BP	GO:0007265	Ras protein signal transduction	33/879	308/13973	PDPN/ARHGAP29/CDC42SE1/SHC1/ARHGEF11/TGFB2/RASSF1/ARHGEF3/BCL6/FGF2/ERBIN/F2R/RREB1/FLOT1/CDKN1A/GNA12/PSD3/ABCA1/DAB2IP/RALGDS/GBF1/USP28/ARHGEF12/RAP1B/RAB21/IRS2/RAB15/DENND4A/AKAP13/ARHGAP17/ITGA3/MAPRE2/CADM4	33	879	308	13973	0.00191504	1.81815	1.21866	2.6351	0.0581714	Astrocyte	Up	Astrocyte_Up
Astrocyte_1	BP	GO:0001655	urogenital system development	30/879	272/13973	IL6R/TGFB2/NID1/GLI2/STAT1/CTNNB1/SEC61A1/PLXND1/WWTR1/TIPARP/FGF2/SMAD1/PODXL/SULF1/PCSK5/ASS1/ARID5B/DLG5/ACTA2/LGR4/ZBTB16/TMED10/SMAD6/SMAD3/PKD1/GLIS2/PKD1L3/ITGA3/STK11/BMP2	30	879	272	13973	0.00193706	1.87656	1.23116	2.76938	0.0587726	Astrocyte	Up	Astrocyte_Up
Astrocyte_1	BP	GO:0050729	positive regulation of inflammatory response	14/879	93/13973	NMI/NFKBIZ/TLR2/OSMR/IL6ST/TNIP1/RIPK1/HLA-E/NEAT1/ETS1/TNFRSF1A/NFKBIA/ABCC1/NUPR1	14	879	93	13973	0.00194304	2.66604	1.3884	4.76661	0.0588865	Astrocyte	Up	Astrocyte_Up
Astrocyte_1	BP	GO:0032757	positive regulation of interleukin-8 production	9/879	46/13973	F3/TLR2/F2R/RIPK1/NOD1/DDX58/RELA/STAT3/PRKD2	9	879	46	13973	0.00198039	3.65	1.54402	7.73267	0.0595289	Astrocyte	Up	Astrocyte_Up
Astrocyte_1	BP	GO:0035924	cellular response to vascular endothelial growth factor stimulus	10/879	55/13973	MAPKAPK2/NRP2/ADAMTS3/DAB2IP/RELA/CD63/PGF/MAP2K3/CADM4/PRKD2	10	879	55	13973	0.0020273	3.33641	1.494	6.74536	0.0604688	Astrocyte	Up	Astrocyte_Up
Astrocyte_1	BP	GO:2001234	negative regulation of apoptotic signaling pathway	23/879	191/13973	ENO1/GCLM/MCL1/MUC1/ITGAV/TMBIM1/CTNNA1/RIPK1/SOD2/HGF/TNFRSF10B/FAS/ITPRIP/CD44/MAPK8IP1/RELA/YBX3/TPT1/MAPK7/ICAM1/PLAUR/PTPN1/XBP1	23	879	191	13973	0.00205379	2.06718	1.26835	3.22842	0.0608982	Astrocyte	Up	Astrocyte_Up
Astrocyte_1	BP	GO:0006816	calcium ion transport	36/879	347/13973	SELENON/SLC9A1/EPB41/CACHD1/PRKCE/ITGAV/MAIP1/RAMP1/CTNNB1/CACNA1D/SEC61A1/EGF/CAMK2D/FGF2/F2R/HOMER1/VDAC1/BAK1/SARAF/CACNB2/PLPP4/TPCN2/UBASH3B/CACNA1C/ANO6/TPT1/GAS6/ERO1A/PML/CEMIP/PKD1/PKD1L3/HAP1/CBARP/ICAM1/JPH2	36	879	347	13973	0.00213991	1.75519	1.19841	2.50337	0.0627992	Astrocyte	Up	Astrocyte_Up
Astrocyte_1	BP	GO:0000187	activation of MAPK activity	18/879	136/13973	MAP3K6/SHC1/MAPKAPK2/EGF/FGF2/RIPK1/MAP3K5/NOD1/HGF/DAB2IP/TRAF6/PTPN11/MAP2K1/NTRK3/ADORA2B/MAP2K3/BMP2/PTPN1	18	879	136	13973	0.00215715	2.29876	1.31052	3.81516	0.0629601	Astrocyte	Up	Astrocyte_Up
Astrocyte_1	BP	GO:1904019	epithelial cell apoptotic process	13/879	84/13973	BMPR2/TNIP2/CAST/MAP3K5/STK3/DAB2IP/ANO6/GAS6/NUPR1/MAPK7/ICAM1/ZFP36/CD40	13	879	84	13973	0.00215893	2.75335	1.39224	5.03967	0.0629601	Astrocyte	Up	Astrocyte_Up
Astrocyte_1	BP	GO:0010762	regulation of fibroblast migration	7/879	30/13973	PRKCE/FGF2/AKAP12/GNA12/ITGB1/CORO1C/ARHGEF7	7	879	30	13973	0.00216049	4.56115	1.64824	11.018	0.0629601	Astrocyte	Up	Astrocyte_Up
Astrocyte_1	BP	GO:0060416	response to growth hormone	7/879	30/13973	ASS1/SOCS2/PXN/STAT5A/STAT3/JAK3/PTPN1	7	879	30	13973	0.00216049	4.56115	1.64824	11.018	0.0629601	Astrocyte	Up	Astrocyte_Up
Astrocyte_1	BP	GO:0030198	extracellular matrix organization	35/879	335/13973	PDPN/COL11A1/ADAMTSL4/QSOX1/TGFB2/NID1/PXDN/EMILIN1/ITGAV/FN1/ITGA9/ADAMTS3/SLC39A8/FGF2/FLOT1/COL19A1/BMP1/LOXL2/SULF1/ITGB1/COL13A1/NFKB2/ADAM12/CD44/SERPINH1/ETS1/TNFRSF1A/GAS6/ERO1A/FBLN5/SMAD3/CRISPLD2/ITGA3/ICAM1/BMP2	35	879	335	13973	0.00217801	1.76843	1.20045	2.53502	0.0633541	Astrocyte	Up	Astrocyte_Up
Astrocyte_1	BP	GO:0051701	biological process involved in interaction with host	23/879	192/13973	EPHA2/ITGAV/CTNNB1/PLSCR1/TNIP1/CPSF4/CDHR3/SLC20A2/ITGB1/IFITM2/IFITM3/TRIM5/TRIM22/TPCN2/ULK1/GAS6/PML/CIITA/ICAM1/LDLR/PVR/NECTIN2/SLC1A5	23	879	192	13973	0.00219858	2.05479	1.26094	3.20849	0.0637068	Astrocyte	Up	Astrocyte_Up
Astrocyte_1	BP	GO:0046328	regulation of JNK cascade	16/879	115/13973	GADD45A/DUSP22/RIPK1/MAP3K5/NOD1/MFHAS1/SDCBP/STK3/DAB2IP/HIPK3/TRAF6/MAPK8IP1/LTBR/DACT1/IGF1R/DUSP3	16	879	115	13973	0.00222453	2.43325	1.33284	4.17345	0.064216	Astrocyte	Up	Astrocyte_Up
Astrocyte_1	BP	GO:0050921	positive regulation of chemotaxis	16/879	115/13973	AKIRIN1/F3/IL6R/BMPR2/FGF2/CXCL14/TPBG/FGFR1/CAMK1D/ANO6/GAS6/PGF/LGMN/SMAD3/NTRK3/PRKD2	16	879	115	13973	0.00222453	2.43325	1.33284	4.17345	0.064216	Astrocyte	Up	Astrocyte_Up
Astrocyte_1	BP	GO:0010991	negative regulation of SMAD protein complex assembly	3/879	5/13973	SMAD6/LDLRAD4/PMEPA1	3	879	5	13973	0.00225391	22.4021	2.56276	267.47	0.064883	Astrocyte	Up	Astrocyte_Up
Astrocyte_1	BP	GO:0015691	cadmium ion transport	3/879	5/13973	SLC11A1/SLC39A8/SLC39A14	3	879	5	13973	0.00225391	22.4021	2.56276	267.47	0.064883	Astrocyte	Up	Astrocyte_Up
Astrocyte_1	BP	GO:0070574	cadmium ion transmembrane transport	3/879	5/13973	SLC11A1/SLC39A8/SLC39A14	3	879	5	13973	0.00225391	22.4021	2.56276	267.47	0.064883	Astrocyte	Up	Astrocyte_Up
Astrocyte_1	BP	GO:0007178	transmembrane receptor protein serine/threonine kinase signaling pathway	32/879	299/13973	TGFB2/EMILIN1/CRIM1/BMPR2/FSTL1/WWTR1/BMPR1B/UBE2D3/SMAD1/DAB2/DUSP22/ZYX/RBPMS/ZNF703/SDCBP/SULF1/BMPR1A/DKK3/CHST11/PXN/LTBP2/SPRED1/SMAD6/SMAD3/PML/VASN/ITGA3/LDLRAD4/STK11/SPRED3/BMP2/PMEPA1	32	879	299	13973	0.00226466	1.81487	1.20855	2.64468	0.0651217	Astrocyte	Up	Astrocyte_Up
Astrocyte_1	BP	GO:0034612	response to tumor necrosis factor	28/879	251/13973	GBP3/GBP1/LIMS1/STAT1/PID1/OTULIN/ERBIN/RIPK1/PSMB9/MAP3K5/AKAP12/DAB2IP/ASS1/FAS/TRAF6/RELA/TNFRSF1A/LTBR/YBX3/GAS6/NFKBIA/GCH1/SPPL2A/MAP3K14/ICAM1/ZFP36/CD40/GGT5	28	879	251	13973	0.00228378	1.89899	1.22607	2.84058	0.0655288	Astrocyte	Up	Astrocyte_Up
Astrocyte_1	BP	GO:0043062	extracellular structure organization	35/879	336/13973	PDPN/COL11A1/ADAMTSL4/QSOX1/TGFB2/NID1/PXDN/EMILIN1/ITGAV/FN1/ITGA9/ADAMTS3/SLC39A8/FGF2/FLOT1/COL19A1/BMP1/LOXL2/SULF1/ITGB1/COL13A1/NFKB2/ADAM12/CD44/SERPINH1/ETS1/TNFRSF1A/GAS6/ERO1A/FBLN5/SMAD3/CRISPLD2/ITGA3/ICAM1/BMP2	35	879	336	13973	0.00228918	1.76242	1.19645	2.52606	0.065636	Astrocyte	Up	Astrocyte_Up
Astrocyte_1	BP	GO:0071902	positive regulation of protein serine/threonine kinase activity	30/879	275/13973	MAP3K6/GADD45A/SHC1/MAPKAPK2/SPDYA/EGF/FGF2/RIPK1/MAP3K5/NOD1/HGF/FGFR1/STK3/DAB2IP/TRAF6/FZD4/CCND2/CCNT1/PTPN11/MAP2K1/CEMIP/AKAP13/NTRK3/PKD1/ADORA2B/MAP2K3/ERBB2/BMP2/CD40/PTPN1	30	879	275	13973	0.00229125	1.85318	1.21611	2.7341	0.065636	Astrocyte	Up	Astrocyte_Up
Astrocyte_1	BP	GO:0061041	regulation of wound healing	15/879	105/13973	F3/PRKCE/SERPINE2/PROS1/FGF2/F2R/RREB1/ITGB1/SERPING1/UBASH3B/ANO6/SMAD3/CADM4/PLAUR/XBP1	15	879	105	13973	0.00231913	2.50823	1.34223	4.38336	0.0663629	Astrocyte	Up	Astrocyte_Up
Astrocyte_1	BP	GO:0071219	cellular response to molecule of bacterial origin	20/879	159/13973	PRKCE/PLSCR4/TNIP2/TLR2/PPARD/PLAA/DAB2IP/ASS1/TRIM5/TRAF6/RELA/NFKBIA/LITAF/PRKCA/SBNO2/TICAM1/ICAM1/ZFP36/CD40/XBP1	20	879	159	13973	0.0023398	2.16991	1.27903	3.50284	0.0668455	Astrocyte	Up	Astrocyte_Up
Astrocyte_1	BP	GO:0030168	platelet activation	18/879	137/13973	PDPN/PRKCE/FN1/SERPINE2/PLSCR1/F2R/SRF/GNA12/GNA14/VAV2/VCL/UBASH3B/PTPN11/DGKH/PRKCA/MYL12A/CD40/MYH9	18	879	137	13973	0.00234149	2.27937	1.29976	3.78168	0.0668579	Astrocyte	Up	Astrocyte_Up
Astrocyte_1	BP	GO:0030011	maintenance of cell polarity	5/879	16/13973	SLC9A1/WDR1/DST/ANK1/DLG5	5	879	16	13973	0.00237338	6.80213	1.84856	21.2916	0.0675492	Astrocyte	Up	Astrocyte_Up
Astrocyte_1	BP	GO:0072673	lamellipodium morphogenesis	5/879	16/13973	PDPN/RREB1/CD44/CORO1C/ARHGEF7	5	879	16	13973	0.00237338	6.80213	1.84856	21.2916	0.0675492	Astrocyte	Up	Astrocyte_Up
Astrocyte_1	BP	GO:0003174	mitral valve development	4/879	10/13973	EFNA1/BMPR2/BMPR1A/SMAD6	4	879	10	13973	0.00240446	9.96818	2.06497	42.1383	0.0680307	Astrocyte	Up	Astrocyte_Up
Astrocyte_1	BP	GO:0003183	mitral valve morphogenesis	4/879	10/13973	EFNA1/BMPR2/BMPR1A/SMAD6	4	879	10	13973	0.00240446	9.96818	2.06497	42.1383	0.0680307	Astrocyte	Up	Astrocyte_Up
Astrocyte_1	BP	GO:0048194	Golgi vesicle budding	4/879	10/13973	GOLPH3/GBF1/TMED10/ARFGAP3	4	879	10	13973	0.00240446	9.96818	2.06497	42.1383	0.0680307	Astrocyte	Up	Astrocyte_Up
Astrocyte_1	BP	GO:0060397	growth hormone receptor signaling pathway via JAK-STAT	4/879	10/13973	STAT5A/STAT3/JAK3/PTPN1	4	879	10	13973	0.00240446	9.96818	2.06497	42.1383	0.0680307	Astrocyte	Up	Astrocyte_Up
Astrocyte_1	BP	GO:0018210	peptidyl-threonine modification	16/879	116/13973	DYRK3/GALNT2/EGF/CAMK2D/HIPK3/TNKS1BP1/GALNT4/ULK1/SPRED1/MAP2K1/CEMIP/SBK1/PRKCA/SPRED3/CADM4/PRKD2	16	879	116	13973	0.00243382	2.40902	1.31987	4.12959	0.0686407	Astrocyte	Up	Astrocyte_Up
Astrocyte_1	BP	GO:0003171	atrioventricular valve development	6/879	23/13973	EFNA1/TGFB2/BMPR2/BMPR1A/SMAD6/BMP2	6	879	23	13973	0.00243637	5.28549	1.70199	14.0934	0.0686761	Astrocyte	Up	Astrocyte_Up
Astrocyte_1	BP	GO:0045229	external encapsulating structure organization	35/879	338/13973	PDPN/COL11A1/ADAMTSL4/QSOX1/TGFB2/NID1/PXDN/EMILIN1/ITGAV/FN1/ITGA9/ADAMTS3/SLC39A8/FGF2/FLOT1/COL19A1/BMP1/LOXL2/SULF1/ITGB1/COL13A1/NFKB2/ADAM12/CD44/SERPINH1/ETS1/TNFRSF1A/GAS6/ERO1A/FBLN5/SMAD3/CRISPLD2/ITGA3/ICAM1/BMP2	35	879	338	13973	0.00252629	1.75051	1.18851	2.50883	0.0705705	Astrocyte	Up	Astrocyte_Up
Astrocyte_1	BP	GO:0061756	leukocyte adhesion to vascular endothelial cell	8/879	39/13973	ADD2/SLC39A8/GOLPH3/ITGB1/TRAF6/RELA/ETS1/ICAM1	8	879	39	13973	0.00255006	3.8693	1.53218	8.63896	0.0711967	Astrocyte	Up	Astrocyte_Up
Astrocyte_1	BP	GO:0071560	cellular response to transforming growth factor beta stimulus	25/879	218/13973	TGFB2/EMILIN1/LIMS1/SMAD1/DAB2/DUSP22/ZYX/ZNF703/SDCBP/BMPR1A/DKK3/CHST11/PXN/LTBP2/SPRED1/SMAD6/SMAD3/PML/VASN/MAPK7/ITGA3/LDLRAD4/STK11/SPRED3/PMEPA1	25	879	218	13973	0.00264191	1.95671	1.22831	2.99728	0.0731043	Astrocyte	Up	Astrocyte_Up
Astrocyte_1	BP	GO:0032092	positive regulation of protein binding	12/879	76/13973	EPB41/ADD2/RAMP1/DTX3L/PLXND1/FLOT1/STK3/DACT1/MARK3/PKD1/TICAM1/BMP2	12	879	76	13973	0.00265381	2.81758	1.37874	5.29332	0.0733199	Astrocyte	Up	Astrocyte_Up
Astrocyte_1	BP	GO:2001237	negative regulation of extrinsic apoptotic signaling pathway	13/879	86/13973	GCLM/MCL1/ITGAV/TMBIM1/CTNNA1/RIPK1/HGF/TNFRSF10B/FAS/ITPRIP/RELA/MAPK7/ICAM1	13	879	86	13973	0.00267479	2.67721	1.35555	4.89254	0.0734373	Astrocyte	Up	Astrocyte_Up
Astrocyte_1	BP	GO:0010611	regulation of cardiac muscle hypertrophy	9/879	48/13973	SLC9A1/LMNA/CAMK2D/IL6ST/TNFRSF1A/FOXO1/SMAD3/PRKCA/CTDP1	9	879	48	13973	0.00269384	3.46232	1.46989	7.29645	0.0738451	Astrocyte	Up	Astrocyte_Up
Astrocyte_1	BP	GO:0043405	regulation of MAP kinase activity	30/879	278/13973	MAP3K6/GADD45A/SHC1/MAPKAPK2/EGF/FGF2/RIPK1/MAP3K5/NOD1/HGF/FGFR1/DAB2IP/HIPK3/TRAF6/MAPK8IP1/FZD4/PTPN11/SPRED1/MAP2K1/AKAP13/NTRK3/IGF1R/ADORA2B/MAP2K3/ERBB2/DUSP3/SPRED3/BMP2/CD40/PTPN1	30	879	278	13973	0.00269961	1.83016	1.20142	2.69961	0.0739649	Astrocyte	Up	Astrocyte_Up
Astrocyte_1	BP	GO:0009991	response to extracellular stimulus	40/879	403/13973	SESN2/RRAGC/MFSD2A/SH3GLB1/GCLM/IFI16/HAT1/BMPR2/NOCT/NIM1K/STC2/PPARD/CDKN1A/PIM1/SRF/MAP3K5/SOD2/UPP1/KLF10/ASS1/FAS/RELA/FOSL1/ULK1/FOXO1/STK24/GAS6/CHSY1/CLEC16A/MAP1LC3B/PPP1R9B/SSTR2/FOXK2/DSC2/ICAM1/LDLR/ZFP36/CD40/MN1/XBP1	40	879	403	13973	0.00280985	1.67199	1.16602	2.34164	0.0762058	Astrocyte	Up	Astrocyte_Up
Astrocyte_1	BP	GO:0002521	leukocyte differentiation	42/879	429/13973	EPHA2/IL6R/IFI16/MR1/SOX13/LBR/TMEM178A/GLI2/NFKBIZ/BCL6/SLC9B2/TLR2/IRF1/RIPK1/BAK1/SRF/PRDM1/SNX10/KLF10/ST3GAL1/KLF6/ITGB1/IRF7/TRAF6/CLCF1/ZBTB16/UBASH3B/LTBR/GAS6/ERBB2/RARA/STAT3/PRKCA/SBNO2/STK11/JAK3/CEBPG/RELB/PREX1/NFATC2/XBP1/MYH9	42	879	429	13973	0.00287638	1.64754	1.1596	2.2888	0.076777	Astrocyte	Up	Astrocyte_Up
Astrocyte_1	BP	GO:0043406	positive regulation of MAP kinase activity	24/879	208/13973	MAP3K6/GADD45A/SHC1/MAPKAPK2/EGF/FGF2/RIPK1/MAP3K5/NOD1/HGF/FGFR1/DAB2IP/TRAF6/FZD4/PTPN11/MAP2K1/AKAP13/NTRK3/ADORA2B/MAP2K3/ERBB2/BMP2/CD40/PTPN1	24	879	208	13973	0.00293702	1.96938	1.22332	3.04299	0.0778059	Astrocyte	Up	Astrocyte_Up
Astrocyte_1	BP	GO:0045926	negative regulation of growth	24/879	208/13973	ENO1/SESN2/TGFB2/BMPR2/SERPINE2/BCL6/JADE1/FSTL4/PPARD/CDKN1A/STK3/SOCS2/RNF6/ING1/SAV1/LGMN/MEG3/SMAD3/PML/MT1A/PPP1R9B/CTDP1/STK11/BST2	24	879	208	13973	0.00293702	1.96938	1.22332	3.04299	0.0778059	Astrocyte	Up	Astrocyte_Up
Astrocyte_1	BP	GO:0051099	positive regulation of binding	19/879	151/13973	EPB41/ADD2/RAMP1/CTNNB1/PARP9/DTX3L/PLXND1/EGF/FLOT1/STK3/TRAF6/DACT1/MARK3/PKD1/RARA/TICAM1/CEBPG/PLAUR/BMP2	19	879	151	13973	0.00295956	2.16939	1.25957	3.54486	0.0781615	Astrocyte	Up	Astrocyte_Up
Astrocyte_1	BP	GO:0002526	acute inflammatory response	12/879	77/13973	F3/IL6R/FN1/PLSCR1/OSMR/IL6ST/HLA-E/ASS1/ANO6/SERPINA3/NUPR1/ICAM1	12	879	77	13973	0.0029682	2.77418	1.35839	5.20624	0.0781615	Astrocyte	Up	Astrocyte_Up
Astrocyte_1	BP	GO:0006029	proteoglycan metabolic process	12/879	77/13973	COL11A1/BMPR2/CTNNB1/BMPR1B/PPARD/CHPF2/SULF1/CHST3/B3GAT3/CHST11/CHSY1/BMP2	12	879	77	13973	0.0029682	2.77418	1.35839	5.20624	0.0781615	Astrocyte	Up	Astrocyte_Up
Astrocyte_1	BP	GO:0007409	axonogenesis	41/879	417/13973	EPHA2/MACF1/S100A6/SHC1/EFNA1/ENAH/GLI2/BMPR2/NRP2/KLF7/FN1/BOC/KALRN/PLXND1/EPHA5/BMPR1B/PALLD/TRIO/FSTL4/RANBP9/FLOT1/SRF/TIAM2/PLXNA4/GFRA2/DPYSL2/VCL/RAB21/PTPN11/ULK1/RNF6/IRS2/MAP2K1/MAPK7/ERBB2/PRKCA/STK11/ZSWIM4/NUMBL/B4GALT5/YTHDF1	41	879	417	13973	0.00297152	1.65482	1.15953	2.30779	0.07821	Astrocyte	Up	Astrocyte_Up
Astrocyte_1	BP	GO:0045332	phospholipid translocation	8/879	40/13973	MFSD2A/PLSCR4/PLSCR1/ABCA1/ANO6/ATP11A/ABCC1/ATP9A	8	879	40	13973	0.00301516	3.74834	1.48777	8.33663	0.0789261	Astrocyte	Up	Astrocyte_Up
Astrocyte_1	BP	GO:0071356	cellular response to tumor necrosis factor	26/879	232/13973	GBP3/GBP1/LIMS1/STAT1/PID1/OTULIN/ERBIN/RIPK1/PSMB9/MAP3K5/AKAP12/DAB2IP/ASS1/FAS/TRAF6/RELA/TNFRSF1A/LTBR/YBX3/GAS6/NFKBIA/SPPL2A/MAP3K14/ICAM1/ZFP36/CD40	26	879	232	13973	0.00301851	1.9069	1.20944	2.89524	0.0789746	Astrocyte	Up	Astrocyte_Up
Astrocyte_1	BP	GO:0097035	regulation of membrane lipid distribution	9/879	49/13973	MFSD2A/PLSCR4/PLSCR1/ABCA1/ANO6/ATP11A/ABCC1/TLCD2/ATP9A	9	879	49	13973	0.00311963	3.37551	1.43544	7.09635	0.0809388	Astrocyte	Up	Astrocyte_Up
Astrocyte_1	BP	GO:1901185	negative regulation of ERBB signaling pathway	9/879	49/13973	ZFYVE28/EGF/DAB2IP/ARHGEF7/LGMN/MVP/ERBB2/DUSP3/RNF126	9	879	49	13973	0.00311963	3.37551	1.43544	7.09635	0.0809388	Astrocyte	Up	Astrocyte_Up
Astrocyte_1	BP	GO:1902041	regulation of extrinsic apoptotic signaling pathway via death domain receptors	9/879	49/13973	TMBIM1/BMPR1B/RIPK1/HGF/TNFRSF10B/STK3/FAS/ITPRIP/ICAM1	9	879	49	13973	0.00311963	3.37551	1.43544	7.09635	0.0809388	Astrocyte	Up	Astrocyte_Up
Astrocyte_1	BP	GO:1903901	negative regulation of viral life cycle	5/879	17/13973	IFITM2/IFITM3/TRIM5/CIITA/BST2	5	879	17	13973	0.00319005	6.2349	1.71683	19.0621	0.0820383	Astrocyte	Up	Astrocyte_Up
Astrocyte_1	BP	GO:0030330	DNA damage response, signal transduction by p53 class mediator	14/879	98/13973	SESN2/PLK3/GADD45A/MUC1/DYRK3/CDKN1A/NDRG1/CD44/TNKS1BP1/SPRED1/PML/ARID3A/CARM1/SPRED3	14	879	98	13973	0.00319735	2.50649	1.30851	4.46609	0.0820496	Astrocyte	Up	Astrocyte_Up
Astrocyte_1	BP	GO:1902042	negative regulation of extrinsic apoptotic signaling pathway via death domain receptors	7/879	32/13973	TMBIM1/RIPK1/HGF/TNFRSF10B/FAS/ITPRIP/ICAM1	7	879	32	13973	0.00320076	4.19584	1.5279	10.0152	0.0820496	Astrocyte	Up	Astrocyte_Up
Astrocyte_1	BP	GO:0050878	regulation of body fluid levels	40/879	406/13973	PDPN/GRHL3/F3/COPA/PRKCE/FN1/SERPINE2/OXTR/RAB5A/PROS1/KALRN/PLSCR1/ANXA5/F2R/PAM/SLC22A4/IRF1/SRF/GNA12/AQP1/GNA14/UGCG/VAV2/VCL/HPS5/CD59/SERPING1/UBASH3B/ANO6/SOCS2/PTPN11/DGKH/GAS6/STAT5A/PRKCA/MYL12A/PLAUR/CD40/XBP1/MYH9	40	879	406	13973	0.00320283	1.65789	1.15634	2.32125	0.0820496	Astrocyte	Up	Astrocyte_Up
Astrocyte_1	BP	GO:0003300	cardiac muscle hypertrophy	11/879	68/13973	SLC9A1/LMNA/CAMK2D/IL6ST/INPP5F/TNFRSF1A/FOXO1/SMAD3/AKAP13/PRKCA/CTDP1	11	879	68	13973	0.00324438	2.89816	1.36522	5.60972	0.0827216	Astrocyte	Up	Astrocyte_Up
Astrocyte_1	BP	GO:0001938	positive regulation of endothelial cell proliferation	12/879	78/13973	F3/BMPR2/NRP2/EGF/FGF2/FGFR1/SP1/PGF/STAT5A/PRKCA/PRKD2/BMP2	12	879	78	13973	0.00331209	2.73159	1.33866	5.12228	0.0837119	Astrocyte	Up	Astrocyte_Up
Astrocyte_1	BP	GO:0051235	maintenance of location	29/879	270/13973	SELENON/SLC30A7/SOAT1/PRKCE/ITGAV/BARD1/CAMK2D/FGF2/GOLPH3/F2R/PPARD/MDFI/HILPDA/TTC39B/TOPORS/ABCA1/HK1/TPCN2/UBASH3B/CACNA1C/CRY1/NFKBIA/ERO1A/PML/CEMIP/PKD1/HAP1/KDELR1/JPH2	29	879	270	13973	0.00337127	1.81941	1.18539	2.70062	0.0847281	Astrocyte	Up	Astrocyte_Up
Astrocyte_1	BP	GO:0060759	regulation of response to cytokine stimulus	19/879	153/13973	ADAR/PXDN/IL1R1/STAT1/PARP9/TLR2/OTULIN/RIPK1/DDX58/IRF7/TNFRSF1A/PTPN11/GAS6/SPPL2A/NLRC5/MAPK7/PTPN1/IFNAR2/IFNGR2	19	879	153	13973	0.00343265	2.13659	1.24111	3.48944	0.0856119	Astrocyte	Up	Astrocyte_Up
Astrocyte_1	BP	GO:0050678	regulation of epithelial cell proliferation	29/879	271/13973	F3/TGFB2/STAT1/BMPR2/NRP2/EGF/FGF2/RREB1/PPARD/ZNF703/FGFR1/SULF1/KLF9/DAB2IP/BMPR1A/SP1/SAV1/PGF/SMAD3/NUPR1/ERBB2/STAT5A/PRKCA/STK11/UHRF1/ZFP36/PRKD2/BMP2/XBP1	29	879	271	13973	0.00355597	1.81177	1.18051	2.68898	0.0879364	Astrocyte	Up	Astrocyte_Up
Astrocyte_1	BP	GO:0048711	positive regulation of astrocyte differentiation	4/879	11/13973	SERPINE2/IL6ST/CLCF1/BMP2	4	879	11	13973	0.0035916	8.54451	1.83041	33.7006	0.0881202	Astrocyte	Up	Astrocyte_Up
Astrocyte_1	BP	GO:0060394	negative regulation of pathway-restricted SMAD protein phosphorylation	4/879	11/13973	EMILIN1/SMAD6/LDLRAD4/PMEPA1	4	879	11	13973	0.0035916	8.54451	1.83041	33.7006	0.0881202	Astrocyte	Up	Astrocyte_Up
Astrocyte_1	BP	GO:0014743	regulation of muscle hypertrophy	9/879	50/13973	SLC9A1/LMNA/CAMK2D/IL6ST/TNFRSF1A/FOXO1/SMAD3/PRKCA/CTDP1	9	879	50	13973	0.00359671	3.29295	1.40257	6.90819	0.0882045	Astrocyte	Up	Astrocyte_Up
Astrocyte_1	BP	GO:0045444	fat cell differentiation	22/879	188/13973	SOX13/PER2/WWTR1/NOCT/TRIO/RREB1/PPARD/PIM1/STK3/ARID5B/ZBTB16/FOXO1/SAV1/ERO1A/SMAD6/SMAD3/ZBTB7C/ZNF516/CARM1/ZFP36/BMP2/XBP1	22	879	188	13973	0.00361858	1.99912	1.21307	3.14894	0.0885355	Astrocyte	Up	Astrocyte_Up
Astrocyte_1	BP	GO:0002718	regulation of cytokine production involved in immune response	11/879	69/13973	TGFB2/IL1R1/BCL6/HLA-F/HLA-E/DDX58/HK1/TRAF6/TICAM1/BST2/JAK3	11	879	69	13973	0.00364566	2.84799	1.3428	5.50555	0.0889508	Astrocyte	Up	Astrocyte_Up
Astrocyte_1	BP	GO:0072332	intrinsic apoptotic signaling pathway by p53 class mediator	11/879	69/13973	MUC1/IFI16/TP53BP2/SHISA5/CDKN1A/TOPORS/CD44/USP28/PML/NUPR1/STK11	11	879	69	13973	0.00364566	2.84799	1.3428	5.50555	0.0889508	Astrocyte	Up	Astrocyte_Up
Astrocyte_1	BP	GO:0097581	lamellipodium organization	12/879	79/13973	PDPN/EPHA2/AKIRIN1/ACTR3/GOLPH3/RREB1/VAV2/ITGB1/VCL/CD44/CORO1C/ARHGEF7	12	879	79	13973	0.00368747	2.69069	1.31949	5.04097	0.089628	Astrocyte	Up	Astrocyte_Up
Astrocyte_1	BP	GO:0001501	skeletal system development	38/879	384/13973	EPHA2/COL11A1/SLC39A1/TGFB2/GLI2/BMPR2/CSRNP1/CTNNB1/TIPARP/BMPR1B/SLC9B2/FGF2/SMAD1/MDFI/SRF/COL19A1/MTHFD1L/SNX10/BMP1/SLC39A14/LOXL2/FGFR1/SULF1/PCSK5/ARID5B/COL13A1/BMPR1A/CD44/SERPINH1/ZBTB16/CHST11/PTPN11/SMAD3/AKAP13/HAPLN3/CHSY1/PKD1/BMP2	38	879	384	13973	0.0037186	1.66469	1.14974	2.35045	0.089628	Astrocyte	Up	Astrocyte_Up
Astrocyte_1	BP	GO:0010959	regulation of metal ion transport	24/879	212/13973	SELENON/SLC9A1/EPB41/PRKCE/CTNNB1/CACNA1D/EGF/CAMK2D/F2R/HOMER1/VDAC1/BAK1/SARAF/CACNB2/PLPP4/UBASH3B/CACNA1C/ANO6/PML/CEMIP/HAP1/CBARP/ICAM1/JPH2	24	879	212	13973	0.00375742	1.92691	1.19755	2.9752	0.090137	Astrocyte	Up	Astrocyte_Up
Astrocyte_1	BP	GO:0030212	hyaluronan metabolic process	7/879	33/13973	SLC9A1/EGF/FGF2/PIM1/HGF/CD44/CEMIP	7	879	33	13973	0.00384597	4.03433	1.4741	9.57697	0.0913097	Astrocyte	Up	Astrocyte_Up
Astrocyte_1	BP	GO:0030890	positive regulation of B cell proliferation	7/879	33/13973	BCL6/CDKN1A/CLCF1/IRS2/TICAM1/CD40/NFATC2	7	879	33	13973	0.00384597	4.03433	1.4741	9.57697	0.0913097	Astrocyte	Up	Astrocyte_Up
Astrocyte_1	BP	GO:1901652	response to peptide	42/879	436/13973	SLC9A1/SESN2/PIK3R3/RAB13/SHC1/STAT1/PID1/OXTR/TLR2/ERBIN/STC2/NOD1/SLC39A14/KLF10/SLC2A8/ASS1/RELA/SP1/RAP1B/SOCS2/CRY1/PTPN11/PXN/FOXO1/IRS2/NFKBIA/RAB15/EIF2B2/LGMN/IGF1R/ABCC1/EEF2K/TRIM72/STAT5A/STAT3/PPP1R9B/RAB31/ICAM1/JAK3/CD40/PTPN1/XBP1	42	879	436	13973	0.00384951	1.61737	1.13869	2.2463	0.0913097	Astrocyte	Up	Astrocyte_Up
Astrocyte_1	BP	GO:0007229	integrin-mediated signaling pathway	14/879	100/13973	LIMS1/ITGAV/FN1/ITGA9/ERBIN/CTNNA1/NEDD9/DST/ZYX/ITGB1/CD63/PTPN11/ITGA3/MYH9	14	879	100	13973	0.00385624	2.44776	1.27914	4.35671	0.0913872	Astrocyte	Up	Astrocyte_Up
Astrocyte_1	BP	GO:0052548	regulation of endopeptidase activity	33/879	322/13973	F3/EFNA1/IFI16/CRIM1/SERPINE2/PROS1/FAM162A/F2R/CAST/SPOCK1/SERPINB1/RIPK1/PSMB9/BAK1/MAP3K5/NOD1/AQP1/HGF/TNFRSF10B/FAS/CD44/SERPING1/SERPINH1/GAS6/TMED10/LGMN/SERPINA3/SMAD3/PML/STAT3/BST2/PLAUR/TBC1D10A	33	879	322	13973	0.00387818	1.72824	1.15943	2.50191	0.0918106	Astrocyte	Up	Astrocyte_Up
Astrocyte_1	BP	GO:0032922	circadian regulation of gene expression	10/879	60/13973	PPP1CB/PER2/NOCT/NAMPT/LGR4/CRY2/CRY1/PML/RELB/TOP1	10	879	60	13973	0.0039359	3.00168	1.35239	6.01518	0.0920338	Astrocyte	Up	Astrocyte_Up
Astrocyte_1	BP	GO:0006006	glucose metabolic process	21/879	178/13973	ENO1/SESN2/GCKR/PPP1CB/RANBP2/PDK1/PER2/PPARD/FAM3C/PPP1R3B/SLC39A14/CREM/HK1/PGM2L1/ENO2/CRY1/SDS/IRS2/ADPGK/FOXK2/MIDN	21	879	178	13973	0.00400899	2.01668	1.20784	3.21076	0.092818	Astrocyte	Up	Astrocyte_Up
Astrocyte_1	BP	GO:0014897	striated muscle hypertrophy	11/879	70/13973	SLC9A1/LMNA/CAMK2D/IL6ST/INPP5F/TNFRSF1A/FOXO1/SMAD3/AKAP13/PRKCA/CTDP1	11	879	70	13973	0.00408567	2.79957	1.32107	5.40538	0.0938732	Astrocyte	Up	Astrocyte_Up
Astrocyte_1	BP	GO:0002821	positive regulation of adaptive immune response	12/879	80/13973	MR1/IL1R1/SLC11A1/NFKBIZ/IL6ST/HLA-F/HLA-E/TRAF6/CLCF1/PVR/NECTIN2/CD40	12	879	80	13973	0.00409635	2.65097	1.30085	4.96122	0.0939582	Astrocyte	Up	Astrocyte_Up
Astrocyte_1	BP	GO:0060324	face development	8/879	42/13973	CSRNP1/TIPARP/SRF/CRISPLD1/ARID5B/PTPN11/MAP2K1/CRISPLD2	8	879	42	13973	0.00414117	3.5275	1.40635	7.79452	0.0945755	Astrocyte	Up	Astrocyte_Up
Astrocyte_1	BP	GO:0010876	lipid localization	41/879	425/13973	STX12/MFSD2A/SOAT1/OSBPL6/ITGAV/PER2/OSBPL10/PLSCR4/PLSCR1/EGF/PPARD/PLEKHA8/PNPLA8/HILPDA/TTC39B/ABCA1/UGCG/ITGB1/OSBPL5/PITPNM1/PPFIA1/FZD4/ANO6/CRY1/PTPN11/PITPNM2/IRS2/ATP11A/LRP10/NFKBIA/ABCA3/ABCC1/PROCA1/ABCC3/TEX2/LDLR/SLC1A5/SNAP25/ATP9A/APOL6/APOL4	41	879	425	13973	0.0041572	1.61932	1.13503	2.25758	0.0949006	Astrocyte	Up	Astrocyte_Up
Astrocyte_1	BP	GO:0007596	blood coagulation	29/879	274/13973	PDPN/F3/PRKCE/FN1/SERPINE2/RAB5A/PROS1/PLSCR1/ANXA5/F2R/IRF1/SRF/GNA12/GNA14/VAV2/VCL/HPS5/CD59/SERPING1/UBASH3B/ANO6/PTPN11/DGKH/GAS6/PRKCA/MYL12A/PLAUR/CD40/MYH9	29	879	274	13973	0.00416232	1.7892	1.16602	2.6546	0.0949764	Astrocyte	Up	Astrocyte_Up
Astrocyte_1	BP	GO:0061061	muscle structure development	46/879	490/13973	SELENON/SLC9A1/AKIRIN1/COL11A1/LMOD1/TGFB2/EPAS1/TANC1/SPEG/DNER/CTNNB1/BOC/WDR1/MED28/HOMER1/PDLIM4/CXCL14/CTNNA1/FLOT1/PPARD/SRF/COL19A1/MAP3K5/SOD2/TMOD1/ASS1/ARID5B/BMPR1A/ADAM12/YBX3/BNIP2/SMAD3/AKAP13/NUPR1/TRIM72/NFATC3/KDM6B/FLOT2/CTDP1/GPCPD1/BMP2/JPH2/NFATC2/XBP1/SMTN/MYH9	46	879	490	13973	0.00417846	1.57326	1.12598	2.15397	0.0952624	Astrocyte	Up	Astrocyte_Up
Astrocyte_1	BP	GO:0007507	heart development	44/879	464/13973	SLC9A1/LMO4/COL11A1/SHC1/EFNA1/TGFB2/EMILIN1/GLI2/BMPR2/NRP2/FN1/OXTR/CTNNB1/PLXND1/FGF2/SMAD1/PAM/PDLIM4/PPARD/CDKN1A/PIM1/SRF/STK3/TMEM65/PCSK5/BMPR1A/CACNA1C/TNFRSF1A/PTPN11/CDKL1/SAV1/SPRED1/MAP2K1/SMAD6/SMAD3/AKAP13/NTRK3/PKD1/KDM6B/ERBB2/ITGA3/CTDP1/BMP2/JPH2	44	879	464	13973	0.00418886	1.59005	1.12907	2.19189	0.0953017	Astrocyte	Up	Astrocyte_Up
Astrocyte_1	BP	GO:0010888	negative regulation of lipid storage	5/879	18/13973	ITGAV/PPARD/TTC39B/ABCA1/NFKBIA	5	879	18	13973	0.00419113	5.75544	1.60266	17.2471	0.0953017	Astrocyte	Up	Astrocyte_Up
Astrocyte_1	BP	GO:0036303	lymph vessel morphogenesis	5/879	18/13973	PDPN/EPHA2/LGALS8/BMPR2/PKD1	5	879	18	13973	0.00419113	5.75544	1.60266	17.2471	0.0953017	Astrocyte	Up	Astrocyte_Up
Astrocyte_1	BP	GO:0046653	tetrahydrofolate metabolic process	5/879	18/13973	MTHFD2/ALDH1L1/MTHFD1L/GCH1/SHMT1	5	879	18	13973	0.00419113	5.75544	1.60266	17.2471	0.0953017	Astrocyte	Up	Astrocyte_Up
Astrocyte_1	BP	GO:0010616	negative regulation of cardiac muscle adaptation	3/879	6/13973	LMNA/FOXO1/SMAD3	3	879	6	13973	0.00429719	14.9361	1.99748	111.915	0.0964432	Astrocyte	Up	Astrocyte_Up
Astrocyte_1	BP	GO:0010990	regulation of SMAD protein complex assembly	3/879	6/13973	SMAD6/LDLRAD4/PMEPA1	3	879	6	13973	0.00429719	14.9361	1.99748	111.915	0.0964432	Astrocyte	Up	Astrocyte_Up
Astrocyte_1	BP	GO:0019062	virion attachment to host cell	3/879	6/13973	GAS6/ICAM1/NECTIN2	3	879	6	13973	0.00429719	14.9361	1.99748	111.915	0.0964432	Astrocyte	Up	Astrocyte_Up
Astrocyte_1	BP	GO:0035964	COPI-coated vesicle budding	3/879	6/13973	GBF1/TMED10/ARFGAP3	3	879	6	13973	0.00429719	14.9361	1.99748	111.915	0.0964432	Astrocyte	Up	Astrocyte_Up
Astrocyte_1	BP	GO:0038114	interleukin-21-mediated signaling pathway	3/879	6/13973	STAT1/STAT3/JAK3	3	879	6	13973	0.00429719	14.9361	1.99748	111.915	0.0964432	Astrocyte	Up	Astrocyte_Up
Astrocyte_1	BP	GO:0048200	Golgi transport vesicle coating	3/879	6/13973	GBF1/TMED10/ARFGAP3	3	879	6	13973	0.00429719	14.9361	1.99748	111.915	0.0964432	Astrocyte	Up	Astrocyte_Up
Astrocyte_1	BP	GO:0048205	COPI coating of Golgi vesicle	3/879	6/13973	GBF1/TMED10/ARFGAP3	3	879	6	13973	0.00429719	14.9361	1.99748	111.915	0.0964432	Astrocyte	Up	Astrocyte_Up
Astrocyte_1	BP	GO:0098756	response to interleukin-21	3/879	6/13973	STAT1/STAT3/JAK3	3	879	6	13973	0.00429719	14.9361	1.99748	111.915	0.0964432	Astrocyte	Up	Astrocyte_Up
Astrocyte_1	BP	GO:0098757	cellular response to interleukin-21	3/879	6/13973	STAT1/STAT3/JAK3	3	879	6	13973	0.00429719	14.9361	1.99748	111.915	0.0964432	Astrocyte	Up	Astrocyte_Up
Astrocyte_1	BP	GO:1902746	regulation of lens fiber cell differentiation	3/879	6/13973	FGF2/SPRED1/SPRED3	3	879	6	13973	0.00429719	14.9361	1.99748	111.915	0.0964432	Astrocyte	Up	Astrocyte_Up
Astrocyte_1	BP	GO:1903243	negative regulation of cardiac muscle hypertrophy in response to stress	3/879	6/13973	LMNA/FOXO1/SMAD3	3	879	6	13973	0.00429719	14.9361	1.99748	111.915	0.0964432	Astrocyte	Up	Astrocyte_Up
Astrocyte_1	BP	GO:1903896	positive regulation of IRE1-mediated unfolded protein response	3/879	6/13973	BAK1/DAB2IP/PTPN1	3	879	6	13973	0.00429719	14.9361	1.99748	111.915	0.0964432	Astrocyte	Up	Astrocyte_Up
Astrocyte_1	BP	GO:0017015	regulation of transforming growth factor beta receptor signaling pathway	15/879	112/13973	EMILIN1/DAB2/ZNF703/SDCBP/DKK3/CHST11/SPRED1/SMAD6/SMAD3/VASN/ITGA3/LDLRAD4/STK11/SPRED3/PMEPA1	15	879	112	13973	0.00435116	2.32601	1.24821	4.05077	0.0970222	Astrocyte	Up	Astrocyte_Up
Astrocyte_1	BP	GO:0071333	cellular response to glucose stimulus	15/879	112/13973	GCLM/PRKCE/RAB11FIP5/KLF7/EPHA5/SLC9B2/PPARD/SRF/SLC39A14/IRS2/GAS6/IGF1R/ICAM1/XBP1/PIM3	15	879	112	13973	0.00435116	2.32601	1.24821	4.05077	0.0970222	Astrocyte	Up	Astrocyte_Up
Astrocyte_1	BP	GO:0051098	regulation of binding	32/879	312/13973	EPB41/IFI16/ADD2/RAMP1/PER2/CTNNB1/PARP9/DTX3L/PLXND1/EGF/DAB2/FLOT1/CDKN1A/MDFI/STK3/BTAF1/TRAF6/UBASH3B/ARHGEF7/NFKBIA/DACT1/MARK3/SMAD3/PKD1/RARA/ZBTB7C/TICAM1/CARM1/CEBPG/PLAUR/RUVBL2/BMP2	32	879	312	13973	0.00436341	1.7289	1.15231	2.51687	0.0971111	Astrocyte	Up	Astrocyte_Up
Astrocyte_1	BP	GO:0071322	cellular response to carbohydrate stimulus	16/879	123/13973	GCLM/PRKCE/RAB11FIP5/KLF7/EPHA5/SLC9B2/PPARD/SRF/SLC39A14/IRS2/GAS6/IGF1R/COLEC12/ICAM1/XBP1/PIM3	16	879	123	13973	0.0044043	2.24999	1.23582	3.84526	0.0975892	Astrocyte	Up	Astrocyte_Up
Astrocyte_1	BP	GO:0043903	regulation of biological process involved in symbiotic interaction	20/879	168/13973	ADAR/IFI16/ITGAV/STAT1/PLSCR1/TNIP1/ZC3HAV1/IFITM2/IFITM3/TRIM5/TRIM22/CCNT1/PML/CIITA/CTDP1/BST2/ZFP36/NECTIN2/STAU1/MORC2	20	879	168	13973	0.00443461	2.03649	1.20257	3.28059	0.0981373	Astrocyte	Up	Astrocyte_Up
Astrocyte_1	BP	GO:0051962	positive regulation of nervous system development	26/879	239/13973	MACF1/BMPR2/FN1/SERPINE2/OXTR/CTNNB1/KALRN/PLXND1/IL1RAP/TLR2/IL6ST/SRF/TPBG/TIAM2/PLXNA4/DLG5/RELA/CLCF1/RAB21/MAP2K1/EEF2K/NLGN2/HAP1/STK11/NUMBL/BMP2	26	879	239	13973	0.00450217	1.8431	1.16996	2.79607	0.0990103	Astrocyte	Up	Astrocyte_Up
Astrocyte_1	BP	GO:2001243	negative regulation of intrinsic apoptotic signaling pathway	12/879	81/13973	ENO1/MCL1/MUC1/SOD2/CD44/MAPK8IP1/YBX3/TPT1/MAPK7/PLAUR/PTPN1/XBP1	12	879	81	13973	0.00454084	2.61239	1.28282	4.88443	0.0996946	Astrocyte	Up	Astrocyte_Up
Astrocyte_2	BP	GO:0042552	myelination	13/328	117/13973	MAL/NAB1/RARB/MOBP/UGT8/SH3TC2/POU3F2/RARG/WASF3/SLC8A3/FA2H/SIRT2/BCAS1	13	328	117	13973	3.57598e-06	5.37152	2.73797	9.72485	0.000391904	Astrocyte	Down	Astrocyte_Down
Astrocyte_2	BP	GO:0007272	ensheathment of neurons	13/328	119/13973	MAL/NAB1/RARB/MOBP/UGT8/SH3TC2/POU3F2/RARG/WASF3/SLC8A3/FA2H/SIRT2/BCAS1	13	328	119	13973	4.32568e-06	5.26961	2.68733	9.53331	0.000456088	Astrocyte	Down	Astrocyte_Down
Astrocyte_2	BP	GO:0008366	axon ensheathment	13/328	119/13973	MAL/NAB1/RARB/MOBP/UGT8/SH3TC2/POU3F2/RARG/WASF3/SLC8A3/FA2H/SIRT2/BCAS1	13	328	119	13973	4.32568e-06	5.26961	2.68733	9.53331	0.000456088	Astrocyte	Down	Astrocyte_Down
Astrocyte_2	BP	GO:0010001	glial cell differentiation	16/328	193/13973	PHGDH/BIN1/NAB1/MOBP/SOX2/HES1/SH3TC2/DAAM2/POU3F2/NOTCH1/ZNF365/OPALIN/WASF3/SLC8A3/FA2H/SIRT2	16	328	193	13973	1.28995e-05	3.90141	2.15548	6.61474	0.00111159	Astrocyte	Down	Astrocyte_Down
Astrocyte_2	BP	GO:0042063	gliogenesis	17/328	259/13973	PHGDH/BIN1/NAB1/MOBP/P2RY1/SOX2/HES1/SH3TC2/DAAM2/POU3F2/NOTCH1/ZNF365/OPALIN/WASF3/SLC8A3/FA2H/SIRT2	17	328	259	13973	0.000135236	3.027	1.71259	5.02768	0.00768138	Astrocyte	Down	Astrocyte_Down
Astrocyte_2	BP	GO:0048709	oligodendrocyte differentiation	9/328	88/13973	MOBP/HES1/DAAM2/NOTCH1/ZNF365/OPALIN/WASF3/SLC8A3/FA2H	9	328	88	13973	0.00021734	4.84411	2.11727	9.78311	0.0112889	Astrocyte	Down	Astrocyte_Down
Astrocyte_2	BP	GO:0060711	labyrinthine layer development	6/328	39/13973	HES1/ADM/ZFP36L1/VASH1/PLCD3/JUNB	6	328	39	13973	0.000271181	7.684	2.61297	18.751	0.0134506	Astrocyte	Down	Astrocyte_Down
Astrocyte_2	BP	GO:0062197	cellular response to chemical stress	18/328	301/13973	JUN/LRRC8D/PRDX6/RHOB/VRK2/LANCL1/CASP3/HSPA1A/HSPA1B/CYCS/HSPB1/AIFM2/CAT/FUT8/ZFP36L1/FOS/SLC12A6/SIRT2	18	328	301	13973	0.000275503	2.74121	1.58023	4.48484	0.0136266	Astrocyte	Down	Astrocyte_Down
Astrocyte_2	BP	GO:0008360	regulation of cell shape	11/328	134/13973	RHOB/P2RY1/CDC42SE2/EZR/STRIP2/FAM171A1/BAMBI/FGD6/WASF3/ALDOA/CDC42EP4	11	328	134	13973	0.000317741	3.81423	1.83683	7.15762	0.0152585	Astrocyte	Down	Astrocyte_Down
Astrocyte_2	BP	GO:0021915	neural tube development	11/328	138/13973	PHGDH/HES1/SFRP2/CASP3/SEMA3C/SCRIB/NOTCH1/ADM/RARG/ZFP36L1/TSC2	11	328	138	13973	0.000409293	3.69321	1.77989	6.92359	0.0184195	Astrocyte	Down	Astrocyte_Down
Astrocyte_2	BP	GO:0060716	labyrinthine layer blood vessel development	4/328	16/13973	HES1/VASH1/PLCD3/JUNB	4	328	16	13973	0.000433923	14.0112	3.2773	46.571	0.0192618	Astrocyte	Down	Astrocyte_Down
Astrocyte_2	BP	GO:0003330	regulation of extracellular matrix constituent secretion	3/328	8/13973	NOTCH1/RGCC/CPB2	3	328	8	13973	0.000657531	25.1536	3.88993	129.891	0.0262337	Astrocyte	Down	Astrocyte_Down
Astrocyte_2	BP	GO:0097150	neuronal stem cell population maintenance	4/328	19/13973	SOX2/HES1/SRRT/NOTCH1	4	328	19	13973	0.000874102	11.2115	2.69385	35.4221	0.0323429	Astrocyte	Down	Astrocyte_Down
Astrocyte_2	BP	GO:0006625	protein targeting to peroxisome	7/328	66/13973	PEX10/PECR/PEX5L/DDO/CROT/CAT/UBC	7	328	66	13973	0.000874945	5.02016	1.91924	11.124	0.0323429	Astrocyte	Down	Astrocyte_Down
Astrocyte_2	BP	GO:0072662	protein localization to peroxisome	7/328	66/13973	PEX10/PECR/PEX5L/DDO/CROT/CAT/UBC	7	328	66	13973	0.000874945	5.02016	1.91924	11.124	0.0323429	Astrocyte	Down	Astrocyte_Down
Astrocyte_2	BP	GO:0072663	establishment of protein localization to peroxisome	7/328	66/13973	PEX10/PECR/PEX5L/DDO/CROT/CAT/UBC	7	328	66	13973	0.000874945	5.02016	1.91924	11.124	0.0323429	Astrocyte	Down	Astrocyte_Down
Astrocyte_2	BP	GO:0014037	Schwann cell differentiation	5/328	33/13973	NAB1/SH3TC2/POU3F2/FA2H/SIRT2	5	328	33	13973	0.000955778	7.52658	2.25424	19.9056	0.0345609	Astrocyte	Down	Astrocyte_Down
Astrocyte_2	BP	GO:0048715	negative regulation of oligodendrocyte differentiation	3/328	9/13973	HES1/DAAM2/NOTCH1	3	328	9	13973	0.000969185	20.9629	3.37768	98.7933	0.0348748	Astrocyte	Down	Astrocyte_Down
Astrocyte_2	BP	GO:0097084	vascular associated smooth muscle cell development	3/328	9/13973	HES1/NOTCH1/ADM	3	328	9	13973	0.000969185	20.9629	3.37768	98.7933	0.0348748	Astrocyte	Down	Astrocyte_Down
Astrocyte_2	BP	GO:0009225	nucleotide-sugar metabolic process	5/328	34/13973	NAGK/GALT/FUT8/AMDHD2/PMM1	5	328	34	13973	0.0010993	7.26398	2.18162	19.1409	0.0383548	Astrocyte	Down	Astrocyte_Down
Astrocyte_2	BP	GO:0043574	peroxisomal transport	7/328	69/13973	PEX10/PECR/PEX5L/DDO/CROT/CAT/UBC	7	328	69	13973	0.00114171	4.77657	1.82959	10.5484	0.0393923	Astrocyte	Down	Astrocyte_Down
Astrocyte_2	BP	GO:0043009	chordate embryonic development	23/328	489/13973	PHGDH/PBX1/SLC25A20/HES1/SFRP2/CASP3/SEMA3C/NCAPG2/NECAB1/ANGPT1/SCRIB/NOTCH1/NRARP/TET1/ADM/RARG/FUT8/ZFP36L1/VASH1/ARNT2/TSC2/PLCD3/JUNB	23	328	489	13973	0.00125538	2.13248	1.3182	3.29953	0.0423532	Astrocyte	Down	Astrocyte_Down
Astrocyte_2	BP	GO:0048713	regulation of oligodendrocyte differentiation	5/328	35/13973	HES1/DAAM2/NOTCH1/ZNF365/OPALIN	5	328	35	13973	0.00125818	7.02214	2.11362	18.4327	0.0423532	Astrocyte	Down	Astrocyte_Down
Astrocyte_2	BP	GO:0035116	embryonic hindlimb morphogenesis	4/328	21/13973	WNT7A/RARB/NOTCH1/RARG	4	328	21	13973	0.00130067	9.89428	2.40812	30.5547	0.0433479	Astrocyte	Down	Astrocyte_Down
Astrocyte_2	BP	GO:0032536	regulation of cell projection size	3/328	10/13973	WNT7A/EZR/USH1C	3	328	10	13973	0.00136056	17.9702	2.98512	78.9612	0.0448908	Astrocyte	Down	Astrocyte_Down
Astrocyte_2	BP	GO:0050768	negative regulation of neurogenesis	9/328	116/13973	WNT7A/HES1/SYNGAP1/DAAM2/SEMA3C/NOTCH1/PRTG/SIRT2/ID1	9	328	116	13973	0.00163735	3.56884	1.57439	7.1176	0.0520092	Astrocyte	Down	Astrocyte_Down
Astrocyte_2	BP	GO:0048711	positive regulation of astrocyte differentiation	3/328	11/13973	BIN1/HES1/NOTCH1	3	328	11	13973	0.00183839	15.7262	2.6746	65.9202	0.0565519	Astrocyte	Down	Astrocyte_Down
Astrocyte_2	BP	GO:0070278	extracellular matrix constituent secretion	3/328	11/13973	NOTCH1/RGCC/CPB2	3	328	11	13973	0.00183839	15.7262	2.6746	65.9202	0.0565519	Astrocyte	Down	Astrocyte_Down
Astrocyte_2	BP	GO:0032528	microvillus organization	4/328	23/13973	EZR/USH1C/GLDN/ATP8B1	4	328	23	13973	0.00185455	8.84967	2.17716	26.8218	0.0567317	Astrocyte	Down	Astrocyte_Down
Astrocyte_2	BP	GO:0001503	ossification	17/328	329/13973	ZBTB40/ID3/PBX1/COL5A2/NAB1/SOX2/SFRP2/FIGNL1/NOTCH1/BAMBI/CAT/P2RX7/THRA/TOB1/JUNB/JUND/RYR1	17	328	329	13973	0.00202341	2.33572	1.32614	3.86265	0.060421	Astrocyte	Down	Astrocyte_Down
Astrocyte_2	BP	GO:0051961	negative regulation of nervous system development	9/328	120/13973	WNT7A/HES1/SYNGAP1/DAAM2/SEMA3C/NOTCH1/PRTG/SIRT2/ID1	9	328	120	13973	0.00207034	3.4394	1.51868	6.85044	0.0611929	Astrocyte	Down	Astrocyte_Down
Astrocyte_2	BP	GO:0022011	myelination in peripheral nervous system	4/328	24/13973	SH3TC2/POU3F2/FA2H/SIRT2	4	328	24	13973	0.00218476	8.40695	2.07765	25.2944	0.0634808	Astrocyte	Down	Astrocyte_Down
Astrocyte_2	BP	GO:0032292	peripheral nervous system axon ensheathment	4/328	24/13973	SH3TC2/POU3F2/FA2H/SIRT2	4	328	24	13973	0.00218476	8.40695	2.07765	25.2944	0.0634808	Astrocyte	Down	Astrocyte_Down
Astrocyte_2	BP	GO:0007031	peroxisome organization	7/328	78/13973	PEX10/PECR/PEX5L/DDO/CROT/CAT/UBC	7	328	78	13973	0.00233725	4.16823	1.60468	9.14239	0.0668089	Astrocyte	Down	Astrocyte_Down
Astrocyte_2	BP	GO:0097201	negative regulation of transcription from RNA polymerase II promoter in response to stress	3/328	12/13973	JUN/HSPA1A/SIRT2	3	328	12	13973	0.00240881	13.9714	2.42248	56.3189	0.0680806	Astrocyte	Down	Astrocyte_Down
Astrocyte_2	BP	GO:0010458	exit from mitosis	4/328	25/13973	CHMP7/RGCC/SIRT2/UBE2S	4	328	25	13973	0.00255338	8.00661	1.98677	23.9279	0.071252	Astrocyte	Down	Astrocyte_Down
Astrocyte_2	BP	GO:0045646	regulation of erythrocyte differentiation	5/328	41/13973	HSPA1A/HSPA1B/NCAPG2/SPI1/ZFP36L1	5	328	41	13973	0.00258975	5.84999	1.7802	15.0892	0.0718491	Astrocyte	Down	Astrocyte_Down
Astrocyte_2	BP	GO:0003151	outflow tract morphogenesis	6/328	60/13973	RARB/HES1/SFRP2/SEMA3C/NOTCH1/RYR1	6	328	60	13973	0.00275625	4.68878	1.63635	10.9951	0.0750108	Astrocyte	Down	Astrocyte_Down
Astrocyte_2	BP	GO:0034599	cellular response to oxidative stress	14/328	255/13973	JUN/PRDX6/RHOB/VRK2/LANCL1/HSPA1A/HSPA1B/CYCS/HSPB1/AIFM2/CAT/FUT8/FOS/SIRT2	14	328	255	13973	0.00285623	2.47938	1.32001	4.30523	0.0766854	Astrocyte	Down	Astrocyte_Down
Astrocyte_2	BP	GO:0032873	negative regulation of stress-activated MAPK cascade	5/328	42/13973	SFRP2/DUSP1/EZR/FKTN/TAOK3	5	328	42	13973	0.00288417	5.69153	1.73467	14.6464	0.0769073	Astrocyte	Down	Astrocyte_Down
Astrocyte_2	BP	GO:0070303	negative regulation of stress-activated protein kinase signaling cascade	5/328	42/13973	SFRP2/DUSP1/EZR/FKTN/TAOK3	5	328	42	13973	0.00288417	5.69153	1.73467	14.6464	0.0769073	Astrocyte	Down	Astrocyte_Down
Astrocyte_2	BP	GO:0014044	Schwann cell development	4/328	26/13973	SH3TC2/POU3F2/FA2H/SIRT2	4	328	26	13973	0.00296254	7.64286	1.90353	22.6665	0.0781615	Astrocyte	Down	Astrocyte_Down
Astrocyte_2	BP	GO:0035137	hindlimb morphogenesis	4/328	26/13973	WNT7A/RARB/NOTCH1/RARG	4	328	26	13973	0.00296254	7.64286	1.90353	22.6665	0.0781615	Astrocyte	Down	Astrocyte_Down
Astrocyte_2	BP	GO:0045685	regulation of glial cell differentiation	6/328	61/13973	BIN1/HES1/DAAM2/NOTCH1/ZNF365/OPALIN	6	328	61	13973	0.00299784	4.60314	1.60774	10.7828	0.0785506	Astrocyte	Down	Astrocyte_Down
Astrocyte_2	BP	GO:0032530	regulation of microvillus organization	3/328	13/13973	EZR/USH1C/ATP8B1	3	328	13	13973	0.00307737	12.5776	2.21403	49.1825	0.0802761	Astrocyte	Down	Astrocyte_Down
Astrocyte_2	BP	GO:0001975	response to amphetamine	4/328	27/13973	RGS2/HDAC9/ASIC1/RGS9	4	328	27	13973	0.00341432	7.30763	1.82693	21.5619	0.0852353	Astrocyte	Down	Astrocyte_Down
Astrocyte_2	BP	GO:0060674	placenta blood vessel development	4/328	27/13973	HES1/VASH1/PLCD3/JUNB	4	328	27	13973	0.00341432	7.30763	1.82693	21.5619	0.0852353	Astrocyte	Down	Astrocyte_Down
Astrocyte_2	BP	GO:0051960	regulation of nervous system development	18/328	379/13973	BIN1/WNT7A/RARB/HES1/SYNGAP1/DAAM2/SEMA3C/SRRT/PTPRD/NOTCH1/ZNF365/MAP6/RARG/WASF3/PRTG/SIRT2/ID1/CDH4	18	328	379	13973	0.00374176	2.1364	1.23534	3.48211	0.0898023	Astrocyte	Down	Astrocyte_Down
Astrocyte_2	BP	GO:0007422	peripheral nervous system development	6/328	64/13973	NAB1/UGT8/SH3TC2/POU3F2/FA2H/SIRT2	6	328	64	13973	0.00381791	4.3636	1.52742	10.1873	0.0910507	Astrocyte	Down	Astrocyte_Down
Astrocyte_2	BP	GO:0045176	apical protein localization	3/328	14/13973	MAL/GOPC/ATP8B1	3	328	14	13973	0.0038491	11.4343	2.03872	43.5598	0.0913097	Astrocyte	Down	Astrocyte_Down
Astrocyte_2	BP	GO:0007611	learning or memory	12/328	210/13973	JUN/ATP8A1/CASP3/CAMK4/SYNGAP1/SLC24A2/ASIC1/SLC8A3/FOS/THRA/CRTC1/S100B	12	328	210	13973	0.00405899	2.57874	1.29623	4.67053	0.0935662	Astrocyte	Down	Astrocyte_Down
Astrocyte_2	BP	GO:0006979	response to oxidative stress	18/328	382/13973	JUN/PRDX6/RHOB/VRK2/LANCL1/CASP3/DUSP1/HSPA1A/HSPA1B/CYCS/HSPB1/ERCC6/AIFM2/CAT/SESN3/FUT8/FOS/SIRT2	18	328	382	13973	0.00406155	2.11836	1.225	3.45215	0.0935662	Astrocyte	Down	Astrocyte_Down
Astrocyte_2	BP	GO:0014074	response to purine-containing compound	9/328	133/13973	JUN/P2RY1/DUSP1/EZR/P2RX7/ZFP36L1/SLC8A3/FOS/RYR1	9	328	133	13973	0.00413852	3.0759	1.36171	6.10462	0.0945558	Astrocyte	Down	Astrocyte_Down
Astrocyte_2	BP	GO:0007020	microtubule nucleation	4/328	29/13973	HSPA1A/HSPA1B/MZT1/TUBGCP6	4	328	29	13973	0.00445386	6.72345	1.69088	19.6258	0.0983263	Astrocyte	Down	Astrocyte_Down
Microglia_1	BP	GO:0006614	SRP-dependent cotranslational protein targeting to membrane	53/845	92/13826	RPS8/RPS27A/RPL31/RPL37A/RPL32/RPL15/RPSA/RPL14/RPL29/RPL24/RPL9/RPS3A/RPS23/RPS14/RPS18/RPL10A/RPS20/RPL7/RPL30/RPL8/RPS6/RPL12/RPL7A/RPS24/RPLP2/RPL27A/RPS13/RPS3/RPS25/RPLP0/RPL4/RPLP1/RPS2/RPS15A/RPL13/RPL23/RPL27/RPL38/RPL17/RPS15/RPL36/RPS28/RPL18A/UBA52/RPS16/RPS19/RPL18/RPL13A/RPS11/RPS9/RPL28/RPS5/RPL3	53	845	92	13826	1.43144e-40	22.1793	14.3075	34.7039	4.91774e-36	Microglia	Up	Microglia_Up
Microglia_1	BP	GO:0000184	nuclear-transcribed mRNA catabolic process, nonsense-mediated decay	58/845	113/13826	RPS8/RBM8A/RPS27A/RPL31/RPL37A/RPL32/RPL15/RPSA/RPL14/RPL29/RPL24/RPL9/RPS3A/RPS23/RPS14/RPS18/RPL10A/RPS20/RPL7/RPL30/EIF3E/RPL8/RPS6/RPL12/RPL7A/RPS24/RPLP2/RPL27A/RPS13/RPS3/RPS25/RPLP0/RPL4/RPLP1/RPS2/GSPT1/RPS15A/RPL13/RPL23/RPL27/RPL38/RPL17/RPS15/RPL36/RPS28/RPL18A/UBA52/RPS16/RPS19/SMG9/RPL18/RPL13A/RPS11/RPS9/RPL28/RPS5/HELZ2/RPL3	58	845	113	13826	1.86193e-40	17.3094	11.6776	25.7076	4.91774e-36	Microglia	Up	Microglia_Up
Microglia_1	BP	GO:0045047	protein targeting to ER	56/845	106/13826	RPS8/RPS27A/RPL31/RPL37A/EDEM1/RPL32/RPL15/RPSA/RPL14/RPL29/RPL24/RPL9/RPS3A/RPS23/RPS14/RPS18/RPL10A/MAN1A1/SEC61G/RPS20/RPL7/RPL30/RPL8/RPS6/RPL12/RPL7A/RPS24/RPLP2/RPL27A/RPS13/RPS3/RPS25/RPLP0/RPL4/RPLP1/RPS2/RPS15A/RPL13/RPL23/RPL27/RPL38/RPL17/RPS15/RPL36/RPS28/RPL18A/UBA52/RPS16/RPS19/RPL18/RPL13A/RPS11/RPS9/RPL28/RPS5/RPL3	56	845	106	13826	5.35217e-40	18.3434	12.216	27.6404	9.4241e-36	Microglia	Up	Microglia_Up
Microglia_1	BP	GO:0006613	cotranslational protein targeting to membrane	53/845	97/13826	RPS8/RPS27A/RPL31/RPL37A/RPL32/RPL15/RPSA/RPL14/RPL29/RPL24/RPL9/RPS3A/RPS23/RPS14/RPS18/RPL10A/RPS20/RPL7/RPL30/RPL8/RPS6/RPL12/RPL7A/RPS24/RPLP2/RPL27A/RPS13/RPS3/RPS25/RPLP0/RPL4/RPLP1/RPS2/RPS15A/RPL13/RPL23/RPL27/RPL38/RPL17/RPS15/RPL36/RPS28/RPL18A/UBA52/RPS16/RPS19/RPL18/RPL13A/RPS11/RPS9/RPL28/RPS5/RPL3	53	845	97	13826	6.34924e-39	19.6595	12.8407	30.2321	8.18174e-35	Microglia	Up	Microglia_Up
Microglia_1	BP	GO:0072599	establishment of protein localization to endoplasmic reticulum	56/845	110/13826	RPS8/RPS27A/RPL31/RPL37A/EDEM1/RPL32/RPL15/RPSA/RPL14/RPL29/RPL24/RPL9/RPS3A/RPS23/RPS14/RPS18/RPL10A/MAN1A1/SEC61G/RPS20/RPL7/RPL30/RPL8/RPS6/RPL12/RPL7A/RPS24/RPLP2/RPL27A/RPS13/RPS3/RPS25/RPLP0/RPL4/RPLP1/RPS2/RPS15A/RPL13/RPL23/RPL27/RPL38/RPL17/RPS15/RPL36/RPS28/RPL18A/UBA52/RPS16/RPS19/RPL18/RPL13A/RPS11/RPS9/RPL28/RPS5/RPL3	56	845	110	13826	7.74434e-39	16.9804	11.3898	25.3525	8.18174e-35	Microglia	Up	Microglia_Up
Microglia_1	BP	GO:0070972	protein localization to endoplasmic reticulum	59/845	136/13826	RPS8/RPS27A/RPL31/INSIG2/RPL37A/EDEM1/RPL32/RPL15/RPSA/RPL14/RPL29/RPL24/RPL9/RPS3A/RPS23/RPS14/RPS18/RPL10A/MAN1A1/SEC61G/RPS20/RPL7/RPL30/RPL8/RPS6/RPL12/RPL7A/SEC16A/RPS24/RPLP2/RPL27A/RPS13/RPS3/RPS25/RPLP0/RPL4/RPLP1/RPS2/RPS15A/RPL13/RPL23/RPL27/RPL38/VAPA/RPL17/RPS15/RPL36/RPS28/RPL18A/UBA52/RPS16/RPS19/RPL18/RPL13A/RPS11/RPS9/RPL28/RPS5/RPL3	59	845	136	13826	7.24488e-36	12.5735	8.73289	18.0283	6.37839e-32	Microglia	Up	Microglia_Up
Microglia_1	BP	GO:0000956	nuclear-transcribed mRNA catabolic process	66/845	193/13826	RPS8/RBM8A/RPS27A/RPL31/RPL37A/RPL32/RPL15/RPSA/RPL14/RPL29/PDE12/RPL24/RPL9/LSM6/RPS3A/RPS23/RPS14/RPS18/RPL10A/LSM1/RPS20/RPL7/RPL30/EIF3E/AGO2/RPL8/RPS6/RPL12/RPL7A/RPS24/RPLP2/RPL27A/RPS13/PATL1/RPS3/RPS25/RPLP0/RPL4/RPLP1/RPS2/GSPT1/RPS15A/RPL13/RPL23/RPL27/RPL38/RPL17/RPS15/RPL36/RPS28/RPL18A/UBA52/SAMD4B/ZFP36/RPS16/RPS19/SMG9/RPL18/RPL13A/RPS11/RPS9/RPL28/RPS5/XRN2/HELZ2/RPL3	66	845	193	13826	1.8454e-32	8.57287	6.21057	11.7432	1.21852e-28	Microglia	Up	Microglia_Up
Microglia_1	BP	GO:0019083	viral transcription	62/845	172/13826	RPS8/RPS27A/RPL31/RANBP2/RPL37A/RPL32/RPL15/RPSA/RPL14/RPL29/RPL24/RPL9/RPS3A/RPS23/CHD1/RPS14/RPS18/RPL10A/POM121C/RPS20/RPL7/RPL30/RPL8/RPS6/RPL12/RPL7A/RPS24/IFITM3/RPLP2/NUP98/RPL27A/RPS13/RPS3/RPS25/RPLP0/NUP58/RPL4/RPLP1/RPS2/RPS15A/RPL13/RPL23/RPL27/RPL38/RPL17/CTDP1/RPS15/RPL36/RPS28/RPL18A/UBA52/ZFP36/RPS16/RPS19/RPL18/RPL13A/RPS11/RPS9/RPL28/RPS5/RRP1B/RPL3	62	845	172	13826	4.72778e-32	9.26205	6.61401	12.872	2.77489e-28	Microglia	Up	Microglia_Up
Microglia_1	BP	GO:0006413	translational initiation	62/845	174/13826	KHDRBS1/RPS8/RPS27A/RPL31/NCK2/RPL37A/RPL32/RPL15/RPSA/RPL14/RPL29/RPL24/RPL9/RPS3A/RPS23/RPS14/RPS18/RPL10A/RPS20/RPL7/RPL30/EIF3E/AGO2/RPL8/RPS6/RPL12/RPL7A/EIF4EBP2/RPS24/EIF3A/RPLP2/RPL27A/RPS13/RPS3/RPS25/RPLP0/RPL4/RPLP1/RPS2/RPS15A/RPL13/EIF4A1/RPL23/EIF1/RPL27/RPL38/RPL17/RPS15/RPL36/RPS28/RPL18A/UBA52/RPS16/RPS19/RPL18/RPL13A/RPS11/RPS9/RPL28/RPS5/EIF2S2/RPL3	62	845	174	13826	1.01943e-31	9.09537	6.50131	12.6232	5.38503e-28	Microglia	Up	Microglia_Up
Microglia_1	BP	GO:0019080	viral gene expression	63/845	188/13826	RPS8/RPS27A/RPL31/RANBP2/RPL37A/RPL32/RPL15/RPSA/RPL14/RPL29/RPL24/RPL9/RPS3A/RPS23/CHD1/RPS14/RPS18/RPL10A/POM121C/RPS20/RPL7/RPL30/RPL8/RPS6/RPL12/RPL7A/RPS24/EIF3A/IFITM3/RPLP2/NUP98/RPL27A/RPS13/RPS3/RPS25/RPLP0/NUP58/RPL4/RPLP1/RPS2/RPS15A/RPL13/RPL23/RPL27/RPL38/RPL17/CTDP1/RPS15/RPL36/RPS28/RPL18A/UBA52/ZFP36/RPS16/RPS19/RPL18/RPL13A/RPS11/RPS9/RPL28/RPS5/RRP1B/RPL3	63	845	188	13826	1.91872e-30	8.28377	5.96582	11.4038	9.21405e-27	Microglia	Up	Microglia_Up
Microglia_1	BP	GO:0006402	mRNA catabolic process	85/845	341/13826	YBX1/RPS8/PSMA5/RBM8A/PSMB4/RPS27A/RPL31/PSMD14/RPL37A/RPL32/RPL15/RPSA/RPL14/RPL29/PDE12/RPL24/NUDT16/RPL9/LSM6/RPS3A/RPS23/RPS14/PSMB8/PSMB9/RPS18/RPL10A/PSMB1/IGF2BP3/PSMA2/ZC3HAV1/LSM1/RPS20/RPL7/RPL30/EIF3E/ZHX2/AGO2/RPL8/RPS6/RPL12/RPL7A/RPS24/PSMD13/RPLP2/RPL27A/RPS13/PATL1/RPS3/RPS25/YBX3/RPLP0/PSME2/RPL4/RPLP1/RPS2/GSPT1/RPS15A/RPL13/TNFSF13/ALKBH5/RPL23/PSMD3/RPL27/RPL38/RPL17/RPS15/RPL…	85	845	341	13826	3.90499e-30	5.55828	4.24924	7.21353	1.71898e-26	Microglia	Up	Microglia_Up
Microglia_1	BP	GO:0006401	RNA catabolic process	88/845	378/13826	TNFRSF1B/YBX1/RPS8/PSMA5/RBM8A/PSMB4/RPS27A/RPL31/PSMD14/RPL37A/RPL32/RPL15/RPSA/RPL14/RPL29/PDE12/RPL24/NUDT16/RPL9/LSM6/RPS3A/RPS23/RPS14/PSMB8/PSMB9/RPS18/RPL10A/PSMB1/IGF2BP3/PSMA2/SND1/ZC3HAV1/LSM1/RPS20/RPL7/RPL30/EIF3E/ZHX2/AGO2/RPL8/RPS6/RPL12/RPL7A/RPS24/PSMD13/RPLP2/RPL27A/RPS13/PATL1/RPS3/RPS25/YBX3/RPLP0/PSME2/RPL4/RPLP1/ISG20/RPS2/GSPT1/RPS15A/RPL13/TNFSF13/ALKBH5/RPL23/PSMD3/RPL27/R…	88	845	378	13826	8.08897e-29	5.08607	3.91549	6.55654	3.28686e-25	Microglia	Up	Microglia_Up
Microglia_1	BP	GO:0006612	protein targeting to membrane	60/845	187/13826	RPS8/RPS27A/RPL31/RPL37A/MFF/RPL32/RPL15/RPSA/RPL14/RPL29/RPL24/ATG3/RPL9/RPS3A/RPS23/RPS14/RPS18/RPL10A/SEC61G/RPS20/SDCBP/RPL7/RPL30/RPL8/RPS6/STOM/RPL12/RPL7A/RPS24/RPLP2/RPL27A/RPS13/RPS3/RPS25/RPLP0/RAB8B/RPL4/RPLP1/RPS2/RPS15A/RPL13/RPL23/RPL27/RPL38/RPL17/RPS15/RPL36/RPS28/RPL18A/UBA52/RPS16/RPS19/RPL18/RPL13A/RPS11/RPS9/RPL28/RPS5/KCNE1/RPL3	60	845	187	13826	7.17544e-28	7.73176	5.54299	10.6875	2.7074e-24	Microglia	Up	Microglia_Up
Microglia_1	BP	GO:0034655	nucleobase-containing compound catabolic process	94/845	496/13826	TNFRSF1B/YBX1/RPS8/PSMA5/RBM8A/PSMB4/RPS27A/RPL31/PSMD14/RPL37A/RPL32/RPL15/RPSA/RPL14/RPL29/PDE12/RPL24/NUDT16/RPL9/LSM6/RPS3A/RPS23/HINT1/RPS14/MGAT1/PSMB8/PSMB9/RPS18/RPL10A/PSMB1/IGF2BP3/PSMA2/SND1/ZC3HAV1/LSM1/RPS20/RPL7/RPL30/EIF3E/ZHX2/AGO2/RPL8/RPS6/RPL12/RPL7A/RPS24/PSMD13/RPLP2/RPL27A/RPS13/PATL1/RPS3/RPS25/YBX3/RPLP0/PSME2/DICER1/RPL4/RPLP1/ISG20/RPS2/GSPT1/RPS15A/RPL13/TNFSF13/ALKBH5/…	94	845	496	13826	1.27094e-23	3.91617	3.05751	4.97689	3.05164e-20	Microglia	Up	Microglia_Up
Microglia_1	BP	GO:0090150	establishment of protein localization to membrane	72/845	319/13826	RPS8/RPS27A/VAMP5/RPL31/RPL37A/MFF/RPL32/RPL15/GOLGA4/RPSA/RPL14/RPL29/RPL24/ATG3/RPL9/RPS3A/GOLPH3/RPS23/RPS14/RACK1/RPS18/RPL10A/CD24/SEC61G/YWHAG/RPS20/SDCBP/RPL7/RPL30/RPL8/RPS6/STOM/RPL12/RPL7A/SEC16A/RPS24/RPLP2/RPL27A/RPS13/RPS3/RPS25/RPLP0/RILPL2/SYNE3/BMF/RAB8B/RPL4/RPLP1/RPS2/RPS15A/RPL13/RAB34/RPL23/RPL27/RPL38/RPL17/RPS15/RPL36/RPS28/RPL18A/UBA52/PDCD5/RPS16/RPS19/RPL18/RPL13A/RPS11/R…	72	845	319	13826	7.59596e-23	4.80069	3.60365	6.33343	1.605e-19	Microglia	Up	Microglia_Up
Microglia_1	BP	GO:0006605	protein targeting	78/845	404/13826	RPS8/SH3GLB1/TOMM40L/RHOU/RPS27A/RPL31/IDH1/RPL37A/MFF/EDEM1/RPL32/RPL15/RPSA/RPL14/RPL29/RPL24/ATG3/GRPEL1/RPL9/UBE2D3/RPS3A/RPS23/RPS14/RPS18/RPL10A/MAN1A1/SEC61G/YWHAG/BNIP3L/RPS20/SDCBP/RPL7/RPL30/RPL8/RPS6/STOM/RPL12/RPL7A/RPS24/RPLP2/RPL27A/RPS13/RPS3/RPS25/RPLP0/DNAJC15/RAB27A/RAB8B/RPL4/RPLP1/ZFAND6/RPS2/RPS15A/RPL13/SREBF1/RPL23/RPL27/RPL38/RPL17/RPS15/RPL36/RPS28/RPL18A/UBA52/PDCD5/RPS1…	78	845	404	13826	3.19793e-20	3.94726	3.01004	5.12623	4.22318e-17	Microglia	Up	Microglia_Up
Microglia_1	BP	GO:0002181	cytoplasmic translation	31/845	90/13826	RPL31/RPL32/RPL15/RPSA/TMA7/RPL29/RPL24/RPL9/RPS23/CPEB4/RPL10A/RPL30/EIF3E/RPL8/EIF3A/RPLP2/YBX3/RPLP0/RPLP1/PKM/GSPT1/EIF4A1/RPL38/RPL17/EEF2/RPL36/RPS28/RPL18A/RPL18/RPL13A/EIF2S2	31	845	90	13826	5.62378e-16	8.33899	5.18581	13.1773	4.50107e-13	Microglia	Up	Microglia_Up
Microglia_1	BP	GO:0043299	leukocyte degranulation	74/845	460/13826	SLC2A5/TNFRSF1B/PADI2/UBR4/PSMA5/CD58/S100A11/FCER1G/FCGR2A/ARPC5/PTPRC/CD55/PSMD14/GCA/ITGAV/IDH1/TMBIM1/IMPDH2/RAP2B/TLR2/CD14/RAB24/SERPINB1/TUBB/HLA-B/EEF1A1/DYNLT1/IGF2R/PSMB1/PSMA2/SDCBP/STOM/STXBP1/AGPAT2/ALOX5/PSMD13/CD44/FTH1/CTSC/CD63/PA2G4/ATP11A/PYGL/SERPINA1/B2M/RAB27A/ANXA2/PKM/ATP6V0C/IL4R/MVP/ALDOA/PSMD3/RAB5C/KPNB1/VAPA/EEF2/ADGRE2/GPI/PLAUR/C5AR1/FTL/SIGLEC9/SIGLEC5/FPR1/OSCAR/H…	74	845	460	13826	1.01297e-14	3.13134	2.38261	4.07133	6.77273e-12	Microglia	Up	Microglia_Up
Microglia_1	BP	GO:0002275	myeloid cell activation involved in immune response	75/845	470/13826	SLC2A5/TNFRSF1B/PADI2/UBR4/PSMA5/CD58/S100A11/FCER1G/FCGR2A/ARPC5/PTPRC/CD55/PRKCE/PSMD14/GCA/ITGAV/IDH1/TMBIM1/IMPDH2/RAP2B/TLR2/CD14/RAB24/SERPINB1/TUBB/HLA-B/EEF1A1/DYNLT1/IGF2R/PSMB1/PSMA2/SDCBP/STOM/STXBP1/AGPAT2/ALOX5/PSMD13/CD44/FTH1/CTSC/CD63/PA2G4/ATP11A/PYGL/SERPINA1/B2M/RAB27A/ANXA2/PKM/ATP6V0C/IL4R/MVP/ALDOA/PSMD3/RAB5C/KPNB1/VAPA/SBNO2/EEF2/ADGRE2/GPI/PLAUR/C5AR1/FTL/SIGLEC9/SIGLEC5/…	75	845	470	13826	1.0257e-14	3.10316	2.3659	4.02751	6.77273e-12	Microglia	Up	Microglia_Up
Microglia_1	BP	GO:0002444	myeloid leukocyte mediated immunity	75/845	473/13826	SLC2A5/TNFRSF1B/PADI2/UBR4/PSMA5/CD58/S100A11/FCER1G/FCGR2A/ARPC5/PTPRC/CD55/PSMD14/GCA/ITGAV/IDH1/TMBIM1/IMPDH2/RAP2B/TLR2/CD14/RAB24/SERPINB1/HLA-E/TUBB/HLA-B/EEF1A1/DYNLT1/IGF2R/PSMB1/PSMA2/SDCBP/STOM/STXBP1/AGPAT2/ALOX5/DDX21/PSMD13/CD44/FTH1/CTSC/CD63/PA2G4/ATP11A/PYGL/SERPINA1/B2M/RAB27A/ANXA2/PKM/ATP6V0C/IL4R/MVP/ALDOA/PSMD3/RAB5C/KPNB1/VAPA/EEF2/ADGRE2/GPI/PLAUR/C5AR1/FTL/SIGLEC9/SIGLEC5/…	75	845	473	13826	1.44764e-14	3.07904	2.34769	3.9955	9.32565e-12	Microglia	Up	Microglia_Up
Microglia_1	BP	GO:0043312	neutrophil degranulation	69/845	420/13826	SLC2A5/TNFRSF1B/PADI2/UBR4/PSMA5/CD58/S100A11/FCER1G/FCGR2A/ARPC5/PTPRC/CD55/PSMD14/GCA/ITGAV/IDH1/TMBIM1/IMPDH2/RAP2B/TLR2/CD14/RAB24/SERPINB1/TUBB/HLA-B/EEF1A1/DYNLT1/IGF2R/PSMB1/PSMA2/SDCBP/STOM/AGPAT2/ALOX5/PSMD13/CD44/FTH1/CTSC/CD63/PA2G4/ATP11A/PYGL/SERPINA1/B2M/RAB27A/ANXA2/PKM/ATP6V0C/MVP/ALDOA/PSMD3/RAB5C/KPNB1/VAPA/EEF2/GPI/PLAUR/C5AR1/FTL/SIGLEC9/SIGLEC5/FPR1/OSCAR/DNAJC5/CCT8/PDXK/PFK…	69	845	420	13826	2.95214e-14	3.19907	2.40987	4.19738	1.75218e-11	Microglia	Up	Microglia_Up
Microglia_1	BP	GO:0002283	neutrophil activation involved in immune response	69/845	422/13826	SLC2A5/TNFRSF1B/PADI2/UBR4/PSMA5/CD58/S100A11/FCER1G/FCGR2A/ARPC5/PTPRC/CD55/PSMD14/GCA/ITGAV/IDH1/TMBIM1/IMPDH2/RAP2B/TLR2/CD14/RAB24/SERPINB1/TUBB/HLA-B/EEF1A1/DYNLT1/IGF2R/PSMB1/PSMA2/SDCBP/STOM/AGPAT2/ALOX5/PSMD13/CD44/FTH1/CTSC/CD63/PA2G4/ATP11A/PYGL/SERPINA1/B2M/RAB27A/ANXA2/PKM/ATP6V0C/MVP/ALDOA/PSMD3/RAB5C/KPNB1/VAPA/EEF2/GPI/PLAUR/C5AR1/FTL/SIGLEC9/SIGLEC5/FPR1/OSCAR/DNAJC5/CCT8/PDXK/PFK…	69	845	422	13826	3.75604e-14	3.18044	2.39614	4.17325	2.20455e-11	Microglia	Up	Microglia_Up
Microglia_1	BP	GO:0002446	neutrophil mediated immunity	69/845	431/13826	SLC2A5/TNFRSF1B/PADI2/UBR4/PSMA5/CD58/S100A11/FCER1G/FCGR2A/ARPC5/PTPRC/CD55/PSMD14/GCA/ITGAV/IDH1/TMBIM1/IMPDH2/RAP2B/TLR2/CD14/RAB24/SERPINB1/TUBB/HLA-B/EEF1A1/DYNLT1/IGF2R/PSMB1/PSMA2/SDCBP/STOM/AGPAT2/ALOX5/PSMD13/CD44/FTH1/CTSC/CD63/PA2G4/ATP11A/PYGL/SERPINA1/B2M/RAB27A/ANXA2/PKM/ATP6V0C/MVP/ALDOA/PSMD3/RAB5C/KPNB1/VAPA/EEF2/GPI/PLAUR/C5AR1/FTL/SIGLEC9/SIGLEC5/FPR1/OSCAR/DNAJC5/CCT8/PDXK/PFK…	69	845	431	13826	1.08524e-13	3.09918	2.33608	4.06376	5.67592e-11	Microglia	Up	Microglia_Up
Microglia_1	BP	GO:0042119	neutrophil activation	69/845	431/13826	SLC2A5/TNFRSF1B/PADI2/UBR4/PSMA5/CD58/S100A11/FCER1G/FCGR2A/ARPC5/PTPRC/CD55/PSMD14/GCA/ITGAV/IDH1/TMBIM1/IMPDH2/RAP2B/TLR2/CD14/RAB24/SERPINB1/TUBB/HLA-B/EEF1A1/DYNLT1/IGF2R/PSMB1/PSMA2/SDCBP/STOM/AGPAT2/ALOX5/PSMD13/CD44/FTH1/CTSC/CD63/PA2G4/ATP11A/PYGL/SERPINA1/B2M/RAB27A/ANXA2/PKM/ATP6V0C/MVP/ALDOA/PSMD3/RAB5C/KPNB1/VAPA/EEF2/GPI/PLAUR/C5AR1/FTL/SIGLEC9/SIGLEC5/FPR1/OSCAR/DNAJC5/CCT8/PDXK/PFK…	69	845	431	13826	1.08524e-13	3.09918	2.33608	4.06376	5.67592e-11	Microglia	Up	Microglia_Up
Microglia_1	BP	GO:0036230	granulocyte activation	69/845	436/13826	SLC2A5/TNFRSF1B/PADI2/UBR4/PSMA5/CD58/S100A11/FCER1G/FCGR2A/ARPC5/PTPRC/CD55/PSMD14/GCA/ITGAV/IDH1/TMBIM1/IMPDH2/RAP2B/TLR2/CD14/RAB24/SERPINB1/TUBB/HLA-B/EEF1A1/DYNLT1/IGF2R/PSMB1/PSMA2/SDCBP/STOM/AGPAT2/ALOX5/PSMD13/CD44/FTH1/CTSC/CD63/PA2G4/ATP11A/PYGL/SERPINA1/B2M/RAB27A/ANXA2/PKM/ATP6V0C/MVP/ALDOA/PSMD3/RAB5C/KPNB1/VAPA/EEF2/GPI/PLAUR/C5AR1/FTL/SIGLEC9/SIGLEC5/FPR1/OSCAR/DNAJC5/CCT8/PDXK/PFK…	69	845	436	13826	1.92633e-13	3.05575	2.30385	4.0057	9.25057e-11	Microglia	Up	Microglia_Up
Microglia_1	BP	GO:0002474	antigen processing and presentation of peptide antigen via MHC class I	24/845	91/13826	PSMA5/FCGR1A/PSMB4/FCER1G/MR1/NCF2/PSMD14/ITGAV/SEC24D/SEC24A/HLA-E/HLA-B/TAP2/PSMB8/PSMB9/TAP1/PSMB1/PSMA2/PSMD13/PSME2/B2M/PSMD3/IFI30/PSMA7	24	845	91	13826	6.32315e-10	5.63357	3.36015	9.15407	1.97641e-07	Microglia	Up	Microglia_Up
Microglia_1	BP	GO:0042590	antigen processing and presentation of exogenous peptide antigen via MHC class I	21/845	73/13826	PSMA5/FCGR1A/PSMB4/FCER1G/NCF2/PSMD14/ITGAV/HLA-E/HLA-B/TAP2/PSMB8/PSMB9/TAP1/PSMB1/PSMA2/PSMD13/PSME2/B2M/PSMD3/IFI30/PSMA7	21	845	73	13826	1.31833e-09	6.33475	3.60602	10.7594	3.93444e-07	Microglia	Up	Microglia_Up
Microglia_1	BP	GO:0034341	response to interferon-gamma	32/845	159/13826	GBP1/GBP2/CD58/FCGR1A/SP100/PPARG/WNT5A/PDE12/PARP9/SNCA/TLR2/IRF1/HLA-E/HLA-B/ZYX/STXBP1/IFITM2/IFITM3/CD44/CASP1/GAPDH/B2M/MEFV/MT2A/NLRC5/CALCOCO2/TRIM25/PTPN2/IFI30/RPL13A/HCK/IFNGR2	32	845	159	13826	1.7293e-09	3.98335	2.59729	5.95172	5.10327e-07	Microglia	Up	Microglia_Up
Microglia_1	BP	GO:0002253	activation of immune response	56/845	403/13826	C1QC/THEMIS2/KHDRBS1/GBP1/PSMA5/FCGR1A/PSMB4/IFI16/FCER1G/FCGR2A/FCGR3A/ARPC5/PTPRC/CD55/PRKCE/PSMD14/PROS1/NFKBIZ/PLSCR1/KLHL6/TEC/ELF2/MYO10/C2/CFB/PSMB8/PSMB9/PSMB1/PSMA2/SH2B2/CUL1/PAG1/RAPGEF1/PSMD13/SERPING1/RELA/RPS3/WNK1/C1S/TBK1/PSME2/NOD2/PSMD3/DUSP3/GRB2/PTPN2/MALT1/PRKACA/NECTIN2/C5AR1/C5AR2/FPR1/HCK/PSMA7/RUNX1/ICOSLG	56	845	403	13826	5.79272e-09	2.58388	1.89507	3.46958	1.52294e-06	Microglia	Up	Microglia_Up
Microglia_1	BP	GO:0002479	antigen processing and presentation of exogenous peptide antigen via MHC class I, TAP-dependent	19/845	68/13826	PSMA5/FCGR1A/PSMB4/NCF2/PSMD14/ITGAV/HLA-E/HLA-B/TAP2/PSMB8/PSMB9/TAP1/PSMB1/PSMA2/PSMD13/PSME2/B2M/PSMD3/PSMA7	19	845	68	13826	1.37069e-08	6.06908	3.35786	10.5578	3.21743e-06	Microglia	Up	Microglia_Up
Microglia_1	BP	GO:0038061	NIK/NF-kappaB signaling	29/845	155/13826	PSMA5/PSMB4/IKBKE/REL/IL18R1/PSMD14/TLR2/CD14/PSMB8/PSMB9/PSMB1/PSMA2/CUL1/TNFRSF10A/NFKB2/PSMD13/RELA/RPS3/PHB2/PSME2/DICER1/LITAF/NOD2/CYLD/PSMD3/SPHK1/MALT1/RASSF2/PSMA7	29	845	155	13826	5.49072e-08	3.62525	2.31873	5.50216	1.11127e-05	Microglia	Up	Microglia_Up
Microglia_1	BP	GO:0071346	cellular response to interferon-gamma	27/845	143/13826	GBP1/GBP2/CD58/FCGR1A/SP100/PPARG/WNT5A/PDE12/PARP9/TLR2/IRF1/HLA-E/HLA-B/ZYX/STXBP1/CD44/CASP1/GAPDH/B2M/MT2A/NLRC5/TRIM25/PTPN2/IFI30/RPL13A/HCK/IFNGR2	27	845	143	13826	1.2942e-07	3.66001	2.29982	5.64108	2.35741e-05	Microglia	Up	Microglia_Up
Microglia_1	BP	GO:0001666	response to hypoxia	43/845	301/13826	ENO1/PSMA5/PSMB4/EGLN1/PRKCE/RPS27A/PSMD14/PDK1/FAM162A/PLOD2/RBPJ/TLR2/PAM/PSMB8/PSMB9/PPARD/CD24/SOD2/PSMB1/PSMA2/BNIP3L/PTK2B/ELOC/PTEN/BNIP3/PSMD13/LDHA/MALAT1/CASP1/CARD16/PHB2/SLC11A2/PSME2/ERO1A/HIF1A/PKM/ALKBH5/PSMD3/LONP1/UBA52/WTIP/TM9SF4/PSMA7	43	845	301	13826	1.59768e-07	2.64366	1.85323	3.69477	2.8226e-05	Microglia	Up	Microglia_Up
Microglia_1	BP	GO:0036293	response to decreased oxygen levels	44/845	312/13826	ENO1/PSMA5/PSMB4/EGLN1/PRKCE/RPS27A/PSMD14/PDK1/FAM162A/PLOD2/RBPJ/TLR2/PAM/CPEB4/PSMB8/PSMB9/PPARD/CD24/SOD2/PSMB1/PSMA2/BNIP3L/PTK2B/ELOC/PTEN/BNIP3/PSMD13/LDHA/MALAT1/CASP1/CARD16/PHB2/SLC11A2/PSME2/ERO1A/HIF1A/PKM/ALKBH5/PSMD3/LONP1/UBA52/WTIP/TM9SF4/PSMA7	44	845	312	13826	1.66856e-07	2.60544	1.83468	3.62677	2.938e-05	Microglia	Up	Microglia_Up
Microglia_1	BP	GO:0002429	immune response-activating cell surface receptor signaling pathway	46/845	336/13826	THEMIS2/KHDRBS1/GBP1/PSMA5/FCGR1A/PSMB4/FCER1G/FCGR2A/FCGR3A/ARPC5/PTPRC/PRKCE/PSMD14/NFKBIZ/PLSCR1/KLHL6/TEC/ELF2/MYO10/PSMB8/PSMB9/PSMB1/PSMA2/SH2B2/CUL1/PAG1/RAPGEF1/PSMD13/RELA/RPS3/WNK1/PSME2/PSMD3/DUSP3/GRB2/PTPN2/MALT1/PRKACA/NECTIN2/C5AR1/C5AR2/FPR1/HCK/PSMA7/RUNX1/ICOSLG	46	845	336	13826	2.12124e-07	2.51921	1.78931	3.47955	3.59137e-05	Microglia	Up	Microglia_Up
Microglia_1	BP	GO:0002757	immune response-activating signal transduction	46/845	336/13826	THEMIS2/KHDRBS1/GBP1/PSMA5/FCGR1A/PSMB4/FCER1G/FCGR2A/FCGR3A/ARPC5/PTPRC/PRKCE/PSMD14/NFKBIZ/PLSCR1/KLHL6/TEC/ELF2/MYO10/PSMB8/PSMB9/PSMB1/PSMA2/SH2B2/CUL1/PAG1/RAPGEF1/PSMD13/RELA/RPS3/WNK1/PSME2/PSMD3/DUSP3/GRB2/PTPN2/MALT1/PRKACA/NECTIN2/C5AR1/C5AR2/FPR1/HCK/PSMA7/RUNX1/ICOSLG	46	845	336	13826	2.12124e-07	2.51921	1.78931	3.47955	3.59137e-05	Microglia	Up	Microglia_Up
Microglia_1	BP	GO:0070482	response to oxygen levels	45/845	332/13826	ENO1/PSMA5/PSMB4/EGLN1/PRKCE/RPS27A/PSMD14/PDK1/PPARG/FAM162A/PLOD2/RBPJ/TLR2/PAM/CPEB4/PSMB8/PSMB9/PPARD/CD24/SOD2/PSMB1/PSMA2/BNIP3L/PTK2B/ELOC/PTEN/BNIP3/PSMD13/LDHA/MALAT1/CASP1/CARD16/PHB2/SLC11A2/PSME2/ERO1A/HIF1A/PKM/ALKBH5/PSMD3/LONP1/UBA52/WTIP/TM9SF4/PSMA7	45	845	332	13826	3.83876e-07	2.48769	1.76057	3.44669	5.84377e-05	Microglia	Up	Microglia_Up
Microglia_1	BP	GO:0009615	response to virus	41/845	290/13826	ENO1/GBP1/IFI16/PTPRC/IKBKE/ARF1/LGALS8/PDE12/PARP9/DTX3L/PLSCR1/IRF1/PSMA2/ZC3HAV1/BNIP3L/DDX21/BNIP3/IFITM2/IFITM3/EEF1G/RELA/CFL1/PHB2/USP15/TBK1/IRAK3/DCLK1/TPT1/HIF1A/ISG20/RPS15A/IL27/NLRC5/MLKL/SEC14L1/POU2F2/IFNAR2/IL10RB/IFNAR1/IFNGR2/RRP1B	41	845	290	13826	4.11503e-07	2.60719	1.812	3.67082	6.21064e-05	Microglia	Up	Microglia_Up
Microglia_1	BP	GO:0002768	immune response-regulating cell surface receptor signaling pathway	48/845	367/13826	THEMIS2/KHDRBS1/GBP1/PSMA5/FCGR1A/PSMB4/SHC1/FCER1G/FCGR2A/FCGR3A/ARPC5/PTPRC/PRKCE/PSMD14/NFKBIZ/PLSCR1/KLHL6/TEC/ELF2/MYO10/PSMB8/PSMB9/CD24/PSMB1/PSMA2/SH2B2/CUL1/PAG1/RAPGEF1/PSMD13/RELA/RPS3/WNK1/PSME2/PSMD3/DUSP3/GRB2/PTPN2/MALT1/PRKACA/NECTIN2/C5AR1/C5AR2/FPR1/HCK/PSMA7/RUNX1/ICOSLG	48	845	367	13826	4.60523e-07	2.39045	1.71194	3.27649	6.87194e-05	Microglia	Up	Microglia_Up
Microglia_1	BP	GO:0002764	immune response-regulating signaling pathway	48/845	370/13826	THEMIS2/KHDRBS1/GBP1/PSMA5/FCGR1A/PSMB4/SHC1/FCER1G/FCGR2A/FCGR3A/ARPC5/PTPRC/PRKCE/PSMD14/NFKBIZ/PLSCR1/KLHL6/TEC/ELF2/MYO10/PSMB8/PSMB9/CD24/PSMB1/PSMA2/SH2B2/CUL1/PAG1/RAPGEF1/PSMD13/RELA/RPS3/WNK1/PSME2/PSMD3/DUSP3/GRB2/PTPN2/MALT1/PRKACA/NECTIN2/C5AR1/C5AR2/FPR1/HCK/PSMA7/RUNX1/ICOSLG	48	845	370	13826	5.8621e-07	2.36749	1.69599	3.24449	8.36132e-05	Microglia	Up	Microglia_Up
Microglia_1	BP	GO:0070555	response to interleukin-1	28/845	163/13826	GBP1/GBP2/PSMA5/PSMB4/RPS27A/PELI1/TANK/PSMD14/HDAC4/IL1RAP/SNCA/PSMB8/PSMB9/PSMB1/PSMA2/CUL1/ANXA1/MAP3K8/PSMD13/RELA/IRAK3/PSME2/HIF1A/NOD2/USP10/PSMD3/UBA52/PSMA7	28	845	163	13826	5.87243e-07	3.26067	2.07589	4.96224	8.36132e-05	Microglia	Up	Microglia_Up
Microglia_1	BP	GO:0042110	T cell activation	50/845	397/13826	TNFRSF1B/SEMA4A/FCER1G/MR1/PTPRC/CD55/HLX/PELI1/IL18R1/NCK2/AZI2/NFKBIZ/CD80/BCL6/IRF1/PRELID1/RIPOR2/HLA-E/CD24/PAG1/RPS6/ANXA1/CTSL/MAP3K8/ZMIZ1/CD44/RPS3/ZBTB16/SLC7A1/TNFSF13B/B2M/RAB27A/IL4R/IL27/NOD2/FLOT2/RARA/STAT5B/STAT3/DUSP3/GRB2/JMJD6/PTPN2/MALT1/JAK3/MAFB/CDH26/RUNX1/ICOSLG/RAC2	50	845	397	13826	8.37352e-07	2.28971	1.65256	3.11655	0.000113833	Microglia	Up	Microglia_Up
Microglia_1	BP	GO:0036294	cellular response to decreased oxygen levels	30/845	185/13826	ENO1/PSMA5/PSMB4/EGLN1/PRKCE/RPS27A/PSMD14/PDK1/FAM162A/RBPJ/CPEB4/PSMB8/PSMB9/PPARD/PSMB1/PSMA2/BNIP3L/ELOC/PTEN/BNIP3/PSMD13/MALAT1/CARD16/PHB2/PSME2/ERO1A/HIF1A/PSMD3/UBA52/PSMA7	30	845	185	13826	8.38278e-07	3.04555	1.97512	4.55879	0.000113833	Microglia	Up	Microglia_Up
Microglia_1	BP	GO:0070498	interleukin-1-mediated signaling pathway	20/845	95/13826	PSMA5/PSMB4/RPS27A/PELI1/PSMD14/IL1RAP/PSMB8/PSMB9/PSMB1/PSMA2/CUL1/MAP3K8/PSMD13/RELA/IRAK3/PSME2/NOD2/PSMD3/UBA52/PSMA7	20	845	95	13826	9.16235e-07	4.171	2.39931	6.94664	0.000123467	Microglia	Up	Microglia_Up
Microglia_1	BP	GO:0071456	cellular response to hypoxia	29/845	177/13826	ENO1/PSMA5/PSMB4/EGLN1/PRKCE/RPS27A/PSMD14/PDK1/FAM162A/RBPJ/PSMB8/PSMB9/PPARD/PSMB1/PSMA2/BNIP3L/ELOC/PTEN/BNIP3/PSMD13/MALAT1/CARD16/PHB2/PSME2/ERO1A/HIF1A/PSMD3/UBA52/PSMA7	29	845	177	13826	1.02451e-06	3.08117	1.98177	4.64492	0.000135636	Microglia	Up	Microglia_Up
Microglia_1	BP	GO:0002697	regulation of immune effector process	44/845	333/13826	MAD2L2/TNFRSF1B/C1QC/MR1/PTPRC/CD55/HLX/IL18R1/WNT5A/PROS1/NFKBIZ/CD80/PARP9/DTX3L/BCL6/HLA-E/HLA-B/C2/CFB/ANXA1/STXBP1/RAPGEF1/DDX21/HK1/SERPING1/C1S/IRAK3/B2M/IL4R/IL27/NOD2/TNFSF13/RARA/STAT5B/SEC14L1/MALT1/ADGRE2/JAK3/GPI/RPS19/NECTIN2/C5AR1/C5AR2/RAC2	44	845	333	13826	1.04999e-06	2.41203	1.70128	3.35158	0.000138661	Microglia	Up	Microglia_Up
Microglia_1	BP	GO:0071453	cellular response to oxygen levels	31/845	198/13826	ENO1/PSMA5/PSMB4/EGLN1/PRKCE/RPS27A/PSMD14/PDK1/PPARG/FAM162A/RBPJ/CPEB4/PSMB8/PSMB9/PPARD/PSMB1/PSMA2/BNIP3L/ELOC/PTEN/BNIP3/PSMD13/MALAT1/CARD16/PHB2/PSME2/ERO1A/HIF1A/PSMD3/UBA52/PSMA7	31	845	198	13826	1.20521e-06	2.92181	1.9114	4.3392	0.000158212	Microglia	Up	Microglia_Up
Microglia_1	BP	GO:0061418	regulation of transcription from RNA polymerase II promoter in response to hypoxia	17/845	73/13826	PSMA5/PSMB4/EGLN1/RPS27A/PSMD14/RBPJ/PSMB8/PSMB9/PSMB1/PSMA2/ELOC/PSMD13/PSME2/HIF1A/PSMD3/UBA52/PSMA7	17	845	73	13826	1.36092e-06	4.73769	2.5686	8.31752	0.000174913	Microglia	Up	Microglia_Up
Microglia_1	BP	GO:0034340	response to type I interferon	18/845	81/13826	GBP2/IKBKE/SP100/WNT5A/IRF1/HLA-E/HLA-B/PSMB8/IFITM2/IFITM3/SHMT2/TBK1/ISG20/NLRC5/PTPN2/PTPN1/IFNAR2/IFNAR1	18	845	81	13826	1.39332e-06	4.46206	2.47435	7.67438	0.000178642	Microglia	Up	Microglia_Up
Microglia_1	BP	GO:0002831	regulation of response to biotic stimulus	46/845	361/13826	PSMA5/PSMB4/IFI16/FCER1G/MR1/IKBKE/CD55/PSMD14/PPARG/WNT5A/PARP9/DTX3L/PLSCR1/IRF1/HLA-E/HLA-B/PSMB8/PSMB9/PSMB1/PSMA2/CUL1/LY96/PSMD13/SERPING1/RELA/CARD16/USP15/TBK1/IRAK3/PSME2/IL27/NOD2/NLRC5/PSMD3/STAT5B/SEC14L1/PTPN2/MALT1/PRKACA/RPS19/NECTIN2/HCK/PTPN1/PSMA7/IFNAR2/IFNGR2	46	845	361	13826	1.66822e-06	2.31474	1.64677	3.19103	0.000207346	Microglia	Up	Microglia_Up
Microglia_1	BP	GO:0045088	regulation of innate immune response	38/845	274/13826	PSMA5/PSMB4/IFI16/FCER1G/IKBKE/PSMD14/PPARG/WNT5A/PARP9/PLSCR1/IRF1/HLA-E/HLA-B/PSMB8/PSMB9/PSMB1/PSMA2/CUL1/PSMD13/SERPING1/RELA/TBK1/IRAK3/PSME2/NOD2/NLRC5/PSMD3/STAT5B/PTPN2/MALT1/PRKACA/RPS19/NECTIN2/HCK/PTPN1/PSMA7/IFNAR2/IFNGR2	38	845	274	13826	1.75845e-06	2.54268	1.74252	3.62336	0.000216522	Microglia	Up	Microglia_Up
Microglia_1	BP	GO:0035723	interleukin-15-mediated signaling pathway	7/845	12/13826	SHC1/IL15RA/STAT5B/STAT5A/STAT3/GRB2/JAK3	7	845	12	13826	1.87715e-06	21.66	5.90506	86.781	0.000228476	Microglia	Up	Microglia_Up
Microglia_1	BP	GO:0070672	response to interleukin-15	7/845	12/13826	SHC1/IL15RA/STAT5B/STAT5A/STAT3/GRB2/JAK3	7	845	12	13826	1.87715e-06	21.66	5.90506	86.781	0.000228476	Microglia	Up	Microglia_Up
Microglia_1	BP	GO:0071350	cellular response to interleukin-15	7/845	12/13826	SHC1/IL15RA/STAT5B/STAT5A/STAT3/GRB2/JAK3	7	845	12	13826	1.87715e-06	21.66	5.90506	86.781	0.000228476	Microglia	Up	Microglia_Up
Microglia_1	BP	GO:0043620	regulation of DNA-templated transcription in response to stress	21/845	108/13826	SESN2/PSMA5/PSMB4/ATF6/EGLN1/RPS27A/NCK2/PSMD14/RBPJ/PSMB8/PSMB9/PSMB1/PSMA2/ELOC/PSMD13/RELA/PSME2/HIF1A/PSMD3/UBA52/PSMA7	21	845	108	13826	1.94157e-06	3.77619	2.21456	6.17468	0.00023431	Microglia	Up	Microglia_Up
Microglia_1	BP	GO:0022409	positive regulation of cell-cell adhesion	34/845	233/13826	F11R/PTPRC/CD55/HLX/NCK2/WNT5A/NFKBIZ/CD80/BCL6/HLA-E/FLOT1/CD24/ANXA1/MAP3K8/ALOX5/ZMIZ1/CD44/RELA/RPS3/ZBTB16/SLC7A1/TNFSF13B/IL4R/NOD2/FLOT2/RARA/STAT5B/GRB2/MALT1/FSTL3/JAK3/PLAUR/RUNX1/ICOSLG	34	845	233	13826	1.94283e-06	2.69236	1.80121	3.91967	0.00023431	Microglia	Up	Microglia_Up
Microglia_1	BP	GO:0060333	interferon-gamma-mediated signaling pathway	18/845	83/13826	GBP1/GBP2/FCGR1A/SP100/PPARG/PARP9/IRF1/HLA-E/HLA-B/CD44/B2M/MT2A/NLRC5/TRIM25/PTPN2/IFI30/HCK/IFNGR2	18	845	83	13826	2.03027e-06	4.32417	2.40212	7.42057	0.000243191	Microglia	Up	Microglia_Up
Microglia_1	BP	GO:0050764	regulation of phagocytosis	17/845	75/13826	FCER1G/PTPRC/ITGAV/PPARG/ATG3/PLSCR1/TLR2/RACK1/C2/RAPGEF1/IL15RA/PTEN/GAS6/RAB27A/NOD2/SPHK1/HCK	17	845	75	13826	2.03535e-06	4.57366	2.48508	8.00775	0.000243247	Microglia	Up	Microglia_Up
Microglia_1	BP	GO:0071347	cellular response to interleukin-1	25/845	145/13826	GBP1/GBP2/PSMA5/PSMB4/RPS27A/PELI1/TANK/PSMD14/IL1RAP/PSMB8/PSMB9/PSMB1/PSMA2/CUL1/MAP3K8/PSMD13/RELA/IRAK3/PSME2/HIF1A/NOD2/USP10/PSMD3/UBA52/PSMA7	25	845	145	13826	2.18237e-06	3.26705	2.02174	5.09311	0.000256752	Microglia	Up	Microglia_Up
Microglia_1	BP	GO:0002460	adaptive immune response based on somatic recombination of immune receptors built from immunoglobulin superfamily domains	33/845	225/13826	MAD2L2/TNFRSF1B/C1QC/SEMA4A/FCER1G/MR1/PTPRC/CD55/HLX/IL18R1/NFKBIZ/CD80/KLHL6/BCL6/HLA-E/HLA-B/C2/ANXA1/NFKB2/SERPING1/CTSC/C1S/TNFSF13B/B2M/RAB27A/IL4R/IL27/NOD2/TNFSF13/STAT3/MALT1/JAK3/NECTIN2	33	845	225	13826	2.44851e-06	2.70657	1.79899	3.96218	0.00028489	Microglia	Up	Microglia_Up
Microglia_1	BP	GO:0060337	type I interferon signaling pathway	17/845	76/13826	GBP2/IKBKE/SP100/WNT5A/IRF1/HLA-E/HLA-B/PSMB8/IFITM2/IFITM3/TBK1/ISG20/NLRC5/PTPN2/PTPN1/IFNAR2/IFNAR1	17	845	76	13826	2.47466e-06	4.49582	2.44528	7.8608	0.0002873	Microglia	Up	Microglia_Up
Microglia_1	BP	GO:0045063	T-helper 1 cell differentiation	8/845	17/13826	SEMA4A/HLX/IL18R1/CD80/ANXA1/IL4R/IL27/JAK3	8	845	17	13826	2.79107e-06	13.7659	4.61021	40.3353	0.000319125	Microglia	Up	Microglia_Up
Microglia_1	BP	GO:0071357	cellular response to type I interferon	17/845	77/13826	GBP2/IKBKE/SP100/WNT5A/IRF1/HLA-E/HLA-B/PSMB8/IFITM2/IFITM3/TBK1/ISG20/NLRC5/PTPN2/PTPN1/IFNAR2/IFNAR1	17	845	77	13826	2.99761e-06	4.42058	2.40674	7.71829	0.000339036	Microglia	Up	Microglia_Up
Microglia_1	BP	GO:0007159	leukocyte cell-cell adhesion	40/845	302/13826	F11R/PTPRC/CD55/HLX/PELI1/NCK2/NFKBIZ/CD80/BCL6/GOLPH3/IRF1/RIPOR2/HLA-E/CD24/PAG1/ANXA1/MAP3K8/ALOX5/ZMIZ1/CD44/FERMT3/RELA/RPS3/ZBTB16/WNK1/SLC7A1/TNFSF13B/IL4R/NOD2/FLOT2/RARA/STAT5B/DUSP3/GRB2/PTPN2/MALT1/JAK3/RUNX1/ICOSLG/RAC2	40	845	302	13826	3.04954e-06	2.41182	1.67137	3.40307	0.000342395	Microglia	Up	Microglia_Up
Microglia_1	BP	GO:0045625	regulation of T-helper 1 cell differentiation	6/845	9/13826	HLX/CD80/ANXA1/IL4R/IL27/JAK3	6	845	9	13826	3.66807e-06	30.9288	6.58853	191.291	0.000397617	Microglia	Up	Microglia_Up
Microglia_1	BP	GO:0002833	positive regulation of response to biotic stimulus	32/845	219/13826	PSMA5/PSMB4/IFI16/FCER1G/MR1/IKBKE/PSMD14/WNT5A/PARP9/PLSCR1/HLA-E/PSMB8/PSMB9/PSMB1/PSMA2/CUL1/LY96/PSMD13/RELA/USP15/TBK1/PSME2/NOD2/NLRC5/PSMD3/STAT5B/MALT1/PRKACA/RPS19/NECTIN2/HCK/PSMA7	32	845	219	13826	3.76196e-06	2.69249	1.77795	3.96354	0.000403676	Microglia	Up	Microglia_Up
Microglia_1	BP	GO:0043618	regulation of transcription from RNA polymerase II promoter in response to stress	20/845	104/13826	SESN2/PSMA5/PSMB4/ATF6/EGLN1/RPS27A/NCK2/PSMD14/RBPJ/PSMB8/PSMB9/PSMB1/PSMA2/ELOC/PSMD13/PSME2/HIF1A/PSMD3/UBA52/PSMA7	20	845	104	13826	4.05339e-06	3.72129	2.15265	6.15317	0.000430818	Microglia	Up	Microglia_Up
Microglia_1	BP	GO:0034101	erythrocyte homeostasis	20/845	105/13826	HCLS1/BCL6/RPS14/L3MBTL3/RPS6/RPS24/SLC11A2/ACVR1B/RB1/HIF1A/RCOR1/B2M/STAT5B/STAT3/JMJD6/PTPN2/JAK3/ZFP36/RPS19/MAFB	20	845	105	13826	4.72469e-06	3.67732	2.12819	6.0761	0.000487455	Microglia	Up	Microglia_Up
Microglia_1	BP	GO:0038093	Fc receptor signaling pathway	27/845	172/13826	PSMA5/FCGR1A/PSMB4/SHC1/FCER1G/FCGR2A/FCGR3A/ARPC5/PTPRC/PRKCE/PSMD14/TEC/MYO10/PSMB8/PSMB9/PSMB1/PSMA2/CUL1/RAPGEF1/PSMD13/RELA/PSME2/PSMD3/GRB2/MALT1/HCK/PSMA7	27	845	172	13826	5.5263e-06	2.92158	1.85027	4.45985	0.000560309	Microglia	Up	Microglia_Up
Microglia_1	BP	GO:0045089	positive regulation of innate immune response	29/845	193/13826	PSMA5/PSMB4/IFI16/FCER1G/IKBKE/PSMD14/WNT5A/PARP9/PLSCR1/HLA-E/PSMB8/PSMB9/PSMB1/PSMA2/CUL1/PSMD13/RELA/TBK1/PSME2/NOD2/NLRC5/PSMD3/STAT5B/MALT1/PRKACA/RPS19/NECTIN2/HCK/PSMA7	29	845	193	13826	6.09905e-06	2.77726	1.79183	4.17082	0.000612502	Microglia	Up	Microglia_Up
Microglia_1	BP	GO:0034612	response to tumor necrosis factor	35/845	257/13826	TNFRSF1B/GBP1/GBP2/PSMA5/CD58/PSMB4/TANK/PSMD14/HDAC4/CD14/RACK1/PSMB8/PSMB9/PSMB1/PSMA2/PTK2B/ADAM9/PSMD13/RELA/RPS3/CASP4/CASP1/CARD16/YBX3/TNFSF13B/GAS6/PSME2/ZFAND6/CYLD/TNFSF13/PSMD3/SPHK1/PTPN2/ZFP36/PSMA7	35	845	257	13826	6.75648e-06	2.48315	1.67459	3.58713	0.000669614	Microglia	Up	Microglia_Up
Microglia_1	BP	GO:0001959	regulation of cytokine-mediated signaling pathway	24/845	145/13826	PADI2/PTPRC/IKBKE/PPARG/WNT5A/PARP9/RACK1/CD24/AGPAT2/CASP4/CASP1/CARD16/TBK1/IRAK3/GAS6/HIF1A/CYLD/NLRC5/SPHK1/PTPN2/PTPN1/IFNAR2/IFNGR2/RUNX1	24	845	145	13826	7.20461e-06	3.10645	1.90539	4.87559	0.000708708	Microglia	Up	Microglia_Up
Microglia_1	BP	GO:0019882	antigen processing and presentation	30/845	205/13826	PSMA5/FCGR1A/PSMB4/FCER1G/MR1/NCF2/ARF1/PSMD14/ITGAV/SEC24D/SEC24A/HLA-E/HLA-B/TAP2/PSMB8/PSMB9/TAP1/PSMB1/PSMA2/CTSL/PSMD13/PSME2/B2M/RAB27A/RAB8B/NOD2/RAB34/PSMD3/IFI30/PSMA7	30	845	205	13826	7.28307e-06	2.6932	1.75295	4.01376	0.000715094	Microglia	Up	Microglia_Up
Microglia_1	BP	GO:0035710	CD4-positive, alpha-beta T cell activation	17/845	82/13826	SEMA4A/CD55/HLX/IL18R1/NFKBIZ/CD80/BCL6/ANXA1/CTSL/IL4R/IL27/RARA/STAT3/MALT1/JAK3/CDH26/RUNX1	17	845	82	13826	7.42017e-06	4.07922	2.23078	7.08047	0.000724515	Microglia	Up	Microglia_Up
Microglia_1	BP	GO:0060759	regulation of response to cytokine stimulus	25/845	155/13826	PADI2/PTPRC/IKBKE/PPARG/WNT5A/PARP9/TLR2/RACK1/CD24/AGPAT2/CASP4/CASP1/CARD16/TBK1/IRAK3/GAS6/HIF1A/CYLD/NLRC5/SPHK1/PTPN2/PTPN1/IFNAR2/IFNGR2/RUNX1	25	845	155	13826	7.48935e-06	3.01344	1.87008	4.68145	0.000726975	Microglia	Up	Microglia_Up
Microglia_1	BP	GO:0019884	antigen processing and presentation of exogenous antigen	26/845	165/13826	PSMA5/FCGR1A/PSMB4/FCER1G/MR1/NCF2/ARF1/PSMD14/ITGAV/SEC24D/SEC24A/HLA-E/HLA-B/TAP2/PSMB8/PSMB9/TAP1/PSMB1/PSMA2/CTSL/PSMD13/PSME2/B2M/PSMD3/IFI30/PSMA7	26	845	165	13826	7.64673e-06	2.9326	1.83976	4.51287	0.000738448	Microglia	Up	Microglia_Up
Microglia_1	BP	GO:0030218	erythrocyte differentiation	19/845	100/13826	HCLS1/BCL6/RPS14/L3MBTL3/RPS6/SLC11A2/ACVR1B/RB1/HIF1A/RCOR1/B2M/STAT5B/STAT3/JMJD6/PTPN2/JAK3/ZFP36/RPS19/MAFB	19	845	100	13826	8.44057e-06	3.6627	2.08742	6.12926	0.000794767	Microglia	Up	Microglia_Up
Microglia_1	BP	GO:0035722	interleukin-12-mediated signaling pathway	12/845	44/13826	ARF1/STAT4/SOD2/HNRNPF/GSTO1/TALDO1/CFL1/RPLP0/PSME2/ANXA2/PITPNA/MIF	12	845	44	13826	8.591e-06	5.82782	2.72276	11.6716	0.000806059	Microglia	Up	Microglia_Up
Microglia_1	BP	GO:0038110	interleukin-2-mediated signaling pathway	6/845	10/13826	SHC1/PTK2B/STAT5B/STAT5A/PTPN2/JAK3	6	845	10	13826	8.69456e-06	23.1832	5.48629	112.136	0.000812888	Microglia	Up	Microglia_Up
Microglia_1	BP	GO:0071356	cellular response to tumor necrosis factor	33/845	239/13826	TNFRSF1B/GBP1/GBP2/PSMA5/CD58/PSMB4/TANK/PSMD14/HDAC4/RACK1/PSMB8/PSMB9/PSMB1/PSMA2/PTK2B/PSMD13/RELA/RPS3/CASP4/CASP1/CARD16/YBX3/TNFSF13B/GAS6/PSME2/ZFAND6/CYLD/TNFSF13/PSMD3/SPHK1/PTPN2/ZFP36/PSMA7	33	845	239	13826	9.18036e-06	2.52003	1.67795	3.68089	0.000853773	Microglia	Up	Microglia_Up
Microglia_1	BP	GO:1903037	regulation of leukocyte cell-cell adhesion	36/845	272/13826	PTPRC/CD55/HLX/PELI1/NCK2/NFKBIZ/CD80/BCL6/IRF1/RIPOR2/HLA-E/CD24/PAG1/ANXA1/MAP3K8/ALOX5/ZMIZ1/CD44/RELA/RPS3/ZBTB16/WNK1/SLC7A1/TNFSF13B/IL4R/NOD2/FLOT2/RARA/STAT5B/DUSP3/GRB2/PTPN2/MALT1/JAK3/RUNX1/ICOSLG	36	845	272	13826	9.60309e-06	2.4031	1.63113	3.45109	0.000883166	Microglia	Up	Microglia_Up
Microglia_1	BP	GO:0002699	positive regulation of immune effector process	27/845	178/13826	MAD2L2/MR1/PTPRC/HLX/IL18R1/WNT5A/NFKBIZ/CD80/HLA-E/HLA-B/ANXA1/STXBP1/RAPGEF1/DDX21/HK1/B2M/IL4R/NOD2/TNFSF13/RARA/STAT5B/MALT1/ADGRE2/GPI/RPS19/NECTIN2/RAC2	27	845	178	13826	1.06009e-05	2.8042	1.77818	4.27414	0.000949122	Microglia	Up	Microglia_Up
Microglia_1	BP	GO:0002250	adaptive immune response	43/845	352/13826	MAD2L2/TNFRSF1B/C1QC/SEMA4A/CD48/FCER1G/MR1/PTPRC/CD55/HLX/IL18R1/NFKBIZ/CD80/KLHL6/BCL6/TEC/IRF1/HLA-E/HLA-B/C2/TAP2/TAP1/PTK2B/PAG1/ANXA1/CTSL/NFKB2/SERPING1/CTSC/C1S/TNFSF13B/B2M/RAB27A/IL4R/IL27/NOD2/TNFSF13/STAT3/MALT1/ADGRE1/JAK3/NECTIN2/ICOSLG	43	845	352	13826	1.06906e-05	2.19858	1.54699	3.05949	0.00095553	Microglia	Up	Microglia_Up
Microglia_1	BP	GO:1903039	positive regulation of leukocyte cell-cell adhesion	29/845	199/13826	PTPRC/CD55/HLX/NCK2/NFKBIZ/CD80/BCL6/HLA-E/CD24/ANXA1/MAP3K8/ALOX5/ZMIZ1/CD44/RELA/RPS3/ZBTB16/SLC7A1/TNFSF13B/IL4R/NOD2/FLOT2/RARA/STAT5B/GRB2/MALT1/JAK3/RUNX1/ICOSLG	29	845	199	13826	1.11874e-05	2.67778	1.72955	4.01655	0.000988229	Microglia	Up	Microglia_Up
Microglia_1	BP	GO:0043367	CD4-positive, alpha-beta T cell differentiation	15/845	68/13826	SEMA4A/HLX/IL18R1/NFKBIZ/CD80/BCL6/ANXA1/CTSL/IL4R/IL27/RARA/STAT3/MALT1/JAK3/RUNX1	15	845	68	13826	1.14983e-05	4.40743	2.29703	7.97725	0.00100894	Microglia	Up	Microglia_Up
Microglia_1	BP	GO:0050852	T cell receptor signaling pathway	27/845	179/13826	THEMIS2/KHDRBS1/GBP1/PSMA5/PSMB4/PTPRC/PSMD14/NFKBIZ/TEC/PSMB8/PSMB9/PSMB1/PSMA2/CUL1/PAG1/PSMD13/RELA/RPS3/WNK1/PSME2/PSMD3/DUSP3/PTPN2/MALT1/NECTIN2/PSMA7/ICOSLG	27	845	179	13826	1.17748e-05	2.78561	1.7667	4.24459	0.00102697	Microglia	Up	Microglia_Up
Microglia_1	BP	GO:0007249	I-kappaB kinase/NF-kappaB signaling	34/845	253/13826	S100A4/IKBKE/PRKCE/RPS27A/REL/PELI1/SLC20A1/TANK/NKIRAS1/AZI2/SHISA5/WNT5A/TIFA/ALPK1/TLR2/CD14/LY96/DDX21/RELA/CASP1/CARD16/TBK1/ZFAND6/LITAF/NOD2/USP10/PER1/NKIRAS2/TRIM25/SECTM1/VAPA/MALT1/UBA52/APOL3	34	845	253	13826	1.21692e-05	2.44275	1.63813	3.54554	0.00105381	Microglia	Up	Microglia_Up
Microglia_1	BP	GO:0002292	T cell differentiation involved in immune response	14/845	61/13826	SEMA4A/FCER1G/HLX/IL18R1/NFKBIZ/CD80/BCL6/ANXA1/IL4R/IL27/RARA/STAT3/MALT1/JAK3	14	845	61	13826	1.38429e-05	4.63521	2.34675	8.60577	0.00117563	Microglia	Up	Microglia_Up
Microglia_1	BP	GO:0071349	cellular response to interleukin-12	12/845	46/13826	ARF1/STAT4/SOD2/HNRNPF/GSTO1/TALDO1/CFL1/RPLP0/PSME2/ANXA2/PITPNA/MIF	12	845	46	13826	1.41522e-05	5.48366	2.57574	10.9068	0.00119804	Microglia	Up	Microglia_Up
Microglia_1	BP	GO:0050863	regulation of T cell activation	36/845	277/13826	TNFRSF1B/PTPRC/CD55/HLX/PELI1/NCK2/NFKBIZ/CD80/BCL6/IRF1/PRELID1/RIPOR2/HLA-E/CD24/PAG1/ANXA1/MAP3K8/ZMIZ1/RPS3/ZBTB16/SLC7A1/TNFSF13B/IL4R/IL27/NOD2/FLOT2/RARA/STAT5B/DUSP3/GRB2/PTPN2/MALT1/JAK3/RUNX1/ICOSLG/RAC2	36	845	277	13826	1.44368e-05	2.35217	1.59738	3.37631	0.00122017	Microglia	Up	Microglia_Up
Microglia_1	BP	GO:0002478	antigen processing and presentation of exogenous peptide antigen	25/845	161/13826	PSMA5/FCGR1A/PSMB4/FCER1G/NCF2/ARF1/PSMD14/ITGAV/SEC24D/SEC24A/HLA-E/HLA-B/TAP2/PSMB8/PSMB9/TAP1/PSMB1/PSMA2/CTSL/PSMD13/PSME2/B2M/PSMD3/IFI30/PSMA7	25	845	161	13826	1.47796e-05	2.87918	1.78944	4.46461	0.00124318	Microglia	Up	Microglia_Up
Microglia_1	BP	GO:0043687	post-translational protein modification	40/845	323/13826	SPSB1/PTP4A2/RABGGTB/PSMA5/PSMB4/RAB13/DCAF6/RAB1A/PSMD14/UBE2F/SHISA5/CISH/FBXL5/SPP1/KLHL2/VCAN/FEM1C/PSMB8/PSMB9/PSMB1/PSMA2/CUL1/ELOC/AGTPBP1/PSMD13/RAB38/ZBTB16/GAS6/PSME2/HIF1A/SERPINA1/ANKRD9/MSLN/PSMD3/FSTL3/NUCB1/UBE2M/NEURL2/PSMA7/APOL1	40	845	323	13826	1.56693e-05	2.22928	1.54733	3.13939	0.00130968	Microglia	Up	Microglia_Up
Microglia_1	BP	GO:0046631	alpha-beta T cell activation	21/845	123/13826	SEMA4A/PTPRC/CD55/HLX/IL18R1/NFKBIZ/CD80/BCL6/IRF1/HLA-E/ANXA1/CTSL/ZBTB16/IL4R/IL27/RARA/STAT3/MALT1/JAK3/CDH26/RUNX1	21	845	123	13826	1.63191e-05	3.21745	1.89966	5.2157	0.00135755	Microglia	Up	Microglia_Up
Microglia_1	BP	GO:0002521	leukocyte differentiation	50/845	441/13826	C1QC/SEMA4A/IFI16/FCER1G/MR1/PTPRC/HLX/IL18R1/HDAC4/PPARG/AZI2/NFKBIZ/CD80/HCLS1/BCL6/RBPJ/TLR2/IRF1/PRELID1/HLA-B/L3MBTL3/SNX10/TMEM176B/TMEM176A/PTK2B/RPS6/ANXA1/CTSL/ZMIZ1/ZBTB16/RB1/GAS6/B2M/ANXA2/IL4R/IL27/RARA/STAT5B/STAT3/JMJD6/PTPN2/MALT1/FSTL3/SBNO2/JAK3/OSCAR/RASSF2/MAFB/ZBTB46/RUNX1	50	845	441	13826	1.67737e-05	2.02499	1.46447	2.74993	0.00138799	Microglia	Up	Microglia_Up
Microglia_1	BP	GO:0070671	response to interleukin-12	12/845	47/13826	ARF1/STAT4/SOD2/HNRNPF/GSTO1/TALDO1/CFL1/RPLP0/PSME2/ANXA2/PITPNA/MIF	12	845	47	13826	1.79585e-05	5.32698	2.50809	10.5583	0.00146848	Microglia	Up	Microglia_Up
Microglia_1	BP	GO:0002819	regulation of adaptive immune response	23/845	143/13826	MAD2L2/TNFRSF1B/CD48/MR1/PTPRC/HLX/IL18R1/NFKBIZ/CD80/BCL6/IRF1/HLA-E/HLA-B/ANXA1/TNFSF13B/B2M/IL4R/IL27/NOD2/TNFSF13/MALT1/JAK3/NECTIN2	23	845	143	13826	1.79996e-05	2.99842	1.8206	4.74384	0.00146957	Microglia	Up	Microglia_Up
Microglia_1	BP	GO:0070669	response to interleukin-2	6/845	11/13826	SHC1/PTK2B/STAT5B/STAT5A/PTPN2/JAK3	6	845	11	13826	1.81371e-05	18.5468	4.70586	76.9654	0.00147623	Microglia	Up	Microglia_Up
Microglia_1	BP	GO:0071352	cellular response to interleukin-2	6/845	11/13826	SHC1/PTK2B/STAT5B/STAT5A/PTPN2/JAK3	6	845	11	13826	1.81371e-05	18.5468	4.70586	76.9654	0.00147623	Microglia	Up	Microglia_Up
Microglia_1	BP	GO:0050727	regulation of inflammatory response	34/845	258/13826	TNFRSF1B/PSMB4/PTPRC/CALCRL/PPARG/WNT5A/NFKBIZ/BCL6/SNCA/TLR2/HLA-E/PPARD/ZYX/ANXA1/ALOX5/PIK3AP1/NEAT1/RELA/CTSC/CASP4/CASP1/LPCAT3/RB1/MEFV/ABCC1/NOD2/CYLD/STAT5B/SPHK1/METRNL/PTPN2/SBNO2/RPS19/HCK	34	845	258	13826	1.85012e-05	2.38749	1.60177	3.46298	0.00149664	Microglia	Up	Microglia_Up
Microglia_1	BP	GO:0046632	alpha-beta T cell differentiation	17/845	88/13826	SEMA4A/HLX/IL18R1/NFKBIZ/CD80/BCL6/IRF1/ANXA1/CTSL/ZBTB16/IL4R/IL27/RARA/STAT3/MALT1/JAK3/RUNX1	17	845	88	13826	1.98682e-05	3.73244	2.05088	6.43959	0.00159501	Microglia	Up	Microglia_Up
Microglia_1	BP	GO:0006909	phagocytosis	33/845	248/13826	FCGR1A/FCER1G/FCGR2A/FCGR3A/NCF2/ARPC5/PTPRC/PRKCE/ITGAV/PPARG/ATG3/PLSCR1/TLR2/MYO10/CD14/HAVCR1/RACK1/C2/ANXA1/RAPGEF1/IL15RA/PTEN/GAS6/RAB27A/NOD2/RAB34/RARA/GRB2/SPHK1/JMJD6/HCK/TM9SF4/RAC2	33	845	248	13826	2.00207e-05	2.41271	1.60828	3.51995	0.00160481	Microglia	Up	Microglia_Up
Microglia_1	BP	GO:0048002	antigen processing and presentation of peptide antigen	26/845	174/13826	PSMA5/FCGR1A/PSMB4/FCER1G/MR1/NCF2/ARF1/PSMD14/ITGAV/SEC24D/SEC24A/HLA-E/HLA-B/TAP2/PSMB8/PSMB9/TAP1/PSMB1/PSMA2/CTSL/PSMD13/PSME2/B2M/PSMD3/IFI30/PSMA7	26	845	174	13826	2.01398e-05	2.75255	1.73011	4.22517	0.00160948	Microglia	Up	Microglia_Up
Microglia_1	BP	GO:0050851	antigen receptor-mediated signaling pathway	31/845	227/13826	THEMIS2/KHDRBS1/GBP1/PSMA5/PSMB4/PTPRC/PSMD14/NFKBIZ/KLHL6/TEC/ELF2/PSMB8/PSMB9/PSMB1/PSMA2/SH2B2/CUL1/PAG1/PSMD13/RELA/RPS3/WNK1/PSME2/PSMD3/DUSP3/PTPN2/MALT1/NECTIN2/PSMA7/RUNX1/ICOSLG	31	845	227	13826	2.12174e-05	2.48393	1.63208	3.66909	0.00168794	Microglia	Up	Microglia_Up
Microglia_1	BP	GO:0032102	negative regulation of response to external stimulus	38/845	305/13826	TNFRSF1B/PADI2/PSMB4/SEMA4A/IFI16/PTPRC/CALCRL/PPARG/WNT5A/PROS1/SPP1/HLA-E/HLA-B/PPARD/PDGFA/ALOX5/PTEN/SERPING1/CARD16/LPCAT3/PTPRO/IRAK3/RB1/RIN3/SEMA4B/MEFV/NOD2/NLRC5/DUSP3/SEC14L1/METRNL/PTPN2/SEMA6B/RPS19/PLAUR/C5AR2/THBD/MIF	38	845	305	13826	2.21914e-05	2.24196	1.54068	3.18472	0.00174181	Microglia	Up	Microglia_Up
Microglia_1	BP	GO:0033209	tumor necrosis factor-mediated signaling pathway	24/845	155/13826	TNFRSF1B/PSMA5/PSMB4/PSMD14/RACK1/PSMB8/PSMB9/PSMB1/PSMA2/PTK2B/PSMD13/RELA/CASP4/CASP1/CARD16/TNFSF13B/GAS6/PSME2/CYLD/TNFSF13/PSMD3/SPHK1/PTPN2/PSMA7	24	845	155	13826	2.28647e-05	2.86713	1.76338	4.48463	0.00178406	Microglia	Up	Microglia_Up
Microglia_1	BP	GO:0045622	regulation of T-helper cell differentiation	10/845	34/13826	HLX/NFKBIZ/CD80/BCL6/ANXA1/IL4R/IL27/RARA/MALT1/JAK3	10	845	34	13826	2.35301e-05	6.46369	2.74933	14.0824	0.00183056	Microglia	Up	Microglia_Up
Microglia_1	BP	GO:0042093	T-helper cell differentiation	13/845	56/13826	SEMA4A/HLX/IL18R1/NFKBIZ/CD80/BCL6/ANXA1/IL4R/IL27/RARA/STAT3/MALT1/JAK3	13	845	56	13826	2.4553e-05	4.70029	2.3094	8.94564	0.00190174	Microglia	Up	Microglia_Up
Microglia_1	BP	GO:0050865	regulation of cell activation	53/845	484/13826	MAD2L2/TNFRSF1B/F11R/FCER1G/PTPRC/CD55/HLX/PELI1/NCK2/WNT5A/NFKBIZ/CD80/PLSCR1/BCL6/TEC/IRF1/HAVCR1/PRELID1/RIPOR2/HLA-E/CD24/PDGFA/PAG1/ANXA1/STXBP1/MAP3K8/ZMIZ1/RPS3/CTSC/ZBTB16/SLC7A1/TNFSF13B/GAS6/IL4R/IL27/NOD2/TNFSF13/FLOT2/RARA/STAT5B/DUSP3/GRB2/SPHK1/PTPN2/MALT1/ADGRE2/JAK3/NECTIN2/THBD/RUNX1/ICOSLG/MIF/RAC2	53	845	484	13826	2.49121e-05	1.94847	1.42335	2.6225	0.00191831	Microglia	Up	Microglia_Up
Microglia_1	BP	GO:0010565	regulation of cellular ketone metabolic process	24/845	156/13826	PSMA5/PSMB4/ATP2B4/PRKCE/PSMD14/PDK1/PPARG/PSMB8/PSMB9/PPARD/ELOVL5/PSMB1/PSMA2/PRKAG2/ANXA1/PSMD13/PSME2/ACADVL/SREBF1/PSMD3/PLIN5/APOC1/APOC2/PSMA7	24	845	156	13826	2.54924e-05	2.84519	1.75035	4.44894	0.00195728	Microglia	Up	Microglia_Up
Microglia_1	BP	GO:0002262	myeloid cell homeostasis	21/845	127/13826	HCLS1/BCL6/RPS14/L3MBTL3/RPS6/ANXA1/RPS24/SLC11A2/ACVR1B/RB1/HIF1A/RCOR1/B2M/STAT5B/STAT3/JMJD6/PTPN2/JAK3/ZFP36/RPS19/MAFB	21	845	127	13826	2.69151e-05	3.0951	1.83024	5.00796	0.00204865	Microglia	Up	Microglia_Up
Microglia_1	BP	GO:0002696	positive regulation of leukocyte activation	36/845	285/13826	MAD2L2/PTPRC/CD55/HLX/PELI1/NCK2/WNT5A/NFKBIZ/CD80/BCL6/HAVCR1/HLA-E/CD24/ANXA1/STXBP1/MAP3K8/ZMIZ1/RPS3/CTSC/ZBTB16/SLC7A1/TNFSF13B/GAS6/IL4R/NOD2/TNFSF13/FLOT2/RARA/STAT5B/GRB2/MALT1/JAK3/NECTIN2/RUNX1/ICOSLG/MIF	36	845	285	13826	2.69638e-05	2.27527	1.54625	3.26301	0.0020494	Microglia	Up	Microglia_Up
Microglia_1	BP	GO:0002221	pattern recognition receptor signaling pathway	26/845	177/13826	IKBKE/PRKCE/RPS27A/PELI1/TANK/UBE2D3/TIFA/ALPK1/TLR2/IRF1/CD14/FLOT1/TREML4/LY96/CTSL/PIK3AP1/RELA/PHB2/USP15/TBK1/IRAK3/NOD2/CYLD/SEC14L1/UBA52/GRAMD4	26	845	177	13826	2.73053e-05	2.69691	1.69638	4.13721	0.00206644	Microglia	Up	Microglia_Up
Microglia_1	BP	GO:0022407	regulation of cell-cell adhesion	43/845	367/13826	MAD2L2/F11R/PTPRC/CD55/HLX/PELI1/NCK2/WNT5A/NFKBIZ/CD80/BCL6/IRF1/RIPOR2/HLA-E/FLOT1/CD24/PAG1/ANXA1/MAP3K8/ALOX5/ZMIZ1/CD44/FERMT3/RELA/RPS3/ZBTB16/WNK1/SLC7A1/TNFSF13B/IL4R/NOD2/FLOT2/RARA/STAT5B/DUSP3/GRB2/PTPN2/MALT1/FSTL3/JAK3/PLAUR/RUNX1/ICOSLG	43	845	367	13826	2.98043e-05	2.09435	1.4749	2.91137	0.00224591	Microglia	Up	Microglia_Up
Microglia_1	BP	GO:0002287	alpha-beta T cell activation involved in immune response	13/845	57/13826	SEMA4A/HLX/IL18R1/NFKBIZ/CD80/BCL6/ANXA1/IL4R/IL27/RARA/STAT3/MALT1/JAK3	13	845	57	13826	3.00503e-05	4.59314	2.26038	8.72413	0.0022548	Microglia	Up	Microglia_Up
Microglia_1	BP	GO:0002293	alpha-beta T cell differentiation involved in immune response	13/845	57/13826	SEMA4A/HLX/IL18R1/NFKBIZ/CD80/BCL6/ANXA1/IL4R/IL27/RARA/STAT3/MALT1/JAK3	13	845	57	13826	3.00503e-05	4.59314	2.26038	8.72413	0.0022548	Microglia	Up	Microglia_Up
Microglia_1	BP	GO:0002294	CD4-positive, alpha-beta T cell differentiation involved in immune response	13/845	57/13826	SEMA4A/HLX/IL18R1/NFKBIZ/CD80/BCL6/ANXA1/IL4R/IL27/RARA/STAT3/MALT1/JAK3	13	845	57	13826	3.00503e-05	4.59314	2.26038	8.72413	0.0022548	Microglia	Up	Microglia_Up
Microglia_1	BP	GO:0009617	response to bacterium	49/845	439/13826	TNFRSF1B/GBP2/SHC1/FCER1G/MR1/CD55/PRKCE/PELI1/RAB1A/WNT5A/CD80/RBPJ/SNCA/TLR2/CD14/HLA-E/HLA-B/PPARD/FKBP5/CD24/SOD2/ADAM9/LY96/RPL30/NFKB2/BNIP3/RELA/CASP1/CARD16/IL10RA/TBK1/IRAK3/PYGL/B2M/LITAF/IL27/NOD2/NLRC5/FAM20A/MALT1/SBNO2/ZFP36/RPS19/C5AR1/THBD/HCK/IFNAR1/CSF2RB/TSPO	49	845	439	13826	3.07056e-05	1.98725	1.43286	2.70565	0.0023007	Microglia	Up	Microglia_Up
Microglia_1	BP	GO:0002822	regulation of adaptive immune response based on somatic recombination of immune receptors built from immunoglobulin superfamily domains	21/845	129/13826	MAD2L2/TNFRSF1B/MR1/PTPRC/HLX/IL18R1/NFKBIZ/CD80/BCL6/HLA-E/HLA-B/ANXA1/TNFSF13B/B2M/IL4R/IL27/NOD2/TNFSF13/MALT1/JAK3/NECTIN2	21	845	129	13826	3.42446e-05	3.03732	1.79721	4.91061	0.0025159	Microglia	Up	Microglia_Up
Microglia_1	BP	GO:0006096	glycolytic process	18/845	101/13826	ENO1/RANBP2/HDAC4/PFKFB4/POM121C/PRKAG2/PFKFB3/HK1/NUP98/LDHA/GAPDH/TPI1/NUP58/HIF1A/PKM/ALDOA/GPI/PFKL	18	845	101	13826	3.58286e-05	3.38177	1.90175	5.71224	0.0026141	Microglia	Up	Microglia_Up
Microglia_1	BP	GO:0062012	regulation of small molecule metabolic process	43/845	370/13826	ENO1/SESN2/PSMA5/PSMB4/ATP2B4/PPP1CB/PRKCE/RANBP2/PSMD14/PDK1/HDAC4/PPARG/PFKFB4/SNCA/PSMB8/PSMB9/PPARD/ELOVL5/PSMB1/PSMA2/POM121C/PRKAG2/PPP1R3B/PTK2B/ANXA1/PFKFB3/PSMD13/NUP98/LPCAT3/NUP58/PSME2/HIF1A/BCKDK/ACADVL/SREBF1/PSMD3/KPNB1/PTPN2/MIDN/PLIN5/APOC1/APOC2/PSMA7	43	845	370	13826	3.6226e-05	2.07464	1.46127	2.88345	0.00263945	Microglia	Up	Microglia_Up
Microglia_1	BP	GO:0009135	purine nucleoside diphosphate metabolic process	20/845	120/13826	ENO1/GUK1/RANBP2/HDAC4/PFKFB4/NUDT16/POM121C/PRKAG2/PFKFB3/HK1/NUP98/LDHA/GAPDH/TPI1/NUP58/HIF1A/PKM/ALDOA/GPI/PFKL	20	845	120	13826	3.69699e-05	3.12223	1.81948	5.11365	0.00267887	Microglia	Up	Microglia_Up
Microglia_1	BP	GO:0009179	purine ribonucleoside diphosphate metabolic process	20/845	120/13826	ENO1/GUK1/RANBP2/HDAC4/PFKFB4/NUDT16/POM121C/PRKAG2/PFKFB3/HK1/NUP98/LDHA/GAPDH/TPI1/NUP58/HIF1A/PKM/ALDOA/GPI/PFKL	20	845	120	13826	3.69699e-05	3.12223	1.81948	5.11365	0.00267887	Microglia	Up	Microglia_Up
Microglia_1	BP	GO:0006757	ATP generation from ADP	18/845	102/13826	ENO1/RANBP2/HDAC4/PFKFB4/POM121C/PRKAG2/PFKFB3/HK1/NUP98/LDHA/GAPDH/TPI1/NUP58/HIF1A/PKM/ALDOA/GPI/PFKL	18	845	102	13826	4.10677e-05	3.34126	1.88001	5.63998	0.00295151	Microglia	Up	Microglia_Up
Microglia_1	BP	GO:0006090	pyruvate metabolic process	21/845	131/13826	ENO1/MPC2/RANBP2/PDK1/HDAC4/PFKFB4/POM121C/PRKAG2/PFKFB3/HK1/NUP98/LDHA/GAPDH/TPI1/NUP58/HIF1A/PKM/ALDOA/SLC16A3/GPI/PFKL	21	845	131	13826	4.33119e-05	2.98164	1.76552	4.816	0.00307102	Microglia	Up	Microglia_Up
Microglia_1	BP	GO:0002286	T cell activation involved in immune response	16/845	85/13826	SEMA4A/FCER1G/HLX/IL18R1/NFKBIZ/CD80/BCL6/RPS6/ANXA1/RAB27A/IL4R/IL27/RARA/STAT3/MALT1/JAK3	16	845	85	13826	4.83028e-05	3.61109	1.94708	6.3215	0.00335288	Microglia	Up	Microglia_Up
Microglia_1	BP	GO:0046634	regulation of alpha-beta T cell activation	16/845	85/13826	PTPRC/CD55/HLX/NFKBIZ/CD80/BCL6/IRF1/HLA-E/ANXA1/ZBTB16/IL4R/IL27/RARA/MALT1/JAK3/RUNX1	16	845	85	13826	4.83028e-05	3.61109	1.94708	6.3215	0.00335288	Microglia	Up	Microglia_Up
Microglia_1	BP	GO:0050867	positive regulation of cell activation	36/845	293/13826	MAD2L2/PTPRC/CD55/HLX/PELI1/NCK2/WNT5A/NFKBIZ/CD80/BCL6/HAVCR1/HLA-E/CD24/ANXA1/STXBP1/MAP3K8/ZMIZ1/RPS3/CTSC/ZBTB16/SLC7A1/TNFSF13B/GAS6/IL4R/NOD2/TNFSF13/FLOT2/RARA/STAT5B/GRB2/MALT1/JAK3/NECTIN2/RUNX1/ICOSLG/MIF	36	845	293	13826	4.87658e-05	2.20295	1.49818	3.1569	0.00337366	Microglia	Up	Microglia_Up
Microglia_1	BP	GO:0042180	cellular ketone metabolic process	29/845	215/13826	PSMA5/PSMB4/ATP2B4/PRKCE/GPD2/PSMD14/PDK1/PNKD/PPARG/PSMB8/PSMB9/PPARD/ELOVL5/PSMB1/PSMA2/PRKAG2/ANXA1/PDSS1/PSMD13/TPI1/PSME2/ACADVL/SREBF1/PSMD3/STAT5B/PLIN5/APOC1/APOC2/PSMA7	29	845	215	13826	4.88287e-05	2.44446	1.5827	3.6561	0.00337366	Microglia	Up	Microglia_Up
Microglia_1	BP	GO:0050870	positive regulation of T cell activation	26/845	183/13826	PTPRC/CD55/HLX/NCK2/NFKBIZ/CD80/BCL6/HLA-E/CD24/ANXA1/MAP3K8/ZMIZ1/RPS3/ZBTB16/SLC7A1/TNFSF13B/IL4R/NOD2/FLOT2/RARA/STAT5B/GRB2/MALT1/JAK3/RUNX1/ICOSLG	26	845	183	13826	4.89214e-05	2.59276	1.63268	3.97155	0.00337366	Microglia	Up	Microglia_Up
Microglia_1	BP	GO:0043370	regulation of CD4-positive, alpha-beta T cell differentiation	11/845	44/13826	HLX/NFKBIZ/CD80/BCL6/ANXA1/IL4R/IL27/RARA/MALT1/JAK3/RUNX1	11	845	44	13826	4.95532e-05	5.17378	2.35017	10.5404	0.00339948	Microglia	Up	Microglia_Up
Microglia_1	BP	GO:0009185	ribonucleoside diphosphate metabolic process	20/845	123/13826	ENO1/GUK1/RANBP2/HDAC4/PFKFB4/NUDT16/POM121C/PRKAG2/PFKFB3/HK1/NUP98/LDHA/GAPDH/TPI1/NUP58/HIF1A/PKM/ALDOA/GPI/PFKL	20	845	123	13826	5.31755e-05	3.03061	1.76817	4.95596	0.0035966	Microglia	Up	Microglia_Up
Microglia_1	BP	GO:0000028	ribosomal small subunit assembly	7/845	18/13826	RPSA/RPS14/RPL38/RPS15/RPS28/RPS19/RPS5	7	845	18	13826	5.45001e-05	9.8456	3.22705	27.8951	0.00366274	Microglia	Up	Microglia_Up
Microglia_1	BP	GO:0032103	positive regulation of response to external stimulus	46/845	415/13826	PSMA5/PSMB4/IFI16/FCER1G/IKBKE/PSMD14/OXSR1/WNT5A/NFKBIZ/PARP9/PLSCR1/SNCA/TLR2/RIPOR2/HLA-E/PSMB8/PSMB9/PSMB1/PSMA2/CUL1/PTK2B/LY96/MCU/PSMD13/NEAT1/RELA/CTSC/WNK1/USP15/TBK1/GAS6/PSME2/ABCC1/NOD2/NLRC5/PSMD3/STAT5B/MALT1/PRKACA/RPS19/NECTIN2/C5AR1/THBD/HCK/PSMA7/RAC2	46	845	415	13826	6.33551e-05	1.96763	1.40379	2.70363	0.00417291	Microglia	Up	Microglia_Up
Microglia_1	BP	GO:0031145	anaphase-promoting complex-dependent catabolic process	15/845	78/13826	PSMA5/PSMB4/RPS27A/PSMD14/PSMB8/PSMB9/PSMB1/PSMA2/PSMD13/CDK2/PSME2/PSMD3/CDC27/UBA52/PSMA7	15	845	78	13826	6.38644e-05	3.70494	1.95037	6.61815	0.00420121	Microglia	Up	Microglia_Up
Microglia_1	BP	GO:0038095	Fc-epsilon receptor signaling pathway	18/845	107/13826	PSMA5/PSMB4/SHC1/FCER1G/PSMD14/TEC/PSMB8/PSMB9/PSMB1/PSMA2/CUL1/PSMD13/RELA/PSME2/PSMD3/GRB2/MALT1/PSMA7	18	845	107	13826	7.88456e-05	3.15236	1.7782	5.30394	0.00504841	Microglia	Up	Microglia_Up
Microglia_1	BP	GO:0016052	carbohydrate catabolic process	24/845	169/13826	ENO1/PGD/RBKS/PPP1CB/RANBP2/GPD2/HDAC4/PFKFB4/POM121C/PRKAG2/PPP1R3B/PFKFB3/HK1/NUP98/LDHA/GAPDH/TPI1/NUP58/PYGL/HIF1A/PKM/ALDOA/GPI/PFKL	24	845	169	13826	9.49573e-05	2.58749	1.59657	4.03116	0.00583937	Microglia	Up	Microglia_Up
Microglia_1	BP	GO:2000514	regulation of CD4-positive, alpha-beta T cell activation	12/845	55/13826	CD55/HLX/NFKBIZ/CD80/BCL6/ANXA1/IL4R/IL27/RARA/MALT1/JAK3/RUNX1	12	845	55	13826	9.59544e-05	4.33367	2.0721	8.40424	0.00588015	Microglia	Up	Microglia_Up
Microglia_1	BP	GO:0001819	positive regulation of cytokine production	41/845	362/13826	CD58/IFI16/FCER1G/PTPRC/PELI1/IL18R1/LRRFIP1/WNT5A/CD80/IL1RAP/TLR2/IRF1/CD14/HLA-E/FLOT1/LY96/ANXA1/AGPAT2/DDX21/HK1/NFKB2/RELA/RPS3/CASP1/GAPDH/TBK1/HIF1A/B2M/IL4R/IL27/NOD2/RARA/STAT5B/STAT3/SPHK1/MALT1/POU2F2/C5AR1/SULF2/RUNX1/MIF	41	845	362	13826	9.7635e-05	2.01107	1.40497	2.81445	0.0059693	Microglia	Up	Microglia_Up
Microglia_1	BP	GO:1902106	negative regulation of leukocyte differentiation	15/845	81/13826	C1QC/HLX/BCL6/IRF1/TMEM176B/TMEM176A/ANXA1/IL4R/RARA/PTPN2/FSTL3/JAK3/MAFB/ZBTB46/RUNX1	15	845	81	13826	0.000100319	3.53585	1.86584	6.29494	0.00611217	Microglia	Up	Microglia_Up
Microglia_1	BP	GO:0046031	ADP metabolic process	18/845	109/13826	ENO1/RANBP2/HDAC4/PFKFB4/POM121C/PRKAG2/PFKFB3/HK1/NUP98/LDHA/GAPDH/TPI1/NUP58/HIF1A/PKM/ALDOA/GPI/PFKL	18	845	109	13826	0.000100999	3.08262	1.74034	5.18016	0.00613945	Microglia	Up	Microglia_Up
Microglia_1	BP	GO:0042254	ribosome biogenesis	34/845	281/13826	RPS8/GLUL/RPSA/RPL14/RPL24/NUDT16/LSM6/RPS14/RPL10A/RPL7/RPS6/RPL7A/DDX21/RPS24/PTEN/RPS25/PA2G4/RPLP0/NOP10/ISG20/RPS2/HEATR3/MPHOSPH6/RPL27/RPL38/RPS15/RPS28/RPS16/RPS19/RPS9/RPS5/XRN2/RRP1B/RPL3	34	845	281	13826	0.000106282	2.16128	1.45321	3.12675	0.00637981	Microglia	Up	Microglia_Up
Microglia_1	BP	GO:0002694	regulation of leukocyte activation	48/845	449/13826	MAD2L2/TNFRSF1B/PTPRC/CD55/HLX/PELI1/NCK2/WNT5A/NFKBIZ/CD80/PLSCR1/BCL6/IRF1/HAVCR1/PRELID1/RIPOR2/HLA-E/CD24/PAG1/ANXA1/STXBP1/MAP3K8/ZMIZ1/RPS3/CTSC/ZBTB16/SLC7A1/TNFSF13B/GAS6/IL4R/IL27/NOD2/TNFSF13/FLOT2/RARA/STAT5B/DUSP3/GRB2/SPHK1/PTPN2/MALT1/ADGRE2/JAK3/NECTIN2/RUNX1/ICOSLG/MIF/RAC2	48	845	449	13826	0.000108114	1.88932	1.35858	2.57766	0.00646042	Microglia	Up	Microglia_Up
Microglia_1	BP	GO:0006735	NADH regeneration	8/845	26/13826	ENO1/HK1/GAPDH/TPI1/PKM/ALDOA/GPI/PFKL	8	845	26	13826	0.000109498	6.88101	2.58103	16.6979	0.00649904	Microglia	Up	Microglia_Up
Microglia_1	BP	GO:0061621	canonical glycolysis	8/845	26/13826	ENO1/HK1/GAPDH/TPI1/PKM/ALDOA/GPI/PFKL	8	845	26	13826	0.000109498	6.88101	2.58103	16.6979	0.00649904	Microglia	Up	Microglia_Up
Microglia_1	BP	GO:0061718	glucose catabolic process to pyruvate	8/845	26/13826	ENO1/HK1/GAPDH/TPI1/PKM/ALDOA/GPI/PFKL	8	845	26	13826	0.000109498	6.88101	2.58103	16.6979	0.00649904	Microglia	Up	Microglia_Up
Microglia_1	BP	GO:0046635	positive regulation of alpha-beta T cell activation	12/845	56/13826	PTPRC/CD55/HLX/NFKBIZ/CD80/HLA-E/ANXA1/ZBTB16/IL4R/RARA/MALT1/RUNX1	12	845	56	13826	0.000115427	4.23492	2.0281	8.19676	0.006767	Microglia	Up	Microglia_Up
Microglia_1	BP	GO:0046637	regulation of alpha-beta T cell differentiation	12/845	56/13826	HLX/NFKBIZ/CD80/BCL6/ANXA1/ZBTB16/IL4R/IL27/RARA/MALT1/JAK3/RUNX1	12	845	56	13826	0.000115427	4.23492	2.0281	8.19676	0.006767	Microglia	Up	Microglia_Up
Microglia_1	BP	GO:0002683	negative regulation of immune system process	38/845	329/13826	PADI2/C1QC/GBP1/PSMB4/IFI16/PTPRC/CD55/HLX/PELI1/PPARG/CD80/BCL6/IRF1/RIPOR2/HLA-E/HLA-B/TMEM176B/TMEM176A/PAG1/ANXA1/SERPING1/IRAK3/RIN3/IL4R/NOD2/NLRC5/RARA/DUSP3/SEC14L1/PTPN2/FSTL3/JAK3/RPS19/C5AR2/MAFB/ZBTB46/RUNX1/MIF	38	845	329	13826	0.000115638	2.05328	1.41338	2.91069	0.006767	Microglia	Up	Microglia_Up
Microglia_1	BP	GO:0002756	MyD88-independent toll-like receptor signaling pathway	9/845	33/13826	IKBKE/PRKCE/RPS27A/TANK/UBE2D3/CD14/LY96/TBK1/UBA52	9	845	33	13826	0.000115995	5.8105	2.369	12.9972	0.006778	Microglia	Up	Microglia_Up
Microglia_1	BP	GO:0045624	positive regulation of T-helper cell differentiation	7/845	20/13826	HLX/NFKBIZ/CD80/ANXA1/IL4R/RARA/MALT1	7	845	20	13826	0.000119176	8.33074	2.80621	22.529	0.00693321	Microglia	Up	Microglia_Up
Microglia_1	BP	GO:0030217	T cell differentiation	28/845	215/13826	SEMA4A/FCER1G/MR1/PTPRC/HLX/IL18R1/NFKBIZ/CD80/BCL6/IRF1/PRELID1/RPS6/ANXA1/CTSL/ZMIZ1/ZBTB16/B2M/IL4R/IL27/RARA/STAT5B/STAT3/JMJD6/PTPN2/MALT1/JAK3/MAFB/RUNX1	28	845	215	13826	0.000121599	2.34456	1.50717	3.52588	0.00705862	Microglia	Up	Microglia_Up
Microglia_1	BP	GO:0060627	regulation of vesicle-mediated transport	47/845	439/13826	RAB13/FCER1G/ABL2/PTPRC/ARF1/ITGAV/DGKD/PPARG/WNT5A/ATG3/PLSCR1/SNCA/TLR2/CD14/RACK1/DTNBP1/FLOT1/C2/AHI1/SDCBP/ANXA1/STXBP1/RAPGEF1/IL15RA/PTEN/CD63/RAB21/GAS6/ARF6/NUMB/RIN3/B2M/RAB27A/ANXA2/RAB8B/IL4R/NOD2/RAB5C/SPHK1/RAB12/ADGRE2/APOC1/APOC2/HCK/PTPN1/DNAJC5/RAC2	47	845	439	13826	0.000122852	1.89141	1.35523	2.58851	0.00712353	Microglia	Up	Microglia_Up
Microglia_1	BP	GO:0006091	generation of precursor metabolites and energy	46/845	427/13826	ENO1/PGD/STK40/NCF2/RBKS/PPP1CB/COX7A2L/RANBP2/GPD2/IDH1/HDAC4/PFKFB4/PDE12/GBE1/SNCA/PRELID1/PPARD/HMGCLL1/POM121C/PRKAG2/PPP1R3B/UQCRB/PFKFB3/HK1/BNIP3/TALDO1/NUP98/LDHA/GAPDH/TPI1/PHB2/SHMT2/NUP58/DNAJC15/PYGL/HIF1A/PKM/IDH3A/ALDOA/ACADVL/UQCR11/GPI/GYS1/ASIP/PFKL/SCO2	46	845	427	13826	0.000125106	1.90388	1.359	2.61444	0.00723043	Microglia	Up	Microglia_Up
Microglia_1	BP	GO:1903707	negative regulation of hemopoiesis	15/845	83/13826	C1QC/HLX/BCL6/IRF1/TMEM176B/TMEM176A/ANXA1/IL4R/RARA/PTPN2/FSTL3/JAK3/MAFB/ZBTB46/RUNX1	15	845	83	13826	0.000133691	3.43133	1.81351	6.09675	0.00763087	Microglia	Up	Microglia_Up
Microglia_1	BP	GO:0031349	positive regulation of defense response	35/845	296/13826	PSMA5/PSMB4/IFI16/FCER1G/IKBKE/PSMD14/WNT5A/NFKBIZ/PARP9/PLSCR1/SNCA/TLR2/HLA-E/PSMB8/PSMB9/PSMB1/PSMA2/CUL1/PSMD13/NEAT1/RELA/CTSC/TBK1/PSME2/ABCC1/NOD2/NLRC5/PSMD3/STAT5B/MALT1/PRKACA/RPS19/NECTIN2/HCK/PSMA7	35	845	296	13826	0.00013414	2.10579	1.42521	3.02906	0.0076438	Microglia	Up	Microglia_Up
Microglia_1	BP	GO:0043065	positive regulation of apoptotic process	50/845	479/13826	TNFRSF1B/MCL1/ATF6/PTPRC/RPS27A/NCK2/MAP3K20/STK17B/HDAC4/PPARG/WNT5A/FAM162A/BCL6/SNCA/TNFAIP8/PRELID1/RACK1/E2F3/MTCH1/SOD2/IGF2R/RPS6KA2/CASP2/TNFRSF10C/TNFRSF10A/BNIP3L/NSMAF/STK3/RPS6/ANXA1/TGFBR1/PTEN/BNIP3/LDHA/RPS3/CTSC/ZBTB16/SAP18/ARHGEF7/BMF/ALDH1A2/CYLD/GNA13/PTPN2/UBA52/PDCD5/UBE2M/RASSF2/RRP1B/TSPO	50	845	479	13826	0.000141387	1.83997	1.3327	2.49465	0.00797078	Microglia	Up	Microglia_Up
Microglia_1	BP	GO:0061620	glycolytic process through glucose-6-phosphate	8/845	27/13826	ENO1/HK1/GAPDH/TPI1/PKM/ALDOA/GPI/PFKL	8	845	27	13826	0.000147331	6.51862	2.46127	15.6442	0.0082182	Microglia	Up	Microglia_Up
Microglia_1	BP	GO:0060397	growth hormone receptor signaling pathway via JAK-STAT	5/845	10/13826	STAT5B/STAT5A/STAT3/JAK3/PTPN1	5	845	10	13826	0.000164001	15.4375	3.54567	67.2582	0.00901477	Microglia	Up	Microglia_Up
Microglia_1	BP	GO:0006521	regulation of cellular amino acid metabolic process	12/845	58/13826	PSMA5/PSMB4/ATP2B4/PSMD14/PSMB8/PSMB9/PSMB1/PSMA2/PSMD13/PSME2/PSMD3/PSMA7	12	845	58	13826	0.0001647	4.05036	1.94522	7.80725	0.00903436	Microglia	Up	Microglia_Up
Microglia_1	BP	GO:0010499	proteasomal ubiquitin-independent protein catabolic process	7/845	21/13826	PSMA5/PSMB4/PSMB8/PSMB9/PSMB1/PSMA2/PSMA7	7	845	21	13826	0.000169387	7.73297	2.63448	20.5382	0.00927224	Microglia	Up	Microglia_Up
Microglia_1	BP	GO:0048259	regulation of receptor-mediated endocytosis	15/845	85/13826	ARF1/ITGAV/DGKD/FLOT1/AHI1/SDCBP/CD63/RAB21/ARF6/NUMB/RIN3/B2M/ANXA2/APOC1/APOC2	15	845	85	13826	0.000176318	3.3328	1.7638	5.90977	0.0096118	Microglia	Up	Microglia_Up
Microglia_1	BP	GO:0051251	positive regulation of lymphocyte activation	31/845	254/13826	MAD2L2/PTPRC/CD55/HLX/PELI1/NCK2/NFKBIZ/CD80/BCL6/HLA-E/CD24/ANXA1/MAP3K8/ZMIZ1/RPS3/ZBTB16/SLC7A1/TNFSF13B/GAS6/IL4R/NOD2/TNFSF13/FLOT2/RARA/STAT5B/GRB2/MALT1/JAK3/RUNX1/ICOSLG/MIF	31	845	254	13826	0.000180534	2.17861	1.43597	3.20618	0.00981125	Microglia	Up	Microglia_Up
Microglia_1	BP	GO:0002237	response to molecule of bacterial origin	32/845	266/13826	TNFRSF1B/CD55/PRKCE/PELI1/WNT5A/CD80/SNCA/TLR2/CD14/PPARD/CD24/SOD2/ADAM9/LY96/NFKB2/RELA/CASP1/CARD16/IL10RA/IRAK3/B2M/LITAF/NOD2/MALT1/SBNO2/ZFP36/C5AR1/THBD/HCK/IFNAR1/CSF2RB/TSPO	32	845	266	13826	0.00018681	2.14394	1.42341	3.13537	0.0100592	Microglia	Up	Microglia_Up
Microglia_1	BP	GO:0038113	interleukin-9-mediated signaling pathway	4/845	6/13826	STAT5B/STAT5A/STAT3/JAK3	4	845	6	13826	0.000188163	30.8576	4.41284	340.019	0.0101012	Microglia	Up	Microglia_Up
Microglia_1	BP	GO:0071104	response to interleukin-9	4/845	6/13826	STAT5B/STAT5A/STAT3/JAK3	4	845	6	13826	0.000188163	30.8576	4.41284	340.019	0.0101012	Microglia	Up	Microglia_Up
Microglia_1	BP	GO:0071355	cellular response to interleukin-9	4/845	6/13826	STAT5B/STAT5A/STAT3/JAK3	4	845	6	13826	0.000188163	30.8576	4.41284	340.019	0.0101012	Microglia	Up	Microglia_Up
Microglia_1	BP	GO:1903131	mononuclear cell differentiation	39/845	349/13826	SEMA4A/IFI16/FCER1G/MR1/PTPRC/HLX/IL18R1/HDAC4/PPARG/AZI2/NFKBIZ/CD80/BCL6/RBPJ/IRF1/PRELID1/HLA-B/TMEM176B/TMEM176A/PTK2B/RPS6/ANXA1/CTSL/ZMIZ1/ZBTB16/GAS6/B2M/IL4R/IL27/RARA/STAT5B/STAT3/JMJD6/PTPN2/MALT1/JAK3/MAFB/ZBTB46/RUNX1	39	845	349	13826	0.000190019	1.97767	1.36911	2.78931	0.0101904	Microglia	Up	Microglia_Up
Microglia_1	BP	GO:0061615	glycolytic process through fructose-6-phosphate	8/845	28/13826	ENO1/HK1/GAPDH/TPI1/PKM/ALDOA/GPI/PFKL	8	845	28	13826	0.000195308	6.19227	2.35176	14.7273	0.0103792	Microglia	Up	Microglia_Up
Microglia_1	BP	GO:0002758	innate immune response-activating signal transduction	17/845	105/13826	PSMA5/PSMB4/FCER1G/PSMD14/PSMB8/PSMB9/PSMB1/PSMA2/CUL1/PSMD13/RELA/PSME2/PSMD3/MALT1/PRKACA/HCK/PSMA7	17	845	105	13826	0.000199892	3.00769	1.66894	5.12327	0.0105591	Microglia	Up	Microglia_Up
Microglia_1	BP	GO:0044262	cellular carbohydrate metabolic process	30/845	245/13826	PGD/SESN2/STK40/HS2ST1/RBKS/PPP1CB/PRKCE/RANBP2/GPD2/PDK1/IDH1/HDAC4/PFKFB4/GBE1/SNCA/NDST1/PRKAG2/PPP1R3B/PTK2B/PFKFB3/HK1/NDST2/PTEN/TPI1/PYGL/BCKDK/PTPN2/MIDN/GYS1/B4GALT5	30	845	245	13826	0.000215271	2.18547	1.42985	3.23648	0.0111924	Microglia	Up	Microglia_Up
Microglia_1	BP	GO:1902105	regulation of leukocyte differentiation	29/845	234/13826	C1QC/PTPRC/HLX/NFKBIZ/CD80/HCLS1/BCL6/IRF1/PRELID1/HLA-B/TMEM176B/TMEM176A/ANXA1/ZMIZ1/ZBTB16/RB1/GAS6/IL4R/IL27/RARA/STAT5B/PTPN2/MALT1/FSTL3/JAK3/RASSF2/MAFB/ZBTB46/RUNX1	29	845	234	13826	0.000221729	2.21466	1.4374	3.30237	0.0114493	Microglia	Up	Microglia_Up
Microglia_1	BP	GO:1903578	regulation of ATP metabolic process	16/845	97/13826	ENO1/COX7A2L/RANBP2/HDAC4/PFKFB4/PDE12/SNCA/POM121C/PRKAG2/PFKFB3/NUP98/SHMT2/NUP58/DNAJC15/HIF1A/TSPO	16	845	97	13826	0.00024487	3.07334	1.66972	5.32735	0.0124136	Microglia	Up	Microglia_Up
Microglia_1	BP	GO:0035666	TRIF-dependent toll-like receptor signaling pathway	8/845	29/13826	IKBKE/RPS27A/TANK/UBE2D3/CD14/LY96/TBK1/UBA52	8	845	29	13826	0.000255396	5.89702	2.25182	13.9111	0.0128606	Microglia	Up	Microglia_Up
Microglia_1	BP	GO:0045785	positive regulation of cell adhesion	40/845	367/13826	S100A10/F11R/PTPRC/CD55/HLX/PRKCE/NCK2/ITGAV/WNT5A/NFKBIZ/CD80/BCL6/HLA-E/FLOT1/CD24/PTK2B/ADAM9/ANXA1/MAP3K8/ALOX5/ZMIZ1/CD44/RELA/RPS3/ZBTB16/SLC7A1/TNFSF13B/ARHGEF7/IL4R/NOD2/FLOT2/RARA/STAT5B/GRB2/MALT1/FSTL3/JAK3/PLAUR/RUNX1/ICOSLG	40	845	367	13826	0.000266991	1.92276	1.33812	2.69894	0.0133304	Microglia	Up	Microglia_Up
Microglia_1	BP	GO:0043068	positive regulation of programmed cell death	50/845	492/13826	TNFRSF1B/MCL1/ATF6/PTPRC/RPS27A/NCK2/MAP3K20/STK17B/HDAC4/PPARG/WNT5A/FAM162A/BCL6/SNCA/TNFAIP8/PRELID1/RACK1/E2F3/MTCH1/SOD2/IGF2R/RPS6KA2/CASP2/TNFRSF10C/TNFRSF10A/BNIP3L/NSMAF/STK3/RPS6/ANXA1/TGFBR1/PTEN/BNIP3/LDHA/RPS3/CTSC/ZBTB16/SAP18/ARHGEF7/BMF/ALDH1A2/CYLD/GNA13/PTPN2/UBA52/PDCD5/UBE2M/RASSF2/RRP1B/TSPO	50	845	492	13826	0.000269717	1.78409	1.29274	2.41761	0.0134284	Microglia	Up	Microglia_Up
Microglia_1	BP	GO:0033238	regulation of cellular amine metabolic process	13/845	70/13826	PSMA5/PSMB4/ATP2B4/PSMD14/PNKD/PSMB8/PSMB9/PSMB1/PSMA2/PSMD13/PSME2/PSMD3/PSMA7	13	845	70	13826	0.000278877	3.54219	1.77142	6.58246	0.0137676	Microglia	Up	Microglia_Up
Microglia_1	BP	GO:0042274	ribosomal small subunit biogenesis	13/845	70/13826	RPS8/RPSA/LSM6/RPS14/RPS6/RPS24/RPS25/RPL38/RPS15/RPS28/RPS16/RPS19/RPS5	13	845	70	13826	0.000278877	3.54219	1.77142	6.58246	0.0137676	Microglia	Up	Microglia_Up
Microglia_1	BP	GO:0006165	nucleoside diphosphate phosphorylation	18/845	118/13826	ENO1/RANBP2/HDAC4/PFKFB4/POM121C/PRKAG2/PFKFB3/HK1/NUP98/LDHA/GAPDH/TPI1/NUP58/HIF1A/PKM/ALDOA/GPI/PFKL	18	845	118	13826	0.000282884	2.80328	1.5886	4.68833	0.0139247	Microglia	Up	Microglia_Up
Microglia_1	BP	GO:0045628	regulation of T-helper 2 cell differentiation	5/845	11/13826	HLX/BCL6/ANXA1/IL4R/RARA	5	845	11	13826	0.000285555	12.8656	3.09932	50.7186	0.0140187	Microglia	Up	Microglia_Up
Microglia_1	BP	GO:0009132	nucleoside diphosphate metabolic process	20/845	139/13826	ENO1/GUK1/RANBP2/HDAC4/PFKFB4/NUDT16/POM121C/PRKAG2/PFKFB3/HK1/NUP98/LDHA/GAPDH/TPI1/NUP58/HIF1A/PKM/ALDOA/GPI/PFKL	20	845	139	13826	0.000296654	2.61988	1.53649	4.25652	0.0144963	Microglia	Up	Microglia_Up
Microglia_1	BP	GO:0050922	negative regulation of chemotaxis	11/845	53/13826	PADI2/SEMA4A/WNT5A/PTPRO/RIN3/SEMA4B/DUSP3/PTPN2/SEMA6B/C5AR2/MIF	11	845	53	13826	0.000297409	4.0628	1.87924	8.06676	0.0145197	Microglia	Up	Microglia_Up
Microglia_1	BP	GO:0002218	activation of innate immune response	19/845	129/13826	PSMA5/PSMB4/IFI16/FCER1G/PSMD14/PSMB8/PSMB9/PSMB1/PSMA2/CUL1/PSMD13/RELA/TBK1/PSME2/PSMD3/MALT1/PRKACA/HCK/PSMA7	19	845	129	13826	0.000307647	2.69105	1.55308	4.43154	0.014882	Microglia	Up	Microglia_Up
Microglia_1	BP	GO:0046939	nucleotide phosphorylation	18/845	119/13826	ENO1/RANBP2/HDAC4/PFKFB4/POM121C/PRKAG2/PFKFB3/HK1/NUP98/LDHA/GAPDH/TPI1/NUP58/HIF1A/PKM/ALDOA/GPI/PFKL	18	845	119	13826	0.000314691	2.77541	1.57334	4.6396	0.0151534	Microglia	Up	Microglia_Up
Microglia_1	BP	GO:0035456	response to interferon-beta	7/845	23/13826	IFI16/IKBKE/PLSCR1/IRF1/IFITM2/IFITM3/IFNAR2	7	845	23	13826	0.000320693	6.76672	2.34738	17.4342	0.0153863	Microglia	Up	Microglia_Up
Microglia_1	BP	GO:0002224	toll-like receptor signaling pathway	19/845	130/13826	IKBKE/PRKCE/RPS27A/PELI1/TANK/UBE2D3/TLR2/IRF1/CD14/FLOT1/TREML4/LY96/CTSL/PIK3AP1/TBK1/IRAK3/NOD2/UBA52/GRAMD4	19	845	130	13826	0.000340151	2.66664	1.53933	4.39008	0.016043	Microglia	Up	Microglia_Up
Microglia_1	BP	GO:0050777	negative regulation of immune response	18/845	120/13826	PSMB4/IFI16/PTPRC/CD55/HLX/PPARG/BCL6/HLA-E/HLA-B/ANXA1/SERPING1/IRAK3/IL4R/NOD2/NLRC5/PTPN2/JAK3/RPS19	18	845	120	13826	0.000349561	2.74808	1.55837	4.59083	0.016368	Microglia	Up	Microglia_Up
Microglia_1	BP	GO:0060760	positive regulation of response to cytokine stimulus	11/845	54/13826	IKBKE/WNT5A/PARP9/TLR2/AGPAT2/CASP4/CASP1/TBK1/GAS6/HIF1A/NLRC5	11	845	54	13826	0.000353186	3.96813	1.83825	7.86107	0.0165104	Microglia	Up	Microglia_Up
Microglia_1	BP	GO:0019216	regulation of lipid metabolic process	37/845	336/13826	ARF1/PRKCE/PDK1/IDH1/PPARG/ABHD5/ACSL1/RACK1/PPARD/ELOVL5/PDGFA/PRKAG2/PTK2B/NSMAF/PLIN2/ANXA1/PDE3B/RAB38/PHB2/LPCAT3/DNAJC15/LACTB/CNEP1R1/NOD2/ACADVL/SREBF1/STAT5B/KPNB1/SPHK1/PLIN5/CARM1/APOC1/APOC2/MBOAT7/HELZ2/PIK3IP1/TSPO	37	845	336	13826	0.000366848	1.94216	1.33128	2.76229	0.0170285	Microglia	Up	Microglia_Up
Microglia_1	BP	GO:0032496	response to lipopolysaccharide	30/845	253/13826	TNFRSF1B/CD55/PRKCE/PELI1/WNT5A/CD80/SNCA/TLR2/CD14/PPARD/SOD2/ADAM9/LY96/NFKB2/RELA/CASP1/CARD16/IL10RA/IRAK3/LITAF/NOD2/MALT1/SBNO2/ZFP36/C5AR1/THBD/HCK/IFNAR1/CSF2RB/TSPO	30	845	253	13826	0.000375991	2.10583	1.37878	3.11531	0.017331	Microglia	Up	Microglia_Up
Microglia_1	BP	GO:0097193	intrinsic apoptotic signaling pathway	30/845	253/13826	ENO1/TNFRSF1B/MCL1/IFI16/IKBKE/NCK2/PDK1/SHISA5/FNIP2/HINT1/RACK1/CD24/SOD2/CASP2/CUL1/GRINA/BNIP3/CD44/RPS3/CASP4/YBX3/TPT1/ERO1A/HIF1A/BMF/CYLD/PTPN2/PLAUR/PTPN1/MIF	30	845	253	13826	0.000375991	2.10583	1.37878	3.11531	0.017331	Microglia	Up	Microglia_Up
Microglia_1	BP	GO:0051235	maintenance of location	32/845	277/13826	SLC30A7/SOAT1/PTPRC/IKBKE/PRKCE/TMSB10/INSIG2/ITGAV/SP100/PPARG/ABHD5/SNCA/GOLPH3/PPARD/SRI/PTK2B/PLIN2/TMEM38B/TXN/HK1/GSTO1/FTH1/TPCN2/ERO1A/POLR2M/SREBF1/STAT5B/PTPN2/PLIN5/PRKACA/FTL/TSPO	32	845	277	13826	0.000389016	2.04596	1.35969	2.98871	0.0177456	Microglia	Up	Microglia_Up
Microglia_1	BP	GO:0002223	stimulatory C-type lectin receptor signaling pathway	16/845	101/13826	PSMA5/PSMB4/FCER1G/PSMD14/PSMB8/PSMB9/PSMB1/PSMA2/CUL1/PSMD13/RELA/PSME2/PSMD3/MALT1/PRKACA/PSMA7	16	845	101	13826	0.000392889	2.92784	1.59391	5.06132	0.017873	Microglia	Up	Microglia_Up
Microglia_1	BP	GO:0019058	viral life cycle	35/845	314/13826	IFI16/F11R/CD55/RPS27A/RAB1A/RANBP2/ITGAV/RPSA/PDE12/TMEM39A/CD80/PLSCR1/HAVCR1/DEK/DYNLT1/POM121C/ZC3HAV1/PCSK5/CTSL/STOM/IFITM2/IFITM3/NUP98/TPCN2/NUP58/GAS6/CCNK/ISG20/KPNB1/TRIM25/VAPA/RAD23A/UBA52/NECTIN2/STAU1	35	845	314	13826	0.000417725	1.9671	1.33312	2.82532	0.0186999	Microglia	Up	Microglia_Up
Microglia_1	BP	GO:0046034	ATP metabolic process	29/845	243/13826	ENO1/COX7A2L/RANBP2/OLA1/HDAC4/PFKFB4/PDE12/SNCA/POM121C/PRKAG2/UQCRB/PFKFB3/HK1/NUP98/LDHA/GAPDH/TPI1/SHMT2/NUP58/DNAJC15/HIF1A/PKM/ATP6V0C/ALDOA/VPS9D1/UQCR11/GPI/PFKL/TSPO	29	845	243	13826	0.000420148	2.12002	1.37737	3.1577	0.0187803	Microglia	Up	Microglia_Up
Microglia_1	BP	GO:0002825	regulation of T-helper 1 type immune response	7/845	24/13826	HLX/IL18R1/CD80/ANXA1/IL4R/IL27/JAK3	7	845	24	13826	0.000429065	6.36823	2.2264	16.2066	0.0190943	Microglia	Up	Microglia_Up
Microglia_1	BP	GO:0001961	positive regulation of cytokine-mediated signaling pathway	10/845	47/13826	IKBKE/WNT5A/PARP9/AGPAT2/CASP4/CASP1/TBK1/GAS6/HIF1A/NLRC5	10	845	47	13826	0.000450625	4.18902	1.85105	8.63095	0.0197946	Microglia	Up	Microglia_Up
Microglia_1	BP	GO:1903706	regulation of hemopoiesis	36/845	328/13826	C1QC/PTPRC/HLX/NFKBIZ/CD80/HCLS1/BCL6/IRF1/PRELID1/HLA-B/TMEM176B/TMEM176A/PTK2B/ANXA1/ZMIZ1/ZBTB16/ACVR1B/RB1/GAS6/HIF1A/RCOR1/B2M/IL4R/IL27/RARA/STAT5B/STAT3/PTPN2/MALT1/FSTL3/JAK3/ZFP36/RASSF2/MAFB/ZBTB46/RUNX1	36	845	328	13826	0.000466281	1.93365	1.31833	2.76272	0.020289	Microglia	Up	Microglia_Up
Microglia_1	BP	GO:0051091	positive regulation of DNA-binding transcription factor activity	28/845	234/13826	DDR2/RPS27A/IL18R1/LRRFIP1/HDAC4/PPARG/WNT5A/HCLS1/IL1RAP/TLR2/FLOT1/STK3/ARID5B/PTEN/PPRC1/NFKB2/RELA/RPS3/CARD16/PHB2/IRAK3/NOD2/FLOT2/STAT3/TRIM25/SPHK1/MALT1/UBA52	28	845	234	13826	0.000502382	2.12517	1.36938	3.18714	0.0214487	Microglia	Up	Microglia_Up
Microglia_1	BP	GO:0060396	growth hormone receptor signaling pathway	6/845	18/13826	PXN/STAT5B/STAT5A/STAT3/JAK3/PTPN1	6	845	18	13826	0.000503085	7.72497	2.37325	22.3079	0.0214487	Microglia	Up	Microglia_Up
Microglia_1	BP	GO:2000516	positive regulation of CD4-positive, alpha-beta T cell activation	8/845	32/13826	CD55/HLX/NFKBIZ/CD80/ANXA1/IL4R/RARA/MALT1	8	845	32	13826	0.000531559	5.15883	1.99722	11.9138	0.0223918	Microglia	Up	Microglia_Up
Microglia_1	BP	GO:0019674	NAD metabolic process	10/845	48/13826	ENO1/GPD2/HK1/LDHA/GAPDH/TPI1/PKM/ALDOA/GPI/PFKL	10	845	48	13826	0.000538515	4.07859	1.80567	8.3786	0.0226305	Microglia	Up	Microglia_Up
Microglia_1	BP	GO:0002220	innate immune response activating cell surface receptor signaling pathway	16/845	104/13826	PSMA5/PSMB4/FCER1G/PSMD14/PSMB8/PSMB9/PSMB1/PSMA2/CUL1/PSMD13/RELA/PSME2/PSMD3/MALT1/PRKACA/PSMA7	16	845	104	13826	0.000549386	2.82739	1.54148	4.87796	0.0229776	Microglia	Up	Microglia_Up
Microglia_1	BP	GO:0045582	positive regulation of T cell differentiation	13/845	75/13826	PTPRC/HLX/NFKBIZ/CD80/BCL6/ANXA1/ZMIZ1/ZBTB16/IL4R/RARA/STAT5B/MALT1/RUNX1	13	845	75	13826	0.000560856	3.25532	1.63528	6.01219	0.0233281	Microglia	Up	Microglia_Up
Microglia_1	BP	GO:0030099	myeloid cell differentiation	36/845	332/13826	C1QC/IFI16/PPARG/HCLS1/BCL6/RBPJ/TLR2/RPS14/L3MBTL3/SNX10/PTK2B/RPS6/ZBTB16/SLC11A2/ACVR1B/RB1/HIF1A/ACTN1/RCOR1/B2M/ANXA2/RARA/STAT5B/STAT3/JMJD6/PTPN2/FSTL3/SBNO2/JAK3/ZFP36/RPS19/OSCAR/RASSF2/MAFB/ZBTB46/RUNX1	36	845	332	13826	0.00058509	1.90694	1.30044	2.72379	0.0240895	Microglia	Up	Microglia_Up
Microglia_1	BP	GO:0022613	ribonucleoprotein complex biogenesis	42/845	407/13826	SF3A3/RPS8/GLUL/RPSA/RPL14/RPL24/NUDT16/LSM6/RPS14/RPL10A/RPL7/EIF3E/AGO2/RPS6/RPL7A/CELF2/DDX21/RPS24/PTEN/EIF3A/RPS25/PA2G4/RPLP0/DICER1/NOP10/ISG20/RPS2/HEATR3/MPHOSPH6/RPL27/RPL38/RPS15/RPS28/RPS16/RPS19/RPL13A/RPS9/RPS5/XRN2/EIF2S2/RRP1B/RPL3	42	845	407	13826	0.000598442	1.80771	1.27076	2.51503	0.0245436	Microglia	Up	Microglia_Up
Microglia_1	BP	GO:0051249	regulation of lymphocyte activation	40/845	382/13826	MAD2L2/TNFRSF1B/PTPRC/CD55/HLX/PELI1/NCK2/NFKBIZ/CD80/BCL6/IRF1/PRELID1/RIPOR2/HLA-E/CD24/PAG1/ANXA1/MAP3K8/ZMIZ1/RPS3/ZBTB16/SLC7A1/TNFSF13B/GAS6/IL4R/IL27/NOD2/TNFSF13/FLOT2/RARA/STAT5B/DUSP3/GRB2/PTPN2/MALT1/JAK3/RUNX1/ICOSLG/MIF/RAC2	40	845	382	13826	0.00060111	1.83614	1.27888	2.57523	0.024615	Microglia	Up	Microglia_Up
Microglia_1	BP	GO:0030100	regulation of endocytosis	23/845	180/13826	ABL2/ARF1/ITGAV/DGKD/PPARG/WNT5A/SNCA/CD14/FLOT1/AHI1/SDCBP/CD63/RAB21/ARF6/NUMB/RIN3/B2M/ANXA2/RAB5C/SPHK1/APOC1/APOC2/PTPN1	23	845	180	13826	0.00062431	2.28535	1.39934	3.57771	0.0253292	Microglia	Up	Microglia_Up
Microglia_1	BP	GO:0045580	regulation of T cell differentiation	18/845	126/13826	PTPRC/HLX/NFKBIZ/CD80/BCL6/IRF1/PRELID1/ANXA1/ZMIZ1/ZBTB16/IL4R/IL27/RARA/STAT5B/PTPN2/MALT1/JAK3/RUNX1	18	845	126	13826	0.000637644	2.59401	1.47414	4.32264	0.0257711	Microglia	Up	Microglia_Up
Microglia_1	BP	GO:0006007	glucose catabolic process	8/845	33/13826	ENO1/HK1/GAPDH/TPI1/PKM/ALDOA/GPI/PFKL	8	845	33	13826	0.00066454	4.95217	1.92462	11.3695	0.0264718	Microglia	Up	Microglia_Up
Microglia_1	BP	GO:0045621	positive regulation of lymphocyte differentiation	14/845	86/13826	PTPRC/HLX/NFKBIZ/CD80/BCL6/ANXA1/ZMIZ1/ZBTB16/GAS6/IL4R/RARA/STAT5B/MALT1/RUNX1	14	845	86	13826	0.00067328	3.02016	1.56608	5.43016	0.0266872	Microglia	Up	Microglia_Up
Microglia_1	BP	GO:0006734	NADH metabolic process	9/845	41/13826	ENO1/GPD2/HK1/GAPDH/TPI1/PKM/ALDOA/GPI/PFKL	9	845	41	13826	0.000678306	4.35554	1.82229	9.37686	0.0267994	Microglia	Up	Microglia_Up
Microglia_1	BP	GO:0046638	positive regulation of alpha-beta T cell differentiation	9/845	41/13826	HLX/NFKBIZ/CD80/ANXA1/ZBTB16/IL4R/RARA/MALT1/RUNX1	9	845	41	13826	0.000678306	4.35554	1.82229	9.37686	0.0267994	Microglia	Up	Microglia_Up
Microglia_1	BP	GO:0035455	response to interferon-alpha	6/845	19/13826	PDE12/IFITM2/IFITM3/GAS6/IFNAR2/IFNAR1	6	845	19	13826	0.000697544	7.13116	2.21691	20.1675	0.0272941	Microglia	Up	Microglia_Up
Microglia_1	BP	GO:0043371	negative regulation of CD4-positive, alpha-beta T cell differentiation	6/845	19/13826	HLX/BCL6/ANXA1/IL4R/JAK3/RUNX1	6	845	19	13826	0.000697544	7.13116	2.21691	20.1675	0.0272941	Microglia	Up	Microglia_Up
Microglia_1	BP	GO:0071378	cellular response to growth hormone stimulus	6/845	19/13826	PXN/STAT5B/STAT5A/STAT3/JAK3/PTPN1	6	845	19	13826	0.000697544	7.13116	2.21691	20.1675	0.0272941	Microglia	Up	Microglia_Up
Microglia_1	BP	GO:1902532	negative regulation of intracellular signal transduction	44/845	436/13826	ENO1/SESN2/GBP1/MCL1/ABL2/PTPRC/ATP2B4/RNF149/TANK/DGKD/RASA2/BCL6/UBE2B/RACK1/RANBP9/RIPOR2/SOD2/GRINA/RAPGEF1/PTEN/EIF3A/PDE3B/HIPK3/CD44/RELA/YBX3/IRAK3/TPT1/HIF1A/LITAF/CYLD/USP10/PER1/MAP2K3/DUSP3/RNF157/SEC14L1/PTPN2/WTIP/PLAUR/RASSF2/PTPN1/MIF/PIK3IP1	44	845	436	13826	0.00071513	1.76401	1.25089	2.43538	0.0277969	Microglia	Up	Microglia_Up
Microglia_1	BP	GO:0007599	hemostasis	31/845	275/13826	F11R/FCER1G/PRKCE/LNPK/DGKD/PROS1/PLSCR1/RAP2B/TEC/IRF1/DTNBP1/PDGFA/SH2B2/GNAQ/STXBP1/HPS5/PHF21A/SERPING1/FERMT3/GAS6/SERPINA1/RCOR1/RAB27A/VKORC1/GNA13/HMG20B/PRKACA/GPI/PLAUR/THBD/MAFF	31	845	275	13826	0.000722712	1.98787	1.31273	2.91858	0.0280298	Microglia	Up	Microglia_Up
Microglia_1	BP	GO:0055076	transition metal ion homeostasis	17/845	117/13826	SLC30A7/ARF1/ABCB6/FBXL5/SRI/CUL1/SLC25A37/SLC31A1/FTH1/SLC11A2/HIF1A/B2M/MT2A/MT1E/MT1X/FTL/SCO2	17	845	117	13826	0.000733604	2.64428	1.47465	4.47528	0.0283689	Microglia	Up	Microglia_Up
Microglia_1	BP	GO:0031532	actin cytoskeleton reorganization	15/845	97/13826	SHC1/F11R/ABL2/HCLS1/DTNBP1/PTK2B/ANXA1/MCU/SIPA1L1/GPR65/GRB2/HCK/PTPN1/PARVB/PARVG	15	845	97	13826	0.000766238	2.84252	1.51522	4.99364	0.0292905	Microglia	Up	Microglia_Up
Microglia_1	BP	GO:0002920	regulation of humoral immune response	11/845	59/13826	C1QC/PTPRC/CD55/PROS1/C2/CFB/SERPING1/C1S/NOD2/C5AR1/C5AR2	11	845	59	13826	0.0007812	3.55315	1.65767	6.97153	0.0298004	Microglia	Up	Microglia_Up
Microglia_1	BP	GO:0043467	regulation of generation of precursor metabolites and energy	19/845	139/13826	PPP1CB/COX7A2L/RANBP2/HDAC4/PFKFB4/PDE12/SNCA/PRELID1/POM121C/PRKAG2/PPP1R3B/PFKFB3/BNIP3/NUP98/PHB2/SHMT2/NUP58/DNAJC15/HIF1A	19	845	139	13826	0.000794457	2.46504	1.42673	4.04486	0.030255	Microglia	Up	Microglia_Up
Microglia_1	BP	GO:0050900	leukocyte migration	38/845	363/13826	PADI2/CD58/SHC1/CD48/F11R/FCER1G/ITGAV/OXSR1/WNT5A/PROS1/ATP1B3/GOLPH3/RIPOR2/TREM1/TNFRSF10D/TNFRSF10A/PTK2B/ANXA1/ALOX5/MCU/CD44/SLC3A2/WNK1/PTPRO/GAS6/RIN3/NOD2/STAT5B/GRB2/SLC16A3/ADGRE2/RPS19/C5AR1/C5AR2/THBD/HCK/MIF/RAC2	38	845	363	13826	0.000819456	1.83349	1.26468	2.59299	0.0308751	Microglia	Up	Microglia_Up
Microglia_1	BP	GO:0046916	cellular transition metal ion homeostasis	15/845	98/13826	SLC30A7/ARF1/ABCB6/FBXL5/SRI/CUL1/SLC31A1/FTH1/SLC11A2/HIF1A/MT2A/MT1E/MT1X/FTL/SCO2	15	845	98	13826	0.000854765	2.80806	1.49754	4.92977	0.0319774	Microglia	Up	Microglia_Up
Microglia_1	BP	GO:0006898	receptor-mediated endocytosis	28/845	242/13826	FCGR1A/FCER1G/ARF1/ITGAV/CALCRL/DGKD/RAMP1/SNCA/CD14/PDLIM7/FLOT1/AHI1/IGF2R/SDCBP/CTSL/TPCN2/CD163/CD63/RAB21/ARF6/NUMB/RIN3/B2M/ANXA2/GRB2/APOC1/APOC2/APOL1	28	845	242	13826	0.000856392	2.04447	1.31852	3.06279	0.0319944	Microglia	Up	Microglia_Up
Microglia_1	BP	GO:0043372	positive regulation of CD4-positive, alpha-beta T cell differentiation	7/845	27/13826	HLX/NFKBIZ/CD80/ANXA1/IL4R/RARA/MALT1	7	845	27	13826	0.000937341	5.4116	1.92795	13.3678	0.0340772	Microglia	Up	Microglia_Up
Microglia_1	BP	GO:0002285	lymphocyte activation involved in immune response	20/845	152/13826	MAD2L2/SEMA4A/FCER1G/PTPRC/HLX/IL18R1/NFKBIZ/CD80/BCL6/PTK2B/RPS6/ANXA1/RAB27A/IL4R/IL27/TNFSF13/RARA/STAT3/MALT1/JAK3	20	845	152	13826	0.000953672	2.35964	1.38842	3.81784	0.034552	Microglia	Up	Microglia_Up
Microglia_1	BP	GO:0006959	humoral immune response	20/845	152/13826	C1QC/PTPRC/CD55/PROS1/RBPJ/HLA-E/C2/CFB/TREM1/RPL30/ALOX5/SERPING1/GAPDH/C1S/NOD2/GPI/RPS19/POU2F2/C5AR1/C5AR2	20	845	152	13826	0.000953672	2.35964	1.38842	3.81784	0.034552	Microglia	Up	Microglia_Up
Microglia_1	BP	GO:0010506	regulation of autophagy	33/845	304/13826	SESN2/SH3GLB1/MCL1/IFI16/ATF6/ABL2/TMEM39A/TBC1D14/SNCA/EEF1A1/PRKAG2/BNIP3L/ATP6V1C1/BNIP3/TPCN2/CASP1/IL10RA/GAPDH/PHB2/TBK1/PRKAB1/HIF1A/BMF/ATP6V0C/MEFV/NOD2/USP10/SREBF1/STAT3/CALCOCO2/PRKACA/CAPNS1/TSPO	33	845	304	13826	0.000955597	1.90598	1.27676	2.76398	0.0345609	Microglia	Up	Microglia_Up
Microglia_1	BP	GO:1902036	regulation of hematopoietic stem cell differentiation	12/845	70/13826	PSMA5/PSMB4/PSMD14/PSMB8/PSMB9/PSMB1/PSMA2/PSMD13/PSME2/PSMD3/PSMA7/RUNX1	12	845	70	13826	0.00100134	3.20929	1.56247	6.07122	0.0357397	Microglia	Up	Microglia_Up
Microglia_1	BP	GO:0043122	regulation of I-kappaB kinase/NF-kappaB signaling	26/845	221/13826	S100A4/IKBKE/PRKCE/REL/PELI1/SLC20A1/TANK/SHISA5/WNT5A/TIFA/ALPK1/DDX21/RELA/CASP1/CARD16/TBK1/ZFAND6/LITAF/NOD2/USP10/PER1/TRIM25/SECTM1/VAPA/MALT1/APOL3	26	845	221	13826	0.00101039	2.08141	1.31817	3.16636	0.0359897	Microglia	Up	Microglia_Up
Microglia_1	BP	GO:0043123	positive regulation of I-kappaB kinase/NF-kappaB signaling	21/845	164/13826	S100A4/IKBKE/PRKCE/REL/PELI1/SLC20A1/SHISA5/TIFA/ALPK1/DDX21/RELA/CASP1/CARD16/TBK1/LITAF/NOD2/TRIM25/SECTM1/VAPA/MALT1/APOL3	21	845	164	13826	0.00102763	2.28783	1.36638	3.65531	0.0364318	Microglia	Up	Microglia_Up
Microglia_1	BP	GO:0070265	necrotic cell death	10/845	52/13826	PELI1/CD14/LY96/BNIP3/CASP1/YBX3/PYGL/CYLD/MLKL/TSPO	10	845	52	13826	0.00104384	3.6888	1.64435	7.50445	0.036846	Microglia	Up	Microglia_Up
Microglia_1	BP	GO:0002824	positive regulation of adaptive immune response based on somatic recombination of immune receptors built from immunoglobulin superfamily domains	13/845	80/13826	MAD2L2/MR1/PTPRC/IL18R1/NFKBIZ/HLA-E/HLA-B/TNFSF13B/B2M/NOD2/TNFSF13/MALT1/NECTIN2	13	845	80	13826	0.00105333	3.01126	1.5184	5.53336	0.0370833	Microglia	Up	Microglia_Up
Microglia_1	BP	GO:0030852	regulation of granulocyte differentiation	5/845	14/13826	C1QC/HCLS1/RARA/ZBTB46/RUNX1	5	845	14	13826	0.00106055	8.57718	2.25261	28.5709	0.0371994	Microglia	Up	Microglia_Up
Microglia_1	BP	GO:0038111	interleukin-7-mediated signaling pathway	5/845	14/13826	CISH/STAT5B/STAT5A/STAT3/JAK3	5	845	14	13826	0.00106055	8.57718	2.25261	28.5709	0.0371994	Microglia	Up	Microglia_Up
Microglia_1	BP	GO:0045064	T-helper 2 cell differentiation	5/845	14/13826	HLX/BCL6/ANXA1/IL4R/RARA	5	845	14	13826	0.00106055	8.57718	2.25261	28.5709	0.0371994	Microglia	Up	Microglia_Up
Microglia_1	BP	GO:0002700	regulation of production of molecular mediator of immune response	17/845	121/13826	MAD2L2/TNFRSF1B/PTPRC/IL18R1/WNT5A/BCL6/HLA-E/DDX21/HK1/IRAK3/B2M/IL4R/NOD2/TNFSF13/MALT1/JAK3/GPI	17	845	121	13826	0.0010785	2.54187	1.41953	4.29402	0.0377288	Microglia	Up	Microglia_Up
Microglia_1	BP	GO:0051090	regulation of DNA-binding transcription factor activity	38/845	369/13826	MAD2L2/DDR2/EGLN1/RPS27A/PELI1/IL18R1/SP100/LRRFIP1/HDAC4/PPARG/WNT5A/HCLS1/IL1RAP/TLR2/FLOT1/SRI/STK3/ARID5B/PTEN/PPRC1/NFKB2/RELA/RPS3/CARD16/PHB2/IRAK3/RB1/GAS6/NOD2/CYLD/NLRC5/FLOT2/STAT3/TRIM25/SPHK1/MALT1/UBA52/HCK	38	845	369	13826	0.00111194	1.79946	1.24162	2.54398	0.0385667	Microglia	Up	Microglia_Up
Microglia_1	BP	GO:1902750	negative regulation of cell cycle G2/M phase transition	15/845	101/13826	MIIP/PSMA5/PSMB4/PSMD14/NABP1/PSMB8/PSMB9/PSMB1/PSMA2/CUL1/PSMD13/PSME2/PSMD3/ATF5/PSMA7	15	845	101	13826	0.00117399	2.70931	1.44711	4.74777	0.0402173	Microglia	Up	Microglia_Up
Microglia_1	BP	GO:0034248	regulation of cellular amide metabolic process	39/845	383/13826	SESN2/KHDRBS1/YBX1/RBM8A/NCK2/PDK1/SELENOT/RPS14/CPEB4/RACK1/IGF2BP3/PTK2B/NSMAF/RPL30/EIF3E/AGO2/DNAJC1/EIF4EBP2/RELA/RPS3/GAPDH/YBX3/PA2G4/SHMT2/PKM/GSPT1/NOD2/EIF5A/PER1/SHMT1/EIF1/STAT3/RPL38/SPHK1/EEF2/SAMD4B/ZFP36/RPL13A/RPS9	39	845	383	13826	0.00118892	1.77743	1.23272	2.50152	0.0406494	Microglia	Up	Microglia_Up
Microglia_1	BP	GO:0006364	rRNA processing	25/845	212/13826	RPS8/RPL14/NUDT16/LSM6/RPS14/RPL10A/RPL7/RPS6/RPL7A/DDX21/RPS24/RPS25/PA2G4/NOP10/ISG20/RPS2/MPHOSPH6/RPL27/RPS15/RPS28/RPS16/RPS19/RPS9/XRN2/RRP1B	25	845	212	13826	0.00121051	2.08574	1.30803	3.19877	0.0411481	Microglia	Up	Microglia_Up
Microglia_1	BP	GO:0032663	regulation of interleukin-2 production	10/845	53/13826	GBP1/PTPRC/CD80/ANXA1/RPS3/NOD2/STAT5B/MALT1/ZFP36/RUNX1	10	845	53	13826	0.00121743	3.6028	1.60844	7.31368	0.0413565	Microglia	Up	Microglia_Up
Microglia_1	BP	GO:0051092	positive regulation of NF-kappaB transcription factor activity	19/845	144/13826	RPS27A/IL18R1/LRRFIP1/WNT5A/IL1RAP/TLR2/FLOT1/NFKB2/RELA/RPS3/CARD16/IRAK3/NOD2/FLOT2/STAT3/TRIM25/SPHK1/MALT1/UBA52	19	845	144	13826	0.00122289	2.36563	1.37092	3.87513	0.0415154	Microglia	Up	Microglia_Up
Microglia_1	BP	GO:0061013	regulation of mRNA catabolic process	23/845	189/13826	YBX1/PSMA5/PSMB4/RPS27A/PSMD14/PDE12/PSMB8/PSMB9/PSMB1/IGF2BP3/PSMA2/ZC3HAV1/AGO2/PSMD13/YBX3/PSME2/TNFSF13/ALKBH5/PSMD3/UBA52/SAMD4B/ZFP36/PSMA7	23	845	189	13826	0.00122564	2.16003	1.32454	3.37534	0.0415821	Microglia	Up	Microglia_Up
Microglia_1	BP	GO:0007596	blood coagulation	30/845	272/13826	F11R/FCER1G/PRKCE/LNPK/DGKD/PROS1/PLSCR1/RAP2B/TEC/IRF1/DTNBP1/PDGFA/SH2B2/GNAQ/STXBP1/HPS5/PHF21A/SERPING1/FERMT3/GAS6/SERPINA1/RCOR1/RAB27A/VKORC1/GNA13/HMG20B/PRKACA/PLAUR/THBD/MAFF	30	845	272	13826	0.00124109	1.93759	1.27092	2.86045	0.0420253	Microglia	Up	Microglia_Up
Microglia_1	BP	GO:0001916	positive regulation of T cell mediated cytotoxicity	6/845	21/13826	MR1/PTPRC/HLA-E/HLA-B/B2M/NECTIN2	6	845	21	13826	0.00125583	6.1799	1.95931	16.9033	0.0423532	Microglia	Up	Microglia_Up
Microglia_1	BP	GO:0046639	negative regulation of alpha-beta T cell differentiation	6/845	21/13826	HLX/BCL6/ANXA1/IL4R/JAK3/RUNX1	6	845	21	13826	0.00125583	6.1799	1.95931	16.9033	0.0423532	Microglia	Up	Microglia_Up
Microglia_1	BP	GO:0050878	regulation of body fluid levels	40/845	397/13826	COPA/F11R/FCER1G/PRKCE/LNPK/DGKD/PROS1/PLSCR1/RAP2B/TEC/PAM/SLC22A4/IRF1/DTNBP1/PDGFA/SH2B2/GPAT4/GNAQ/UGCG/STXBP1/HPS5/PHF21A/SERPING1/FERMT3/PTPRO/GAS6/HIF1A/SERPINA1/RCOR1/RAB27A/VKORC1/STAT5B/STAT5A/GNA13/HMG20B/PRKACA/GPI/PLAUR/THBD/MAFF	40	845	397	13826	0.00126444	1.75699	1.22458	2.4623	0.0424513	Microglia	Up	Microglia_Up
Microglia_1	BP	GO:0043487	regulation of RNA stability	22/845	178/13826	TNFRSF1B/YBX1/PSMA5/PSMB4/RPS27A/PSMD14/PDE12/PSMB8/PSMB9/PSMB1/IGF2BP3/PSMA2/PSMD13/YBX3/PSME2/TNFSF13/ALKBH5/PSMD3/UBA52/SAMD4B/ZFP36/PSMA7	22	845	178	13826	0.0012652	2.19744	1.33099	3.4693	0.0424513	Microglia	Up	Microglia_Up
Microglia_1	BP	GO:0009150	purine ribonucleotide metabolic process	35/845	334/13826	ENO1/AMPD2/MPC2/GUK1/RANBP2/PDK1/HDAC4/PFKFB4/IMPDH2/NUDT16/PAICS/ACSL1/HINT1/SLC26A2/ELOVL5/POM121C/PRKAG2/GPAT4/PFKFB3/HK1/PAPSS2/NUP98/LDHA/GAPDH/TPI1/NUP58/HIF1A/PKM/ATP6V0C/ALDOA/VPS9D1/COASY/PDE4A/GPI/PFKL	35	845	334	13826	0.00127131	1.83255	1.24359	2.62814	0.0425844	Microglia	Up	Microglia_Up
Microglia_1	BP	GO:0051607	defense response to virus	25/845	213/13826	GBP1/IFI16/PTPRC/PDE12/PARP9/DTX3L/PLSCR1/IRF1/ZC3HAV1/BNIP3L/DDX21/BNIP3/IFITM2/IFITM3/RELA/PHB2/USP15/TBK1/ISG20/IL27/NLRC5/MLKL/SEC14L1/IFNAR2/IL10RB	25	845	213	13826	0.00129427	2.07448	1.30114	3.18105	0.043162	Microglia	Up	Microglia_Up
Microglia_1	BP	GO:0140546	defense response to symbiont	25/845	213/13826	GBP1/IFI16/PTPRC/PDE12/PARP9/DTX3L/PLSCR1/IRF1/ZC3HAV1/BNIP3L/DDX21/BNIP3/IFITM2/IFITM3/RELA/PHB2/USP15/TBK1/ISG20/IL27/NLRC5/MLKL/SEC14L1/IFNAR2/IL10RB	25	845	213	13826	0.00129427	2.07448	1.30114	3.18105	0.043162	Microglia	Up	Microglia_Up
Microglia_1	BP	GO:0071222	cellular response to lipopolysaccharide	20/845	156/13826	TNFRSF1B/CD55/PRKCE/WNT5A/CD80/TLR2/CD14/PPARD/ADAM9/LY96/RELA/CASP1/CARD16/LITAF/NOD2/MALT1/SBNO2/ZFP36/HCK/TSPO	20	845	156	13826	0.00131934	2.28949	1.34842	3.6998	0.0439149	Microglia	Up	Microglia_Up
Microglia_1	BP	GO:0072659	protein localization to plasma membrane	28/845	249/13826	GBP1/S100A10/RAB13/F11R/ATP2B4/PRKCE/VAMP5/TMBIM1/RAMP1/GOLGA4/ATP1B3/GOLPH3/RACK1/FLOT1/TSPAN33/EFR3A/STXBP1/SEC16A/RILPL2/GAS6/ARF6/NUMB/RAB8B/IFT20/RAB34/FLOT2/EPB41L3/RAB12	28	845	249	13826	0.00132807	1.97865	1.27698	2.96134	0.0441278	Microglia	Up	Microglia_Up
Microglia_1	BP	GO:0010972	negative regulation of G2/M transition of mitotic cell cycle	14/845	92/13826	MIIP/PSMA5/PSMB4/PSMD14/NABP1/PSMB8/PSMB9/PSMB1/PSMA2/CUL1/PSMD13/PSME2/PSMD3/PSMA7	14	845	92	13826	0.00133136	2.78664	1.45011	4.98644	0.0442036	Microglia	Up	Microglia_Up
Microglia_1	BP	GO:0002367	cytokine production involved in immune response	13/845	82/13826	TNFRSF1B/CD55/IL18R1/WNT5A/BCL6/HLA-E/DDX21/HK1/IRAK3/B2M/NOD2/MALT1/JAK3	13	845	82	13826	0.00133243	2.92354	1.47628	5.36216	0.0442111	Microglia	Up	Microglia_Up
Microglia_1	BP	GO:0030449	regulation of complement activation	9/845	45/13826	C1QC/CD55/PROS1/C2/CFB/SERPING1/C1S/C5AR1/C5AR2	9	845	45	13826	0.00137789	3.87001	1.63386	8.22401	0.0454344	Microglia	Up	Microglia_Up
Microglia_1	BP	GO:0050817	coagulation	30/845	274/13826	F11R/FCER1G/PRKCE/LNPK/DGKD/PROS1/PLSCR1/RAP2B/TEC/IRF1/DTNBP1/PDGFA/SH2B2/GNAQ/STXBP1/HPS5/PHF21A/SERPING1/FERMT3/GAS6/SERPINA1/RCOR1/RAB27A/VKORC1/GNA13/HMG20B/PRKACA/PLAUR/THBD/MAFF	30	845	274	13826	0.00139356	1.92142	1.26047	2.83608	0.0458651	Microglia	Up	Microglia_Up
Microglia_1	BP	GO:0016050	vesicle organization	33/845	311/13826	STX12/S100A10/RAB13/STX6/ARF1/RAB1A/SNCA/SEC24D/GOLPH3/SEC24A/DTNBP1/TAP2/TAP1/SNX10/SDCBP/ANXA1/STXBP1/SEC16A/SEC23IP/RAB38/CTSC/SERPINA1/RAB27A/ANXA2/RAB8B/RAB34/SPHK1/CSNK1D/VAPA/RFX2/NECTIN2/ASIP/ARFGAP3	33	845	311	13826	0.00140369	1.85702	1.24453	2.6914	0.0461121	Microglia	Up	Microglia_Up
Microglia_1	BP	GO:0006417	regulation of translation	34/845	324/13826	SESN2/KHDRBS1/YBX1/RBM8A/NCK2/SELENOT/RPS14/CPEB4/RACK1/IGF2BP3/PTK2B/RPL30/EIF3E/AGO2/DNAJC1/EIF4EBP2/RPS3/GAPDH/YBX3/PA2G4/SHMT2/PKM/GSPT1/EIF5A/PER1/SHMT1/EIF1/STAT3/RPL38/EEF2/SAMD4B/ZFP36/RPL13A/RPS9	34	845	324	13826	0.0014465	1.83447	1.23751	2.64409	0.0473128	Microglia	Up	Microglia_Up
Microglia_1	BP	GO:0032743	positive regulation of interleukin-2 production	7/845	29/13826	PTPRC/CD80/ANXA1/RPS3/STAT5B/MALT1/RUNX1	7	845	29	13826	0.00148037	4.9192	1.76978	11.9657	0.0482412	Microglia	Up	Microglia_Up
Microglia_1	BP	GO:0001913	T cell mediated cytotoxicity	8/845	37/13826	MR1/PTPRC/HLA-E/HLA-B/CTSC/B2M/RAB27A/NECTIN2	8	845	37	13826	0.00148753	4.26804	1.6806	9.60637	0.0484149	Microglia	Up	Microglia_Up
Microglia_1	BP	GO:0045581	negative regulation of T cell differentiation	8/845	37/13826	HLX/BCL6/IRF1/ANXA1/IL4R/PTPN2/JAK3/RUNX1	8	845	37	13826	0.00148753	4.26804	1.6806	9.60637	0.0484149	Microglia	Up	Microglia_Up
Microglia_1	BP	GO:0042102	positive regulation of T cell proliferation	13/845	83/13826	PTPRC/CD55/NCK2/CD80/HLA-E/CD24/ANXA1/RPS3/SLC7A1/TNFSF13B/STAT5B/JAK3/ICOSLG	13	845	83	13826	0.00149351	2.88157	1.456	5.28043	0.0485796	Microglia	Up	Microglia_Up
Microglia_1	BP	GO:0031348	negative regulation of defense response	21/845	169/13826	TNFRSF1B/PSMB4/IFI16/PTPRC/CALCRL/PPARG/HLA-E/HLA-B/PPARD/ALOX5/SERPING1/LPCAT3/IRAK3/RB1/MEFV/NOD2/NLRC5/SEC14L1/METRNL/PTPN2/RPS19	21	845	169	13826	0.00150877	2.20962	1.32101	3.52627	0.0490092	Microglia	Up	Microglia_Up
Microglia_1	BP	GO:0019885	antigen processing and presentation of endogenous peptide antigen via MHC class I	5/845	15/13826	HLA-E/HLA-B/TAP2/TAP1/B2M	5	845	15	13826	0.00151136	7.717	2.06516	24.8608	0.0490092	Microglia	Up	Microglia_Up
Microglia_1	BP	GO:0045623	negative regulation of T-helper cell differentiation	5/845	15/13826	HLX/BCL6/ANXA1/IL4R/JAK3	5	845	15	13826	0.00151136	7.717	2.06516	24.8608	0.0490092	Microglia	Up	Microglia_Up
Microglia_1	BP	GO:0051546	keratinocyte migration	5/845	15/13826	IQSEC1/PPARD/ADAM9/PTEN/ARF6	5	845	15	13826	0.00151136	7.717	2.06516	24.8608	0.0490092	Microglia	Up	Microglia_Up
Microglia_1	BP	GO:0043488	regulation of mRNA stability	21/845	170/13826	YBX1/PSMA5/PSMB4/RPS27A/PSMD14/PDE12/PSMB8/PSMB9/PSMB1/IGF2BP3/PSMA2/PSMD13/YBX3/PSME2/TNFSF13/ALKBH5/PSMD3/UBA52/SAMD4B/ZFP36/PSMA7	21	845	170	13826	0.00162515	2.19464	1.31228	3.50145	0.0517773	Microglia	Up	Microglia_Up
Microglia_1	BP	GO:0032623	interleukin-2 production	10/845	55/13826	GBP1/PTPRC/CD80/ANXA1/RPS3/NOD2/STAT5B/MALT1/ZFP36/RUNX1	10	845	55	13826	0.00163525	3.44217	1.54113	6.96081	0.0519739	Microglia	Up	Microglia_Up
Microglia_1	BP	GO:0002718	regulation of cytokine production involved in immune response	12/845	74/13826	TNFRSF1B/IL18R1/WNT5A/BCL6/HLA-E/DDX21/HK1/IRAK3/B2M/NOD2/MALT1/JAK3	12	845	74	13826	0.00165122	3.00135	1.46614	5.65155	0.052237	Microglia	Up	Microglia_Up
Microglia_1	BP	GO:0002456	T cell mediated immunity	13/845	84/13826	TNFRSF1B/MR1/PTPRC/CD55/IL18R1/HLA-E/HLA-B/CTSC/B2M/RAB27A/NOD2/MALT1/NECTIN2	13	845	84	13826	0.00167042	2.84077	1.4363	5.20113	0.0525854	Microglia	Up	Microglia_Up
Microglia_1	BP	GO:0002702	positive regulation of production of molecular mediator of immune response	13/845	84/13826	MAD2L2/PTPRC/IL18R1/WNT5A/HLA-E/DDX21/HK1/B2M/IL4R/NOD2/TNFSF13/MALT1/GPI	13	845	84	13826	0.00167042	2.84077	1.4363	5.20113	0.0525854	Microglia	Up	Microglia_Up
Microglia_1	BP	GO:0042088	T-helper 1 type immune response	8/845	38/13826	SEMA4A/HLX/IL18R1/CD80/ANXA1/IL4R/IL27/JAK3	8	845	38	13826	0.00178496	4.12559	1.62895	9.24792	0.0553013	Microglia	Up	Microglia_Up
Microglia_1	BP	GO:0002755	MyD88-dependent toll-like receptor signaling pathway	7/845	30/13826	RPS27A/TLR2/IRF1/CD14/LY96/IRAK3/UBA52	7	845	30	13826	0.00183054	4.70511	1.70009	11.369	0.0565146	Microglia	Up	Microglia_Up
Microglia_1	BP	GO:0070670	response to interleukin-4	7/845	30/13826	NFIL3/RPLP0/IL4R/STAT5B/PTPN2/JAK3/RPL3	7	845	30	13826	0.00183054	4.70511	1.70009	11.369	0.0565146	Microglia	Up	Microglia_Up
Microglia_1	BP	GO:0002821	positive regulation of adaptive immune response	13/845	85/13826	MAD2L2/MR1/PTPRC/IL18R1/NFKBIZ/HLA-E/HLA-B/TNFSF13B/B2M/NOD2/TNFSF13/MALT1/NECTIN2	13	845	85	13826	0.00186432	2.8011	1.41717	5.12428	0.0569913	Microglia	Up	Microglia_Up
Microglia_1	BP	GO:0042255	ribosome assembly	10/845	56/13826	RPSA/RPL24/RPS14/RPLP0/RPL38/RPS15/RPS28/RPS19/RPS5/RPL3	10	845	56	13826	0.00188393	3.36709	1.50957	6.79506	0.057491	Microglia	Up	Microglia_Up
Microglia_1	BP	GO:0042129	regulation of T cell proliferation	18/845	139/13826	TNFRSF1B/PTPRC/CD55/PELI1/NCK2/CD80/IRF1/HLA-E/CD24/ANXA1/RPS3/SLC7A1/TNFSF13B/IL27/STAT5B/JAK3/ICOSLG/RAC2	18	845	139	13826	0.00201007	2.31305	1.31952	3.83586	0.0601927	Microglia	Up	Microglia_Up
Microglia_1	BP	GO:0051702	biological process involved in interaction with symbiont	11/845	66/13826	CHD1/IGF2R/STOM/CFL1/GAPDH/CCNK/ANXA2/VAPA/CTDP1/RRP1B/APOL1	11	845	66	13826	0.00203122	3.09933	1.45709	6.01535	0.0605513	Microglia	Up	Microglia_Up
[truncated: 714 more rows]

## Sheet: Source Data Figure 4
Source Data Figure 4
gene	beta	SE	p.adjusted	celltype	celltypeNew	MCls_value	beta_upper	beta_lower
A2M	-0.122037	0.0923053	0.431037	ODC	ODC	1	0.0588812	-0.302955
[truncated: 127 more rows]

## Sheet: Source Data Figure 5
Source Data Figure 5
[truncated: 121 more rows]
